# Supplementary material for: Predicted Structural Variability of Mycobacterium tuberculosis PPE18 Protein With Immunological Implications Among Clinical Strains
Source: Front Microbiol. 2021 Jan 8;11:595312. doi: 10.3389/fmicb.2020.595312 (PMC7819968; doi:10.3389/fmicb.2020.595312)
Supplement: Supplementary file 2 [file Data_Sheet_1.ZIP]

Archive with 33 entries (32 files):
- All domain 1 RaptorX pdbs/
- All domain 1 RaptorX pdbs/5xfsB-387585_1.pdb
- All domain 1 RaptorX pdbs/5xfsB-387586_1_Var5.pdb
- All domain 1 RaptorX pdbs/5xfsB-387587_1_Var16.pdb
- All domain 1 RaptorX pdbs/5xfsB-387588_1_Var10.pdb
- All domain 1 RaptorX pdbs/5xfsB-387589_1_Var14.pdb
- All domain 1 RaptorX pdbs/5xfsB-387590_1_Var17.pdb
- All domain 1 RaptorX pdbs/5xfsB-387591_1_Var1.pdb
- All domain 1 RaptorX pdbs/5xfsB-387592_1_Var3.pdb
- All domain 1 RaptorX pdbs/5xfsB-387593_1_Var4.pdb
- All domain 1 RaptorX pdbs/5xfsB-387594_1_Var8.pdb
- All domain 1 RaptorX pdbs/5xfsB-387595_1_Var2.pdb
- All domain 1 RaptorX pdbs/5xfsB-387596_1_Var6.pdb
- All domain 1 RaptorX pdbs/5xfsB-387596_1_Var9.pdb
- All domain 1 RaptorX pdbs/5xfsB-387598_1_Var12.pdb
- All domain 1 RaptorX pdbs/5xfsB-387599_1_Var20.pdb
- All domain 1 RaptorX pdbs/5xfsB-387600_1_Var21.pdb
- All domain 1 RaptorX pdbs/5xfsB-387601_1_Var13.pdb
- All domain 1 RaptorX pdbs/5xfsB-387602_1_Var7.pdb
- All domain 1 RaptorX pdbs/5xfsB-387603_1_var15.pdb
- All domain 1 RaptorX pdbs/5xfsB-387604_1_Var18.pdb
- All domain 1 RaptorX pdbs/5xfsB-389756_1_Var11.pdb
- All domain 1 RaptorX pdbs/5xfsB-389757_1_Var19.pdb
- All domain 1 RaptorX pdbs/5xfsB-389758_1_TK110.pdb
- All domain 1 RaptorX pdbs/5xfsB-389758_1_TK112.pdb
- All domain 1 RaptorX pdbs/5xfsB-389759_1_TK065.pdb
- All domain 1 RaptorX pdbs/5xfsB-389760_1_ZD073.pdb
- All domain 1 RaptorX pdbs/5xfsB-389761_1_ZD053.pdb
- All domain 1 RaptorX pdbs/5xfsB-389763_1_TK039.pdb
- All domain 1 RaptorX pdbs/5xfsB-389764_1_TK013.pdb
- All domain 1 RaptorX pdbs/5xfsB-389765_1_TK016.pdb
- All domain 1 RaptorX pdbs/pyTMalign-1.0.tar
- All domain 1 RaptorX pdbs/pyTMalign.py
