# Supplementary material for: Predicted Structural Variability of Mycobacterium tuberculosis PPE18 Protein With Immunological Implications Among Clinical Strains
Source: Front Microbiol. 2021 Jan 8;11:595312. doi: 10.3389/fmicb.2020.595312 (PMC7819968; doi:10.3389/fmicb.2020.595312)
Supplement: Supplementary file 2 [file Data_Sheet_1.ZIP › All domain 1 RaptorX pdbs/5xfsB-387586_1_Var5.pdb]

REMARK   templates = 5xfsB 
EXPDTA    THEORETICAL MODEL, MODELLER 9v8 2018/10/10 12:59:47
REMARK   6 MODELLER OBJECTIVE FUNCTION:       595.2315
REMARK   6 MODELLER BEST TEMPLATE % SEQ ID:  53.179
SEQRES   1    179  MET VAL ASP PHE GLY ALA LEU PRO PRO GLU ILE ASN SER
SEQRES   2    179  ALA ARG MET TYR ALA GLY PRO GLY SER ALA SER LEU VAL
SEQRES   3    179  ALA ALA ALA GLN MET TRP ASP SER VAL ALA SER ASP LEU
SEQRES   4    179  PHE SER ALA ALA SER ALA PHE GLN SER VAL VAL TRP GLY
SEQRES   5    179  LEU THR VAL GLY SER TRP ILE GLY SER SER ALA GLY LEU
SEQRES   6    179  MET VAL ALA ALA ALA SER PRO TYR VAL ALA TRP MET SER
SEQRES   7    179  VAL THR ALA GLY GLN ALA GLU LEU THR ALA ALA GLN VAL
SEQRES   8    179  ARG VAL ALA ALA ALA ALA TYR GLU THR ALA TYR GLY LEU
SEQRES   9    179  THR VAL PRO PRO PRO VAL ILE ALA GLU ASN ARG ALA GLU
SEQRES  10    179  LEU MET ILE LEU ILE ALA THR ASN LEU LEU GLY GLN ASN
SEQRES  11    179  THR PRO ALA ILE ALA VAL ASN GLU ALA GLU TYR GLY GLU
SEQRES  12    179  MET TRP ALA GLN ASP ALA ALA ALA MET PHE GLY TYR ALA
SEQRES  13    179  ALA ALA THR ALA THR ALA THR GLU THR LEU LEU PRO PHE
SEQRES  14    179  GLU ASP ALA PRO LEU ILE THR ASN PRO GLY
ATOM      1  N   MET     1     -23.104  -5.468 -31.209  1.00102.92           N
ATOM      2  CA  MET     1     -22.953  -4.202 -31.955  1.00102.92           C
ATOM      3  CB  MET     1     -23.946  -4.143 -33.124  1.00102.92           C
ATOM      4  CG  MET     1     -23.891  -2.805 -33.863  1.00102.92           C
ATOM      5  SD  MET     1     -24.573  -2.834 -35.542  1.00102.92           S
ATOM      6  CE  MET     1     -23.037  -3.461 -36.285  1.00102.92           C
ATOM      7  C   MET     1     -23.162  -3.003 -31.096  1.00102.92           C
ATOM      8  O   MET     1     -22.220  -2.277 -30.785  1.00102.92           O
ATOM      9  N   VAL     2     -24.414  -2.770 -30.668  1.00 31.40           N
ATOM     10  CA  VAL     2     -24.652  -1.599 -29.885  1.00 31.40           C
ATOM     11  CB  VAL     2     -26.114  -1.285 -29.741  1.00 31.40           C
ATOM     12  CG1 VAL     2     -26.272  -0.037 -28.861  1.00 31.40           C
ATOM     13  CG2 VAL     2     -26.725  -1.154 -31.144  1.00 31.40           C
ATOM     14  C   VAL     2     -24.108  -1.876 -28.522  1.00 31.40           C
ATOM     15  O   VAL     2     -24.712  -2.601 -27.733  1.00 31.40           O
ATOM     16  N   ASP     3     -22.928  -1.300 -28.222  1.00 60.97           N
ATOM     17  CA  ASP     3     -22.314  -1.483 -26.940  1.00 60.97           C
ATOM     18  CB  ASP     3     -20.919  -2.141 -27.030  1.00 60.97           C
ATOM     19  CG  ASP     3     -20.525  -2.815 -25.713  1.00 60.97           C
ATOM     20  OD1 ASP     3     -20.960  -2.357 -24.624  1.00 60.97           O
ATOM     21  OD2 ASP     3     -19.770  -3.822 -25.794  1.00 60.97           O
ATOM     22  C   ASP     3     -22.140  -0.100 -26.390  1.00 60.97           C
ATOM     23  O   ASP     3     -22.185   0.881 -27.132  1.00 60.97           O
ATOM     24  N   PHE     4     -21.947   0.020 -25.066  1.00120.61           N
ATOM     25  CA  PHE     4     -21.790   1.313 -24.465  1.00120.61           C
ATOM     26  CB  PHE     4     -21.656   1.280 -22.932  1.00120.61           C
ATOM     27  CG  PHE     4     -22.960   0.854 -22.342  1.00120.61           C
ATOM     28  CD1 PHE     4     -23.985   1.760 -22.195  1.00120.61           C
ATOM     29  CD2 PHE     4     -23.164  -0.449 -21.949  1.00120.61           C
ATOM     30  CE1 PHE     4     -25.189   1.382 -21.651  1.00120.61           C
ATOM     31  CE2 PHE     4     -24.365  -0.834 -21.402  1.00120.61           C
ATOM     32  CZ  PHE     4     -25.382   0.080 -21.256  1.00120.61           C
ATOM     33  C   PHE     4     -20.548   1.950 -25.011  1.00120.61           C
ATOM     34  O   PHE     4     -20.513   3.156 -25.251  1.00120.61           O
ATOM     35  N   GLY     5     -19.490   1.147 -25.219  1.00 38.29           N
ATOM     36  CA  GLY     5     -18.219   1.621 -25.695  1.00 38.29           C
ATOM     37  C   GLY     5     -18.380   2.226 -27.059  1.00 38.29           C
ATOM     38  O   GLY     5     -17.627   3.116 -27.448  1.00 38.29           O
ATOM     39  N   ALA     6     -19.337   1.714 -27.850  1.00 55.50           N
ATOM     40  CA  ALA     6     -19.576   2.186 -29.186  1.00 55.50           C
ATOM     41  CB  ALA     6     -20.702   1.404 -29.884  1.00 55.50           C
ATOM     42  C   ALA     6     -19.987   3.635 -29.150  1.00 55.50           C
ATOM     43  O   ALA     6     -19.700   4.364 -30.099  1.00 55.50           O
ATOM     44  N   LEU     7     -20.700   4.073 -28.084  1.00 77.61           N
ATOM     45  CA  LEU     7     -21.265   5.404 -27.978  1.00 77.61           C
ATOM     46  CB  LEU     7     -22.390   5.500 -26.934  1.00 77.61           C
ATOM     47  CG  LEU     7     -23.552   4.517 -27.168  1.00 77.61           C
ATOM     48  CD1 LEU     7     -24.672   4.741 -26.140  1.00 77.61           C
ATOM     49  CD2 LEU     7     -24.054   4.560 -28.621  1.00 77.61           C
ATOM     50  C   LEU     7     -20.245   6.445 -27.575  1.00 77.61           C
ATOM     51  O   LEU     7     -19.340   6.207 -26.776  1.00 77.61           O
ATOM     52  N   PRO     8     -20.436   7.630 -28.124  1.00130.38           N
ATOM     53  CA  PRO     8     -19.602   8.795 -27.897  1.00130.38           C
ATOM     54  CD  PRO     8     -21.300   7.784 -29.281  1.00130.38           C
ATOM     55  CB  PRO     8     -19.949   9.774 -29.019  1.00130.38           C
ATOM     56  CG  PRO     8     -21.315   9.296 -29.544  1.00130.38           C
ATOM     57  C   PRO     8     -19.852   9.366 -26.526  1.00130.38           C
ATOM     58  O   PRO     8     -20.915   9.110 -25.964  1.00130.38           O
ATOM     59  N   PRO     9     -18.941  10.135 -25.981  1.00111.45           N
ATOM     60  CA  PRO     9     -19.069  10.654 -24.645  1.00111.45           C
ATOM     61  CD  PRO     9     -17.591  10.255 -26.504  1.00111.45           C
ATOM     62  CB  PRO     9     -17.767  11.400 -24.363  1.00111.45           C
ATOM     63  CG  PRO     9     -16.748  10.747 -25.316  1.00111.45           C
ATOM     64  C   PRO     9     -20.273  11.525 -24.505  1.00111.45           C
ATOM     65  O   PRO     9     -20.846  11.574 -23.417  1.00111.45           O
ATOM     66  N   GLU    10     -20.682  12.206 -25.589  1.00103.34           N
ATOM     67  CA  GLU    10     -21.798  13.101 -25.514  1.00103.34           C
ATOM     68  CB  GLU    10     -22.157  13.783 -26.850  1.00103.34           C
ATOM     69  CG  GLU    10     -21.189  14.885 -27.286  1.00103.34           C
ATOM     70  CD  GLU    10     -20.180  14.295 -28.257  1.00103.34           C
ATOM     71  OE1 GLU    10     -20.450  13.190 -28.798  1.00103.34           O
ATOM     72  OE2 GLU    10     -19.127  14.950 -28.480  1.00103.34           O
ATOM     73  C   GLU    10     -23.010  12.317 -25.114  1.00103.34           C
ATOM     74  O   GLU    10     -23.883  12.831 -24.419  1.00103.34           O
ATOM     75  N   ILE    11     -23.151  11.080 -25.621  1.00 75.85           N
ATOM     76  CA  ILE    11     -24.309  10.292 -25.304  1.00 75.85           C
ATOM     77  CB  ILE    11     -24.517   9.204 -26.307  1.00 75.85           C
ATOM     78  CG2 ILE    11     -25.766   8.399 -25.905  1.00 75.85           C
ATOM     79  CG1 ILE    11     -24.638   9.842 -27.697  1.00 75.85           C
ATOM     80  CD1 ILE    11     -24.464   8.842 -28.832  1.00 75.85           C
ATOM     81  C   ILE    11     -24.288   9.689 -23.922  1.00 75.85           C
ATOM     82  O   ILE    11     -25.265   9.785 -23.181  1.00 75.85           O
ATOM     83  N   ASN    12     -23.161   9.071 -23.518  1.00 69.15           N
ATOM     84  CA  ASN    12     -23.101   8.300 -22.303  1.00 69.15           C
ATOM     85  CB  ASN    12     -21.719   7.657 -22.085  1.00 69.15           C
ATOM     86  CG  ASN    12     -21.526   6.564 -23.127  1.00 69.15           C
ATOM     87  OD1 ASN    12     -22.438   5.785 -23.399  1.00 69.15           O
ATOM     88  ND2 ASN    12     -20.307   6.499 -23.728  1.00 69.15           N
ATOM     89  C   ASN    12     -23.374   9.158 -21.109  1.00 69.15           C
ATOM     90  O   ASN    12     -23.934   8.687 -20.119  1.00 69.15           O
ATOM     91  N   SER    13     -22.878  10.406 -21.139  1.00115.37           N
ATOM     92  CA  SER    13     -23.012  11.363 -20.074  1.00115.37           C
ATOM     93  CB  SER    13     -21.961  12.467 -20.206  1.00115.37           C
ATOM     94  OG  SER    13     -20.672  11.883 -20.249  1.00115.37           O
ATOM     95  C   SER    13     -24.347  12.042 -20.076  1.00115.37           C
ATOM     96  O   SER    13     -24.893  12.346 -19.018  1.00115.37           O
ATOM     97  N   ALA    14     -24.892  12.342 -21.271  1.00 37.79           N
ATOM     98  CA  ALA    14     -26.141  13.046 -21.357  1.00 37.79           C
ATOM     99  CB  ALA    14     -26.570  13.296 -22.811  1.00 37.79           C
ATOM    100  C   ALA    14     -27.189  12.195 -20.716  1.00 37.79           C
ATOM    101  O   ALA    14     -28.002  12.666 -19.922  1.00 37.79           O
ATOM    102  N   ARG    15     -27.168  10.893 -21.039  1.00152.21           N
ATOM    103  CA  ARG    15     -28.114   9.945 -20.534  1.00152.21           C
ATOM    104  CB  ARG    15     -27.920   8.580 -21.216  1.00152.21           C
ATOM    105  CG  ARG    15     -26.457   8.129 -21.185  1.00152.21           C
ATOM    106  CD  ARG    15     -26.243   6.645 -21.497  1.00152.21           C
ATOM    107  NE  ARG    15     -26.850   6.337 -22.819  1.00152.21           N
ATOM    108  CZ  ARG    15     -26.862   5.041 -23.247  1.00152.21           C
ATOM    109  NH1 ARG    15     -26.317   4.065 -22.466  1.00152.21           N
ATOM    110  NH2 ARG    15     -27.411   4.715 -24.453  1.00152.21           N
ATOM    111  C   ARG    15     -27.975   9.793 -19.046  1.00152.21           C
ATOM    112  O   ARG    15     -28.967   9.667 -18.333  1.00152.21           O
ATOM    113  N   MET    16     -26.727   9.761 -18.552  1.00101.90           N
ATOM    114  CA  MET    16     -26.383   9.556 -17.171  1.00101.90           C
ATOM    115  CB  MET    16     -24.878   9.296 -17.036  1.00101.90           C
ATOM    116  CG  MET    16     -24.446   8.794 -15.665  1.00101.90           C
ATOM    117  SD  MET    16     -25.135   7.168 -15.258  1.00101.90           S
ATOM    118  CE  MET    16     -24.873   6.461 -16.906  1.00101.90           C
ATOM    119  C   MET    16     -26.733  10.711 -16.279  1.00101.90           C
ATOM    120  O   MET    16     -27.140  10.521 -15.134  1.00101.90           O
ATOM    121  N   TYR    17     -26.525  11.941 -16.776  1.00122.53           N
ATOM    122  CA  TYR    17     -26.731  13.163 -16.053  1.00122.53           C
ATOM    123  CB  TYR    17     -25.944  14.359 -16.610  1.00122.53           C
ATOM    124  CG  TYR    17     -24.608  14.221 -15.951  1.00122.53           C
ATOM    125  CD1 TYR    17     -23.732  13.209 -16.280  1.00122.53           C
ATOM    126  CD2 TYR    17     -24.237  15.120 -14.977  1.00122.53           C
ATOM    127  CE1 TYR    17     -22.512  13.099 -15.649  1.00122.53           C
ATOM    128  CE2 TYR    17     -23.021  15.018 -14.345  1.00122.53           C
ATOM    129  CZ  TYR    17     -22.155  14.006 -14.677  1.00122.53           C
ATOM    130  OH  TYR    17     -20.907  13.902 -14.025  1.00122.53           O
ATOM    131  C   TYR    17     -28.164  13.467 -15.804  1.00122.53           C
ATOM    132  O   TYR    17     -28.458  14.274 -14.928  1.00122.53           O
ATOM    133  N   ALA    18     -29.085  12.923 -16.620  1.00 47.19           N
ATOM    134  CA  ALA    18     -30.475  13.178 -16.386  1.00 47.19           C
ATOM    135  CB  ALA    18     -31.256  13.535 -17.663  1.00 47.19           C
ATOM    136  C   ALA    18     -31.112  11.958 -15.811  1.00 47.19           C
ATOM    137  O   ALA    18     -30.737  10.833 -16.137  1.00 47.19           O
ATOM    138  N   GLY    19     -32.093  12.163 -14.907  1.00 55.38           N
ATOM    139  CA  GLY    19     -32.784  11.041 -14.347  1.00 55.38           C
ATOM    140  C   GLY    19     -33.053  11.310 -12.901  1.00 55.38           C
ATOM    141  O   GLY    19     -32.749  12.363 -12.340  1.00 55.38           O
ATOM    142  N   PRO    20     -33.682  10.310 -12.348  1.00 92.85           N
ATOM    143  CA  PRO    20     -34.116  10.248 -10.978  1.00 92.85           C
ATOM    144  CD  PRO    20     -34.300   9.288 -13.172  1.00 92.85           C
ATOM    145  CB  PRO    20     -35.085   9.066 -10.900  1.00 92.85           C
ATOM    146  CG  PRO    20     -34.793   8.242 -12.165  1.00 92.85           C
ATOM    147  C   PRO    20     -33.043  10.165  -9.940  1.00 92.85           C
ATOM    148  O   PRO    20     -33.292  10.587  -8.811  1.00 92.85           O
ATOM    149  N   GLY    21     -31.866   9.603 -10.258  1.00 28.44           N
ATOM    150  CA  GLY    21     -30.847   9.534  -9.251  1.00 28.44           C
ATOM    151  C   GLY    21     -31.065   8.308  -8.416  1.00 28.44           C
ATOM    152  O   GLY    21     -31.815   7.403  -8.779  1.00 28.44           O
ATOM    153  N   SER    22     -30.367   8.249  -7.267  1.00 99.09           N
ATOM    154  CA  SER    22     -30.403   7.127  -6.378  1.00 99.09           C
ATOM    155  CB  SER    22     -29.247   7.136  -5.362  1.00 99.09           C
ATOM    156  OG  SER    22     -28.008   6.971  -6.035  1.00 99.09           O
ATOM    157  C   SER    22     -31.683   7.101  -5.595  1.00 99.09           C
ATOM    158  O   SER    22     -32.005   6.088  -4.977  1.00 99.09           O
ATOM    159  N   ALA    23     -32.473   8.189  -5.642  1.00 46.00           N
ATOM    160  CA  ALA    23     -33.581   8.354  -4.741  1.00 46.00           C
ATOM    161  CB  ALA    23     -34.386   9.632  -5.036  1.00 46.00           C
ATOM    162  C   ALA    23     -34.554   7.215  -4.802  1.00 46.00           C
ATOM    163  O   ALA    23     -34.936   6.684  -3.760  1.00 46.00           O
ATOM    164  N   SER    24     -34.970   6.773  -5.999  1.00 75.98           N
ATOM    165  CA  SER    24     -35.990   5.762  -6.017  1.00 75.98           C
ATOM    166  CB  SER    24     -36.496   5.431  -7.434  1.00 75.98           C
ATOM    167  OG  SER    24     -37.498   4.427  -7.371  1.00 75.98           O
ATOM    168  C   SER    24     -35.482   4.488  -5.419  1.00 75.98           C
ATOM    169  O   SER    24     -36.198   3.812  -4.682  1.00 75.98           O
ATOM    170  N   LEU    25     -34.224   4.133  -5.721  1.00 72.20           N
ATOM    171  CA  LEU    25     -33.665   2.868  -5.349  1.00 72.20           C
ATOM    172  CB  LEU    25     -32.351   2.646  -6.102  1.00 72.20           C
ATOM    173  CG  LEU    25     -31.803   1.220  -6.027  1.00 72.20           C
ATOM    174  CD1 LEU    25     -32.868   0.168  -6.368  1.00 72.20           C
ATOM    175  CD2 LEU    25     -30.637   1.100  -7.007  1.00 72.20           C
ATOM    176  C   LEU    25     -33.496   2.726  -3.861  1.00 72.20           C
ATOM    177  O   LEU    25     -33.779   1.666  -3.304  1.00 72.20           O
ATOM    178  N   VAL    26     -33.033   3.788  -3.175  1.00 38.19           N
ATOM    179  CA  VAL    26     -32.834   3.764  -1.748  1.00 38.19           C
ATOM    180  CB  VAL    26     -32.235   5.039  -1.236  1.00 38.19           C
ATOM    181  CG1 VAL    26     -32.177   4.973   0.299  1.00 38.19           C
ATOM    182  CG2 VAL    26     -30.869   5.243  -1.911  1.00 38.19           C
ATOM    183  C   VAL    26     -34.158   3.611  -1.076  1.00 38.19           C
ATOM    184  O   VAL    26     -34.266   2.971  -0.031  1.00 38.19           O
ATOM    185  N   ALA    27     -35.202   4.237  -1.644  1.00 24.34           N
ATOM    186  CA  ALA    27     -36.510   4.140  -1.068  1.00 24.34           C
ATOM    187  CB  ALA    27     -37.573   4.929  -1.850  1.00 24.34           C
ATOM    188  C   ALA    27     -36.893   2.705  -1.114  1.00 24.34           C
ATOM    189  O   ALA    27     -37.515   2.186  -0.188  1.00 24.34           O
ATOM    190  N   ALA    28     -36.531   2.028  -2.218  1.00 33.97           N
ATOM    191  CA  ALA    28     -36.843   0.639  -2.338  1.00 33.97           C
ATOM    192  CB  ALA    28     -36.373   0.030  -3.669  1.00 33.97           C
ATOM    193  C   ALA    28     -36.141  -0.083  -1.226  1.00 33.97           C
ATOM    194  O   ALA    28     -36.736  -0.925  -0.557  1.00 33.97           O
ATOM    195  N   ALA    29     -34.864   0.268  -0.970  1.00 48.88           N
ATOM    196  CA  ALA    29     -34.081  -0.412   0.022  1.00 48.88           C
ATOM    197  CB  ALA    29     -32.632   0.097   0.093  1.00 48.88           C
ATOM    198  C   ALA    29     -34.658  -0.286   1.396  1.00 48.88           C
ATOM    199  O   ALA    29     -34.790  -1.280   2.111  1.00 48.88           O
ATOM    200  N   GLN    30     -35.055   0.931   1.799  1.00114.96           N
ATOM    201  CA  GLN    30     -35.536   1.103   3.139  1.00114.96           C
ATOM    202  CB  GLN    30     -35.959   2.552   3.452  1.00114.96           C
ATOM    203  CG  GLN    30     -36.486   2.774   4.876  1.00114.96           C
ATOM    204  CD  GLN    30     -35.319   3.070   5.812  1.00114.96           C
ATOM    205  OE1 GLN    30     -34.946   4.227   6.006  1.00114.96           O
ATOM    206  NE2 GLN    30     -34.729   2.001   6.412  1.00114.96           N
ATOM    207  C   GLN    30     -36.750   0.251   3.302  1.00114.96           C
ATOM    208  O   GLN    30     -36.950  -0.379   4.340  1.00114.96           O
ATOM    209  N   MET    31     -37.588   0.202   2.254  1.00135.75           N
ATOM    210  CA  MET    31     -38.815  -0.531   2.319  1.00135.75           C
ATOM    211  CB  MET    31     -39.611  -0.442   1.004  1.00135.75           C
ATOM    212  CG  MET    31     -40.288   0.910   0.777  1.00135.75           C
ATOM    213  SD  MET    31     -41.828   1.125   1.714  1.00135.75           S
ATOM    214  CE  MET    31     -42.799   0.088   0.582  1.00135.75           C
ATOM    215  C   MET    31     -38.518  -1.979   2.562  1.00135.75           C
ATOM    216  O   MET    31     -39.130  -2.612   3.421  1.00135.75           O
ATOM    217  N   TRP    32     -37.533  -2.536   1.838  1.00 71.55           N
ATOM    218  CA  TRP    32     -37.257  -3.940   1.940  1.00 71.55           C
ATOM    219  CB  TRP    32     -36.176  -4.405   0.956  1.00 71.55           C
ATOM    220  CG  TRP    32     -36.540  -4.193  -0.499  1.00 71.55           C
ATOM    221  CD2 TRP    32     -37.650  -4.807  -1.176  1.00 71.55           C
ATOM    222  CD1 TRP    32     -35.923  -3.399  -1.419  1.00 71.55           C
ATOM    223  NE1 TRP    32     -36.568  -3.488  -2.629  1.00 71.55           N
ATOM    224  CE2 TRP    32     -37.634  -4.349  -2.494  1.00 71.55           C
ATOM    225  CE3 TRP    32     -38.605  -5.681  -0.739  1.00 71.55           C
ATOM    226  CZ2 TRP    32     -38.572  -4.760  -3.398  1.00 71.55           C
ATOM    227  CZ3 TRP    32     -39.551  -6.093  -1.654  1.00 71.55           C
ATOM    228  CH2 TRP    32     -39.534  -5.642  -2.959  1.00 71.55           C
ATOM    229  C   TRP    32     -36.814  -4.243   3.337  1.00 71.55           C
ATOM    230  O   TRP    32     -37.133  -5.299   3.883  1.00 71.55           O
ATOM    231  N   ASP    33     -36.029  -3.334   3.941  1.00 44.02           N
ATOM    232  CA  ASP    33     -35.611  -3.526   5.299  1.00 44.02           C
ATOM    233  CB  ASP    33     -34.628  -2.456   5.802  1.00 44.02           C
ATOM    234  CG  ASP    33     -33.237  -2.797   5.292  1.00 44.02           C
ATOM    235  OD1 ASP    33     -32.917  -4.012   5.191  1.00 44.02           O
ATOM    236  OD2 ASP    33     -32.466  -1.841   5.015  1.00 44.02           O
ATOM    237  C   ASP    33     -36.816  -3.464   6.187  1.00 44.02           C
ATOM    238  O   ASP    33     -36.912  -4.202   7.165  1.00 44.02           O
ATOM    239  N   SER    34     -37.779  -2.580   5.863  1.00 42.46           N
ATOM    240  CA  SER    34     -38.935  -2.406   6.695  1.00 42.46           C
ATOM    241  CB  SER    34     -39.978  -1.476   6.055  1.00 42.46           C
ATOM    242  OG  SER    34     -39.416  -0.195   5.815  1.00 42.46           O
ATOM    243  C   SER    34     -39.605  -3.732   6.836  1.00 42.46           C
ATOM    244  O   SER    34     -39.989  -4.122   7.937  1.00 42.46           O
ATOM    245  N   VAL    35     -39.792  -4.437   5.702  1.00 45.80           N
ATOM    246  CA  VAL    35     -40.443  -5.716   5.683  1.00 45.80           C
ATOM    247  CB  VAL    35     -40.757  -6.192   4.293  1.00 45.80           C
ATOM    248  CG1 VAL    35     -41.263  -7.641   4.377  1.00 45.80           C
ATOM    249  CG2 VAL    35     -41.780  -5.226   3.669  1.00 45.80           C
ATOM    250  C   VAL    35     -39.606  -6.771   6.346  1.00 45.80           C
ATOM    251  O   VAL    35     -40.117  -7.574   7.125  1.00 45.80           O
ATOM    252  N   ALA    36     -38.286  -6.785   6.081  1.00 34.91           N
ATOM    253  CA  ALA    36     -37.450  -7.814   6.624  1.00 34.91           C
ATOM    254  CB  ALA    36     -35.965  -7.614   6.263  1.00 34.91           C
ATOM    255  C   ALA    36     -37.568  -7.762   8.115  1.00 34.91           C
ATOM    256  O   ALA    36     -37.644  -8.799   8.771  1.00 34.91           O
ATOM    257  N   SER    37     -37.592  -6.548   8.697  1.00 37.65           N
ATOM    258  CA  SER    37     -37.679  -6.435  10.125  1.00 37.65           C
ATOM    259  CB  SER    37     -37.564  -4.990  10.638  1.00 37.65           C
ATOM    260  OG  SER    37     -38.730  -4.256  10.297  1.00 37.65           O
ATOM    261  C   SER    37     -39.003  -6.961  10.607  1.00 37.65           C
ATOM    262  O   SER    37     -39.065  -7.691  11.595  1.00 37.65           O
ATOM    263  N   ASP    38     -40.099  -6.595   9.911  1.00 54.97           N
ATOM    264  CA  ASP    38     -41.447  -6.938  10.285  1.00 54.97           C
ATOM    265  CB  ASP    38     -42.490  -6.274   9.374  1.00 54.97           C
ATOM    266  CG  ASP    38     -42.399  -4.772   9.577  1.00 54.97           C
ATOM    267  OD1 ASP    38     -41.984  -4.350  10.690  1.00 54.97           O
ATOM    268  OD2 ASP    38     -42.731  -4.026   8.619  1.00 54.97           O
ATOM    269  C   ASP    38     -41.663  -8.406  10.163  1.00 54.97           C
ATOM    270  O   ASP    38     -42.408  -8.980  10.952  1.00 54.97           O
ATOM    271  N   LEU    39     -41.056  -9.053   9.152  1.00 56.77           N
ATOM    272  CA  LEU    39     -41.286 -10.459   8.987  1.00 56.77           C
ATOM    273  CB  LEU    39     -40.531 -11.075   7.796  1.00 56.77           C
ATOM    274  CG  LEU    39     -40.904 -10.512   6.413  1.00 56.77           C
ATOM    275  CD1 LEU    39     -40.145 -11.264   5.308  1.00 56.77           C
ATOM    276  CD2 LEU    39     -42.421 -10.493   6.184  1.00 56.77           C
ATOM    277  C   LEU    39     -40.771 -11.160  10.206  1.00 56.77           C
ATOM    278  O   LEU    39     -41.453 -12.012  10.772  1.00 56.77           O
ATOM    279  N   PHE    40     -39.556 -10.792  10.661  1.00119.13           N
ATOM    280  CA  PHE    40     -38.958 -11.452  11.787  1.00119.13           C
ATOM    281  CB  PHE    40     -37.539 -10.961  12.157  1.00119.13           C
ATOM    282  CG  PHE    40     -36.501 -11.688  11.365  1.00119.13           C
ATOM    283  CD1 PHE    40     -36.073 -11.238  10.139  1.00119.13           C
ATOM    284  CD2 PHE    40     -35.941 -12.838  11.879  1.00119.13           C
ATOM    285  CE1 PHE    40     -35.108 -11.931   9.444  1.00119.13           C
ATOM    286  CE2 PHE    40     -34.980 -13.533  11.188  1.00119.13           C
ATOM    287  CZ  PHE    40     -34.559 -13.078   9.964  1.00119.13           C
ATOM    288  C   PHE    40     -39.792 -11.265  13.015  1.00119.13           C
ATOM    289  O   PHE    40     -40.017 -12.215  13.761  1.00119.13           O
ATOM    290  N   SER    41     -40.273 -10.036  13.271  1.00 34.42           N
ATOM    291  CA  SER    41     -41.030  -9.803  14.468  1.00 34.42           C
ATOM    292  CB  SER    41     -41.459  -8.333  14.617  1.00 34.42           C
ATOM    293  OG  SER    41     -42.224  -7.927  13.492  1.00 34.42           O
ATOM    294  C   SER    41     -42.256 -10.662  14.448  1.00 34.42           C
ATOM    295  O   SER    41     -42.677 -11.171  15.485  1.00 34.42           O
ATOM    296  N   ALA    42     -42.868 -10.829  13.261  1.00 37.49           N
ATOM    297  CA  ALA    42     -44.035 -11.649  13.107  1.00 37.49           C
ATOM    298  CB  ALA    42     -44.609 -11.597  11.680  1.00 37.49           C
ATOM    299  C   ALA    42     -43.660 -13.071  13.394  1.00 37.49           C
ATOM    300  O   ALA    42     -44.430 -13.822  13.987  1.00 37.49           O
ATOM    301  N   ALA    43     -42.469 -13.489  12.933  1.00 32.21           N
ATOM    302  CA  ALA    43     -41.996 -14.824  13.162  1.00 32.21           C
ATOM    303  CB  ALA    43     -40.667 -15.119  12.445  1.00 32.21           C
ATOM    304  C   ALA    43     -41.759 -15.020  14.625  1.00 32.21           C
ATOM    305  O   ALA    43     -42.067 -16.074  15.179  1.00 32.21           O
ATOM    306  N   SER    44     -41.210 -13.992  15.295  1.00 83.79           N
ATOM    307  CA  SER    44     -40.832 -14.118  16.671  1.00 83.79           C
ATOM    308  CB  SER    44     -40.245 -12.820  17.256  1.00 83.79           C
ATOM    309  OG  SER    44     -39.073 -12.447  16.547  1.00 83.79           O
ATOM    310  C   SER    44     -42.027 -14.466  17.503  1.00 83.79           C
ATOM    311  O   SER    44     -41.929 -15.315  18.385  1.00 83.79           O
ATOM    312  N   ALA    45     -43.174 -13.798  17.267  1.00 40.85           N
ATOM    313  CA  ALA    45     -44.381 -14.019  18.020  1.00 40.85           C
ATOM    314  CB  ALA    45     -45.488 -13.003  17.685  1.00 40.85           C
ATOM    315  C   ALA    45     -44.930 -15.390  17.769  1.00 40.85           C
ATOM    316  O   ALA    45     -45.351 -16.070  18.701  1.00 40.85           O
ATOM    317  N   PHE    46     -44.941 -15.855  16.507  1.00 74.77           N
ATOM    318  CA  PHE    46     -45.484 -17.158  16.248  1.00 74.77           C
ATOM    319  CB  PHE    46     -45.410 -17.600  14.770  1.00 74.77           C
ATOM    320  CG  PHE    46     -46.481 -16.954  13.955  1.00 74.77           C
ATOM    321  CD1 PHE    46     -46.287 -15.738  13.342  1.00 74.77           C
ATOM    322  CD2 PHE    46     -47.691 -17.587  13.792  1.00 74.77           C
ATOM    323  CE1 PHE    46     -47.282 -15.160  12.589  1.00 74.77           C
ATOM    324  CE2 PHE    46     -48.693 -17.017  13.042  1.00 74.77           C
ATOM    325  CZ  PHE    46     -48.488 -15.800  12.435  1.00 74.77           C
ATOM    326  C   PHE    46     -44.674 -18.144  17.021  1.00 74.77           C
ATOM    327  O   PHE    46     -45.210 -19.024  17.693  1.00 74.77           O
ATOM    328  N   GLN    47     -43.344 -17.981  16.981  1.00 59.68           N
ATOM    329  CA  GLN    47     -42.472 -18.906  17.629  1.00 59.68           C
ATOM    330  CB  GLN    47     -40.983 -18.560  17.476  1.00 59.68           C
ATOM    331  CG  GLN    47     -40.516 -18.612  16.020  1.00 59.68           C
ATOM    332  CD  GLN    47     -38.996 -18.579  16.012  1.00 59.68           C
ATOM    333  OE1 GLN    47     -38.363 -18.063  16.932  1.00 59.68           O
ATOM    334  NE2 GLN    47     -38.391 -19.163  14.944  1.00 59.68           N
ATOM    335  C   GLN    47     -42.810 -18.930  19.080  1.00 59.68           C
ATOM    336  O   GLN    47     -42.610 -19.947  19.738  1.00 59.68           O
ATOM    337  N   SER    48     -43.267 -17.797  19.640  1.00 94.98           N
ATOM    338  CA  SER    48     -43.590 -17.778  21.036  1.00 94.98           C
ATOM    339  CB  SER    48     -43.792 -16.366  21.622  1.00 94.98           C
ATOM    340  OG  SER    48     -45.044 -15.820  21.243  1.00 94.98           O
ATOM    341  C   SER    48     -44.829 -18.586  21.331  1.00 94.98           C
ATOM    342  O   SER    48     -44.857 -19.308  22.325  1.00 94.98           O
ATOM    343  N   VAL    49     -45.894 -18.462  20.505  1.00 50.74           N
ATOM    344  CA  VAL    49     -47.161 -19.122  20.727  1.00 50.74           C
ATOM    345  CB  VAL    49     -48.222 -18.628  19.788  1.00 50.74           C
ATOM    346  CG1 VAL    49     -49.518 -19.418  20.047  1.00 50.74           C
ATOM    347  CG2 VAL    49     -48.369 -17.111  19.969  1.00 50.74           C
ATOM    348  C   VAL    49     -47.081 -20.614  20.543  1.00 50.74           C
ATOM    349  O   VAL    49     -47.536 -21.376  21.394  1.00 50.74           O
ATOM    350  N   VAL    50     -46.505 -21.074  19.416  1.00 99.69           N
ATOM    351  CA  VAL    50     -46.409 -22.477  19.128  1.00 99.69           C
ATOM    352  CB  VAL    50     -45.774 -22.762  17.798  1.00 99.69           C
ATOM    353  CG1 VAL    50     -44.367 -22.142  17.792  1.00 99.69           C
ATOM    354  CG2 VAL    50     -45.762 -24.285  17.580  1.00 99.69           C
ATOM    355  C   VAL    50     -45.544 -23.119  20.161  1.00 99.69           C
ATOM    356  O   VAL    50     -45.773 -24.264  20.542  1.00 99.69           O
ATOM    357  N   TRP    51     -44.502 -22.394  20.603  1.00149.39           N
ATOM    358  CA  TRP    51     -43.529 -22.876  21.540  1.00149.39           C
ATOM    359  CB  TRP    51     -42.362 -21.877  21.704  1.00149.39           C
ATOM    360  CG  TRP    51     -41.187 -22.326  22.548  1.00149.39           C
ATOM    361  CD2 TRP    51     -40.207 -23.283  22.113  1.00149.39           C
ATOM    362  CD1 TRP    51     -40.828 -21.955  23.810  1.00149.39           C
ATOM    363  NE1 TRP    51     -39.671 -22.602  24.180  1.00149.39           N
ATOM    364  CE2 TRP    51     -39.283 -23.428  23.147  1.00149.39           C
ATOM    365  CE3 TRP    51     -40.086 -23.984  20.946  1.00149.39           C
ATOM    366  CZ2 TRP    51     -38.220 -24.279  23.029  1.00149.39           C
ATOM    367  CZ3 TRP    51     -39.015 -24.842  20.832  1.00149.39           C
ATOM    368  CH2 TRP    51     -38.100 -24.986  21.854  1.00149.39           C
ATOM    369  C   TRP    51     -44.167 -23.130  22.870  1.00149.39           C
ATOM    370  O   TRP    51     -43.850 -24.123  23.519  1.00149.39           O
ATOM    371  N   GLY    52     -45.027 -22.203  23.337  1.00 37.42           N
ATOM    372  CA  GLY    52     -45.748 -22.329  24.572  1.00 37.42           C
ATOM    373  C   GLY    52     -46.815 -23.365  24.439  1.00 37.42           C
ATOM    374  O   GLY    52     -47.090 -24.115  25.374  1.00 37.42           O
ATOM    375  N   LEU    53     -47.461 -23.404  23.258  1.00108.68           N
ATOM    376  CA  LEU    53     -48.584 -24.252  23.013  1.00108.68           C
ATOM    377  CB  LEU    53     -49.129 -24.035  21.584  1.00108.68           C
ATOM    378  CG  LEU    53     -50.466 -24.719  21.225  1.00108.68           C
ATOM    379  CD1 LEU    53     -50.855 -24.388  19.776  1.00108.68           C
ATOM    380  CD2 LEU    53     -50.454 -26.236  21.462  1.00108.68           C
ATOM    381  C   LEU    53     -48.149 -25.669  23.189  1.00108.68           C
ATOM    382  O   LEU    53     -48.793 -26.428  23.910  1.00108.68           O
ATOM    383  N   THR    54     -47.033 -26.063  22.550  1.00 54.40           N
ATOM    384  CA  THR    54     -46.598 -27.423  22.656  1.00 54.40           C
ATOM    385  CB  THR    54     -45.535 -27.807  21.678  1.00 54.40           C
ATOM    386  OG1 THR    54     -46.000 -27.593  20.354  1.00 54.40           O
ATOM    387  CG2 THR    54     -45.226 -29.302  21.880  1.00 54.40           C
ATOM    388  C   THR    54     -46.098 -27.747  24.034  1.00 54.40           C
ATOM    389  O   THR    54     -46.427 -28.798  24.580  1.00 54.40           O
ATOM    390  N   VAL    55     -45.286 -26.862  24.646  1.00108.28           N
ATOM    391  CA  VAL    55     -44.725 -27.194  25.927  1.00108.28           C
ATOM    392  CB  VAL    55     -43.681 -26.230  26.419  1.00108.28           C
ATOM    393  CG1 VAL    55     -42.472 -26.299  25.468  1.00108.28           C
ATOM    394  CG2 VAL    55     -44.301 -24.832  26.547  1.00108.28           C
ATOM    395  C   VAL    55     -45.805 -27.331  26.962  1.00108.28           C
ATOM    396  O   VAL    55     -45.778 -28.259  27.769  1.00108.28           O
ATOM    397  N   GLY    56     -46.774 -26.397  26.980  1.00 61.82           N
ATOM    398  CA  GLY    56     -47.897 -26.411  27.883  1.00 61.82           C
ATOM    399  C   GLY    56     -48.791 -27.566  27.535  1.00 61.82           C
ATOM    400  O   GLY    56     -49.432 -28.145  28.411  1.00 61.82           O
ATOM    401  N   SER    57     -48.837 -27.942  26.240  1.00180.38           N
ATOM    402  CA  SER    57     -49.721 -28.957  25.729  1.00180.38           C
ATOM    403  CB  SER    57     -49.423 -30.375  26.257  1.00180.38           C
ATOM    404  OG  SER    57     -50.323 -31.307  25.679  1.00180.38           O
ATOM    405  C   SER    57     -51.139 -28.601  26.049  1.00180.38           C
ATOM    406  O   SER    57     -51.787 -29.232  26.883  1.00180.38           O
ATOM    407  N   TRP    58     -51.631 -27.531  25.384  1.00107.66           N
ATOM    408  CA  TRP    58     -52.954 -27.019  25.582  1.00107.66           C
ATOM    409  CB  TRP    58     -53.271 -25.827  24.660  1.00107.66           C
ATOM    410  CG  TRP    58     -52.562 -24.533  24.980  1.00107.66           C
ATOM    411  CD2 TRP    58     -52.617 -23.377  24.128  1.00107.66           C
ATOM    412  CD1 TRP    58     -51.790 -24.189  26.051  1.00107.66           C
ATOM    413  NE1 TRP    58     -51.366 -22.885  25.925  1.00107.66           N
ATOM    414  CE2 TRP    58     -51.867 -22.375  24.744  1.00107.66           C
ATOM    415  CE3 TRP    58     -53.242 -23.168  22.932  1.00107.66           C
ATOM    416  CZ2 TRP    58     -51.733 -21.142  24.167  1.00107.66           C
ATOM    417  CZ3 TRP    58     -53.103 -21.926  22.353  1.00107.66           C
ATOM    418  CH2 TRP    58     -52.363 -20.933  22.959  1.00107.66           C
ATOM    419  C   TRP    58     -53.984 -28.068  25.264  1.00107.66           C
ATOM    420  O   TRP    58     -54.745 -28.495  26.132  1.00107.66           O
ATOM    421  N   ILE    59     -54.024 -28.484  23.984  1.00209.81           N
ATOM    422  CA  ILE    59     -54.945 -29.433  23.419  1.00209.81           C
ATOM    423  CB  ILE    59     -55.383 -29.170  22.003  1.00209.81           C
ATOM    424  CG2 ILE    59     -54.274 -29.541  21.032  1.00209.81           C
ATOM    425  CG1 ILE    59     -56.706 -29.905  21.743  1.00209.81           C
ATOM    426  CD1 ILE    59     -57.845 -29.397  22.628  1.00209.81           C
ATOM    427  C   ILE    59     -54.631 -30.876  23.709  1.00209.81           C
ATOM    428  O   ILE    59     -55.377 -31.747  23.278  1.00209.81           O
ATOM    429  N   GLY    60     -53.445 -31.215  24.253  1.00 47.78           N
ATOM    430  CA  GLY    60     -53.214 -32.607  24.567  1.00 47.78           C
ATOM    431  C   GLY    60     -52.435 -33.191  23.431  1.00 47.78           C
ATOM    432  O   GLY    60     -51.591 -32.522  22.838  1.00 47.78           O
ATOM    433  N   SER    61     -52.697 -34.472  23.105  1.00 85.90           N
ATOM    434  CA  SER    61     -51.966 -35.118  22.056  1.00 85.90           C
ATOM    435  CB  SER    61     -52.345 -36.597  21.860  1.00 85.90           C
ATOM    436  OG  SER    61     -51.853 -37.378  22.939  1.00 85.90           O
ATOM    437  C   SER    61     -52.242 -34.390  20.773  1.00 85.90           C
ATOM    438  O   SER    61     -51.469 -34.496  19.822  1.00 85.90           O
ATOM    439  N   SER    62     -53.368 -33.648  20.718  1.00 96.10           N
ATOM    440  CA  SER    62     -53.796 -32.899  19.562  1.00 96.10           C
ATOM    441  CB  SER    62     -55.270 -32.463  19.653  1.00 96.10           C
ATOM    442  OG  SER    62     -56.121 -33.598  19.711  1.00 96.10           O
ATOM    443  C   SER    62     -52.991 -31.646  19.397  1.00 96.10           C
ATOM    444  O   SER    62     -53.084 -30.992  18.360  1.00 96.10           O
ATOM    445  N   ALA    63     -52.160 -31.284  20.393  1.00 48.38           N
ATOM    446  CA  ALA    63     -51.463 -30.021  20.351  1.00 48.38           C
ATOM    447  CB  ALA    63     -50.503 -29.820  21.535  1.00 48.38           C
ATOM    448  C   ALA    63     -50.652 -29.955  19.105  1.00 48.38           C
ATOM    449  O   ALA    63     -50.512 -28.898  18.488  1.00 48.38           O
ATOM    450  N   GLY    64     -50.106 -31.103  18.688  1.00 37.05           N
ATOM    451  CA  GLY    64     -49.253 -31.115  17.543  1.00 37.05           C
ATOM    452  C   GLY    64     -49.997 -30.586  16.355  1.00 37.05           C
ATOM    453  O   GLY    64     -49.426 -29.869  15.534  1.00 37.05           O
ATOM    454  N   LEU    65     -51.303 -30.897  16.247  1.00110.59           N
ATOM    455  CA  LEU    65     -52.051 -30.554  15.071  1.00110.59           C
ATOM    456  CB  LEU    65     -53.525 -30.968  15.158  1.00110.59           C
ATOM    457  CG  LEU    65     -53.705 -32.493  15.171  1.00110.59           C
ATOM    458  CD1 LEU    65     -55.192 -32.876  15.227  1.00110.59           C
ATOM    459  CD2 LEU    65     -52.966 -33.150  13.996  1.00110.59           C
ATOM    460  C   LEU    65     -52.003 -29.075  14.836  1.00110.59           C
ATOM    461  O   LEU    65     -51.872 -28.650  13.690  1.00110.59           O
ATOM    462  N   MET    66     -52.131 -28.243  15.889  1.00138.24           N
ATOM    463  CA  MET    66     -52.078 -26.823  15.658  1.00138.24           C
ATOM    464  CB  MET    66     -52.375 -25.965  16.899  1.00138.24           C
ATOM    465  CG  MET    66     -53.856 -25.845  17.275  1.00138.24           C
ATOM    466  SD  MET    66     -54.593 -27.301  18.073  1.00138.24           S
ATOM    467  CE  MET    66     -54.978 -28.157  16.520  1.00138.24           C
ATOM    468  C   MET    66     -50.719 -26.419  15.183  1.00138.24           C
ATOM    469  O   MET    66     -50.587 -25.612  14.264  1.00138.24           O
ATOM    470  N   VAL    67     -49.659 -26.983  15.789  1.00 33.61           N
ATOM    471  CA  VAL    67     -48.333 -26.581  15.418  1.00 33.61           C
ATOM    472  CB  VAL    67     -47.264 -27.332  16.161  1.00 33.61           C
ATOM    473  CG1 VAL    67     -45.894 -26.905  15.611  1.00 33.61           C
ATOM    474  CG2 VAL    67     -47.432 -27.082  17.669  1.00 33.61           C
ATOM    475  C   VAL    67     -48.169 -26.897  13.971  1.00 33.61           C
ATOM    476  O   VAL    67     -47.598 -26.120  13.206  1.00 33.61           O
ATOM    477  N   ALA    68     -48.700 -28.060  13.558  1.00 33.93           N
ATOM    478  CA  ALA    68     -48.553 -28.502  12.206  1.00 33.93           C
ATOM    479  CB  ALA    68     -49.253 -29.847  11.956  1.00 33.93           C
ATOM    480  C   ALA    68     -49.174 -27.491  11.298  1.00 33.93           C
ATOM    481  O   ALA    68     -48.572 -27.090  10.302  1.00 33.93           O
ATOM    482  N   ALA    69     -50.375 -27.001  11.654  1.00 34.46           N
ATOM    483  CA  ALA    69     -51.085 -26.110  10.783  1.00 34.46           C
ATOM    484  CB  ALA    69     -52.431 -25.661  11.381  1.00 34.46           C
ATOM    485  C   ALA    69     -50.257 -24.877  10.559  1.00 34.46           C
ATOM    486  O   ALA    69     -50.130 -24.399   9.432  1.00 34.46           O
ATOM    487  N   ALA    70     -49.650 -24.353  11.639  1.00 55.96           N
ATOM    488  CA  ALA    70     -48.894 -23.128  11.649  1.00 55.96           C
ATOM    489  CB  ALA    70     -48.458 -22.715  13.065  1.00 55.96           C
ATOM    490  C   ALA    70     -47.645 -23.193  10.815  1.00 55.96           C
ATOM    491  O   ALA    70     -47.247 -22.192  10.221  1.00 55.96           O
ATOM    492  N   SER    71     -46.992 -24.368  10.744  1.00105.97           N
ATOM    493  CA  SER    71     -45.670 -24.488  10.186  1.00105.97           C
ATOM    494  CB  SER    71     -45.162 -25.942  10.170  1.00105.97           C
ATOM    495  OG  SER    71     -46.017 -26.762   9.388  1.00105.97           O
ATOM    496  C   SER    71     -45.501 -23.901   8.812  1.00105.97           C
ATOM    497  O   SER    71     -44.593 -23.086   8.662  1.00105.97           O
ATOM    498  N   PRO    72     -46.267 -24.213   7.797  1.00165.08           N
ATOM    499  CA  PRO    72     -46.010 -23.701   6.471  1.00165.08           C
ATOM    500  CD  PRO    72     -47.567 -24.853   7.909  1.00165.08           C
ATOM    501  CB  PRO    72     -47.147 -24.236   5.597  1.00165.08           C
ATOM    502  CG  PRO    72     -48.290 -24.501   6.595  1.00165.08           C
ATOM    503  C   PRO    72     -45.871 -22.199   6.418  1.00165.08           C
ATOM    504  O   PRO    72     -45.059 -21.731   5.620  1.00165.08           O
ATOM    505  N   TYR    73     -46.668 -21.435   7.203  1.00140.43           N
ATOM    506  CA  TYR    73     -46.614 -19.993   7.250  1.00140.43           C
ATOM    507  CB  TYR    73     -47.848 -19.362   7.922  1.00140.43           C
ATOM    508  CG  TYR    73     -47.728 -17.874   7.845  1.00140.43           C
ATOM    509  CD1 TYR    73     -48.098 -17.216   6.694  1.00140.43           C
ATOM    510  CD2 TYR    73     -47.241 -17.135   8.903  1.00140.43           C
ATOM    511  CE1 TYR    73     -47.993 -15.849   6.600  1.00140.43           C
ATOM    512  CE2 TYR    73     -47.136 -15.765   8.814  1.00140.43           C
ATOM    513  CZ  TYR    73     -47.518 -15.120   7.662  1.00140.43           C
ATOM    514  OH  TYR    73     -47.415 -13.716   7.564  1.00140.43           O
ATOM    515  C   TYR    73     -45.401 -19.511   7.997  1.00140.43           C
ATOM    516  O   TYR    73     -44.773 -18.526   7.612  1.00140.43           O
ATOM    517  N   VAL    74     -45.066 -20.172   9.123  1.00 44.61           N
ATOM    518  CA  VAL    74     -43.942 -19.768   9.918  1.00 44.61           C
ATOM    519  CB  VAL    74     -43.772 -20.564  11.173  1.00 44.61           C
ATOM    520  CG1 VAL    74     -42.434 -20.156  11.812  1.00 44.61           C
ATOM    521  CG2 VAL    74     -44.985 -20.305  12.083  1.00 44.61           C
ATOM    522  C   VAL    74     -42.693 -19.938   9.115  1.00 44.61           C
ATOM    523  O   VAL    74     -41.771 -19.130   9.210  1.00 44.61           O
ATOM    524  N   ALA    75     -42.620 -21.014   8.314  1.00 30.44           N
ATOM    525  CA  ALA    75     -41.449 -21.262   7.523  1.00 30.44           C
ATOM    526  CB  ALA    75     -41.547 -22.572   6.722  1.00 30.44           C
ATOM    527  C   ALA    75     -41.279 -20.143   6.547  1.00 30.44           C
ATOM    528  O   ALA    75     -40.176 -19.637   6.348  1.00 30.44           O
ATOM    529  N   TRP    76     -42.392 -19.705   5.938  1.00 65.51           N
ATOM    530  CA  TRP    76     -42.345 -18.692   4.926  1.00 65.51           C
ATOM    531  CB  TRP    76     -43.734 -18.355   4.348  1.00 65.51           C
ATOM    532  CG  TRP    76     -43.729 -17.399   3.175  1.00 65.51           C
ATOM    533  CD2 TRP    76     -43.880 -15.973   3.269  1.00 65.51           C
ATOM    534  CD1 TRP    76     -43.606 -17.684   1.846  1.00 65.51           C
ATOM    535  NE1 TRP    76     -43.672 -16.526   1.107  1.00 65.51           N
ATOM    536  CE2 TRP    76     -43.840 -15.463   1.969  1.00 65.51           C
ATOM    537  CE3 TRP    76     -44.041 -15.149   4.349  1.00 65.51           C
ATOM    538  CZ2 TRP    76     -43.959 -14.124   1.730  1.00 65.51           C
ATOM    539  CZ3 TRP    76     -44.159 -13.799   4.103  1.00 65.51           C
ATOM    540  CH2 TRP    76     -44.119 -13.296   2.818  1.00 65.51           C
ATOM    541  C   TRP    76     -41.806 -17.445   5.543  1.00 65.51           C
ATOM    542  O   TRP    76     -41.020 -16.732   4.920  1.00 65.51           O
ATOM    543  N   MET    77     -42.221 -17.144   6.791  1.00 97.04           N
ATOM    544  CA  MET    77     -41.813 -15.909   7.390  1.00 97.04           C
ATOM    545  CB  MET    77     -42.481 -15.581   8.733  1.00 97.04           C
ATOM    546  CG  MET    77     -43.951 -15.198   8.546  1.00 97.04           C
ATOM    547  SD  MET    77     -44.666 -14.197   9.884  1.00 97.04           S
ATOM    548  CE  MET    77     -44.294 -15.390  11.196  1.00 97.04           C
ATOM    549  C   MET    77     -40.325 -15.829   7.567  1.00 97.04           C
ATOM    550  O   MET    77     -39.712 -14.825   7.207  1.00 97.04           O
ATOM    551  N   SER    78     -39.691 -16.887   8.099  1.00 82.19           N
ATOM    552  CA  SER    78     -38.279 -16.838   8.361  1.00 82.19           C
ATOM    553  CB  SER    78     -37.780 -18.104   9.071  1.00 82.19           C
ATOM    554  OG  SER    78     -38.464 -18.266  10.303  1.00 82.19           O
ATOM    555  C   SER    78     -37.527 -16.743   7.073  1.00 82.19           C
ATOM    556  O   SER    78     -36.569 -15.982   6.950  1.00 82.19           O
ATOM    557  N   VAL    79     -37.945 -17.538   6.077  1.00 41.84           N
ATOM    558  CA  VAL    79     -37.259 -17.590   4.820  1.00 41.84           C
ATOM    559  CB  VAL    79     -37.837 -18.637   3.915  1.00 41.84           C
ATOM    560  CG1 VAL    79     -37.066 -18.634   2.586  1.00 41.84           C
ATOM    561  CG2 VAL    79     -37.804 -19.980   4.661  1.00 41.84           C
ATOM    562  C   VAL    79     -37.352 -16.265   4.119  1.00 41.84           C
ATOM    563  O   VAL    79     -36.363 -15.760   3.591  1.00 41.84           O
ATOM    564  N   THR    80     -38.557 -15.667   4.100  1.00 52.72           N
ATOM    565  CA  THR    80     -38.804 -14.445   3.385  1.00 52.72           C
ATOM    566  CB  THR    80     -40.255 -14.095   3.341  1.00 52.72           C
ATOM    567  OG1 THR    80     -40.989 -15.157   2.751  1.00 52.72           O
ATOM    568  CG2 THR    80     -40.420 -12.818   2.499  1.00 52.72           C
ATOM    569  C   THR    80     -38.074 -13.297   4.008  1.00 52.72           C
ATOM    570  O   THR    80     -37.601 -12.403   3.307  1.00 52.72           O
ATOM    571  N   ALA    81     -37.962 -13.274   5.346  1.00 32.99           N
ATOM    572  CA  ALA    81     -37.340 -12.149   5.979  1.00 32.99           C
ATOM    573  CB  ALA    81     -37.293 -12.291   7.509  1.00 32.99           C
ATOM    574  C   ALA    81     -35.936 -12.034   5.468  1.00 32.99           C
ATOM    575  O   ALA    81     -35.470 -10.940   5.151  1.00 32.99           O
ATOM    576  N   GLY    82     -35.230 -13.171   5.345  1.00 24.35           N
ATOM    577  CA  GLY    82     -33.880 -13.139   4.866  1.00 24.35           C
ATOM    578  C   GLY    82     -33.896 -12.601   3.476  1.00 24.35           C
ATOM    579  O   GLY    82     -33.000 -11.858   3.076  1.00 24.35           O
ATOM    580  N   GLN    83     -34.927 -12.974   2.699  1.00 91.37           N
ATOM    581  CA  GLN    83     -34.980 -12.573   1.327  1.00 91.37           C
ATOM    582  CB  GLN    83     -36.171 -13.197   0.571  1.00 91.37           C
ATOM    583  CG  GLN    83     -35.953 -13.321  -0.943  1.00 91.37           C
ATOM    584  CD  GLN    83     -35.930 -11.946  -1.589  1.00 91.37           C
ATOM    585  OE1 GLN    83     -36.618 -11.028  -1.149  1.00 91.37           O
ATOM    586  NE2 GLN    83     -35.119 -11.802  -2.672  1.00 91.37           N
ATOM    587  C   GLN    83     -35.080 -11.070   1.251  1.00 91.37           C
ATOM    588  O   GLN    83     -34.427 -10.448   0.415  1.00 91.37           O
ATOM    589  N   ALA    84     -35.908 -10.448   2.120  1.00 42.08           N
ATOM    590  CA  ALA    84     -36.123  -9.018   2.139  1.00 42.08           C
ATOM    591  CB  ALA    84     -37.229  -8.600   3.121  1.00 42.08           C
ATOM    592  C   ALA    84     -34.881  -8.281   2.547  1.00 42.08           C
ATOM    593  O   ALA    84     -34.547  -7.242   1.979  1.00 42.08           O
ATOM    594  N   GLU    85     -34.160  -8.790   3.559  1.00 78.56           N
ATOM    595  CA  GLU    85     -32.973  -8.118   3.997  1.00 78.56           C
ATOM    596  CB  GLU    85     -32.259  -8.856   5.149  1.00 78.56           C
ATOM    597  CG  GLU    85     -31.005  -8.139   5.668  1.00 78.56           C
ATOM    598  CD  GLU    85     -30.252  -9.066   6.619  1.00 78.56           C
ATOM    599  OE1 GLU    85     -30.804 -10.143   6.972  1.00 78.56           O
ATOM    600  OE2 GLU    85     -29.106  -8.709   7.000  1.00 78.56           O
ATOM    601  C   GLU    85     -32.044  -8.110   2.833  1.00 78.56           C
ATOM    602  O   GLU    85     -31.310  -7.146   2.614  1.00 78.56           O
ATOM    603  N   LEU    86     -32.049  -9.211   2.057  1.00 54.88           N
ATOM    604  CA  LEU    86     -31.180  -9.301   0.922  1.00 54.88           C
ATOM    605  CB  LEU    86     -31.241 -10.649   0.180  1.00 54.88           C
ATOM    606  CG  LEU    86     -30.479 -10.609  -1.162  1.00 54.88           C
ATOM    607  CD1 LEU    86     -28.994 -10.262  -0.969  1.00 54.88           C
ATOM    608  CD2 LEU    86     -30.697 -11.895  -1.976  1.00 54.88           C
ATOM    609  C   LEU    86     -31.520  -8.250  -0.083  1.00 54.88           C
ATOM    610  O   LEU    86     -30.638  -7.553  -0.582  1.00 54.88           O
ATOM    611  N   THR    87     -32.817  -8.088  -0.398  1.00119.18           N
ATOM    612  CA  THR    87     -33.191  -7.136  -1.403  1.00119.18           C
ATOM    613  CB  THR    87     -34.642  -7.202  -1.791  1.00119.18           C
ATOM    614  OG1 THR    87     -34.921  -6.254  -2.810  1.00119.18           O
ATOM    615  CG2 THR    87     -35.517  -6.948  -0.560  1.00119.18           C
ATOM    616  C   THR    87     -32.852  -5.767  -0.913  1.00119.18           C
ATOM    617  O   THR    87     -32.499  -4.891  -1.699  1.00119.18           O
ATOM    618  N   ALA    88     -32.953  -5.539   0.408  1.00 35.74           N
ATOM    619  CA  ALA    88     -32.649  -4.236   0.920  1.00 35.74           C
ATOM    620  CB  ALA    88     -32.819  -4.157   2.447  1.00 35.74           C
ATOM    621  C   ALA    88     -31.216  -3.911   0.602  1.00 35.74           C
ATOM    622  O   ALA    88     -30.906  -2.826   0.115  1.00 35.74           O
ATOM    623  N   ALA    89     -30.294  -4.853   0.856  1.00 50.99           N
ATOM    624  CA  ALA    89     -28.902  -4.625   0.587  1.00 50.99           C
ATOM    625  CB  ALA    89     -28.007  -5.768   1.096  1.00 50.99           C
ATOM    626  C   ALA    89     -28.688  -4.497  -0.892  1.00 50.99           C
ATOM    627  O   ALA    89     -27.831  -3.741  -1.345  1.00 50.99           O
ATOM    628  N   GLN    90     -29.425  -5.290  -1.688  1.00167.55           N
ATOM    629  CA  GLN    90     -29.243  -5.284  -3.112  1.00167.55           C
ATOM    630  CB  GLN    90     -29.880  -6.494  -3.822  1.00167.55           C
ATOM    631  CG  GLN    90     -31.405  -6.497  -3.865  1.00167.55           C
ATOM    632  CD  GLN    90     -31.799  -5.938  -5.223  1.00167.55           C
ATOM    633  OE1 GLN    90     -31.076  -5.161  -5.844  1.00167.55           O
ATOM    634  NE2 GLN    90     -32.986  -6.370  -5.721  1.00167.55           N
ATOM    635  C   GLN    90     -29.769  -4.029  -3.730  1.00167.55           C
ATOM    636  O   GLN    90     -29.256  -3.575  -4.748  1.00167.55           O
ATOM    637  N   VAL    91     -30.864  -3.467  -3.195  1.00130.49           N
ATOM    638  CA  VAL    91     -31.348  -2.254  -3.781  1.00130.49           C
ATOM    639  CB  VAL    91     -32.710  -1.888  -3.325  1.00130.49           C
ATOM    640  CG1 VAL    91     -33.733  -2.795  -4.031  1.00130.49           C
ATOM    641  CG2 VAL    91     -32.699  -2.161  -1.834  1.00130.49           C
ATOM    642  C   VAL    91     -30.349  -1.154  -3.553  1.00130.49           C
ATOM    643  O   VAL    91     -30.196  -0.281  -4.403  1.00130.49           O
ATOM    644  N   ARG    92     -29.672  -1.134  -2.387  1.00 73.31           N
ATOM    645  CA  ARG    92     -28.664  -0.139  -2.118  1.00 73.31           C
ATOM    646  CB  ARG    92     -28.124  -0.167  -0.675  1.00 73.31           C
ATOM    647  CG  ARG    92     -29.077   0.355   0.399  1.00 73.31           C
ATOM    648  CD  ARG    92     -28.396   0.513   1.763  1.00 73.31           C
ATOM    649  NE  ARG    92     -29.399   1.030   2.735  1.00 73.31           N
ATOM    650  CZ  ARG    92     -28.993   1.456   3.970  1.00 73.31           C
ATOM    651  NH1 ARG    92     -27.665   1.464   4.287  1.00 73.31           N
ATOM    652  NH2 ARG    92     -29.915   1.864   4.888  1.00 73.31           N
ATOM    653  C   ARG    92     -27.473  -0.371  -2.990  1.00 73.31           C
ATOM    654  O   ARG    92     -26.909   0.568  -3.551  1.00 73.31           O
ATOM    655  N   VAL    93     -27.052  -1.644  -3.127  1.00103.30           N
ATOM    656  CA  VAL    93     -25.888  -1.921  -3.908  1.00103.30           C
ATOM    657  CB  VAL    93     -25.494  -3.373  -3.949  1.00103.30           C
ATOM    658  CG1 VAL    93     -26.609  -4.215  -4.580  1.00103.30           C
ATOM    659  CG2 VAL    93     -24.164  -3.467  -4.711  1.00103.30           C
ATOM    660  C   VAL    93     -26.187  -1.453  -5.289  1.00103.30           C
ATOM    661  O   VAL    93     -25.323  -0.924  -5.986  1.00103.30           O
ATOM    662  N   ALA    94     -27.448  -1.619  -5.716  1.00 46.03           N
ATOM    663  CA  ALA    94     -27.806  -1.216  -7.035  1.00 46.03           C
ATOM    664  CB  ALA    94     -29.284  -1.494  -7.354  1.00 46.03           C
ATOM    665  C   ALA    94     -27.557   0.259  -7.205  1.00 46.03           C
ATOM    666  O   ALA    94     -27.005   0.675  -8.221  1.00 46.03           O
ATOM    667  N   ALA    95     -27.950   1.087  -6.214  1.00 44.24           N
ATOM    668  CA  ALA    95     -27.851   2.527  -6.289  1.00 44.24           C
ATOM    669  CB  ALA    95     -28.564   3.229  -5.120  1.00 44.24           C
ATOM    670  C   ALA    95     -26.427   2.968  -6.268  1.00 44.24           C
ATOM    671  O   ALA    95     -26.023   3.852  -7.023  1.00 44.24           O
ATOM    672  N   ALA    96     -25.624   2.332  -5.401  1.00 43.21           N
ATOM    673  CA  ALA    96     -24.249   2.691  -5.238  1.00 43.21           C
ATOM    674  CB  ALA    96     -23.505   1.768  -4.259  1.00 43.21           C
ATOM    675  C   ALA    96     -23.622   2.516  -6.575  1.00 43.21           C
ATOM    676  O   ALA    96     -22.713   3.255  -6.943  1.00 43.21           O
ATOM    677  N   ALA    97     -24.088   1.509  -7.334  1.00 33.44           N
ATOM    678  CA  ALA    97     -23.540   1.260  -8.632  1.00 33.44           C
ATOM    679  CB  ALA    97     -24.190   0.047  -9.320  1.00 33.44           C
ATOM    680  C   ALA    97     -23.768   2.455  -9.514  1.00 33.44           C
ATOM    681  O   ALA    97     -22.871   2.863 -10.249  1.00 33.44           O
ATOM    682  N   TYR    98     -24.982   3.042  -9.470  1.00 67.03           N
ATOM    683  CA  TYR    98     -25.311   4.189 -10.277  1.00 67.03           C
ATOM    684  CB  TYR    98     -26.809   4.548 -10.210  1.00 67.03           C
ATOM    685  CG  TYR    98     -27.010   5.859 -10.887  1.00 67.03           C
ATOM    686  CD1 TYR    98     -26.848   5.983 -12.247  1.00 67.03           C
ATOM    687  CD2 TYR    98     -27.392   6.962 -10.155  1.00 67.03           C
ATOM    688  CE1 TYR    98     -27.040   7.198 -12.857  1.00 67.03           C
ATOM    689  CE2 TYR    98     -27.586   8.179 -10.765  1.00 67.03           C
ATOM    690  CZ  TYR    98     -27.406   8.297 -12.122  1.00 67.03           C
ATOM    691  OH  TYR    98     -27.597   9.538 -12.767  1.00 67.03           O
ATOM    692  C   TYR    98     -24.503   5.371  -9.841  1.00 67.03           C
ATOM    693  O   TYR    98     -23.996   6.136 -10.662  1.00 67.03           O
ATOM    694  N   GLU    99     -24.353   5.536  -8.519  1.00 49.13           N
ATOM    695  CA  GLU    99     -23.667   6.658  -7.951  1.00 49.13           C
ATOM    696  CB  GLU    99     -23.681   6.591  -6.415  1.00 49.13           C
ATOM    697  CG  GLU    99     -25.095   6.611  -5.826  1.00 49.13           C
ATOM    698  CD  GLU    99     -24.980   6.403  -4.322  1.00 49.13           C
ATOM    699  OE1 GLU    99     -23.933   6.817  -3.756  1.00 49.13           O
ATOM    700  OE2 GLU    99     -25.927   5.829  -3.717  1.00 49.13           O
ATOM    701  C   GLU    99     -22.240   6.646  -8.402  1.00 49.13           C
ATOM    702  O   GLU    99     -21.678   7.696  -8.706  1.00 49.13           O
ATOM    703  N   THR   100     -21.598   5.464  -8.439  1.00102.87           N
ATOM    704  CA  THR   100     -20.213   5.421  -8.813  1.00102.87           C
ATOM    705  CB  THR   100     -19.558   4.104  -8.527  1.00102.87           C
ATOM    706  OG1 THR   100     -18.146   4.251  -8.556  1.00102.87           O
ATOM    707  CG2 THR   100     -20.012   3.079  -9.578  1.00102.87           C
ATOM    708  C   THR   100     -20.056   5.752 -10.275  1.00102.87           C
ATOM    709  O   THR   100     -19.095   6.407 -10.675  1.00102.87           O
ATOM    710  N   ALA   101     -20.995   5.286 -11.121  1.00 42.31           N
ATOM    711  CA  ALA   101     -20.945   5.495 -12.546  1.00 42.31           C
ATOM    712  CB  ALA   101     -22.085   4.769 -13.279  1.00 42.31           C
ATOM    713  C   ALA   101     -21.074   6.953 -12.859  1.00 42.31           C
ATOM    714  O   ALA   101     -20.464   7.466 -13.798  1.00 42.31           O
ATOM    715  N   TYR   102     -21.935   7.644 -12.100  1.00 66.91           N
ATOM    716  CA  TYR   102     -22.188   9.046 -12.245  1.00 66.91           C
ATOM    717  CB  TYR   102     -23.330   9.452 -11.297  1.00 66.91           C
ATOM    718  CG  TYR   102     -23.637  10.894 -11.448  1.00 66.91           C
ATOM    719  CD1 TYR   102     -22.959  11.825 -10.700  1.00 66.91           C
ATOM    720  CD2 TYR   102     -24.608  11.306 -12.329  1.00 66.91           C
ATOM    721  CE1 TYR   102     -23.245  13.161 -10.833  1.00 66.91           C
ATOM    722  CE2 TYR   102     -24.898  12.642 -12.466  1.00 66.91           C
ATOM    723  CZ  TYR   102     -24.215  13.568 -11.716  1.00 66.91           C
ATOM    724  OH  TYR   102     -24.501  14.942 -11.844  1.00 66.91           O
ATOM    725  C   TYR   102     -20.933   9.779 -11.882  1.00 66.91           C
ATOM    726  O   TYR   102     -20.548  10.738 -12.548  1.00 66.91           O
ATOM    727  N   GLY   103     -20.242   9.322 -10.818  1.00 34.09           N
ATOM    728  CA  GLY   103     -19.071  10.016 -10.374  1.00 34.09           C
ATOM    729  C   GLY   103     -18.056  10.036 -11.481  1.00 34.09           C
ATOM    730  O   GLY   103     -17.455  11.074 -11.752  1.00 34.09           O
ATOM    731  N   LEU   104     -17.816   8.874 -12.124  1.00128.29           N
ATOM    732  CA  LEU   104     -16.856   8.732 -13.187  1.00128.29           C
ATOM    733  CB  LEU   104     -16.371   7.295 -13.438  1.00128.29           C
ATOM    734  CG  LEU   104     -15.414   6.782 -12.348  1.00128.29           C
ATOM    735  CD1 LEU   104     -16.134   6.587 -11.004  1.00128.29           C
ATOM    736  CD2 LEU   104     -14.653   5.531 -12.812  1.00128.29           C
ATOM    737  C   LEU   104     -17.297   9.311 -14.503  1.00128.29           C
ATOM    738  O   LEU   104     -16.448   9.670 -15.317  1.00128.29           O
ATOM    739  N   THR   105     -18.611   9.363 -14.805  1.00145.05           N
ATOM    740  CA  THR   105     -18.936   9.876 -16.108  1.00145.05           C
ATOM    741  CB  THR   105     -20.374   9.770 -16.536  1.00145.05           C
ATOM    742  OG1 THR   105     -21.229  10.337 -15.558  1.00145.05           O
ATOM    743  CG2 THR   105     -20.735   8.309 -16.811  1.00145.05           C
ATOM    744  C   THR   105     -18.558  11.319 -16.212  1.00145.05           C
ATOM    745  O   THR   105     -18.728  12.099 -15.276  1.00145.05           O
ATOM    746  N   VAL   106     -18.021  11.700 -17.391  1.00 61.61           N
ATOM    747  CA  VAL   106     -17.604  13.050 -17.654  1.00 61.61           C
ATOM    748  CB  VAL   106     -16.885  13.186 -18.964  1.00 61.61           C
ATOM    749  CG1 VAL   106     -16.540  14.667 -19.194  1.00 61.61           C
ATOM    750  CG2 VAL   106     -15.673  12.242 -18.964  1.00 61.61           C
ATOM    751  C   VAL   106     -18.847  13.876 -17.758  1.00 61.61           C
ATOM    752  O   VAL   106     -19.811  13.456 -18.397  1.00 61.61           O
ATOM    753  N   PRO   107     -18.869  15.048 -17.181  1.00151.53           N
ATOM    754  CA  PRO   107     -20.052  15.867 -17.213  1.00151.53           C
ATOM    755  CD  PRO   107     -18.016  15.374 -16.053  1.00151.53           C
ATOM    756  CB  PRO   107     -19.842  16.968 -16.169  1.00151.53           C
ATOM    757  CG  PRO   107     -18.362  16.840 -15.755  1.00151.53           C
ATOM    758  C   PRO   107     -20.341  16.338 -18.606  1.00151.53           C
ATOM    759  O   PRO   107     -19.400  16.540 -19.373  1.00151.53           O
ATOM    760  N   PRO   108     -21.590  16.513 -18.950  1.00 82.08           N
ATOM    761  CA  PRO   108     -21.960  16.865 -20.291  1.00 82.08           C
ATOM    762  CD  PRO   108     -22.697  15.951 -18.193  1.00 82.08           C
ATOM    763  CB  PRO   108     -23.489  16.874 -20.303  1.00 82.08           C
ATOM    764  CG  PRO   108     -23.875  15.890 -19.182  1.00 82.08           C
ATOM    765  C   PRO   108     -21.352  18.147 -20.765  1.00 82.08           C
ATOM    766  O   PRO   108     -20.991  18.212 -21.943  1.00 82.08           O
ATOM    767  N   PRO   109     -21.258  19.151 -19.935  1.00 93.09           N
ATOM    768  CA  PRO   109     -20.679  20.397 -20.365  1.00 93.09           C
ATOM    769  CD  PRO   109     -22.246  19.349 -18.886  1.00 93.09           C
ATOM    770  CB  PRO   109     -21.030  21.416 -19.285  1.00 93.09           C
ATOM    771  CG  PRO   109     -22.338  20.871 -18.683  1.00 93.09           C
ATOM    772  C   PRO   109     -19.214  20.287 -20.621  1.00 93.09           C
ATOM    773  O   PRO   109     -18.695  21.018 -21.464  1.00 93.09           O
ATOM    774  N   VAL   110     -18.531  19.390 -19.891  1.00 43.08           N
ATOM    775  CA  VAL   110     -17.116  19.216 -20.023  1.00 43.08           C
ATOM    776  CB  VAL   110     -16.589  18.193 -19.066  1.00 43.08           C
ATOM    777  CG1 VAL   110     -15.117  17.910 -19.404  1.00 43.08           C
ATOM    778  CG2 VAL   110     -16.815  18.708 -17.634  1.00 43.08           C
ATOM    779  C   VAL   110     -16.831  18.716 -21.404  1.00 43.08           C
ATOM    780  O   VAL   110     -15.844  19.104 -22.024  1.00 43.08           O
ATOM    781  N   ILE   111     -17.684  17.808 -21.912  1.00 41.18           N
ATOM    782  CA  ILE   111     -17.484  17.242 -23.215  1.00 41.18           C
ATOM    783  CB  ILE   111     -18.537  16.214 -23.531  1.00 41.18           C
ATOM    784  CG2 ILE   111     -18.399  15.806 -25.007  1.00 41.18           C
ATOM    785  CG1 ILE   111     -18.450  15.049 -22.533  1.00 41.18           C
ATOM    786  CD1 ILE   111     -19.682  14.147 -22.525  1.00 41.18           C
ATOM    787  C   ILE   111     -17.596  18.324 -24.243  1.00 41.18           C
ATOM    788  O   ILE   111     -16.762  18.447 -25.139  1.00 41.18           O
ATOM    789  N   ALA   112     -18.642  19.154 -24.120  1.00 41.46           N
ATOM    790  CA  ALA   112     -18.914  20.187 -25.079  1.00 41.46           C
ATOM    791  CB  ALA   112     -20.225  20.940 -24.795  1.00 41.46           C
ATOM    792  C   ALA   112     -17.813  21.200 -25.097  1.00 41.46           C
ATOM    793  O   ALA   112     -17.491  21.741 -26.152  1.00 41.46           O
ATOM    794  N   GLU   113     -17.216  21.502 -23.928  1.00 36.12           N
ATOM    795  CA  GLU   113     -16.204  22.521 -23.867  1.00 36.12           C
ATOM    796  CB  GLU   113     -15.585  22.660 -22.463  1.00 36.12           C
ATOM    797  CG  GLU   113     -16.526  23.231 -21.401  1.00 36.12           C
ATOM    798  CD  GLU   113     -15.768  23.257 -20.079  1.00 36.12           C
ATOM    799  OE1 GLU   113     -14.596  23.716 -20.076  1.00 36.12           O
ATOM    800  OE2 GLU   113     -16.350  22.806 -19.055  1.00 36.12           O
ATOM    801  C   GLU   113     -15.081  22.127 -24.772  1.00 36.12           C
ATOM    802  O   GLU   113     -14.568  22.943 -25.538  1.00 36.12           O
ATOM    803  N   ASN   114     -14.690  20.844 -24.709  1.00 50.44           N
ATOM    804  CA  ASN   114     -13.596  20.323 -25.477  1.00 50.44           C
ATOM    805  CB  ASN   114     -13.397  18.823 -25.187  1.00 50.44           C
ATOM    806  CG  ASN   114     -12.122  18.312 -25.841  1.00 50.44           C
ATOM    807  OD1 ASN   114     -11.891  18.487 -27.037  1.00 50.44           O
ATOM    808  ND2 ASN   114     -11.267  17.641 -25.024  1.00 50.44           N
ATOM    809  C   ASN   114     -13.931  20.456 -26.925  1.00 50.44           C
ATOM    810  O   ASN   114     -13.079  20.812 -27.738  1.00 50.44           O
ATOM    811  N   ARG   115     -15.196  20.171 -27.276  1.00150.54           N
ATOM    812  CA  ARG   115     -15.620  20.205 -28.645  1.00150.54           C
ATOM    813  CB  ARG   115     -17.073  19.733 -28.832  1.00150.54           C
ATOM    814  CG  ARG   115     -17.261  18.236 -28.568  1.00150.54           C
ATOM    815  CD  ARG   115     -16.510  17.341 -29.559  1.00150.54           C
ATOM    816  NE  ARG   115     -15.118  17.179 -29.052  1.00150.54           N
ATOM    817  CZ  ARG   115     -14.152  16.590 -29.814  1.00150.54           C
ATOM    818  NH1 ARG   115     -14.432  16.110 -31.059  1.00150.54           N
ATOM    819  NH2 ARG   115     -12.883  16.486 -29.314  1.00150.54           N
ATOM    820  C   ARG   115     -15.513  21.601 -29.188  1.00150.54           C
ATOM    821  O   ARG   115     -15.100  21.791 -30.330  1.00150.54           O
ATOM    822  N   ALA   116     -15.902  22.613 -28.387  1.00 32.00           N
ATOM    823  CA  ALA   116     -15.889  23.994 -28.797  1.00 32.00           C
ATOM    824  CB  ALA   116     -16.515  24.927 -27.748  1.00 32.00           C
ATOM    825  C   ALA   116     -14.490  24.465 -29.030  1.00 32.00           C
ATOM    826  O   ALA   116     -14.230  25.222 -29.964  1.00 32.00           O
ATOM    827  N   GLU   117     -13.558  24.035 -28.158  1.00 34.56           N
ATOM    828  CA  GLU   117     -12.178  24.427 -28.206  1.00 34.56           C
ATOM    829  CB  GLU   117     -11.387  23.845 -27.022  1.00 34.56           C
ATOM    830  CG  GLU   117     -10.005  24.455 -26.811  1.00 34.56           C
ATOM    831  CD  GLU   117      -9.399  23.773 -25.592  1.00 34.56           C
ATOM    832  OE1 GLU   117     -10.185  23.317 -24.719  1.00 34.56           O
ATOM    833  OE2 GLU   117      -8.143  23.699 -25.515  1.00 34.56           O
ATOM    834  C   GLU   117     -11.583  23.908 -29.475  1.00 34.56           C
ATOM    835  O   GLU   117     -10.748  24.561 -30.099  1.00 34.56           O
ATOM    836  N   LEU   118     -12.011  22.700 -29.885  1.00 51.50           N
ATOM    837  CA  LEU   118     -11.521  22.096 -31.088  1.00 51.50           C
ATOM    838  CB  LEU   118     -12.191  20.733 -31.361  1.00 51.50           C
ATOM    839  CG  LEU   118     -11.663  19.971 -32.597  1.00 51.50           C
ATOM    840  CD1 LEU   118     -10.269  19.373 -32.345  1.00 51.50           C
ATOM    841  CD2 LEU   118     -12.682  18.933 -33.088  1.00 51.50           C
ATOM    842  C   LEU   118     -11.914  23.019 -32.198  1.00 51.50           C
ATOM    843  O   LEU   118     -11.133  23.293 -33.107  1.00 51.50           O
ATOM    844  N   MET   119     -13.149  23.543 -32.117  1.00 98.01           N
ATOM    845  CA  MET   119     -13.728  24.424 -33.091  1.00 98.01           C
ATOM    846  CB  MET   119     -15.157  24.823 -32.670  1.00 98.01           C
ATOM    847  CG  MET   119     -15.848  25.853 -33.565  1.00 98.01           C
ATOM    848  SD  MET   119     -16.415  25.240 -35.178  1.00 98.01           S
ATOM    849  CE  MET   119     -17.309  26.765 -35.590  1.00 98.01           C
ATOM    850  C   MET   119     -12.918  25.678 -33.167  1.00 98.01           C
ATOM    851  O   MET   119     -12.663  26.197 -34.253  1.00 98.01           O
ATOM    852  N   ILE   120     -12.497  26.208 -32.005  1.00 39.22           N
ATOM    853  CA  ILE   120     -11.779  27.446 -31.997  1.00 39.22           C
ATOM    854  CB  ILE   120     -11.511  27.989 -30.623  1.00 39.22           C
ATOM    855  CG2 ILE   120     -10.601  29.221 -30.774  1.00 39.22           C
ATOM    856  CG1 ILE   120     -12.831  28.284 -29.894  1.00 39.22           C
ATOM    857  CD1 ILE   120     -12.651  28.633 -28.419  1.00 39.22           C
ATOM    858  C   ILE   120     -10.450  27.285 -32.662  1.00 39.22           C
ATOM    859  O   ILE   120     -10.065  28.111 -33.486  1.00 39.22           O
ATOM    860  N   LEU   121      -9.711  26.210 -32.332  1.00107.89           N
ATOM    861  CA  LEU   121      -8.395  26.060 -32.881  1.00107.89           C
ATOM    862  CB  LEU   121      -7.543  24.912 -32.325  1.00107.89           C
ATOM    863  CG  LEU   121      -6.985  25.191 -30.924  1.00107.89           C
ATOM    864  CD1 LEU   121      -8.031  24.955 -29.830  1.00107.89           C
ATOM    865  CD2 LEU   121      -5.661  24.455 -30.714  1.00107.89           C
ATOM    866  C   LEU   121      -8.419  25.868 -34.359  1.00107.89           C
ATOM    867  O   LEU   121      -7.492  26.299 -35.041  1.00107.89           O
ATOM    868  N   ILE   122      -9.439  25.174 -34.894  1.00 88.71           N
ATOM    869  CA  ILE   122      -9.468  24.917 -36.305  1.00 88.71           C
ATOM    870  CB  ILE   122     -10.604  24.016 -36.709  1.00 88.71           C
ATOM    871  CG2 ILE   122     -10.436  22.670 -35.984  1.00 88.71           C
ATOM    872  CG1 ILE   122     -11.956  24.688 -36.429  1.00 88.71           C
ATOM    873  CD1 ILE   122     -13.143  23.928 -37.019  1.00 88.71           C
ATOM    874  C   ILE   122      -9.601  26.206 -37.059  1.00 88.71           C
ATOM    875  O   ILE   122      -8.913  26.426 -38.054  1.00 88.71           O
ATOM    876  N   ALA   123     -10.484  27.107 -36.593  1.00 36.71           N
ATOM    877  CA  ALA   123     -10.738  28.325 -37.312  1.00 36.71           C
ATOM    878  CB  ALA   123     -11.810  29.200 -36.638  1.00 36.71           C
ATOM    879  C   ALA   123      -9.487  29.152 -37.414  1.00 36.71           C
ATOM    880  O   ALA   123      -9.202  29.714 -38.470  1.00 36.71           O
ATOM    881  N   THR   124      -8.720  29.247 -36.310  1.00 79.38           N
ATOM    882  CA  THR   124      -7.530  30.048 -36.169  1.00 79.38           C
ATOM    883  CB  THR   124      -7.096  30.199 -34.740  1.00 79.38           C
ATOM    884  OG1 THR   124      -6.655  28.951 -34.228  1.00 79.38           O
ATOM    885  CG2 THR   124      -8.290  30.709 -33.913  1.00 79.38           C
ATOM    886  C   THR   124      -6.352  29.474 -36.908  1.00 79.38           C
ATOM    887  O   THR   124      -5.395  30.195 -37.177  1.00 79.38           O
ATOM    888  N   ASN   125      -6.349  28.158 -37.195  1.00147.99           N
ATOM    889  CA  ASN   125      -5.190  27.487 -37.729  1.00147.99           C
ATOM    890  CB  ASN   125      -5.379  25.958 -37.663  1.00147.99           C
ATOM    891  CG  ASN   125      -4.032  25.260 -37.667  1.00147.99           C
ATOM    892  OD1 ASN   125      -3.007  25.847 -37.328  1.00147.99           O
ATOM    893  ND2 ASN   125      -4.038  23.957 -38.049  1.00147.99           N
ATOM    894  C   ASN   125      -4.959  27.847 -39.172  1.00147.99           C
ATOM    895  O   ASN   125      -4.988  26.982 -40.046  1.00147.99           O
ATOM    896  N   LEU   126      -4.683  29.136 -39.455  1.00 61.96           N
ATOM    897  CA  LEU   126      -4.427  29.587 -40.793  1.00 61.96           C
ATOM    898  CB  LEU   126      -4.319  31.123 -40.866  1.00 61.96           C
ATOM    899  CG  LEU   126      -4.037  31.691 -42.271  1.00 61.96           C
ATOM    900  CD1 LEU   126      -5.200  31.406 -43.237  1.00 61.96           C
ATOM    901  CD2 LEU   126      -3.683  33.187 -42.202  1.00 61.96           C
ATOM    902  C   LEU   126      -3.119  29.021 -41.263  1.00 61.96           C
ATOM    903  O   LEU   126      -3.028  28.457 -42.353  1.00 61.96           O
ATOM    904  N   LEU   127      -2.065  29.183 -40.436  1.00 91.98           N
ATOM    905  CA  LEU   127      -0.737  28.708 -40.719  1.00 91.98           C
ATOM    906  CB  LEU   127       0.327  29.260 -39.755  1.00 91.98           C
ATOM    907  CG  LEU   127       0.564  30.774 -39.899  1.00 91.98           C
ATOM    908  CD1 LEU   127       1.217  31.114 -41.247  1.00 91.98           C
ATOM    909  CD2 LEU   127      -0.731  31.562 -39.658  1.00 91.98           C
ATOM    910  C   LEU   127      -0.701  27.216 -40.605  1.00 91.98           C
ATOM    911  O   LEU   127       0.013  26.542 -41.345  1.00 91.98           O
ATOM    912  N   GLY   128      -1.477  26.647 -39.667  1.00 26.17           N
ATOM    913  CA  GLY   128      -1.386  25.234 -39.460  1.00 26.17           C
ATOM    914  C   GLY   128      -0.466  25.041 -38.296  1.00 26.17           C
ATOM    915  O   GLY   128      -0.051  23.928 -37.977  1.00 26.17           O
ATOM    916  N   GLN   129      -0.124  26.162 -37.640  1.00121.47           N
ATOM    917  CA  GLN   129       0.759  26.189 -36.509  1.00121.47           C
ATOM    918  CB  GLN   129       1.041  27.627 -36.044  1.00121.47           C
ATOM    919  CG  GLN   129       1.990  27.712 -34.850  1.00121.47           C
ATOM    920  CD  GLN   129       3.405  27.616 -35.393  1.00121.47           C
ATOM    921  OE1 GLN   129       4.379  27.552 -34.645  1.00121.47           O
ATOM    922  NE2 GLN   129       3.524  27.611 -36.748  1.00121.47           N
ATOM    923  C   GLN   129       0.128  25.463 -35.350  1.00121.47           C
ATOM    924  O   GLN   129       0.818  24.779 -34.597  1.00121.47           O
ATOM    925  N   ASN   130      -1.202  25.618 -35.182  1.00 91.55           N
ATOM    926  CA  ASN   130      -2.017  25.121 -34.095  1.00 91.55           C
ATOM    927  CB  ASN   130      -3.411  25.767 -33.997  1.00 91.55           C
ATOM    928  CG  ASN   130      -3.280  27.008 -33.125  1.00 91.55           C
ATOM    929  OD1 ASN   130      -2.271  27.192 -32.446  1.00 91.55           O
ATOM    930  ND2 ASN   130      -4.337  27.863 -33.108  1.00 91.55           N
ATOM    931  C   ASN   130      -2.239  23.639 -34.080  1.00 91.55           C
ATOM    932  O   ASN   130      -2.662  23.111 -33.052  1.00 91.55           O
ATOM    933  N   THR   131      -1.956  22.927 -35.185  1.00150.58           N
ATOM    934  CA  THR   131      -2.359  21.555 -35.339  1.00150.58           C
ATOM    935  CB  THR   131      -1.822  20.906 -36.592  1.00150.58           C
ATOM    936  OG1 THR   131      -0.405  20.939 -36.621  1.00150.58           O
ATOM    937  CG2 THR   131      -2.369  21.643 -37.819  1.00150.58           C
ATOM    938  C   THR   131      -1.991  20.703 -34.154  1.00150.58           C
ATOM    939  O   THR   131      -2.781  19.822 -33.820  1.00150.58           O
ATOM    940  N   PRO   132      -0.890  20.846 -33.470  1.00 69.67           N
ATOM    941  CA  PRO   132      -0.629  19.968 -32.363  1.00 69.67           C
ATOM    942  CD  PRO   132       0.298  21.549 -33.925  1.00 69.67           C
ATOM    943  CB  PRO   132       0.767  20.342 -31.865  1.00 69.67           C
ATOM    944  CG  PRO   132       1.451  20.949 -33.106  1.00 69.67           C
ATOM    945  C   PRO   132      -1.679  20.063 -31.300  1.00 69.67           C
ATOM    946  O   PRO   132      -2.023  19.035 -30.719  1.00 69.67           O
ATOM    947  N   ALA   133      -2.170  21.282 -31.002  1.00 43.34           N
ATOM    948  CA  ALA   133      -3.173  21.470 -29.992  1.00 43.34           C
ATOM    949  CB  ALA   133      -3.380  22.948 -29.628  1.00 43.34           C
ATOM    950  C   ALA   133      -4.465  20.889 -30.459  1.00 43.34           C
ATOM    951  O   ALA   133      -5.214  20.303 -29.677  1.00 43.34           O
ATOM    952  N   ILE   134      -4.774  21.038 -31.759  1.00130.21           N
ATOM    953  CA  ILE   134      -6.035  20.522 -32.182  1.00130.21           C
ATOM    954  CB  ILE   134      -6.453  20.890 -33.580  1.00130.21           C
ATOM    955  CG2 ILE   134      -6.641  22.412 -33.601  1.00130.21           C
ATOM    956  CG1 ILE   134      -5.502  20.370 -34.659  1.00130.21           C
ATOM    957  CD1 ILE   134      -6.062  20.571 -36.068  1.00130.21           C
ATOM    958  C   ILE   134      -6.048  19.037 -31.987  1.00130.21           C
ATOM    959  O   ILE   134      -7.049  18.472 -31.552  1.00130.21           O
ATOM    960  N   ALA   135      -4.935  18.359 -32.312  1.00 40.19           N
ATOM    961  CA  ALA   135      -4.825  16.938 -32.138  1.00 40.19           C
ATOM    962  CB  ALA   135      -3.501  16.382 -32.686  1.00 40.19           C
ATOM    963  C   ALA   135      -4.880  16.600 -30.682  1.00 40.19           C
ATOM    964  O   ALA   135      -5.457  15.582 -30.308  1.00 40.19           O
ATOM    965  N   VAL   136      -4.250  17.431 -29.826  1.00 29.58           N
ATOM    966  CA  VAL   136      -4.228  17.183 -28.409  1.00 29.58           C
ATOM    967  CB  VAL   136      -3.455  18.206 -27.632  1.00 29.58           C
ATOM    968  CG1 VAL   136      -3.720  17.965 -26.137  1.00 29.58           C
ATOM    969  CG2 VAL   136      -1.968  18.099 -28.011  1.00 29.58           C
ATOM    970  C   VAL   136      -5.628  17.228 -27.897  1.00 29.58           C
ATOM    971  O   VAL   136      -6.010  16.432 -27.040  1.00 29.58           O
ATOM    972  N   ASN   137      -6.431  18.174 -28.413  1.00 50.78           N
ATOM    973  CA  ASN   137      -7.789  18.319 -27.978  1.00 50.78           C
ATOM    974  CB  ASN   137      -8.518  19.494 -28.657  1.00 50.78           C
ATOM    975  CG  ASN   137      -7.901  20.807 -28.177  1.00 50.78           C
ATOM    976  OD1 ASN   137      -7.525  21.658 -28.982  1.00 50.78           O
ATOM    977  ND2 ASN   137      -7.803  20.984 -26.832  1.00 50.78           N
ATOM    978  C   ASN   137      -8.521  17.057 -28.322  1.00 50.78           C
ATOM    979  O   ASN   137      -9.400  16.623 -27.581  1.00 50.78           O
ATOM    980  N   GLU   138      -8.180  16.452 -29.475  1.00 76.15           N
ATOM    981  CA  GLU   138      -8.793  15.247 -29.968  1.00 76.15           C
ATOM    982  CB  GLU   138      -8.294  14.910 -31.384  1.00 76.15           C
ATOM    983  CG  GLU   138      -8.701  15.952 -32.435  1.00 76.15           C
ATOM    984  CD  GLU   138     -10.065  15.572 -32.997  1.00 76.15           C
ATOM    985  OE1 GLU   138     -10.160  14.470 -33.603  1.00 76.15           O
ATOM    986  OE2 GLU   138     -11.026  16.369 -32.837  1.00 76.15           O
ATOM    987  C   GLU   138      -8.477  14.089 -29.065  1.00 76.15           C
ATOM    988  O   GLU   138      -9.337  13.252 -28.793  1.00 76.15           O
ATOM    989  N   ALA   139      -7.222  14.001 -28.584  1.00 26.68           N
ATOM    990  CA  ALA   139      -6.804  12.913 -27.741  1.00 26.68           C
ATOM    991  CB  ALA   139      -5.309  12.973 -27.384  1.00 26.68           C
ATOM    992  C   ALA   139      -7.576  12.960 -26.460  1.00 26.68           C
ATOM    993  O   ALA   139      -8.001  11.929 -25.941  1.00 26.68           O
ATOM    994  N   GLU   140      -7.793  14.175 -25.924  1.00 36.44           N
ATOM    995  CA  GLU   140      -8.470  14.326 -24.669  1.00 36.44           C
ATOM    996  CB  GLU   140      -8.632  15.791 -24.234  1.00 36.44           C
ATOM    997  CG  GLU   140      -7.337  16.484 -23.816  1.00 36.44           C
ATOM    998  CD  GLU   140      -7.709  17.908 -23.430  1.00 36.44           C
ATOM    999  OE1 GLU   140      -8.858  18.314 -23.748  1.00 36.44           O
ATOM   1000  OE2 GLU   140      -6.859  18.607 -22.817  1.00 36.44           O
ATOM   1001  C   GLU   140      -9.859  13.785 -24.801  1.00 36.44           C
ATOM   1002  O   GLU   140     -10.402  13.203 -23.864  1.00 36.44           O
ATOM   1003  N   TYR   141     -10.472  13.988 -25.978  1.00 71.18           N
ATOM   1004  CA  TYR   141     -11.825  13.590 -26.236  1.00 71.18           C
ATOM   1005  CB  TYR   141     -12.272  14.071 -27.629  1.00 71.18           C
ATOM   1006  CG  TYR   141     -13.692  13.697 -27.862  1.00 71.18           C
ATOM   1007  CD1 TYR   141     -14.702  14.313 -27.157  1.00 71.18           C
ATOM   1008  CD2 TYR   141     -14.015  12.757 -28.812  1.00 71.18           C
ATOM   1009  CE1 TYR   141     -16.017  13.978 -27.376  1.00 71.18           C
ATOM   1010  CE2 TYR   141     -15.327  12.420 -29.035  1.00 71.18           C
ATOM   1011  CZ  TYR   141     -16.329  13.025 -28.316  1.00 71.18           C
ATOM   1012  OH  TYR   141     -17.673  12.670 -28.553  1.00 71.18           O
ATOM   1013  C   TYR   141     -11.924  12.095 -26.146  1.00 71.18           C
ATOM   1014  O   TYR   141     -12.835  11.556 -25.517  1.00 71.18           O
ATOM   1015  N   GLY   142     -10.950  11.385 -26.745  1.00 26.48           N
ATOM   1016  CA  GLY   142     -10.923   9.951 -26.746  1.00 26.48           C
ATOM   1017  C   GLY   142     -10.844   9.509 -25.322  1.00 26.48           C
ATOM   1018  O   GLY   142     -11.401   8.477 -24.953  1.00 26.48           O
ATOM   1019  N   GLU   143     -10.113  10.273 -24.490  1.00 72.46           N
ATOM   1020  CA  GLU   143      -9.979   9.947 -23.101  1.00 72.46           C
ATOM   1021  CB  GLU   143      -9.091  10.960 -22.353  1.00 72.46           C
ATOM   1022  CG  GLU   143      -8.891  10.651 -20.867  1.00 72.46           C
ATOM   1023  CD  GLU   143      -7.829  11.605 -20.337  1.00 72.46           C
ATOM   1024  OE1 GLU   143      -7.886  12.816 -20.680  1.00 72.46           O
ATOM   1025  OE2 GLU   143      -6.937  11.128 -19.586  1.00 72.46           O
ATOM   1026  C   GLU   143     -11.343   9.987 -22.483  1.00 72.46           C
ATOM   1027  O   GLU   143     -11.708   9.098 -21.716  1.00 72.46           O
ATOM   1028  N   MET   144     -12.148  11.013 -22.823  1.00 41.86           N
ATOM   1029  CA  MET   144     -13.470  11.115 -22.268  1.00 41.86           C
ATOM   1030  CB  MET   144     -14.223  12.385 -22.708  1.00 41.86           C
ATOM   1031  CG  MET   144     -13.668  13.676 -22.103  1.00 41.86           C
ATOM   1032  SD  MET   144     -14.672  15.161 -22.431  1.00 41.86           S
ATOM   1033  CE  MET   144     -13.896  15.606 -24.013  1.00 41.86           C
ATOM   1034  C   MET   144     -14.268   9.945 -22.742  1.00 41.86           C
ATOM   1035  O   MET   144     -15.064   9.368 -22.003  1.00 41.86           O
ATOM   1036  N   TRP   145     -14.062   9.562 -24.010  1.00 65.32           N
ATOM   1037  CA  TRP   145     -14.798   8.485 -24.602  1.00 65.32           C
ATOM   1038  CB  TRP   145     -14.426   8.315 -26.087  1.00 65.32           C
ATOM   1039  CG  TRP   145     -15.231   7.308 -26.870  1.00 65.32           C
ATOM   1040  CD2 TRP   145     -15.794   7.607 -28.156  1.00 65.32           C
ATOM   1041  CD1 TRP   145     -15.612   6.035 -26.565  1.00 65.32           C
ATOM   1042  NE1 TRP   145     -16.369   5.515 -27.591  1.00 65.32           N
ATOM   1043  CE2 TRP   145     -16.492   6.477 -28.574  1.00 65.32           C
ATOM   1044  CE3 TRP   145     -15.738   8.738 -28.920  1.00 65.32           C
ATOM   1045  CZ2 TRP   145     -17.150   6.460 -29.771  1.00 65.32           C
ATOM   1046  CZ3 TRP   145     -16.396   8.717 -30.128  1.00 65.32           C
ATOM   1047  CH2 TRP   145     -17.088   7.599 -30.545  1.00 65.32           C
ATOM   1048  C   TRP   145     -14.500   7.221 -23.847  1.00 65.32           C
ATOM   1049  O   TRP   145     -15.406   6.446 -23.545  1.00 65.32           O
ATOM   1050  N   ALA   146     -13.215   6.973 -23.525  1.00 36.86           N
ATOM   1051  CA  ALA   146     -12.821   5.784 -22.816  1.00 36.86           C
ATOM   1052  CB  ALA   146     -11.294   5.624 -22.698  1.00 36.86           C
ATOM   1053  C   ALA   146     -13.375   5.799 -21.424  1.00 36.86           C
ATOM   1054  O   ALA   146     -13.722   4.758 -20.870  1.00 36.86           O
ATOM   1055  N   GLN   147     -13.414   6.991 -20.805  1.00 59.25           N
ATOM   1056  CA  GLN   147     -13.846   7.163 -19.447  1.00 59.25           C
ATOM   1057  CB  GLN   147     -13.626   8.623 -19.022  1.00 59.25           C
ATOM   1058  CG  GLN   147     -13.817   8.922 -17.542  1.00 59.25           C
ATOM   1059  CD  GLN   147     -13.350  10.358 -17.356  1.00 59.25           C
ATOM   1060  OE1 GLN   147     -12.393  10.787 -18.000  1.00 59.25           O
ATOM   1061  NE2 GLN   147     -14.043  11.125 -16.470  1.00 59.25           N
ATOM   1062  C   GLN   147     -15.303   6.838 -19.313  1.00 59.25           C
ATOM   1063  O   GLN   147     -15.713   6.162 -18.370  1.00 59.25           O
ATOM   1064  N   ASP   148     -16.136   7.321 -20.252  1.00 66.09           N
ATOM   1065  CA  ASP   148     -17.547   7.073 -20.156  1.00 66.09           C
ATOM   1066  CB  ASP   148     -18.372   7.864 -21.179  1.00 66.09           C
ATOM   1067  CG  ASP   148     -18.458   9.294 -20.670  1.00 66.09           C
ATOM   1068  OD1 ASP   148     -18.785   9.477 -19.469  1.00 66.09           O
ATOM   1069  OD2 ASP   148     -18.185  10.227 -21.470  1.00 66.09           O
ATOM   1070  C   ASP   148     -17.829   5.614 -20.341  1.00 66.09           C
ATOM   1071  O   ASP   148     -18.643   5.040 -19.618  1.00 66.09           O
ATOM   1072  N   ALA   149     -17.156   4.969 -21.313  1.00 36.78           N
ATOM   1073  CA  ALA   149     -17.404   3.578 -21.578  1.00 36.78           C
ATOM   1074  CB  ALA   149     -16.566   3.029 -22.746  1.00 36.78           C
ATOM   1075  C   ALA   149     -17.043   2.786 -20.358  1.00 36.78           C
ATOM   1076  O   ALA   149     -17.793   1.917 -19.917  1.00 36.78           O
ATOM   1077  N   ALA   150     -15.897   3.112 -19.741  1.00 33.14           N
ATOM   1078  CA  ALA   150     -15.451   2.362 -18.607  1.00 33.14           C
ATOM   1079  CB  ALA   150     -14.132   2.900 -18.022  1.00 33.14           C
ATOM   1080  C   ALA   150     -16.496   2.473 -17.544  1.00 33.14           C
ATOM   1081  O   ALA   150     -16.753   1.513 -16.821  1.00 33.14           O
ATOM   1082  N   ALA   151     -17.107   3.663 -17.397  1.00 41.58           N
ATOM   1083  CA  ALA   151     -18.104   3.871 -16.384  1.00 41.58           C
ATOM   1084  CB  ALA   151     -18.565   5.336 -16.306  1.00 41.58           C
ATOM   1085  C   ALA   151     -19.327   3.026 -16.632  1.00 41.58           C
ATOM   1086  O   ALA   151     -19.841   2.392 -15.711  1.00 41.58           O
ATOM   1087  N   MET   152     -19.827   2.991 -17.885  1.00 67.34           N
ATOM   1088  CA  MET   152     -21.015   2.247 -18.229  1.00 67.34           C
ATOM   1089  CB  MET   152     -21.383   2.382 -19.722  1.00 67.34           C
ATOM   1090  CG  MET   152     -21.875   3.761 -20.161  1.00 67.34           C
ATOM   1091  SD  MET   152     -23.517   4.189 -19.520  1.00 67.34           S
ATOM   1092  CE  MET   152     -22.901   4.487 -17.839  1.00 67.34           C
ATOM   1093  C   MET   152     -20.773   0.781 -18.023  1.00 67.34           C
ATOM   1094  O   MET   152     -21.608   0.075 -17.459  1.00 67.34           O
ATOM   1095  N   PHE   153     -19.602   0.289 -18.475  1.00 97.06           N
ATOM   1096  CA  PHE   153     -19.283  -1.108 -18.371  1.00 97.06           C
ATOM   1097  CB  PHE   153     -17.883  -1.448 -18.927  1.00 97.06           C
ATOM   1098  CG  PHE   153     -17.958  -1.569 -20.412  1.00 97.06           C
ATOM   1099  CD1 PHE   153     -18.354  -0.506 -21.189  1.00 97.06           C
ATOM   1100  CD2 PHE   153     -17.600  -2.746 -21.032  1.00 97.06           C
ATOM   1101  CE1 PHE   153     -18.419  -0.624 -22.557  1.00 97.06           C
ATOM   1102  CE2 PHE   153     -17.661  -2.869 -22.401  1.00 97.06           C
ATOM   1103  CZ  PHE   153     -18.076  -1.806 -23.168  1.00 97.06           C
ATOM   1104  C   PHE   153     -19.284  -1.486 -16.931  1.00 97.06           C
ATOM   1105  O   PHE   153     -19.840  -2.515 -16.553  1.00 97.06           O
ATOM   1106  N   GLY   154     -18.651  -0.655 -16.089  1.00 28.19           N
ATOM   1107  CA  GLY   154     -18.562  -0.950 -14.691  1.00 28.19           C
ATOM   1108  C   GLY   154     -19.940  -0.946 -14.096  1.00 28.19           C
ATOM   1109  O   GLY   154     -20.236  -1.741 -13.207  1.00 28.19           O
ATOM   1110  N   TYR   155     -20.806  -0.013 -14.543  1.00 76.82           N
ATOM   1111  CA  TYR   155     -22.141   0.114 -14.021  1.00 76.82           C
ATOM   1112  CB  TYR   155     -22.827   1.408 -14.530  1.00 76.82           C
ATOM   1113  CG  TYR   155     -24.255   1.548 -14.097  1.00 76.82           C
ATOM   1114  CD1 TYR   155     -24.664   1.256 -12.815  1.00 76.82           C
ATOM   1115  CD2 TYR   155     -25.181   2.069 -14.976  1.00 76.82           C
ATOM   1116  CE1 TYR   155     -25.978   1.419 -12.438  1.00 76.82           C
ATOM   1117  CE2 TYR   155     -26.495   2.239 -14.607  1.00 76.82           C
ATOM   1118  CZ  TYR   155     -26.898   1.908 -13.335  1.00 76.82           C
ATOM   1119  OH  TYR   155     -28.245   2.079 -12.951  1.00 76.82           O
ATOM   1120  C   TYR   155     -22.948  -1.110 -14.348  1.00 76.82           C
ATOM   1121  O   TYR   155     -23.648  -1.648 -13.491  1.00 76.82           O
ATOM   1122  N   ALA   156     -22.858  -1.607 -15.594  1.00 30.17           N
ATOM   1123  CA  ALA   156     -23.621  -2.767 -15.962  1.00 30.17           C
ATOM   1124  CB  ALA   156     -23.447  -3.148 -17.443  1.00 30.17           C
ATOM   1125  C   ALA   156     -23.173  -3.927 -15.127  1.00 30.17           C
ATOM   1126  O   ALA   156     -23.988  -4.712 -14.644  1.00 30.17           O
ATOM   1127  N   ALA   157     -21.853  -4.051 -14.911  1.00 35.24           N
ATOM   1128  CA  ALA   157     -21.351  -5.195 -14.211  1.00 35.24           C
ATOM   1129  CB  ALA   157     -19.819  -5.179 -14.085  1.00 35.24           C
ATOM   1130  C   ALA   157     -21.916  -5.255 -12.817  1.00 35.24           C
ATOM   1131  O   ALA   157     -22.390  -6.303 -12.380  1.00 35.24           O
ATOM   1132  N   ALA   158     -21.899  -4.124 -12.087  1.00 42.43           N
ATOM   1133  CA  ALA   158     -22.348  -4.072 -10.718  1.00 42.43           C
ATOM   1134  CB  ALA   158     -22.081  -2.707 -10.064  1.00 42.43           C
ATOM   1135  C   ALA   158     -23.820  -4.322 -10.629  1.00 42.43           C
ATOM   1136  O   ALA   158     -24.296  -4.948  -9.683  1.00 42.43           O
ATOM   1137  N   THR   159     -24.591  -3.812 -11.606  1.00105.39           N
ATOM   1138  CA  THR   159     -26.015  -3.957 -11.544  1.00105.39           C
ATOM   1139  CB  THR   159     -26.764  -3.282 -12.653  1.00105.39           C
ATOM   1140  OG1 THR   159     -28.147  -3.234 -12.333  1.00105.39           O
ATOM   1141  CG2 THR   159     -26.566  -4.080 -13.952  1.00105.39           C
ATOM   1142  C   THR   159     -26.349  -5.411 -11.618  1.00105.39           C
ATOM   1143  O   THR   159     -27.338  -5.864 -11.044  1.00105.39           O
ATOM   1144  N   ALA   160     -25.544  -6.190 -12.360  1.00 33.47           N
ATOM   1145  CA  ALA   160     -25.852  -7.582 -12.485  1.00 33.47           C
ATOM   1146  CB  ALA   160     -24.842  -8.336 -13.366  1.00 33.47           C
ATOM   1147  C   ALA   160     -25.812  -8.198 -11.133  1.00 33.47           C
ATOM   1148  O   ALA   160     -26.734  -8.917 -10.756  1.00 33.47           O
ATOM   1149  N   THR   161     -24.771  -7.899 -10.336  1.00110.45           N
ATOM   1150  CA  THR   161     -24.743  -8.536  -9.059  1.00110.45           C
ATOM   1151  CB  THR   161     -23.509  -8.273  -8.233  1.00110.45           C
ATOM   1152  OG1 THR   161     -23.450  -9.205  -7.162  1.00110.45           O
ATOM   1153  CG2 THR   161     -23.548  -6.842  -7.667  1.00110.45           C
ATOM   1154  C   THR   161     -25.938  -8.064  -8.279  1.00110.45           C
ATOM   1155  O   THR   161     -26.580  -8.836  -7.571  1.00110.45           O
ATOM   1156  N   ALA   162     -26.273  -6.767  -8.388  1.00 68.06           N
ATOM   1157  CA  ALA   162     -27.350  -6.212  -7.617  1.00 68.06           C
ATOM   1158  CB  ALA   162     -27.448  -4.684  -7.759  1.00 68.06           C
ATOM   1159  C   ALA   162     -28.708  -6.750  -7.978  1.00 68.06           C
ATOM   1160  O   ALA   162     -29.481  -7.043  -7.068  1.00 68.06           O
ATOM   1161  N   THR   163     -29.072  -6.789  -9.285  1.00147.58           N
ATOM   1162  CA  THR   163     -30.355  -7.281  -9.748  1.00147.58           C
ATOM   1163  CB  THR   163     -30.726  -6.790 -11.119  1.00147.58           C
ATOM   1164  OG1 THR   163     -29.753  -7.202 -12.066  1.00147.58           O
ATOM   1165  CG2 THR   163     -30.847  -5.258 -11.097  1.00147.58           C
ATOM   1166  C   THR   163     -30.402  -8.749  -9.811  1.00147.58           C
ATOM   1167  O   THR   163     -31.375  -9.387  -9.411  1.00147.58           O
ATOM   1168  N   GLU   164     -29.319  -9.321 -10.336  1.00 86.13           N
ATOM   1169  CA  GLU   164     -29.331 -10.723 -10.523  1.00 86.13           C
ATOM   1170  CB  GLU   164     -28.065 -11.268 -11.197  1.00 86.13           C
ATOM   1171  CG  GLU   164     -28.177 -12.735 -11.607  1.00 86.13           C
ATOM   1172  CD  GLU   164     -26.862 -13.132 -12.257  1.00 86.13           C
ATOM   1173  OE1 GLU   164     -26.596 -12.667 -13.396  1.00 86.13           O
ATOM   1174  OE2 GLU   164     -26.101 -13.909 -11.617  1.00 86.13           O
ATOM   1175  C   GLU   164     -29.419 -11.311  -9.175  1.00 86.13           C
ATOM   1176  O   GLU   164     -30.020 -12.369  -8.992  1.00 86.13           O
ATOM   1177  N   THR   165     -28.849 -10.637  -8.162  1.00120.60           N
ATOM   1178  CA  THR   165     -28.859 -11.455  -7.009  1.00120.60           C
ATOM   1179  CB  THR   165     -27.660 -11.323  -6.124  1.00120.60           C
ATOM   1180  OG1 THR   165     -26.489 -11.686  -6.842  1.00120.60           O
ATOM   1181  CG2 THR   165     -27.848 -12.262  -4.915  1.00120.60           C
ATOM   1182  C   THR   165     -30.077 -11.252  -6.155  1.00120.60           C
ATOM   1183  O   THR   165     -30.062 -10.433  -5.244  1.00120.60           O
ATOM   1184  N   LEU   166     -31.170 -12.010  -6.411  1.00107.60           N
ATOM   1185  CA  LEU   166     -32.345 -11.955  -5.573  1.00107.60           C
ATOM   1186  CB  LEU   166     -33.494 -11.088  -6.130  1.00107.60           C
ATOM   1187  CG  LEU   166     -33.265  -9.566  -5.980  1.00107.60           C
ATOM   1188  CD1 LEU   166     -32.000  -9.090  -6.708  1.00107.60           C
ATOM   1189  CD2 LEU   166     -34.508  -8.767  -6.404  1.00107.60           C
ATOM   1190  C   LEU   166     -32.848 -13.352  -5.376  1.00107.60           C
ATOM   1191  O   LEU   166     -32.933 -14.136  -6.320  1.00107.60           O
ATOM   1192  N   LEU   167     -33.195 -13.692  -4.118  1.00 44.85           N
ATOM   1193  CA  LEU   167     -33.673 -15.007  -3.788  1.00 44.85           C
ATOM   1194  CB  LEU   167     -33.805 -15.237  -2.269  1.00 44.85           C
ATOM   1195  CG  LEU   167     -32.466 -15.346  -1.514  1.00 44.85           C
ATOM   1196  CD1 LEU   167     -32.698 -15.573  -0.009  1.00 44.85           C
ATOM   1197  CD2 LEU   167     -31.575 -16.436  -2.128  1.00 44.85           C
ATOM   1198  C   LEU   167     -35.031 -15.172  -4.382  1.00 44.85           C
ATOM   1199  O   LEU   167     -35.813 -14.226  -4.473  1.00 44.85           O
ATOM   1200  N   PRO   168     -35.316 -16.376  -4.798  1.00 61.92           N
ATOM   1201  CA  PRO   168     -36.597 -16.662  -5.385  1.00 61.92           C
ATOM   1202  CD  PRO   168     -34.271 -17.250  -5.310  1.00 61.92           C
ATOM   1203  CB  PRO   168     -36.462 -18.049  -6.008  1.00 61.92           C
ATOM   1204  CG  PRO   168     -34.962 -18.154  -6.345  1.00 61.92           C
ATOM   1205  C   PRO   168     -37.672 -16.556  -4.348  1.00 61.92           C
ATOM   1206  O   PRO   168     -37.438 -16.948  -3.207  1.00 61.92           O
ATOM   1207  N   PHE   169     -38.861 -16.047  -4.725  1.00 60.07           N
ATOM   1208  CA  PHE   169     -39.945 -15.888  -3.795  1.00 60.07           C
ATOM   1209  CB  PHE   169     -40.797 -14.633  -4.054  1.00 60.07           C
ATOM   1210  CG  PHE   169     -39.958 -13.404  -3.986  1.00 60.07           C
ATOM   1211  CD1 PHE   169     -39.324 -12.929  -5.110  1.00 60.07           C
ATOM   1212  CD2 PHE   169     -39.812 -12.721  -2.801  1.00 60.07           C
ATOM   1213  CE1 PHE   169     -38.556 -11.791  -5.050  1.00 60.07           C
ATOM   1214  CE2 PHE   169     -39.044 -11.582  -2.734  1.00 60.07           C
ATOM   1215  CZ  PHE   169     -38.412 -11.115  -3.861  1.00 60.07           C
ATOM   1216  C   PHE   169     -40.886 -17.011  -4.085  1.00 60.07           C
ATOM   1217  O   PHE   169     -41.042 -17.405  -5.240  1.00 60.07           O
ATOM   1218  N   GLU   170     -41.524 -17.579  -3.043  1.00116.17           N
ATOM   1219  CA  GLU   170     -42.482 -18.616  -3.297  1.00116.17           C
ATOM   1220  CB  GLU   170     -41.859 -20.022  -3.352  1.00116.17           C
ATOM   1221  CG  GLU   170     -42.861 -21.147  -3.631  1.00116.17           C
ATOM   1222  CD  GLU   170     -43.260 -21.090  -5.097  1.00116.17           C
ATOM   1223  OE1 GLU   170     -43.010 -20.032  -5.735  1.00116.17           O
ATOM   1224  OE2 GLU   170     -43.820 -22.101  -5.600  1.00116.17           O
ATOM   1225  C   GLU   170     -43.481 -18.598  -2.181  1.00116.17           C
ATOM   1226  O   GLU   170     -43.152 -18.219  -1.060  1.00116.17           O
ATOM   1227  N   ASP   171     -44.742 -18.992  -2.465  1.00 45.41           N
ATOM   1228  CA  ASP   171     -45.741 -19.025  -1.433  1.00 45.41           C
ATOM   1229  CB  ASP   171     -47.193 -18.995  -1.945  1.00 45.41           C
ATOM   1230  CG  ASP   171     -47.466 -17.562  -2.387  1.00 45.41           C
ATOM   1231  OD1 ASP   171     -46.510 -16.746  -2.321  1.00 45.41           O
ATOM   1232  OD2 ASP   171     -48.624 -17.257  -2.782  1.00 45.41           O
ATOM   1233  C   ASP   171     -45.515 -20.259  -0.621  1.00 45.41           C
ATOM   1234  O   ASP   171     -44.751 -21.137  -1.017  1.00 45.41           O
ATOM   1235  N   ALA   172     -46.130 -20.337   0.578  1.00 51.99           N
ATOM   1236  CA  ALA   172     -45.916 -21.489   1.406  1.00 51.99           C
ATOM   1237  CB  ALA   172     -46.248 -21.253   2.890  1.00 51.99           C
ATOM   1238  C   ALA   172     -46.759 -22.621   0.919  1.00 51.99           C
ATOM   1239  O   ALA   172     -47.944 -22.477   0.616  1.00 51.99           O
ATOM   1240  N   PRO   173     -46.108 -23.742   0.792  1.00109.12           N
ATOM   1241  CA  PRO   173     -46.800 -24.950   0.424  1.00109.12           C
ATOM   1242  CD  PRO   173     -44.782 -23.691   0.195  1.00109.12           C
ATOM   1243  CB  PRO   173     -45.893 -25.689  -0.560  1.00109.12           C
ATOM   1244  CG  PRO   173     -44.496 -25.118  -0.287  1.00109.12           C
ATOM   1245  C   PRO   173     -47.091 -25.754   1.639  1.00109.12           C
ATOM   1246  O   PRO   173     -46.613 -25.403   2.713  1.00109.12           O
ATOM   1247  N   LEU   174     -47.851 -26.849   1.491  1.00 91.83           N
ATOM   1248  CA  LEU   174     -48.108 -27.722   2.592  1.00 91.83           C
ATOM   1249  CB  LEU   174     -49.179 -28.777   2.272  1.00 91.83           C
ATOM   1250  CG  LEU   174     -50.574 -28.188   1.987  1.00 91.83           C
ATOM   1251  CD1 LEU   174     -50.560 -27.229   0.785  1.00 91.83           C
ATOM   1252  CD2 LEU   174     -51.611 -29.309   1.824  1.00 91.83           C
ATOM   1253  C   LEU   174     -46.824 -28.442   2.837  1.00 91.83           C
ATOM   1254  O   LEU   174     -45.956 -28.491   1.966  1.00 91.83           O
ATOM   1255  N   ILE   175     -46.668 -29.015   4.044  1.00137.97           N
ATOM   1256  CA  ILE   175     -45.431 -29.643   4.406  1.00137.97           C
ATOM   1257  CB  ILE   175     -45.412 -30.113   5.832  1.00137.97           C
ATOM   1258  CG2 ILE   175     -44.246 -31.097   6.011  1.00137.97           C
ATOM   1259  CG1 ILE   175     -45.364 -28.903   6.777  1.00137.97           C
ATOM   1260  CD1 ILE   175     -44.108 -28.053   6.577  1.00137.97           C
ATOM   1261  C   ILE   175     -45.139 -30.819   3.540  1.00137.97           C
ATOM   1262  O   ILE   175     -45.936 -31.746   3.398  1.00137.97           O
ATOM   1263  N   THR   176     -43.957 -30.759   2.904  1.00245.21           N
ATOM   1264  CA  THR   176     -43.420 -31.830   2.133  1.00245.21           C
ATOM   1265  CB  THR   176     -43.895 -31.820   0.708  1.00245.21           C
ATOM   1266  OG1 THR   176     -43.319 -32.893  -0.023  1.00245.21           O
ATOM   1267  CG2 THR   176     -43.562 -30.462   0.076  1.00245.21           C
ATOM   1268  C   THR   176     -41.938 -31.645   2.165  1.00245.21           C
ATOM   1269  O   THR   176     -41.426 -30.591   1.790  1.00245.21           O
ATOM   1270  N   ASN   177     -41.200 -32.660   2.643  1.00185.35           N
ATOM   1271  CA  ASN   177     -39.776 -32.531   2.658  1.00185.35           C
ATOM   1272  CB  ASN   177     -39.148 -32.555   4.067  1.00185.35           C
ATOM   1273  CG  ASN   177     -39.419 -31.228   4.764  1.00185.35           C
ATOM   1274  OD1 ASN   177     -40.109 -31.171   5.781  1.00185.35           O
ATOM   1275  ND2 ASN   177     -38.849 -30.125   4.210  1.00185.35           N
ATOM   1276  C   ASN   177     -39.254 -33.718   1.931  1.00185.35           C
ATOM   1277  O   ASN   177     -39.764 -34.825   2.080  1.00185.35           O
ATOM   1278  N   PRO   178     -38.264 -33.496   1.118  1.00 77.70           N
ATOM   1279  CA  PRO   178     -37.668 -34.590   0.415  1.00 77.70           C
ATOM   1280  CD  PRO   178     -38.164 -32.256   0.372  1.00 77.70           C
ATOM   1281  CB  PRO   178     -36.871 -33.974  -0.740  1.00 77.70           C
ATOM   1282  CG  PRO   178     -36.899 -32.456  -0.475  1.00 77.70           C
ATOM   1283  C   PRO   178     -36.876 -35.386   1.394  1.00 77.70           C
ATOM   1284  O   PRO   178     -36.363 -34.810   2.353  1.00 77.70           O
ATOM   1285  N   GLY   179     -36.767 -36.710   1.183  1.00  4.62           N
ATOM   1286  CA  GLY   179     -36.061 -37.519   2.128  1.00  4.62           C
ATOM   1287  C   GLY   179     -34.620 -37.622   1.664  1.00  4.62           C
ATOM   1288  O   GLY   179     -34.331 -37.152   0.531  1.00  4.62           O
ATOM   1289  OXT GLY   179     -33.790 -38.175   2.433  1.00  4.62           O
END 
