# Supplementary material for: Predicted Structural Variability of Mycobacterium tuberculosis PPE18 Protein With Immunological Implications Among Clinical Strains
Source: Front Microbiol. 2021 Jan 8;11:595312. doi: 10.3389/fmicb.2020.595312 (PMC7819968; doi:10.3389/fmicb.2020.595312)
Supplement: Supplementary file 2 [file Data_Sheet_1.ZIP › All domain 1 RaptorX pdbs/5xfsB-387587_1_Var16.pdb]

REMARK   templates = 5xfsB 
EXPDTA    THEORETICAL MODEL, MODELLER 9v8 2018/10/10 11:57:51
REMARK   6 MODELLER OBJECTIVE FUNCTION:       646.1647
REMARK   6 MODELLER BEST TEMPLATE % SEQ ID:  53.179
SEQRES   1    179  MET VAL ASP PHE GLY ALA LEU PRO PRO GLU ILE ASN SER
SEQRES   2    179  ALA ARG MET TYR ALA GLY PRO GLY SER ALA SER LEU VAL
SEQRES   3    179  ALA ALA ALA GLN MET TRP ASP SER VAL ALA SER ASP LEU
SEQRES   4    179  PHE SER ALA ALA SER ALA PHE GLN SER VAL VAL TRP GLY
SEQRES   5    179  LEU THR VAL GLY SER TRP ILE GLY SER SER ALA GLY LEU
SEQRES   6    179  MET VAL ALA ALA ALA SER PRO TYR VAL ALA TRP MET SER
SEQRES   7    179  VAL THR ALA GLY GLN ALA GLU LEU THR ALA ALA GLN VAL
SEQRES   8    179  ARG VAL ALA ALA ALA ALA TYR GLU THR ALA TYR GLY LEU
SEQRES   9    179  THR VAL PRO PRO PRO VAL ILE ALA GLU ASN ARG ALA GLU
SEQRES  10    179  LEU MET ILE LEU ILE ALA THR ASN LEU LEU GLY GLN ASN
SEQRES  11    179  THR PRO ALA ILE ALA VAL ASN GLU ALA GLU TYR GLY GLU
SEQRES  12    179  MET TRP ALA GLN ASP ALA ALA ALA MET PHE GLY TYR ALA
SEQRES  13    179  ALA ALA THR ALA THR ALA THR ALA ALA LEU LEU PRO PHE
SEQRES  14    179  GLU ASP ALA PRO LEU ILE THR ASN PRO GLY
ATOM      1  N   MET     1     -29.478  -3.121 -26.520  1.00 71.12           N
ATOM      2  CA  MET     1     -29.769  -2.415 -27.786  1.00 71.12           C
ATOM      3  CB  MET     1     -30.973  -1.477 -27.601  1.00 71.12           C
ATOM      4  CG  MET     1     -32.235  -2.270 -27.251  1.00 71.12           C
ATOM      5  SD  MET     1     -32.802  -3.400 -28.557  1.00 71.12           S
ATOM      6  CE  MET     1     -33.650  -4.523 -27.410  1.00 71.12           C
ATOM      7  C   MET     1     -28.566  -1.650 -28.228  1.00 71.12           C
ATOM      8  O   MET     1     -27.666  -2.216 -28.843  1.00 71.12           O
ATOM      9  N   VAL     2     -28.512  -0.343 -27.916  1.00 25.83           N
ATOM     10  CA  VAL     2     -27.384   0.449 -28.315  1.00 25.83           C
ATOM     11  CB  VAL     2     -27.735   1.888 -28.550  1.00 25.83           C
ATOM     12  CG1 VAL     2     -26.450   2.676 -28.854  1.00 25.83           C
ATOM     13  CG2 VAL     2     -28.776   1.956 -29.679  1.00 25.83           C
ATOM     14  C   VAL     2     -26.347   0.381 -27.237  1.00 25.83           C
ATOM     15  O   VAL     2     -26.659   0.166 -26.067  1.00 25.83           O
ATOM     16  N   ASP     3     -25.065   0.540 -27.630  1.00 46.36           N
ATOM     17  CA  ASP     3     -23.985   0.480 -26.689  1.00 46.36           C
ATOM     18  CB  ASP     3     -22.655   0.003 -27.302  1.00 46.36           C
ATOM     19  CG  ASP     3     -21.795  -0.549 -26.170  1.00 46.36           C
ATOM     20  OD1 ASP     3     -22.336  -0.700 -25.042  1.00 46.36           O
ATOM     21  OD2 ASP     3     -20.593  -0.839 -26.411  1.00 46.36           O
ATOM     22  C   ASP     3     -23.777   1.871 -26.166  1.00 46.36           C
ATOM     23  O   ASP     3     -23.813   2.836 -26.927  1.00 46.36           O
ATOM     24  N   PHE     4     -23.554   2.006 -24.843  1.00121.79           N
ATOM     25  CA  PHE     4     -23.379   3.299 -24.230  1.00121.79           C
ATOM     26  CB  PHE     4     -23.205   3.301 -22.695  1.00121.79           C
ATOM     27  CG  PHE     4     -24.473   2.950 -21.991  1.00121.79           C
ATOM     28  CD1 PHE     4     -25.571   3.776 -22.068  1.00121.79           C
ATOM     29  CD2 PHE     4     -24.567   1.785 -21.266  1.00121.79           C
ATOM     30  CE1 PHE     4     -26.740   3.453 -21.421  1.00121.79           C
ATOM     31  CE2 PHE     4     -25.731   1.458 -20.613  1.00121.79           C
ATOM     32  CZ  PHE     4     -26.819   2.293 -20.687  1.00121.79           C
ATOM     33  C   PHE     4     -22.141   3.965 -24.759  1.00121.79           C
ATOM     34  O   PHE     4     -22.117   5.179 -24.952  1.00121.79           O
ATOM     35  N   GLY     5     -21.064   3.187 -24.967  1.00 40.32           N
ATOM     36  CA  GLY     5     -19.793   3.699 -25.408  1.00 40.32           C
ATOM     37  C   GLY     5     -19.916   4.301 -26.776  1.00 40.32           C
ATOM     38  O   GLY     5     -19.163   5.204 -27.134  1.00 40.32           O
ATOM     39  N   ALA     6     -20.832   3.765 -27.603  1.00 51.47           N
ATOM     40  CA  ALA     6     -21.035   4.211 -28.958  1.00 51.47           C
ATOM     41  CB  ALA     6     -22.141   3.423 -29.681  1.00 51.47           C
ATOM     42  C   ALA     6     -21.473   5.649 -28.959  1.00 51.47           C
ATOM     43  O   ALA     6     -21.139   6.390 -29.884  1.00 51.47           O
ATOM     44  N   LEU     7     -22.261   6.051 -27.933  1.00 77.50           N
ATOM     45  CA  LEU     7     -22.900   7.344 -27.793  1.00 77.50           C
ATOM     46  CB  LEU     7     -23.975   7.373 -26.691  1.00 77.50           C
ATOM     47  CG  LEU     7     -25.198   6.477 -26.957  1.00 77.50           C
ATOM     48  CD1 LEU     7     -26.232   6.607 -25.822  1.00 77.50           C
ATOM     49  CD2 LEU     7     -25.782   6.727 -28.359  1.00 77.50           C
ATOM     50  C   LEU     7     -21.935   8.452 -27.428  1.00 77.50           C
ATOM     51  O   LEU     7     -21.016   8.280 -26.631  1.00 77.50           O
ATOM     52  N   PRO     8     -22.173   9.618 -27.995  1.00125.87           N
ATOM     53  CA  PRO     8     -21.338  10.770 -27.708  1.00125.87           C
ATOM     54  CD  PRO     8     -22.682   9.660 -29.357  1.00125.87           C
ATOM     55  CB  PRO     8     -21.517  11.737 -28.869  1.00125.87           C
ATOM     56  CG  PRO     8     -21.955  10.833 -30.034  1.00125.87           C
ATOM     57  C   PRO     8     -21.688  11.375 -26.373  1.00125.87           C
ATOM     58  O   PRO     8     -22.771  11.114 -25.869  1.00125.87           O
ATOM     59  N   PRO     9     -20.824  12.182 -25.809  1.00112.72           N
ATOM     60  CA  PRO     9     -21.001  12.737 -24.492  1.00112.72           C
ATOM     61  CD  PRO     9     -19.541  12.509 -26.405  1.00112.72           C
ATOM     62  CB  PRO     9     -19.761  13.596 -24.244  1.00112.72           C
ATOM     63  CG  PRO     9     -18.709  13.065 -25.239  1.00112.72           C
ATOM     64  C   PRO     9     -22.254  13.543 -24.403  1.00112.72           C
ATOM     65  O   PRO     9     -22.855  13.603 -23.331  1.00112.72           O
ATOM     66  N   GLU    10     -22.664  14.169 -25.518  1.00102.06           N
ATOM     67  CA  GLU    10     -23.815  15.017 -25.506  1.00102.06           C
ATOM     68  CB  GLU    10     -24.139  15.639 -26.878  1.00102.06           C
ATOM     69  CG  GLU    10     -23.214  16.790 -27.287  1.00102.06           C
ATOM     70  CD  GLU    10     -22.071  16.253 -28.137  1.00102.06           C
ATOM     71  OE1 GLU    10     -22.324  15.356 -28.984  1.00102.06           O
ATOM     72  OE2 GLU    10     -20.926  16.753 -27.965  1.00102.06           O
ATOM     73  C   GLU    10     -25.002  14.202 -25.104  1.00102.06           C
ATOM     74  O   GLU    10     -25.891  14.705 -24.422  1.00102.06           O
ATOM     75  N   ILE    11     -25.096  12.945 -25.582  1.00126.52           N
ATOM     76  CA  ILE    11     -26.200  12.086 -25.241  1.00126.52           C
ATOM     77  CB  ILE    11     -26.316  10.887 -26.132  1.00126.52           C
ATOM     78  CG2 ILE    11     -27.179   9.844 -25.397  1.00126.52           C
ATOM     79  CG1 ILE    11     -26.876  11.288 -27.498  1.00126.52           C
ATOM     80  CD1 ILE    11     -28.331  11.749 -27.399  1.00126.52           C
ATOM     81  C   ILE    11     -26.172  11.531 -23.844  1.00126.52           C
ATOM     82  O   ILE    11     -27.168  11.590 -23.127  1.00126.52           O
ATOM     83  N   ASN    12     -25.030  10.975 -23.409  1.00 77.39           N
ATOM     84  CA  ASN    12     -25.028  10.244 -22.173  1.00 77.39           C
ATOM     85  CB  ASN    12     -23.726   9.460 -21.928  1.00 77.39           C
ATOM     86  CG  ASN    12     -23.810   8.158 -22.723  1.00 77.39           C
ATOM     87  OD1 ASN    12     -24.765   7.395 -22.582  1.00 77.39           O
ATOM     88  ND2 ASN    12     -22.784   7.896 -23.572  1.00 77.39           N
ATOM     89  C   ASN    12     -25.326  11.124 -20.996  1.00 77.39           C
ATOM     90  O   ASN    12     -25.898  10.656 -20.013  1.00 77.39           O
ATOM     91  N   SER    13     -24.867  12.387 -21.035  1.00113.77           N
ATOM     92  CA  SER    13     -25.071  13.360 -19.993  1.00113.77           C
ATOM     93  CB  SER    13     -24.128  14.559 -20.152  1.00113.77           C
ATOM     94  OG  SER    13     -22.810  14.104 -20.427  1.00113.77           O
ATOM     95  C   SER    13     -26.450  13.956 -20.056  1.00113.77           C
ATOM     96  O   SER    13     -27.061  14.262 -19.036  1.00113.77           O
ATOM     97  N   ALA    14     -26.963  14.190 -21.276  1.00 40.09           N
ATOM     98  CA  ALA    14     -28.246  14.819 -21.387  1.00 40.09           C
ATOM     99  CB  ALA    14     -28.655  15.049 -22.848  1.00 40.09           C
ATOM    100  C   ALA    14     -29.253  13.910 -20.758  1.00 40.09           C
ATOM    101  O   ALA    14     -30.110  14.343 -19.989  1.00 40.09           O
ATOM    102  N   ARG    15     -29.148  12.605 -21.057  1.00 97.57           N
ATOM    103  CA  ARG    15     -30.080  11.643 -20.557  1.00 97.57           C
ATOM    104  CB  ARG    15     -29.803  10.240 -21.127  1.00 97.57           C
ATOM    105  CG  ARG    15     -29.960  10.151 -22.648  1.00 97.57           C
ATOM    106  CD  ARG    15     -29.595   8.770 -23.194  1.00 97.57           C
ATOM    107  NE  ARG    15     -30.055   7.783 -22.182  1.00 97.57           N
ATOM    108  CZ  ARG    15     -29.205   6.817 -21.731  1.00 97.57           C
ATOM    109  NH1 ARG    15     -27.956   6.687 -22.270  1.00 97.57           N
ATOM    110  NH2 ARG    15     -29.601   5.991 -20.721  1.00 97.57           N
ATOM    111  C   ARG    15     -29.956  11.560 -19.061  1.00 97.57           C
ATOM    112  O   ARG    15     -30.956  11.443 -18.355  1.00 97.57           O
ATOM    113  N   MET    16     -28.715  11.584 -18.545  1.00110.20           N
ATOM    114  CA  MET    16     -28.419  11.434 -17.141  1.00110.20           C
ATOM    115  CB  MET    16     -26.911  11.301 -16.872  1.00110.20           C
ATOM    116  CG  MET    16     -26.558  11.115 -15.395  1.00110.20           C
ATOM    117  SD  MET    16     -26.797   9.427 -14.772  1.00110.20           S
ATOM    118  CE  MET    16     -25.318   8.808 -15.622  1.00110.20           C
ATOM    119  C   MET    16     -28.857  12.595 -16.318  1.00110.20           C
ATOM    120  O   MET    16     -29.309  12.420 -15.181  1.00110.20           O
ATOM    121  N   TYR    17     -28.689  13.813 -16.840  1.00128.15           N
ATOM    122  CA  TYR    17     -28.953  15.035 -16.140  1.00128.15           C
ATOM    123  CB  TYR    17     -28.254  16.263 -16.753  1.00128.15           C
ATOM    124  CG  TYR    17     -26.862  16.157 -16.213  1.00128.15           C
ATOM    125  CD1 TYR    17     -25.959  15.258 -16.741  1.00128.15           C
ATOM    126  CD2 TYR    17     -26.457  16.945 -15.162  1.00128.15           C
ATOM    127  CE1 TYR    17     -24.683  15.138 -16.244  1.00128.15           C
ATOM    128  CE2 TYR    17     -25.184  16.833 -14.658  1.00128.15           C
ATOM    129  CZ  TYR    17     -24.296  15.933 -15.199  1.00128.15           C
ATOM    130  OH  TYR    17     -22.990  15.825 -14.672  1.00128.15           O
ATOM    131  C   TYR    17     -30.391  15.265 -15.877  1.00128.15           C
ATOM    132  O   TYR    17     -30.714  16.069 -15.007  1.00128.15           O
ATOM    133  N   ALA    18     -31.301  14.672 -16.672  1.00 50.90           N
ATOM    134  CA  ALA    18     -32.681  14.902 -16.373  1.00 50.90           C
ATOM    135  CB  ALA    18     -33.477  15.519 -17.534  1.00 50.90           C
ATOM    136  C   ALA    18     -33.336  13.618 -15.981  1.00 50.90           C
ATOM    137  O   ALA    18     -32.955  12.537 -16.429  1.00 50.90           O
ATOM    138  N   GLY    19     -34.344  13.708 -15.083  1.00 44.64           N
ATOM    139  CA  GLY    19     -35.031  12.539 -14.628  1.00 44.64           C
ATOM    140  C   GLY    19     -35.332  12.746 -13.179  1.00 44.64           C
ATOM    141  O   GLY    19     -35.032  13.791 -12.606  1.00 44.64           O
ATOM    142  N   PRO    20     -35.958  11.753 -12.605  1.00139.88           N
ATOM    143  CA  PRO    20     -36.354  11.832 -11.223  1.00139.88           C
ATOM    144  CD  PRO    20     -36.911  10.988 -13.394  1.00139.88           C
ATOM    145  CB  PRO    20     -37.446  10.778 -11.042  1.00139.88           C
ATOM    146  CG  PRO    20     -38.068  10.650 -12.442  1.00139.88           C
ATOM    147  C   PRO    20     -35.291  11.785 -10.163  1.00139.88           C
ATOM    148  O   PRO    20     -35.569  12.248  -9.059  1.00139.88           O
ATOM    149  N   GLY    21     -34.093  11.226 -10.419  1.00 35.82           N
ATOM    150  CA  GLY    21     -33.099  11.237  -9.377  1.00 35.82           C
ATOM    151  C   GLY    21     -33.258  10.015  -8.510  1.00 35.82           C
ATOM    152  O   GLY    21     -33.961   9.069  -8.856  1.00 35.82           O
ATOM    153  N   SER    22     -32.556   9.998  -7.359  1.00 63.69           N
ATOM    154  CA  SER    22     -32.569   8.894  -6.442  1.00 63.69           C
ATOM    155  CB  SER    22     -31.366   8.889  -5.482  1.00 63.69           C
ATOM    156  OG  SER    22     -31.432  10.002  -4.605  1.00 63.69           O
ATOM    157  C   SER    22     -33.830   8.872  -5.623  1.00 63.69           C
ATOM    158  O   SER    22     -34.099   7.898  -4.921  1.00 63.69           O
ATOM    159  N   ALA    23     -34.663   9.925  -5.714  1.00 46.48           N
ATOM    160  CA  ALA    23     -35.790  10.062  -4.826  1.00 46.48           C
ATOM    161  CB  ALA    23     -36.631  11.313  -5.135  1.00 46.48           C
ATOM    162  C   ALA    23     -36.728   8.892  -4.897  1.00 46.48           C
ATOM    163  O   ALA    23     -37.109   8.348  -3.862  1.00 46.48           O
ATOM    164  N   SER    24     -37.112   8.435  -6.103  1.00 79.24           N
ATOM    165  CA  SER    24     -38.100   7.395  -6.145  1.00 79.24           C
ATOM    166  CB  SER    24     -38.532   7.001  -7.566  1.00 79.24           C
ATOM    167  OG  SER    24     -39.386   5.867  -7.495  1.00 79.24           O
ATOM    168  C   SER    24     -37.577   6.156  -5.511  1.00 79.24           C
ATOM    169  O   SER    24     -38.273   5.489  -4.746  1.00 79.24           O
ATOM    170  N   LEU    25     -36.315   5.829  -5.809  1.00115.66           N
ATOM    171  CA  LEU    25     -35.720   4.602  -5.402  1.00115.66           C
ATOM    172  CB  LEU    25     -34.396   4.434  -6.148  1.00115.66           C
ATOM    173  CG  LEU    25     -33.485   3.345  -5.617  1.00115.66           C
ATOM    174  CD1 LEU    25     -32.494   2.947  -6.715  1.00115.66           C
ATOM    175  CD2 LEU    25     -32.792   3.846  -4.329  1.00115.66           C
ATOM    176  C   LEU    25     -35.589   4.478  -3.913  1.00115.66           C
ATOM    177  O   LEU    25     -35.788   3.399  -3.357  1.00115.66           O
ATOM    178  N   VAL    26     -35.195   5.565  -3.231  1.00 44.43           N
ATOM    179  CA  VAL    26     -35.023   5.542  -1.803  1.00 44.43           C
ATOM    180  CB  VAL    26     -34.567   6.870  -1.269  1.00 44.43           C
ATOM    181  CG1 VAL    26     -34.491   6.799   0.264  1.00 44.43           C
ATOM    182  CG2 VAL    26     -33.243   7.255  -1.949  1.00 44.43           C
ATOM    183  C   VAL    26     -36.355   5.289  -1.184  1.00 44.43           C
ATOM    184  O   VAL    26     -36.462   4.605  -0.167  1.00 44.43           O
ATOM    185  N   ALA    27     -37.411   5.868  -1.781  1.00 29.25           N
ATOM    186  CA  ALA    27     -38.736   5.715  -1.261  1.00 29.25           C
ATOM    187  CB  ALA    27     -39.795   6.429  -2.121  1.00 29.25           C
ATOM    188  C   ALA    27     -39.036   4.260  -1.302  1.00 29.25           C
ATOM    189  O   ALA    27     -39.645   3.709  -0.386  1.00 29.25           O
ATOM    190  N   ALA    28     -38.602   3.602  -2.388  1.00 40.86           N
ATOM    191  CA  ALA    28     -38.833   2.200  -2.521  1.00 40.86           C
ATOM    192  CB  ALA    28     -38.279   1.642  -3.844  1.00 40.86           C
ATOM    193  C   ALA    28     -38.126   1.498  -1.396  1.00 40.86           C
ATOM    194  O   ALA    28     -38.710   0.644  -0.731  1.00 40.86           O
ATOM    195  N   ALA    29     -36.867   1.888  -1.112  1.00 46.59           N
ATOM    196  CA  ALA    29     -36.086   1.218  -0.111  1.00 46.59           C
ATOM    197  CB  ALA    29     -34.674   1.816   0.034  1.00 46.59           C
ATOM    198  C   ALA    29     -36.729   1.295   1.231  1.00 46.59           C
ATOM    199  O   ALA    29     -36.866   0.287   1.923  1.00 46.59           O
ATOM    200  N   GLN    30     -37.185   2.495   1.616  1.00 79.05           N
ATOM    201  CA  GLN    30     -37.741   2.692   2.920  1.00 79.05           C
ATOM    202  CB  GLN    30     -38.107   4.164   3.171  1.00 79.05           C
ATOM    203  CG  GLN    30     -39.167   4.705   2.211  1.00 79.05           C
ATOM    204  CD  GLN    30     -39.393   6.169   2.555  1.00 79.05           C
ATOM    205  OE1 GLN    30     -38.968   6.638   3.609  1.00 79.05           O
ATOM    206  NE2 GLN    30     -40.072   6.911   1.641  1.00 79.05           N
ATOM    207  C   GLN    30     -38.966   1.846   3.060  1.00 79.05           C
ATOM    208  O   GLN    30     -39.216   1.279   4.123  1.00 79.05           O
ATOM    209  N   MET    31     -39.763   1.741   1.981  1.00107.22           N
ATOM    210  CA  MET    31     -40.977   0.976   2.014  1.00107.22           C
ATOM    211  CB  MET    31     -41.783   1.079   0.710  1.00107.22           C
ATOM    212  CG  MET    31     -42.425   2.450   0.484  1.00107.22           C
ATOM    213  SD  MET    31     -43.326   2.601  -1.088  1.00107.22           S
ATOM    214  CE  MET    31     -41.910   3.237  -2.027  1.00107.22           C
ATOM    215  C   MET    31     -40.660  -0.474   2.234  1.00107.22           C
ATOM    216  O   MET    31     -41.334  -1.148   3.011  1.00107.22           O
ATOM    217  N   TRP    32     -39.614  -0.996   1.563  1.00 70.03           N
ATOM    218  CA  TRP    32     -39.283  -2.389   1.680  1.00 70.03           C
ATOM    219  CB  TRP    32     -38.131  -2.822   0.750  1.00 70.03           C
ATOM    220  CG  TRP    32     -38.505  -2.821  -0.725  1.00 70.03           C
ATOM    221  CD2 TRP    32     -39.505  -3.680  -1.272  1.00 70.03           C
ATOM    222  CD1 TRP    32     -38.053  -2.048  -1.755  1.00 70.03           C
ATOM    223  NE1 TRP    32     -38.708  -2.391  -2.921  1.00 70.03           N
ATOM    224  CE2 TRP    32     -39.610  -3.399  -2.629  1.00 70.03           C
ATOM    225  CE3 TRP    32     -40.284  -4.644  -0.687  1.00 70.03           C
ATOM    226  CZ2 TRP    32     -40.499  -4.062  -3.428  1.00 70.03           C
ATOM    227  CZ3 TRP    32     -41.172  -5.317  -1.490  1.00 70.03           C
ATOM    228  CH2 TRP    32     -41.280  -5.034  -2.836  1.00 70.03           C
ATOM    229  C   TRP    32     -38.891  -2.659   3.094  1.00 70.03           C
ATOM    230  O   TRP    32     -39.193  -3.717   3.645  1.00 70.03           O
ATOM    231  N   ASP    33     -38.177  -1.712   3.709  1.00 89.84           N
ATOM    232  CA  ASP    33     -37.794  -1.894   5.069  1.00 89.84           C
ATOM    233  CB  ASP    33     -36.860  -0.787   5.563  1.00 89.84           C
ATOM    234  CG  ASP    33     -36.314  -1.259   6.890  1.00 89.84           C
ATOM    235  OD1 ASP    33     -37.089  -1.266   7.885  1.00 89.84           O
ATOM    236  OD2 ASP    33     -35.109  -1.619   6.929  1.00 89.84           O
ATOM    237  C   ASP    33     -39.028  -1.882   5.923  1.00 89.84           C
ATOM    238  O   ASP    33     -39.119  -2.617   6.904  1.00 89.84           O
ATOM    239  N   SER    34     -40.022  -1.042   5.571  1.00 78.93           N
ATOM    240  CA  SER    34     -41.216  -0.944   6.364  1.00 78.93           C
ATOM    241  CB  SER    34     -42.249   0.036   5.782  1.00 78.93           C
ATOM    242  OG  SER    34     -43.406   0.074   6.605  1.00 78.93           O
ATOM    243  C   SER    34     -41.885  -2.284   6.416  1.00 78.93           C
ATOM    244  O   SER    34     -42.367  -2.684   7.474  1.00 78.93           O
ATOM    245  N   VAL    35     -41.976  -2.992   5.268  1.00 98.49           N
ATOM    246  CA  VAL    35     -42.602  -4.288   5.234  1.00 98.49           C
ATOM    247  CB  VAL    35     -42.873  -4.812   3.850  1.00 98.49           C
ATOM    248  CG1 VAL    35     -41.541  -5.043   3.117  1.00 98.49           C
ATOM    249  CG2 VAL    35     -43.711  -6.093   3.996  1.00 98.49           C
ATOM    250  C   VAL    35     -41.756  -5.310   5.933  1.00 98.49           C
ATOM    251  O   VAL    35     -42.266  -6.158   6.663  1.00 98.49           O
ATOM    252  N   ALA    36     -40.425  -5.255   5.736  1.00 36.04           N
ATOM    253  CA  ALA    36     -39.569  -6.233   6.341  1.00 36.04           C
ATOM    254  CB  ALA    36     -38.080  -5.972   6.061  1.00 36.04           C
ATOM    255  C   ALA    36     -39.774  -6.144   7.821  1.00 36.04           C
ATOM    256  O   ALA    36     -39.806  -7.162   8.510  1.00 36.04           O
ATOM    257  N   SER    37     -39.915  -4.914   8.353  1.00 79.57           N
ATOM    258  CA  SER    37     -40.084  -4.725   9.767  1.00 79.57           C
ATOM    259  CB  SER    37     -40.151  -3.242  10.169  1.00 79.57           C
ATOM    260  OG  SER    37     -38.879  -2.633   9.989  1.00 79.57           O
ATOM    261  C   SER    37     -41.366  -5.350  10.230  1.00 79.57           C
ATOM    262  O   SER    37     -41.382  -6.098  11.207  1.00 79.57           O
ATOM    263  N   ASP    38     -42.474  -5.053   9.528  1.00 61.54           N
ATOM    264  CA  ASP    38     -43.780  -5.510   9.913  1.00 61.54           C
ATOM    265  CB  ASP    38     -44.935  -4.866   9.128  1.00 61.54           C
ATOM    266  CG  ASP    38     -45.144  -3.454   9.656  1.00 61.54           C
ATOM    267  OD1 ASP    38     -44.136  -2.816  10.060  1.00 61.54           O
ATOM    268  OD2 ASP    38     -46.317  -2.992   9.655  1.00 61.54           O
ATOM    269  C   ASP    38     -43.907  -6.984   9.761  1.00 61.54           C
ATOM    270  O   ASP    38     -44.667  -7.607  10.498  1.00 61.54           O
ATOM    271  N   LEU    39     -43.218  -7.586   8.776  1.00 71.83           N
ATOM    272  CA  LEU    39     -43.369  -9.002   8.628  1.00 71.83           C
ATOM    273  CB  LEU    39     -42.558  -9.608   7.470  1.00 71.83           C
ATOM    274  CG  LEU    39     -42.893  -9.077   6.066  1.00 71.83           C
ATOM    275  CD1 LEU    39     -42.258  -9.983   5.000  1.00 71.83           C
ATOM    276  CD2 LEU    39     -44.400  -8.858   5.855  1.00 71.83           C
ATOM    277  C   LEU    39     -42.853  -9.658   9.872  1.00 71.83           C
ATOM    278  O   LEU    39     -43.517 -10.526  10.436  1.00 71.83           O
ATOM    279  N   PHE    40     -41.662  -9.239  10.352  1.00 77.46           N
ATOM    280  CA  PHE    40     -41.093  -9.931  11.471  1.00 77.46           C
ATOM    281  CB  PHE    40     -39.589  -9.699  11.766  1.00 77.46           C
ATOM    282  CG  PHE    40     -39.234  -8.332  12.233  1.00 77.46           C
ATOM    283  CD1 PHE    40     -39.488  -7.935  13.527  1.00 77.46           C
ATOM    284  CD2 PHE    40     -38.585  -7.468  11.382  1.00 77.46           C
ATOM    285  CE1 PHE    40     -39.137  -6.674  13.950  1.00 77.46           C
ATOM    286  CE2 PHE    40     -38.231  -6.208  11.799  1.00 77.46           C
ATOM    287  CZ  PHE    40     -38.511  -5.810  13.083  1.00 77.46           C
ATOM    288  C   PHE    40     -41.914  -9.716  12.706  1.00 77.46           C
ATOM    289  O   PHE    40     -42.079 -10.630  13.508  1.00 77.46           O
ATOM    290  N   SER    41     -42.458  -8.502  12.895  1.00 82.01           N
ATOM    291  CA  SER    41     -43.275  -8.233  14.044  1.00 82.01           C
ATOM    292  CB  SER    41     -43.859  -6.814  13.986  1.00 82.01           C
ATOM    293  OG  SER    41     -44.791  -6.635  15.037  1.00 82.01           O
ATOM    294  C   SER    41     -44.429  -9.185  14.030  1.00 82.01           C
ATOM    295  O   SER    41     -44.824  -9.706  15.070  1.00 82.01           O
ATOM    296  N   ALA    42     -45.008  -9.421  12.839  1.00 38.63           N
ATOM    297  CA  ALA    42     -46.110 -10.324  12.678  1.00 38.63           C
ATOM    298  CB  ALA    42     -46.654 -10.347  11.241  1.00 38.63           C
ATOM    299  C   ALA    42     -45.658 -11.719  13.005  1.00 38.63           C
ATOM    300  O   ALA    42     -46.412 -12.503  13.576  1.00 38.63           O
ATOM    301  N   ALA    43     -44.428 -12.082  12.592  1.00 35.30           N
ATOM    302  CA  ALA    43     -43.885 -13.387  12.850  1.00 35.30           C
ATOM    303  CB  ALA    43     -42.523 -13.607  12.164  1.00 35.30           C
ATOM    304  C   ALA    43     -43.672 -13.562  14.322  1.00 35.30           C
ATOM    305  O   ALA    43     -43.978 -14.612  14.886  1.00 35.30           O
ATOM    306  N   SER    44     -43.160 -12.514  14.990  1.00 49.56           N
ATOM    307  CA  SER    44     -42.821 -12.617  16.376  1.00 49.56           C
ATOM    308  CB  SER    44     -42.089 -11.368  16.911  1.00 49.56           C
ATOM    309  OG  SER    44     -42.839 -10.190  16.660  1.00 49.56           O
ATOM    310  C   SER    44     -44.038 -12.910  17.209  1.00 49.56           C
ATOM    311  O   SER    44     -43.932 -13.628  18.200  1.00 49.56           O
ATOM    312  N   ALA    45     -45.215 -12.350  16.862  1.00 42.90           N
ATOM    313  CA  ALA    45     -46.432 -12.606  17.589  1.00 42.90           C
ATOM    314  CB  ALA    45     -47.599 -11.711  17.134  1.00 42.90           C
ATOM    315  C   ALA    45     -46.871 -14.028  17.404  1.00 42.90           C
ATOM    316  O   ALA    45     -47.294 -14.676  18.360  1.00 42.90           O
ATOM    317  N   PHE    46     -46.783 -14.555  16.163  1.00112.54           N
ATOM    318  CA  PHE    46     -47.232 -15.895  15.907  1.00112.54           C
ATOM    319  CB  PHE    46     -47.025 -16.395  14.464  1.00112.54           C
ATOM    320  CG  PHE    46     -48.059 -15.811  13.568  1.00112.54           C
ATOM    321  CD1 PHE    46     -49.383 -16.149  13.737  1.00112.54           C
ATOM    322  CD2 PHE    46     -47.713 -14.971  12.537  1.00112.54           C
ATOM    323  CE1 PHE    46     -50.355 -15.631  12.913  1.00112.54           C
ATOM    324  CE2 PHE    46     -48.680 -14.449  11.708  1.00112.54           C
ATOM    325  CZ  PHE    46     -50.001 -14.775  11.900  1.00112.54           C
ATOM    326  C   PHE    46     -46.418 -16.813  16.733  1.00112.54           C
ATOM    327  O   PHE    46     -46.939 -17.690  17.419  1.00112.54           O
ATOM    328  N   GLN    47     -45.103 -16.575  16.723  1.00102.92           N
ATOM    329  CA  GLN    47     -44.152 -17.409  17.375  1.00102.92           C
ATOM    330  CB  GLN    47     -42.760 -16.787  17.263  1.00102.92           C
ATOM    331  CG  GLN    47     -41.625 -17.598  17.866  1.00102.92           C
ATOM    332  CD  GLN    47     -40.403 -16.727  17.653  1.00102.92           C
ATOM    333  OE1 GLN    47     -40.318 -16.000  16.664  1.00102.92           O
ATOM    334  NE2 GLN    47     -39.441 -16.773  18.614  1.00102.92           N
ATOM    335  C   GLN    47     -44.535 -17.476  18.813  1.00102.92           C
ATOM    336  O   GLN    47     -44.327 -18.493  19.466  1.00102.92           O
ATOM    337  N   SER    48     -45.061 -16.360  19.342  1.00 53.99           N
ATOM    338  CA  SER    48     -45.466 -16.258  20.710  1.00 53.99           C
ATOM    339  CB  SER    48     -45.801 -14.810  21.109  1.00 53.99           C
ATOM    340  OG  SER    48     -46.085 -14.730  22.493  1.00 53.99           O
ATOM    341  C   SER    48     -46.675 -17.106  21.001  1.00 53.99           C
ATOM    342  O   SER    48     -46.683 -17.816  22.002  1.00 53.99           O
ATOM    343  N   VAL    49     -47.740 -17.029  20.167  1.00 56.02           N
ATOM    344  CA  VAL    49     -48.976 -17.735  20.410  1.00 56.02           C
ATOM    345  CB  VAL    49     -50.092 -17.297  19.511  1.00 56.02           C
ATOM    346  CG1 VAL    49     -51.281 -18.250  19.723  1.00 56.02           C
ATOM    347  CG2 VAL    49     -50.425 -15.832  19.833  1.00 56.02           C
ATOM    348  C   VAL    49     -48.851 -19.220  20.247  1.00 56.02           C
ATOM    349  O   VAL    49     -49.311 -19.975  21.101  1.00 56.02           O
ATOM    350  N   VAL    50     -48.239 -19.682  19.137  1.00 43.33           N
ATOM    351  CA  VAL    50     -48.106 -21.085  18.865  1.00 43.33           C
ATOM    352  CB  VAL    50     -47.477 -21.351  17.528  1.00 43.33           C
ATOM    353  CG1 VAL    50     -47.341 -22.870  17.317  1.00 43.33           C
ATOM    354  CG2 VAL    50     -48.341 -20.658  16.464  1.00 43.33           C
ATOM    355  C   VAL    50     -47.234 -21.678  19.922  1.00 43.33           C
ATOM    356  O   VAL    50     -47.435 -22.818  20.330  1.00 43.33           O
ATOM    357  N   TRP    51     -46.222 -20.913  20.369  1.00153.40           N
ATOM    358  CA  TRP    51     -45.310 -21.373  21.378  1.00153.40           C
ATOM    359  CB  TRP    51     -44.088 -20.452  21.594  1.00153.40           C
ATOM    360  CG  TRP    51     -43.081 -20.996  22.591  1.00153.40           C
ATOM    361  CD2 TRP    51     -42.042 -21.943  22.267  1.00153.40           C
ATOM    362  CD1 TRP    51     -42.955 -20.740  23.928  1.00153.40           C
ATOM    363  NE1 TRP    51     -41.915 -21.472  24.453  1.00153.40           N
ATOM    364  CE2 TRP    51     -41.342 -22.217  23.442  1.00153.40           C
ATOM    365  CE3 TRP    51     -41.700 -22.540  21.087  1.00153.40           C
ATOM    366  CZ2 TRP    51     -40.290 -23.093  23.453  1.00153.40           C
ATOM    367  CZ3 TRP    51     -40.638 -23.420  21.105  1.00153.40           C
ATOM    368  CH2 TRP    51     -39.942 -23.696  22.263  1.00153.40           C
ATOM    369  C   TRP    51     -46.030 -21.545  22.691  1.00153.40           C
ATOM    370  O   TRP    51     -45.699 -22.457  23.442  1.00153.40           O
ATOM    371  N   GLY    52     -46.964 -20.631  23.039  1.00 39.81           N
ATOM    372  CA  GLY    52     -47.768 -20.689  24.238  1.00 39.81           C
ATOM    373  C   GLY    52     -48.765 -21.797  24.119  1.00 39.81           C
ATOM    374  O   GLY    52     -49.120 -22.433  25.110  1.00 39.81           O
ATOM    375  N   LEU    53     -49.291 -22.004  22.899  1.00 71.71           N
ATOM    376  CA  LEU    53     -50.275 -23.016  22.672  1.00 71.71           C
ATOM    377  CB  LEU    53     -50.766 -23.059  21.223  1.00 71.71           C
ATOM    378  CG  LEU    53     -51.645 -24.292  20.958  1.00 71.71           C
ATOM    379  CD1 LEU    53     -52.914 -24.291  21.817  1.00 71.71           C
ATOM    380  CD2 LEU    53     -51.945 -24.436  19.466  1.00 71.71           C
ATOM    381  C   LEU    53     -49.693 -24.359  22.960  1.00 71.71           C
ATOM    382  O   LEU    53     -50.288 -25.170  23.666  1.00 71.71           O
ATOM    383  N   THR    54     -48.490 -24.619  22.427  1.00 49.86           N
ATOM    384  CA  THR    54     -47.851 -25.884  22.596  1.00 49.86           C
ATOM    385  CB  THR    54     -46.502 -25.904  21.926  1.00 49.86           C
ATOM    386  OG1 THR    54     -46.623 -25.586  20.546  1.00 49.86           O
ATOM    387  CG2 THR    54     -45.874 -27.297  22.105  1.00 49.86           C
ATOM    388  C   THR    54     -47.610 -26.090  24.065  1.00 49.86           C
ATOM    389  O   THR    54     -47.953 -27.132  24.622  1.00 49.86           O
ATOM    390  N   VAL    55     -47.034 -25.067  24.730  1.00109.29           N
ATOM    391  CA  VAL    55     -46.635 -25.153  26.109  1.00109.29           C
ATOM    392  CB  VAL    55     -45.866 -23.949  26.585  1.00109.29           C
ATOM    393  CG1 VAL    55     -44.558 -23.859  25.786  1.00109.29           C
ATOM    394  CG2 VAL    55     -46.748 -22.695  26.471  1.00109.29           C
ATOM    395  C   VAL    55     -47.807 -25.348  27.035  1.00109.29           C
ATOM    396  O   VAL    55     -47.770 -26.218  27.902  1.00109.29           O
ATOM    397  N   GLY    56     -48.857 -24.518  26.895  1.00 65.87           N
ATOM    398  CA  GLY    56     -50.058 -24.548  27.693  1.00 65.87           C
ATOM    399  C   GLY    56     -50.876 -25.755  27.351  1.00 65.87           C
ATOM    400  O   GLY    56     -51.600 -26.276  28.197  1.00 65.87           O
ATOM    401  N   SER    57     -50.782 -26.225  26.092  1.00220.23           N
ATOM    402  CA  SER    57     -51.593 -27.313  25.615  1.00220.23           C
ATOM    403  CB  SER    57     -51.338 -28.651  26.323  1.00220.23           C
ATOM    404  OG  SER    57     -50.079 -29.170  25.931  1.00220.23           O
ATOM    405  C   SER    57     -53.038 -26.987  25.788  1.00220.23           C
ATOM    406  O   SER    57     -53.738 -27.597  26.592  1.00220.23           O
ATOM    407  N   TRP    58     -53.509 -25.992  25.016  1.00111.07           N
ATOM    408  CA  TRP    58     -54.869 -25.560  25.115  1.00111.07           C
ATOM    409  CB  TRP    58     -55.194 -24.476  24.084  1.00111.07           C
ATOM    410  CG  TRP    58     -54.460 -23.180  24.299  1.00111.07           C
ATOM    411  CD2 TRP    58     -54.576 -22.063  23.402  1.00111.07           C
ATOM    412  CD1 TRP    58     -53.616 -22.799  25.294  1.00111.07           C
ATOM    413  NE1 TRP    58     -53.201 -21.502  25.088  1.00111.07           N
ATOM    414  CE2 TRP    58     -53.785 -21.043  23.926  1.00111.07           C
ATOM    415  CE3 TRP    58     -55.282 -21.910  22.248  1.00111.07           C
ATOM    416  CZ2 TRP    58     -53.689 -19.834  23.293  1.00111.07           C
ATOM    417  CZ3 TRP    58     -55.184 -20.694  21.611  1.00111.07           C
ATOM    418  CH2 TRP    58     -54.404 -19.680  22.125  1.00111.07           C
ATOM    419  C   TRP    58     -55.798 -26.693  24.813  1.00111.07           C
ATOM    420  O   TRP    58     -56.592 -27.122  25.648  1.00111.07           O
ATOM    421  N   ILE    59     -55.695 -27.180  23.569  1.00237.01           N
ATOM    422  CA  ILE    59     -56.430 -28.208  22.891  1.00237.01           C
ATOM    423  CB  ILE    59     -56.532 -27.920  21.411  1.00237.01           C
ATOM    424  CG2 ILE    59     -55.176 -27.463  20.889  1.00237.01           C
ATOM    425  CG1 ILE    59     -57.280 -29.009  20.631  1.00237.01           C
ATOM    426  CD1 ILE    59     -58.772 -29.057  20.950  1.00237.01           C
ATOM    427  C   ILE    59     -56.078 -29.614  23.299  1.00237.01           C
ATOM    428  O   ILE    59     -56.698 -30.552  22.814  1.00237.01           O
ATOM    429  N   GLY    60     -54.986 -29.852  24.047  1.00 43.83           N
ATOM    430  CA  GLY    60     -54.757 -31.212  24.464  1.00 43.83           C
ATOM    431  C   GLY    60     -53.917 -31.851  23.415  1.00 43.83           C
ATOM    432  O   GLY    60     -53.002 -31.239  22.869  1.00 43.83           O
ATOM    433  N   SER    61     -54.210 -33.122  23.110  1.00 43.88           N
ATOM    434  CA  SER    61     -53.428 -33.851  22.161  1.00 43.88           C
ATOM    435  CB  SER    61     -53.981 -35.262  21.937  1.00 43.88           C
ATOM    436  OG  SER    61     -55.262 -35.181  21.329  1.00 43.88           O
ATOM    437  C   SER    61     -53.513 -33.164  20.836  1.00 43.88           C
ATOM    438  O   SER    61     -52.597 -33.265  20.025  1.00 43.88           O
ATOM    439  N   SER    62     -54.642 -32.476  20.584  1.00 95.03           N
ATOM    440  CA  SER    62     -54.932 -31.836  19.331  1.00 95.03           C
ATOM    441  CB  SER    62     -56.415 -31.468  19.211  1.00 95.03           C
ATOM    442  OG  SER    62     -57.206 -32.624  19.440  1.00 95.03           O
ATOM    443  C   SER    62     -54.150 -30.574  19.181  1.00 95.03           C
ATOM    444  O   SER    62     -54.174 -29.961  18.116  1.00 95.03           O
ATOM    445  N   ALA    63     -53.425 -30.152  20.232  1.00 46.31           N
ATOM    446  CA  ALA    63     -52.742 -28.891  20.163  1.00 46.31           C
ATOM    447  CB  ALA    63     -51.934 -28.559  21.432  1.00 46.31           C
ATOM    448  C   ALA    63     -51.805 -28.871  19.005  1.00 46.31           C
ATOM    449  O   ALA    63     -51.700 -27.862  18.309  1.00 46.31           O
ATOM    450  N   GLY    64     -51.130 -29.996  18.730  1.00 39.48           N
ATOM    451  CA  GLY    64     -50.147 -29.992  17.689  1.00 39.48           C
ATOM    452  C   GLY    64     -50.777 -29.604  16.393  1.00 39.48           C
ATOM    453  O   GLY    64     -50.186 -28.875  15.596  1.00 39.48           O
ATOM    454  N   LEU    65     -52.018 -30.053  16.167  1.00151.14           N
ATOM    455  CA  LEU    65     -52.673 -29.875  14.910  1.00151.14           C
ATOM    456  CB  LEU    65     -54.072 -30.509  14.929  1.00151.14           C
ATOM    457  CG  LEU    65     -54.009 -32.036  15.157  1.00151.14           C
ATOM    458  CD1 LEU    65     -53.556 -32.378  16.586  1.00151.14           C
ATOM    459  CD2 LEU    65     -55.328 -32.718  14.770  1.00151.14           C
ATOM    460  C   LEU    65     -52.772 -28.412  14.583  1.00151.14           C
ATOM    461  O   LEU    65     -52.589 -28.032  13.427  1.00151.14           O
ATOM    462  N   MET    66     -53.078 -27.547  15.572  1.00143.43           N
ATOM    463  CA  MET    66     -53.200 -26.136  15.300  1.00143.43           C
ATOM    464  CB  MET    66     -53.747 -25.324  16.493  1.00143.43           C
ATOM    465  CG  MET    66     -55.228 -25.553  16.845  1.00143.43           C
ATOM    466  SD  MET    66     -55.634 -27.085  17.742  1.00143.43           S
ATOM    467  CE  MET    66     -55.909 -28.090  16.257  1.00143.43           C
ATOM    468  C   MET    66     -51.872 -25.567  14.914  1.00143.43           C
ATOM    469  O   MET    66     -51.789 -24.736  14.010  1.00143.43           O
ATOM    470  N   VAL    67     -50.788 -25.997  15.587  1.00 37.63           N
ATOM    471  CA  VAL    67     -49.504 -25.454  15.247  1.00 37.63           C
ATOM    472  CB  VAL    67     -48.363 -26.021  16.049  1.00 37.63           C
ATOM    473  CG1 VAL    67     -47.051 -25.449  15.483  1.00 37.63           C
ATOM    474  CG2 VAL    67     -48.580 -25.697  17.539  1.00 37.63           C
ATOM    475  C   VAL    67     -49.265 -25.813  13.822  1.00 37.63           C
ATOM    476  O   VAL    67     -48.745 -25.015  13.044  1.00 37.63           O
ATOM    477  N   ALA    68     -49.673 -27.033  13.433  1.00 32.09           N
ATOM    478  CA  ALA    68     -49.435 -27.473  12.093  1.00 32.09           C
ATOM    479  CB  ALA    68     -49.982 -28.886  11.823  1.00 32.09           C
ATOM    480  C   ALA    68     -50.120 -26.541  11.143  1.00 32.09           C
ATOM    481  O   ALA    68     -49.534 -26.126  10.143  1.00 32.09           O
ATOM    482  N   ALA    69     -51.367 -26.140  11.450  1.00 35.23           N
ATOM    483  CA  ALA    69     -52.116 -25.343  10.519  1.00 35.23           C
ATOM    484  CB  ALA    69     -53.527 -25.008  11.034  1.00 35.23           C
ATOM    485  C   ALA    69     -51.409 -24.041  10.261  1.00 35.23           C
ATOM    486  O   ALA    69     -51.314 -23.596   9.119  1.00 35.23           O
ATOM    487  N   ALA    70     -50.886 -23.412  11.330  1.00 56.77           N
ATOM    488  CA  ALA    70     -50.259 -22.114  11.294  1.00 56.77           C
ATOM    489  CB  ALA    70     -49.912 -21.581  12.696  1.00 56.77           C
ATOM    490  C   ALA    70     -48.987 -22.097  10.496  1.00 56.77           C
ATOM    491  O   ALA    70     -48.657 -21.089   9.875  1.00 56.77           O
ATOM    492  N   SER    71     -48.246 -23.218  10.492  1.00 97.92           N
ATOM    493  CA  SER    71     -46.898 -23.295   9.988  1.00 97.92           C
ATOM    494  CB  SER    71     -46.368 -24.741  10.027  1.00 97.92           C
ATOM    495  OG  SER    71     -45.001 -24.785   9.655  1.00 97.92           O
ATOM    496  C   SER    71     -46.720 -22.765   8.587  1.00 97.92           C
ATOM    497  O   SER    71     -45.772 -22.009   8.378  1.00 97.92           O
ATOM    498  N   PRO    72     -47.526 -23.060   7.602  1.00 82.43           N
ATOM    499  CA  PRO    72     -47.218 -22.579   6.277  1.00 82.43           C
ATOM    500  CD  PRO    72     -48.303 -24.289   7.563  1.00 82.43           C
ATOM    501  CB  PRO    72     -48.241 -23.236   5.354  1.00 82.43           C
ATOM    502  CG  PRO    72     -48.541 -24.570   6.064  1.00 82.43           C
ATOM    503  C   PRO    72     -47.154 -21.085   6.171  1.00 82.43           C
ATOM    504  O   PRO    72     -46.370 -20.590   5.364  1.00 82.43           O
ATOM    505  N   TYR    73     -48.009 -20.366   6.916  1.00 72.97           N
ATOM    506  CA  TYR    73     -48.064 -18.929   6.918  1.00 72.97           C
ATOM    507  CB  TYR    73     -49.361 -18.448   7.576  1.00 72.97           C
ATOM    508  CG  TYR    73     -49.458 -16.972   7.487  1.00 72.97           C
ATOM    509  CD1 TYR    73     -48.869 -16.169   8.435  1.00 72.97           C
ATOM    510  CD2 TYR    73     -50.151 -16.399   6.447  1.00 72.97           C
ATOM    511  CE1 TYR    73     -48.979 -14.803   8.347  1.00 72.97           C
ATOM    512  CE2 TYR    73     -50.262 -15.033   6.354  1.00 72.97           C
ATOM    513  CZ  TYR    73     -49.677 -14.237   7.308  1.00 72.97           C
ATOM    514  OH  TYR    73     -49.795 -12.836   7.215  1.00 72.97           O
ATOM    515  C   TYR    73     -46.898 -18.359   7.674  1.00 72.97           C
ATOM    516  O   TYR    73     -46.314 -17.351   7.280  1.00 72.97           O
ATOM    517  N   VAL    74     -46.555 -18.984   8.817  1.00 39.57           N
ATOM    518  CA  VAL    74     -45.482 -18.525   9.653  1.00 39.57           C
ATOM    519  CB  VAL    74     -45.351 -19.341  10.903  1.00 39.57           C
ATOM    520  CG1 VAL    74     -44.070 -18.926  11.643  1.00 39.57           C
ATOM    521  CG2 VAL    74     -46.639 -19.149  11.723  1.00 39.57           C
ATOM    522  C   VAL    74     -44.189 -18.621   8.907  1.00 39.57           C
ATOM    523  O   VAL    74     -43.343 -17.736   9.010  1.00 39.57           O
ATOM    524  N   ALA    75     -43.990 -19.710   8.141  1.00 32.72           N
ATOM    525  CA  ALA    75     -42.757 -19.877   7.422  1.00 32.72           C
ATOM    526  CB  ALA    75     -42.693 -21.208   6.652  1.00 32.72           C
ATOM    527  C   ALA    75     -42.627 -18.768   6.430  1.00 32.72           C
ATOM    528  O   ALA    75     -41.561 -18.174   6.273  1.00 32.72           O
ATOM    529  N   TRP    76     -43.739 -18.438   5.759  1.00 68.95           N
ATOM    530  CA  TRP    76     -43.737 -17.437   4.736  1.00 68.95           C
ATOM    531  CB  TRP    76     -45.115 -17.289   4.078  1.00 68.95           C
ATOM    532  CG  TRP    76     -45.149 -16.242   3.000  1.00 68.95           C
ATOM    533  CD2 TRP    76     -45.607 -14.898   3.214  1.00 68.95           C
ATOM    534  CD1 TRP    76     -44.794 -16.332   1.689  1.00 68.95           C
ATOM    535  NE1 TRP    76     -44.985 -15.119   1.068  1.00 68.95           N
ATOM    536  CE2 TRP    76     -45.491 -14.231   1.995  1.00 68.95           C
ATOM    537  CE3 TRP    76     -46.087 -14.276   4.329  1.00 68.95           C
ATOM    538  CZ2 TRP    76     -45.859 -12.922   1.875  1.00 68.95           C
ATOM    539  CZ3 TRP    76     -46.455 -12.954   4.204  1.00 68.95           C
ATOM    540  CH2 TRP    76     -46.343 -12.290   2.999  1.00 68.95           C
ATOM    541  C   TRP    76     -43.348 -16.124   5.338  1.00 68.95           C
ATOM    542  O   TRP    76     -42.633 -15.347   4.707  1.00 68.95           O
ATOM    543  N   MET    77     -43.812 -15.829   6.571  1.00116.40           N
ATOM    544  CA  MET    77     -43.510 -14.554   7.157  1.00116.40           C
ATOM    545  CB  MET    77     -44.122 -14.335   8.552  1.00116.40           C
ATOM    546  CG  MET    77     -45.643 -14.188   8.546  1.00116.40           C
ATOM    547  SD  MET    77     -46.250 -12.777   7.572  1.00116.40           S
ATOM    548  CE  MET    77     -45.505 -11.504   8.631  1.00116.40           C
ATOM    549  C   MET    77     -42.030 -14.391   7.322  1.00116.40           C
ATOM    550  O   MET    77     -41.465 -13.368   6.937  1.00116.40           O
ATOM    551  N   SER    78     -41.352 -15.407   7.879  1.00 83.50           N
ATOM    552  CA  SER    78     -39.947 -15.269   8.123  1.00 83.50           C
ATOM    553  CB  SER    78     -39.375 -16.446   8.921  1.00 83.50           C
ATOM    554  OG  SER    78     -39.976 -16.485  10.207  1.00 83.50           O
ATOM    555  C   SER    78     -39.207 -15.185   6.824  1.00 83.50           C
ATOM    556  O   SER    78     -38.268 -14.402   6.691  1.00 83.50           O
ATOM    557  N   VAL    79     -39.611 -15.991   5.821  1.00 49.99           N
ATOM    558  CA  VAL    79     -38.928 -16.008   4.556  1.00 49.99           C
ATOM    559  CB  VAL    79     -39.568 -16.926   3.550  1.00 49.99           C
ATOM    560  CG1 VAL    79     -38.882 -16.698   2.192  1.00 49.99           C
ATOM    561  CG2 VAL    79     -39.518 -18.381   4.047  1.00 49.99           C
ATOM    562  C   VAL    79     -39.013 -14.661   3.907  1.00 49.99           C
ATOM    563  O   VAL    79     -38.012 -14.116   3.445  1.00 49.99           O
ATOM    564  N   THR    80     -40.235 -14.107   3.861  1.00 54.93           N
ATOM    565  CA  THR    80     -40.520 -12.883   3.170  1.00 54.93           C
ATOM    566  CB  THR    80     -41.987 -12.609   3.092  1.00 54.93           C
ATOM    567  OG1 THR    80     -42.639 -13.698   2.453  1.00 54.93           O
ATOM    568  CG2 THR    80     -42.205 -11.324   2.277  1.00 54.93           C
ATOM    569  C   THR    80     -39.851 -11.718   3.826  1.00 54.93           C
ATOM    570  O   THR    80     -39.405 -10.796   3.148  1.00 54.93           O
ATOM    571  N   ALA    81     -39.755 -11.707   5.168  1.00 33.00           N
ATOM    572  CA  ALA    81     -39.172 -10.560   5.806  1.00 33.00           C
ATOM    573  CB  ALA    81     -39.116 -10.697   7.333  1.00 33.00           C
ATOM    574  C   ALA    81     -37.771 -10.402   5.299  1.00 33.00           C
ATOM    575  O   ALA    81     -37.331  -9.291   5.002  1.00 33.00           O
ATOM    576  N   GLY    82     -37.041 -11.520   5.168  1.00 25.26           N
ATOM    577  CA  GLY    82     -35.698 -11.445   4.674  1.00 25.26           C
ATOM    578  C   GLY    82     -35.743 -10.921   3.277  1.00 25.26           C
ATOM    579  O   GLY    82     -34.881 -10.143   2.876  1.00 25.26           O
ATOM    580  N   GLN    83     -36.745 -11.340   2.480  1.00111.49           N
ATOM    581  CA  GLN    83     -36.706 -10.895   1.123  1.00111.49           C
ATOM    582  CB  GLN    83     -37.755 -11.489   0.176  1.00111.49           C
ATOM    583  CG  GLN    83     -39.171 -10.990   0.428  1.00111.49           C
ATOM    584  CD  GLN    83     -39.940 -11.270  -0.845  1.00111.49           C
ATOM    585  OE1 GLN    83     -41.161 -11.413  -0.849  1.00111.49           O
ATOM    586  NE2 GLN    83     -39.186 -11.347  -1.976  1.00111.49           N
ATOM    587  C   GLN    83     -36.885  -9.402   1.059  1.00111.49           C
ATOM    588  O   GLN    83     -36.209  -8.736   0.275  1.00111.49           O
ATOM    589  N   ALA    84     -37.807  -8.836   1.866  1.00 38.83           N
ATOM    590  CA  ALA    84     -38.096  -7.422   1.831  1.00 38.83           C
ATOM    591  CB  ALA    84     -39.276  -7.035   2.742  1.00 38.83           C
ATOM    592  C   ALA    84     -36.901  -6.632   2.267  1.00 38.83           C
ATOM    593  O   ALA    84     -36.567  -5.606   1.681  1.00 38.83           O
ATOM    594  N   GLU    85     -36.209  -7.090   3.319  1.00 81.98           N
ATOM    595  CA  GLU    85     -35.065  -6.376   3.802  1.00 81.98           C
ATOM    596  CB  GLU    85     -34.491  -7.024   5.074  1.00 81.98           C
ATOM    597  CG  GLU    85     -33.533  -6.136   5.869  1.00 81.98           C
ATOM    598  CD  GLU    85     -33.511  -6.666   7.298  1.00 81.98           C
ATOM    599  OE1 GLU    85     -34.198  -7.690   7.561  1.00 81.98           O
ATOM    600  OE2 GLU    85     -32.821  -6.046   8.152  1.00 81.98           O
ATOM    601  C   GLU    85     -34.040  -6.385   2.715  1.00 81.98           C
ATOM    602  O   GLU    85     -33.305  -5.414   2.546  1.00 81.98           O
ATOM    603  N   LEU    86     -33.953  -7.492   1.950  1.00149.08           N
ATOM    604  CA  LEU    86     -32.993  -7.536   0.883  1.00149.08           C
ATOM    605  CB  LEU    86     -32.897  -8.884   0.145  1.00149.08           C
ATOM    606  CG  LEU    86     -32.238  -9.991   0.980  1.00149.08           C
ATOM    607  CD1 LEU    86     -31.874 -11.213   0.118  1.00149.08           C
ATOM    608  CD2 LEU    86     -31.045  -9.444   1.776  1.00149.08           C
ATOM    609  C   LEU    86     -33.336  -6.512  -0.147  1.00149.08           C
ATOM    610  O   LEU    86     -32.467  -5.782  -0.621  1.00149.08           O
ATOM    611  N   THR    87     -34.619  -6.413  -0.519  1.00132.49           N
ATOM    612  CA  THR    87     -34.961  -5.463  -1.528  1.00132.49           C
ATOM    613  CB  THR    87     -36.347  -5.624  -2.076  1.00132.49           C
ATOM    614  OG1 THR    87     -36.634  -4.595  -3.011  1.00132.49           O
ATOM    615  CG2 THR    87     -37.355  -5.648  -0.931  1.00132.49           C
ATOM    616  C   THR    87     -34.719  -4.078  -1.024  1.00132.49           C
ATOM    617  O   THR    87     -34.403  -3.187  -1.811  1.00132.49           O
ATOM    618  N   ALA    88     -34.868  -3.845   0.296  1.00 40.89           N
ATOM    619  CA  ALA    88     -34.650  -2.517   0.797  1.00 40.89           C
ATOM    620  CB  ALA    88     -34.907  -2.391   2.311  1.00 40.89           C
ATOM    621  C   ALA    88     -33.223  -2.115   0.535  1.00 40.89           C
ATOM    622  O   ALA    88     -32.966  -1.036   0.004  1.00 40.89           O
ATOM    623  N   ALA    89     -32.255  -2.992   0.869  1.00 48.30           N
ATOM    624  CA  ALA    89     -30.855  -2.705   0.689  1.00 48.30           C
ATOM    625  CB  ALA    89     -29.939  -3.807   1.252  1.00 48.30           C
ATOM    626  C   ALA    89     -30.543  -2.595  -0.764  1.00 48.30           C
ATOM    627  O   ALA    89     -29.692  -1.808  -1.172  1.00 48.30           O
ATOM    628  N   GLN    90     -31.178  -3.452  -1.579  1.00 83.54           N
ATOM    629  CA  GLN    90     -30.918  -3.490  -2.985  1.00 83.54           C
ATOM    630  CB  GLN    90     -31.458  -4.781  -3.635  1.00 83.54           C
ATOM    631  CG  GLN    90     -30.944  -6.074  -2.969  1.00 83.54           C
ATOM    632  CD  GLN    90     -29.424  -6.196  -3.089  1.00 83.54           C
ATOM    633  OE1 GLN    90     -28.671  -5.253  -2.843  1.00 83.54           O
ATOM    634  NE2 GLN    90     -28.945  -7.414  -3.463  1.00 83.54           N
ATOM    635  C   GLN    90     -31.487  -2.282  -3.650  1.00 83.54           C
ATOM    636  O   GLN    90     -30.912  -1.770  -4.607  1.00 83.54           O
ATOM    637  N   VAL    91     -32.656  -1.795  -3.195  1.00148.50           N
ATOM    638  CA  VAL    91     -33.163  -0.633  -3.850  1.00148.50           C
ATOM    639  CB  VAL    91     -34.606  -0.363  -3.590  1.00148.50           C
ATOM    640  CG1 VAL    91     -35.399  -1.415  -4.386  1.00148.50           C
ATOM    641  CG2 VAL    91     -34.845  -0.506  -2.095  1.00148.50           C
ATOM    642  C   VAL    91     -32.241   0.516  -3.617  1.00148.50           C
ATOM    643  O   VAL    91     -32.023   1.285  -4.546  1.00148.50           O
ATOM    644  N   ARG    92     -31.659   0.666  -2.411  1.00154.58           N
ATOM    645  CA  ARG    92     -30.732   1.735  -2.112  1.00154.58           C
ATOM    646  CB  ARG    92     -30.313   1.788  -0.633  1.00154.58           C
ATOM    647  CG  ARG    92     -29.194   2.806  -0.392  1.00154.58           C
ATOM    648  CD  ARG    92     -28.595   2.784   1.017  1.00154.58           C
ATOM    649  NE  ARG    92     -27.943   1.459   1.213  1.00154.58           N
ATOM    650  CZ  ARG    92     -26.912   1.346   2.099  1.00154.58           C
ATOM    651  NH1 ARG    92     -26.446   2.468   2.722  1.00154.58           N
ATOM    652  NH2 ARG    92     -26.351   0.131   2.366  1.00154.58           N
ATOM    653  C   ARG    92     -29.458   1.575  -2.875  1.00154.58           C
ATOM    654  O   ARG    92     -28.901   2.546  -3.382  1.00154.58           O
ATOM    655  N   VAL    93     -28.944   0.336  -2.959  1.00111.68           N
ATOM    656  CA  VAL    93     -27.721   0.136  -3.663  1.00111.68           C
ATOM    657  CB  VAL    93     -27.195  -1.255  -3.556  1.00111.68           C
ATOM    658  CG1 VAL    93     -26.821  -1.489  -2.081  1.00111.68           C
ATOM    659  CG2 VAL    93     -28.257  -2.220  -4.096  1.00111.68           C
ATOM    660  C   VAL    93     -27.979   0.522  -5.079  1.00111.68           C
ATOM    661  O   VAL    93     -27.092   1.007  -5.774  1.00111.68           O
ATOM    662  N   ALA    94     -29.223   0.321  -5.540  1.00 48.87           N
ATOM    663  CA  ALA    94     -29.559   0.712  -6.870  1.00 48.87           C
ATOM    664  CB  ALA    94     -31.021   0.394  -7.236  1.00 48.87           C
ATOM    665  C   ALA    94     -29.352   2.200  -7.025  1.00 48.87           C
ATOM    666  O   ALA    94     -28.793   2.639  -8.028  1.00 48.87           O
ATOM    667  N   ALA    95     -29.789   3.020  -6.040  1.00 58.81           N
ATOM    668  CA  ALA    95     -29.730   4.462  -6.160  1.00 58.81           C
ATOM    669  CB  ALA    95     -30.336   5.257  -5.001  1.00 58.81           C
ATOM    670  C   ALA    95     -28.331   4.925  -6.147  1.00 58.81           C
ATOM    671  O   ALA    95     -27.945   5.804  -6.915  1.00 58.81           O
ATOM    672  N   ALA    96     -27.542   4.326  -5.250  1.00 48.20           N
ATOM    673  CA  ALA    96     -26.196   4.743  -5.057  1.00 48.20           C
ATOM    674  CB  ALA    96     -25.447   3.849  -4.059  1.00 48.20           C
ATOM    675  C   ALA    96     -25.536   4.600  -6.382  1.00 48.20           C
ATOM    676  O   ALA    96     -24.651   5.376  -6.733  1.00 48.20           O
ATOM    677  N   ALA    97     -25.953   3.577  -7.145  1.00 38.11           N
ATOM    678  CA  ALA    97     -25.368   3.344  -8.430  1.00 38.11           C
ATOM    679  CB  ALA    97     -25.975   2.123  -9.140  1.00 38.11           C
ATOM    680  C   ALA    97     -25.603   4.531  -9.317  1.00 38.11           C
ATOM    681  O   ALA    97     -24.695   4.972 -10.021  1.00 38.11           O
ATOM    682  N   TYR    98     -26.836   5.072  -9.299  1.00 62.95           N
ATOM    683  CA  TYR    98     -27.223   6.197 -10.105  1.00 62.95           C
ATOM    684  CB  TYR    98     -28.719   6.505  -9.973  1.00 62.95           C
ATOM    685  CG  TYR    98     -28.963   7.736 -10.764  1.00 62.95           C
ATOM    686  CD1 TYR    98     -29.127   7.682 -12.128  1.00 62.95           C
ATOM    687  CD2 TYR    98     -29.022   8.954 -10.128  1.00 62.95           C
ATOM    688  CE1 TYR    98     -29.350   8.827 -12.852  1.00 62.95           C
ATOM    689  CE2 TYR    98     -29.248  10.103 -10.844  1.00 62.95           C
ATOM    690  CZ  TYR    98     -29.414  10.037 -12.204  1.00 62.95           C
ATOM    691  OH  TYR    98     -29.646  11.218 -12.937  1.00 62.95           O
ATOM    692  C   TYR    98     -26.480   7.420  -9.676  1.00 62.95           C
ATOM    693  O   TYR    98     -26.026   8.214 -10.501  1.00 62.95           O
ATOM    694  N   GLU    99     -26.352   7.600  -8.351  1.00 72.91           N
ATOM    695  CA  GLU    99     -25.728   8.767  -7.804  1.00 72.91           C
ATOM    696  CB  GLU    99     -25.780   8.801  -6.266  1.00 72.91           C
ATOM    697  CG  GLU    99     -27.199   8.925  -5.700  1.00 72.91           C
ATOM    698  CD  GLU    99     -27.685  10.354  -5.912  1.00 72.91           C
ATOM    699  OE1 GLU    99     -26.838  11.236  -6.217  1.00 72.91           O
ATOM    700  OE2 GLU    99     -28.916  10.586  -5.769  1.00 72.91           O
ATOM    701  C   GLU    99     -24.292   8.798  -8.214  1.00 72.91           C
ATOM    702  O   GLU    99     -23.749   9.866  -8.489  1.00 72.91           O
ATOM    703  N   THR   100     -23.624   7.631  -8.237  1.00104.82           N
ATOM    704  CA  THR   100     -22.238   7.640  -8.592  1.00104.82           C
ATOM    705  CB  THR   100     -21.519   6.362  -8.280  1.00104.82           C
ATOM    706  OG1 THR   100     -20.117   6.584  -8.297  1.00104.82           O
ATOM    707  CG2 THR   100     -21.901   5.310  -9.330  1.00104.82           C
ATOM    708  C   THR   100     -22.089   7.966 -10.055  1.00104.82           C
ATOM    709  O   THR   100     -21.144   8.644 -10.451  1.00104.82           O
ATOM    710  N   ALA   101     -23.010   7.469 -10.907  1.00 47.13           N
ATOM    711  CA  ALA   101     -22.951   7.690 -12.331  1.00 47.13           C
ATOM    712  CB  ALA   101     -23.995   6.869 -13.107  1.00 47.13           C
ATOM    713  C   ALA   101     -23.171   9.136 -12.669  1.00 47.13           C
ATOM    714  O   ALA   101     -22.557   9.657 -13.600  1.00 47.13           O
ATOM    715  N   TYR   102     -24.094   9.806 -11.958  1.00 70.40           N
ATOM    716  CA  TYR   102     -24.375  11.199 -12.184  1.00 70.40           C
ATOM    717  CB  TYR   102     -25.557  11.689 -11.312  1.00 70.40           C
ATOM    718  CG  TYR   102     -25.952  13.106 -11.600  1.00 70.40           C
ATOM    719  CD1 TYR   102     -25.154  14.162 -11.212  1.00 70.40           C
ATOM    720  CD2 TYR   102     -27.152  13.381 -12.217  1.00 70.40           C
ATOM    721  CE1 TYR   102     -25.525  15.463 -11.460  1.00 70.40           C
ATOM    722  CE2 TYR   102     -27.530  14.680 -12.471  1.00 70.40           C
ATOM    723  CZ  TYR   102     -26.715  15.725 -12.092  1.00 70.40           C
ATOM    724  OH  TYR   102     -27.101  17.057 -12.349  1.00 70.40           O
ATOM    725  C   TYR   102     -23.148  11.965 -11.802  1.00 70.40           C
ATOM    726  O   TYR   102     -22.749  12.901 -12.492  1.00 70.40           O
ATOM    727  N   GLY   103     -22.492  11.563 -10.696  1.00 37.06           N
ATOM    728  CA  GLY   103     -21.363  12.314 -10.231  1.00 37.06           C
ATOM    729  C   GLY   103     -20.314  12.364 -11.305  1.00 37.06           C
ATOM    730  O   GLY   103     -19.755  13.426 -11.570  1.00 37.06           O
ATOM    731  N   LEU   104     -20.001  11.208 -11.926  1.00 79.69           N
ATOM    732  CA  LEU   104     -18.986  11.077 -12.942  1.00 79.69           C
ATOM    733  CB  LEU   104     -18.542   9.635 -13.205  1.00 79.69           C
ATOM    734  CG  LEU   104     -17.467   9.572 -14.304  1.00 79.69           C
ATOM    735  CD1 LEU   104     -16.218  10.379 -13.911  1.00 79.69           C
ATOM    736  CD2 LEU   104     -17.147   8.123 -14.699  1.00 79.69           C
ATOM    737  C   LEU   104     -19.386  11.649 -14.272  1.00 79.69           C
ATOM    738  O   LEU   104     -18.525  12.051 -15.055  1.00 79.69           O
ATOM    739  N   THR   105     -20.686  11.638 -14.615  1.00145.76           N
ATOM    740  CA  THR   105     -21.023  12.119 -15.928  1.00145.76           C
ATOM    741  CB  THR   105     -22.466  11.974 -16.323  1.00145.76           C
ATOM    742  OG1 THR   105     -23.317  12.525 -15.332  1.00145.76           O
ATOM    743  CG2 THR   105     -22.793  10.506 -16.581  1.00145.76           C
ATOM    744  C   THR   105     -20.689  13.578 -16.068  1.00145.76           C
ATOM    745  O   THR   105     -20.890  14.357 -15.138  1.00145.76           O
ATOM    746  N   VAL   106     -20.164  13.982 -17.255  1.00148.24           N
ATOM    747  CA  VAL   106     -19.867  15.376 -17.518  1.00148.24           C
ATOM    748  CB  VAL   106     -19.191  15.724 -18.826  1.00148.24           C
ATOM    749  CG1 VAL   106     -17.704  15.363 -18.825  1.00148.24           C
ATOM    750  CG2 VAL   106     -19.990  15.047 -19.947  1.00148.24           C
ATOM    751  C   VAL   106     -21.165  16.105 -17.644  1.00148.24           C
ATOM    752  O   VAL   106     -22.099  15.622 -18.282  1.00148.24           O
ATOM    753  N   PRO   107     -21.223  17.290 -17.098  1.00 81.62           N
ATOM    754  CA  PRO   107     -22.424  18.081 -17.158  1.00 81.62           C
ATOM    755  CD  PRO   107     -20.370  17.667 -15.978  1.00 81.62           C
ATOM    756  CB  PRO   107     -22.169  19.287 -16.251  1.00 81.62           C
ATOM    757  CG  PRO   107     -21.144  18.767 -15.227  1.00 81.62           C
ATOM    758  C   PRO   107     -22.699  18.455 -18.582  1.00 81.62           C
ATOM    759  O   PRO   107     -21.742  18.669 -19.324  1.00 81.62           O
ATOM    760  N   PRO   108     -23.938  18.551 -18.993  1.00 82.16           N
ATOM    761  CA  PRO   108     -24.267  18.836 -20.360  1.00 82.16           C
ATOM    762  CD  PRO   108     -25.106  18.260 -18.177  1.00 82.16           C
ATOM    763  CB  PRO   108     -25.800  18.845 -20.436  1.00 82.16           C
ATOM    764  CG  PRO   108     -26.246  18.053 -19.191  1.00 82.16           C
ATOM    765  C   PRO   108     -23.664  20.136 -20.802  1.00 82.16           C
ATOM    766  O   PRO   108     -23.204  20.180 -21.941  1.00 82.16           O
ATOM    767  N   PRO   109     -23.654  21.173 -19.995  1.00 96.95           N
ATOM    768  CA  PRO   109     -23.081  22.419 -20.440  1.00 96.95           C
ATOM    769  CD  PRO   109     -24.726  21.393 -19.035  1.00 96.95           C
ATOM    770  CB  PRO   109     -23.578  23.487 -19.466  1.00 96.95           C
ATOM    771  CG  PRO   109     -24.910  22.916 -18.952  1.00 96.95           C
ATOM    772  C   PRO   109     -21.590  22.368 -20.585  1.00 96.95           C
ATOM    773  O   PRO   109     -21.043  23.136 -21.373  1.00 96.95           O
ATOM    774  N   VAL   110     -20.909  21.488 -19.828  1.00 44.46           N
ATOM    775  CA  VAL   110     -19.482  21.387 -19.911  1.00 44.46           C
ATOM    776  CB  VAL   110     -18.931  20.343 -18.968  1.00 44.46           C
ATOM    777  CG1 VAL   110     -17.408  20.241 -19.158  1.00 44.46           C
ATOM    778  CG2 VAL   110     -19.354  20.685 -17.530  1.00 44.46           C
ATOM    779  C   VAL   110     -19.157  20.926 -21.299  1.00 44.46           C
ATOM    780  O   VAL   110     -18.201  21.389 -21.918  1.00 44.46           O
ATOM    781  N   ILE   111     -19.952  19.972 -21.819  1.00 45.72           N
ATOM    782  CA  ILE   111     -19.689  19.428 -23.120  1.00 45.72           C
ATOM    783  CB  ILE   111     -20.603  18.293 -23.470  1.00 45.72           C
ATOM    784  CG2 ILE   111     -20.364  17.927 -24.942  1.00 45.72           C
ATOM    785  CG1 ILE   111     -20.400  17.120 -22.500  1.00 45.72           C
ATOM    786  CD1 ILE   111     -21.466  16.036 -22.639  1.00 45.72           C
ATOM    787  C   ILE   111     -19.869  20.467 -24.186  1.00 45.72           C
ATOM    788  O   ILE   111     -19.010  20.644 -25.049  1.00 45.72           O
ATOM    789  N   ALA   112     -20.989  21.206 -24.136  1.00 39.88           N
ATOM    790  CA  ALA   112     -21.330  22.158 -25.158  1.00 39.88           C
ATOM    791  CB  ALA   112     -22.684  22.837 -24.895  1.00 39.88           C
ATOM    792  C   ALA   112     -20.304  23.230 -25.213  1.00 39.88           C
ATOM    793  O   ALA   112     -20.005  23.760 -26.282  1.00 39.88           O
ATOM    794  N   GLU   113     -19.759  23.603 -24.046  1.00 77.46           N
ATOM    795  CA  GLU   113     -18.816  24.674 -23.996  1.00 77.46           C
ATOM    796  CB  GLU   113     -18.351  24.940 -22.563  1.00 77.46           C
ATOM    797  CG  GLU   113     -17.410  26.130 -22.441  1.00 77.46           C
ATOM    798  CD  GLU   113     -17.267  26.396 -20.956  1.00 77.46           C
ATOM    799  OE1 GLU   113     -18.257  26.881 -20.350  1.00 77.46           O
ATOM    800  OE2 GLU   113     -16.171  26.104 -20.404  1.00 77.46           O
ATOM    801  C   GLU   113     -17.621  24.311 -24.819  1.00 77.46           C
ATOM    802  O   GLU   113     -17.119  25.128 -25.589  1.00 77.46           O
ATOM    803  N   ASN   114     -17.147  23.059 -24.693  1.00 54.63           N
ATOM    804  CA  ASN   114     -15.987  22.635 -25.422  1.00 54.63           C
ATOM    805  CB  ASN   114     -15.560  21.199 -25.082  1.00 54.63           C
ATOM    806  CG  ASN   114     -14.309  20.905 -25.892  1.00 54.63           C
ATOM    807  OD1 ASN   114     -14.393  20.529 -27.059  1.00 54.63           O
ATOM    808  ND2 ASN   114     -13.119  21.109 -25.267  1.00 54.63           N
ATOM    809  C   ASN   114     -16.293  22.690 -26.882  1.00 54.63           C
ATOM    810  O   ASN   114     -15.439  23.057 -27.687  1.00 54.63           O
ATOM    811  N   ARG   115     -17.527  22.314 -27.267  1.00116.88           N
ATOM    812  CA  ARG   115     -17.893  22.351 -28.654  1.00116.88           C
ATOM    813  CB  ARG   115     -19.283  21.761 -28.963  1.00116.88           C
ATOM    814  CG  ARG   115     -19.279  20.308 -29.458  1.00116.88           C
ATOM    815  CD  ARG   115     -18.686  19.266 -28.507  1.00116.88           C
ATOM    816  NE  ARG   115     -17.212  19.475 -28.456  1.00116.88           N
ATOM    817  CZ  ARG   115     -16.411  19.086 -29.488  1.00116.88           C
ATOM    818  NH1 ARG   115     -16.959  18.620 -30.651  1.00116.88           N
ATOM    819  NH2 ARG   115     -15.055  19.170 -29.356  1.00116.88           N
ATOM    820  C   ARG   115     -17.852  23.772 -29.162  1.00116.88           C
ATOM    821  O   ARG   115     -17.474  24.003 -30.309  1.00116.88           O
ATOM    822  N   ALA   116     -18.266  24.754 -28.335  1.00 34.36           N
ATOM    823  CA  ALA   116     -18.294  26.146 -28.718  1.00 34.36           C
ATOM    824  CB  ALA   116     -18.876  27.066 -27.627  1.00 34.36           C
ATOM    825  C   ALA   116     -16.910  26.639 -28.967  1.00 34.36           C
ATOM    826  O   ALA   116     -16.678  27.410 -29.896  1.00 34.36           O
ATOM    827  N   GLU   117     -15.957  26.220 -28.117  1.00 71.82           N
ATOM    828  CA  GLU   117     -14.607  26.682 -28.237  1.00 71.82           C
ATOM    829  CB  GLU   117     -13.706  26.201 -27.090  1.00 71.82           C
ATOM    830  CG  GLU   117     -12.419  27.017 -26.967  1.00 71.82           C
ATOM    831  CD  GLU   117     -12.792  28.384 -26.409  1.00 71.82           C
ATOM    832  OE1 GLU   117     -13.560  29.123 -27.084  1.00 71.82           O
ATOM    833  OE2 GLU   117     -12.312  28.707 -25.289  1.00 71.82           O
ATOM    834  C   GLU   117     -14.038  26.163 -29.520  1.00 71.82           C
ATOM    835  O   GLU   117     -13.276  26.840 -30.206  1.00 71.82           O
ATOM    836  N   LEU   118     -14.406  24.931 -29.890  1.00 50.09           N
ATOM    837  CA  LEU   118     -13.902  24.353 -31.095  1.00 50.09           C
ATOM    838  CB  LEU   118     -14.509  22.971 -31.363  1.00 50.09           C
ATOM    839  CG  LEU   118     -14.055  22.352 -32.692  1.00 50.09           C
ATOM    840  CD1 LEU   118     -12.562  21.994 -32.676  1.00 50.09           C
ATOM    841  CD2 LEU   118     -14.965  21.178 -33.083  1.00 50.09           C
ATOM    842  C   LEU   118     -14.325  25.232 -32.229  1.00 50.09           C
ATOM    843  O   LEU   118     -13.538  25.539 -33.123  1.00 50.09           O
ATOM    844  N   MET   119     -15.590  25.678 -32.198  1.00107.25           N
ATOM    845  CA  MET   119     -16.145  26.464 -33.260  1.00107.25           C
ATOM    846  CB  MET   119     -17.609  26.845 -32.966  1.00107.25           C
ATOM    847  CG  MET   119     -18.443  27.165 -34.206  1.00107.25           C
ATOM    848  SD  MET   119     -17.829  28.520 -35.244  1.00107.25           S
ATOM    849  CE  MET   119     -19.043  28.168 -36.547  1.00107.25           C
ATOM    850  C   MET   119     -15.380  27.744 -33.358  1.00107.25           C
ATOM    851  O   MET   119     -15.028  28.185 -34.451  1.00107.25           O
ATOM    852  N   ILE   120     -15.096  28.364 -32.198  1.00131.81           N
ATOM    853  CA  ILE   120     -14.465  29.651 -32.176  1.00131.81           C
ATOM    854  CB  ILE   120     -14.507  30.317 -30.821  1.00131.81           C
ATOM    855  CG2 ILE   120     -13.662  29.521 -29.821  1.00131.81           C
ATOM    856  CG1 ILE   120     -14.086  31.791 -30.933  1.00131.81           C
ATOM    857  CD1 ILE   120     -15.086  32.660 -31.690  1.00131.81           C
ATOM    858  C   ILE   120     -13.055  29.592 -32.692  1.00131.81           C
ATOM    859  O   ILE   120     -12.655  30.448 -33.478  1.00131.81           O
ATOM    860  N   LEU   121     -12.262  28.583 -32.280  1.00106.60           N
ATOM    861  CA  LEU   121     -10.889  28.483 -32.699  1.00106.60           C
ATOM    862  CB  LEU   121     -10.105  27.351 -32.022  1.00106.60           C
ATOM    863  CG  LEU   121      -9.651  27.672 -30.588  1.00106.60           C
ATOM    864  CD1 LEU   121     -10.826  27.908 -29.634  1.00106.60           C
ATOM    865  CD2 LEU   121      -8.674  26.605 -30.084  1.00106.60           C
ATOM    866  C   LEU   121     -10.767  28.248 -34.173  1.00106.60           C
ATOM    867  O   LEU   121      -9.819  28.726 -34.793  1.00106.60           O
ATOM    868  N   ILE   122     -11.682  27.456 -34.765  1.00 99.34           N
ATOM    869  CA  ILE   122     -11.581  27.142 -36.165  1.00 99.34           C
ATOM    870  CB  ILE   122     -12.526  26.059 -36.627  1.00 99.34           C
ATOM    871  CG2 ILE   122     -12.178  24.767 -35.867  1.00 99.34           C
ATOM    872  CG1 ILE   122     -13.998  26.476 -36.489  1.00 99.34           C
ATOM    873  CD1 ILE   122     -14.953  25.537 -37.228  1.00 99.34           C
ATOM    874  C   ILE   122     -11.802  28.357 -37.015  1.00 99.34           C
ATOM    875  O   ILE   122     -11.079  28.590 -37.982  1.00 99.34           O
ATOM    876  N   ALA   123     -12.809  29.179 -36.676  1.00 39.61           N
ATOM    877  CA  ALA   123     -13.130  30.302 -37.510  1.00 39.61           C
ATOM    878  CB  ALA   123     -14.360  31.073 -37.005  1.00 39.61           C
ATOM    879  C   ALA   123     -11.964  31.251 -37.573  1.00 39.61           C
ATOM    880  O   ALA   123     -11.645  31.770 -38.641  1.00 39.61           O
ATOM    881  N   THR   124     -11.318  31.488 -36.417  1.00 82.47           N
ATOM    882  CA  THR   124     -10.224  32.398 -36.181  1.00 82.47           C
ATOM    883  CB  THR   124     -10.033  32.665 -34.715  1.00 82.47           C
ATOM    884  OG1 THR   124      -9.728  31.464 -34.020  1.00 82.47           O
ATOM    885  CG2 THR   124     -11.332  33.279 -34.166  1.00 82.47           C
ATOM    886  C   THR   124      -8.913  31.915 -36.743  1.00 82.47           C
ATOM    887  O   THR   124      -7.988  32.708 -36.905  1.00 82.47           O
ATOM    888  N   ASN   125      -8.755  30.605 -37.000  1.00144.34           N
ATOM    889  CA  ASN   125      -7.458  30.093 -37.360  1.00144.34           C
ATOM    890  CB  ASN   125      -7.408  28.558 -37.217  1.00144.34           C
ATOM    891  CG  ASN   125      -5.975  28.123 -36.962  1.00144.34           C
ATOM    892  OD1 ASN   125      -5.091  28.958 -36.781  1.00144.34           O
ATOM    893  ND2 ASN   125      -5.741  26.782 -36.906  1.00144.34           N
ATOM    894  C   ASN   125      -7.119  30.427 -38.788  1.00144.34           C
ATOM    895  O   ASN   125      -6.958  29.536 -39.621  1.00144.34           O
ATOM    896  N   LEU   126      -6.989  31.730 -39.120  1.00116.55           N
ATOM    897  CA  LEU   126      -6.634  32.096 -40.462  1.00116.55           C
ATOM    898  CB  LEU   126      -6.869  33.599 -40.735  1.00116.55           C
ATOM    899  CG  LEU   126      -6.689  34.055 -42.204  1.00116.55           C
ATOM    900  CD1 LEU   126      -7.132  35.516 -42.375  1.00116.55           C
ATOM    901  CD2 LEU   126      -5.258  33.853 -42.729  1.00116.55           C
ATOM    902  C   LEU   126      -5.190  31.751 -40.688  1.00116.55           C
ATOM    903  O   LEU   126      -4.819  31.185 -41.717  1.00116.55           O
ATOM    904  N   LEU   127      -4.336  32.119 -39.716  1.00135.85           N
ATOM    905  CA  LEU   127      -2.929  31.881 -39.810  1.00135.85           C
ATOM    906  CB  LEU   127      -2.112  32.670 -38.775  1.00135.85           C
ATOM    907  CG  LEU   127      -0.595  32.590 -39.022  1.00135.85           C
ATOM    908  CD1 LEU   127      -0.022  31.219 -38.639  1.00135.85           C
ATOM    909  CD2 LEU   127      -0.262  32.964 -40.476  1.00135.85           C
ATOM    910  C   LEU   127      -2.683  30.406 -39.668  1.00135.85           C
ATOM    911  O   LEU   127      -1.766  29.867 -40.281  1.00135.85           O
ATOM    912  N   GLY   128      -3.493  29.699 -38.855  1.00 24.86           N
ATOM    913  CA  GLY   128      -3.309  28.278 -38.736  1.00 24.86           C
ATOM    914  C   GLY   128      -2.475  28.016 -37.529  1.00 24.86           C
ATOM    915  O   GLY   128      -2.120  26.878 -37.233  1.00 24.86           O
ATOM    916  N   GLN   129      -2.133  29.090 -36.804  1.00103.68           N
ATOM    917  CA  GLN   129      -1.320  28.991 -35.631  1.00103.68           C
ATOM    918  CB  GLN   129      -0.835  30.369 -35.145  1.00103.68           C
ATOM    919  CG  GLN   129       0.307  30.333 -34.122  1.00103.68           C
ATOM    920  CD  GLN   129       0.830  31.762 -33.998  1.00103.68           C
ATOM    921  OE1 GLN   129       1.829  32.047 -33.339  1.00103.68           O
ATOM    922  NE2 GLN   129       0.115  32.704 -34.667  1.00103.68           N
ATOM    923  C   GLN   129      -2.088  28.297 -34.533  1.00103.68           C
ATOM    924  O   GLN   129      -1.495  27.595 -33.716  1.00103.68           O
ATOM    925  N   ASN   130      -3.424  28.493 -34.483  1.00 86.50           N
ATOM    926  CA  ASN   130      -4.331  28.002 -33.468  1.00 86.50           C
ATOM    927  CB  ASN   130      -5.746  28.600 -33.569  1.00 86.50           C
ATOM    928  CG  ASN   130      -5.738  30.016 -33.028  1.00 86.50           C
ATOM    929  OD1 ASN   130      -5.276  30.271 -31.917  1.00 86.50           O
ATOM    930  ND2 ASN   130      -6.287  30.967 -33.831  1.00 86.50           N
ATOM    931  C   ASN   130      -4.536  26.515 -33.495  1.00 86.50           C
ATOM    932  O   ASN   130      -4.959  25.934 -32.495  1.00 86.50           O
ATOM    933  N   THR   131      -4.239  25.858 -34.625  1.00162.05           N
ATOM    934  CA  THR   131      -4.670  24.509 -34.847  1.00162.05           C
ATOM    935  CB  THR   131      -4.300  23.994 -36.207  1.00162.05           C
ATOM    936  OG1 THR   131      -5.036  22.814 -36.475  1.00162.05           O
ATOM    937  CG2 THR   131      -2.793  23.725 -36.287  1.00162.05           C
ATOM    938  C   THR   131      -4.279  23.537 -33.760  1.00162.05           C
ATOM    939  O   THR   131      -5.072  22.641 -33.487  1.00162.05           O
ATOM    940  N   PRO   132      -3.151  23.578 -33.106  1.00150.92           N
ATOM    941  CA  PRO   132      -2.882  22.618 -32.068  1.00150.92           C
ATOM    942  CD  PRO   132      -2.019  24.431 -33.409  1.00150.92           C
ATOM    943  CB  PRO   132      -1.436  22.877 -31.633  1.00150.92           C
ATOM    944  CG  PRO   132      -1.117  24.287 -32.168  1.00150.92           C
ATOM    945  C   PRO   132      -3.903  22.686 -30.962  1.00150.92           C
ATOM    946  O   PRO   132      -4.178  21.656 -30.351  1.00150.92           O
ATOM    947  N   ALA   133      -4.444  23.886 -30.658  1.00 44.65           N
ATOM    948  CA  ALA   133      -5.456  24.065 -29.650  1.00 44.65           C
ATOM    949  CB  ALA   133      -5.754  25.547 -29.371  1.00 44.65           C
ATOM    950  C   ALA   133      -6.724  23.424 -30.113  1.00 44.65           C
ATOM    951  O   ALA   133      -7.491  22.866 -29.330  1.00 44.65           O
ATOM    952  N   ILE   134      -6.991  23.525 -31.427  1.00 45.59           N
ATOM    953  CA  ILE   134      -8.195  22.992 -31.983  1.00 45.59           C
ATOM    954  CB  ILE   134      -8.293  23.281 -33.449  1.00 45.59           C
ATOM    955  CG2 ILE   134      -9.554  22.599 -34.002  1.00 45.59           C
ATOM    956  CG1 ILE   134      -8.279  24.804 -33.655  1.00 45.59           C
ATOM    957  CD1 ILE   134      -8.080  25.226 -35.108  1.00 45.59           C
ATOM    958  C   ILE   134      -8.195  21.506 -31.780  1.00 45.59           C
ATOM    959  O   ILE   134      -9.200  20.918 -31.386  1.00 45.59           O
ATOM    960  N   ALA   135      -7.051  20.860 -32.062  1.00 38.46           N
ATOM    961  CA  ALA   135      -6.897  19.443 -31.895  1.00 38.46           C
ATOM    962  CB  ALA   135      -5.547  18.929 -32.419  1.00 38.46           C
ATOM    963  C   ALA   135      -6.975  19.110 -30.446  1.00 38.46           C
ATOM    964  O   ALA   135      -7.493  18.058 -30.082  1.00 38.46           O
ATOM    965  N   VAL   136      -6.422  19.984 -29.586  1.00 31.76           N
ATOM    966  CA  VAL   136      -6.455  19.744 -28.174  1.00 31.76           C
ATOM    967  CB  VAL   136      -5.790  20.816 -27.370  1.00 31.76           C
ATOM    968  CG1 VAL   136      -6.102  20.569 -25.885  1.00 31.76           C
ATOM    969  CG2 VAL   136      -4.288  20.801 -27.702  1.00 31.76           C
ATOM    970  C   VAL   136      -7.890  19.711 -27.760  1.00 31.76           C
ATOM    971  O   VAL   136      -8.289  18.880 -26.948  1.00 31.76           O
ATOM    972  N   ASN   137      -8.706  20.618 -28.324  1.00 43.29           N
ATOM    973  CA  ASN   137     -10.093  20.689 -27.965  1.00 43.29           C
ATOM    974  CB  ASN   137     -10.838  21.848 -28.654  1.00 43.29           C
ATOM    975  CG  ASN   137     -10.384  23.135 -27.981  1.00 43.29           C
ATOM    976  OD1 ASN   137     -10.362  23.207 -26.753  1.00 43.29           O
ATOM    977  ND2 ASN   137      -9.998  24.169 -28.781  1.00 43.29           N
ATOM    978  C   ASN   137     -10.770  19.401 -28.335  1.00 43.29           C
ATOM    979  O   ASN   137     -11.647  18.934 -27.610  1.00 43.29           O
ATOM    980  N   GLU   138     -10.400  18.803 -29.485  1.00 87.02           N
ATOM    981  CA  GLU   138     -11.012  17.571 -29.897  1.00 87.02           C
ATOM    982  CB  GLU   138     -10.641  17.149 -31.337  1.00 87.02           C
ATOM    983  CG  GLU   138     -11.292  18.023 -32.424  1.00 87.02           C
ATOM    984  CD  GLU   138     -12.789  17.725 -32.450  1.00 87.02           C
ATOM    985  OE1 GLU   138     -13.297  17.227 -31.414  1.00 87.02           O
ATOM    986  OE2 GLU   138     -13.444  17.989 -33.495  1.00 87.02           O
ATOM    987  C   GLU   138     -10.655  16.470 -28.928  1.00 87.02           C
ATOM    988  O   GLU   138     -11.509  15.666 -28.561  1.00 87.02           O
ATOM    989  N   ALA   139      -9.386  16.417 -28.465  1.00 36.50           N
ATOM    990  CA  ALA   139      -8.921  15.382 -27.571  1.00 36.50           C
ATOM    991  CB  ALA   139      -7.423  15.502 -27.236  1.00 36.50           C
ATOM    992  C   ALA   139      -9.653  15.431 -26.256  1.00 36.50           C
ATOM    993  O   ALA   139     -10.063  14.395 -25.734  1.00 36.50           O
ATOM    994  N   GLU   140      -9.862  16.641 -25.697  1.00 46.19           N
ATOM    995  CA  GLU   140     -10.497  16.781 -24.411  1.00 46.19           C
ATOM    996  CB  GLU   140     -10.590  18.237 -23.906  1.00 46.19           C
ATOM    997  CG  GLU   140      -9.258  18.827 -23.425  1.00 46.19           C
ATOM    998  CD  GLU   140      -9.550  20.123 -22.666  1.00 46.19           C
ATOM    999  OE1 GLU   140     -10.755  20.457 -22.515  1.00 46.19           O
ATOM   1000  OE2 GLU   140      -8.580  20.790 -22.220  1.00 46.19           O
ATOM   1001  C   GLU   140     -11.885  16.238 -24.501  1.00 46.19           C
ATOM   1002  O   GLU   140     -12.419  15.677 -23.546  1.00 46.19           O
ATOM   1003  N   TYR   141     -12.506  16.419 -25.673  1.00 77.50           N
ATOM   1004  CA  TYR   141     -13.838  15.983 -25.958  1.00 77.50           C
ATOM   1005  CB  TYR   141     -14.224  16.468 -27.365  1.00 77.50           C
ATOM   1006  CG  TYR   141     -15.575  15.985 -27.738  1.00 77.50           C
ATOM   1007  CD1 TYR   141     -16.707  16.496 -27.151  1.00 77.50           C
ATOM   1008  CD2 TYR   141     -15.693  15.032 -28.725  1.00 77.50           C
ATOM   1009  CE1 TYR   141     -17.945  16.034 -27.525  1.00 77.50           C
ATOM   1010  CE2 TYR   141     -16.927  14.564 -29.100  1.00 77.50           C
ATOM   1011  CZ  TYR   141     -18.054  15.066 -28.498  1.00 77.50           C
ATOM   1012  OH  TYR   141     -19.323  14.587 -28.883  1.00 77.50           O
ATOM   1013  C   TYR   141     -13.881  14.484 -25.863  1.00 77.50           C
ATOM   1014  O   TYR   141     -14.782  13.913 -25.247  1.00 77.50           O
ATOM   1015  N   GLY   142     -12.869  13.812 -26.439  1.00 30.84           N
ATOM   1016  CA  GLY   142     -12.786  12.381 -26.420  1.00 30.84           C
ATOM   1017  C   GLY   142     -12.717  11.956 -24.991  1.00 30.84           C
ATOM   1018  O   GLY   142     -13.244  10.908 -24.628  1.00 30.84           O
ATOM   1019  N   GLU   143     -12.038  12.737 -24.129  1.00 82.97           N
ATOM   1020  CA  GLU   143     -11.975  12.299 -22.768  1.00 82.97           C
ATOM   1021  CB  GLU   143     -11.089  13.127 -21.829  1.00 82.97           C
ATOM   1022  CG  GLU   143     -10.884  12.371 -20.514  1.00 82.97           C
ATOM   1023  CD  GLU   143     -10.095  13.234 -19.548  1.00 82.97           C
ATOM   1024  OE1 GLU   143     -10.532  14.387 -19.282  1.00 82.97           O
ATOM   1025  OE2 GLU   143      -9.046  12.746 -19.054  1.00 82.97           O
ATOM   1026  C   GLU   143     -13.357  12.324 -22.182  1.00 82.97           C
ATOM   1027  O   GLU   143     -13.731  11.446 -21.405  1.00 82.97           O
ATOM   1028  N   MET   144     -14.153  13.344 -22.542  1.00 90.74           N
ATOM   1029  CA  MET   144     -15.496  13.471 -22.053  1.00 90.74           C
ATOM   1030  CB  MET   144     -16.167  14.717 -22.663  1.00 90.74           C
ATOM   1031  CG  MET   144     -15.560  16.027 -22.151  1.00 90.74           C
ATOM   1032  SD  MET   144     -15.450  17.378 -23.371  1.00 90.74           S
ATOM   1033  CE  MET   144     -17.203  17.800 -23.569  1.00 90.74           C
ATOM   1034  C   MET   144     -16.245  12.266 -22.523  1.00 90.74           C
ATOM   1035  O   MET   144     -17.033  11.675 -21.787  1.00 90.74           O
ATOM   1036  N   TRP   145     -15.993  11.863 -23.777  1.00 60.71           N
ATOM   1037  CA  TRP   145     -16.663  10.739 -24.364  1.00 60.71           C
ATOM   1038  CB  TRP   145     -16.228  10.534 -25.825  1.00 60.71           C
ATOM   1039  CG  TRP   145     -16.938   9.432 -26.582  1.00 60.71           C
ATOM   1040  CD2 TRP   145     -16.940   9.343 -28.010  1.00 60.71           C
ATOM   1041  CD1 TRP   145     -17.676   8.386 -26.122  1.00 60.71           C
ATOM   1042  NE1 TRP   145     -18.138   7.637 -27.185  1.00 60.71           N
ATOM   1043  CE2 TRP   145     -17.688   8.224 -28.354  1.00 60.71           C
ATOM   1044  CE3 TRP   145     -16.368  10.140 -28.967  1.00 60.71           C
ATOM   1045  CZ2 TRP   145     -17.884   7.869 -29.658  1.00 60.71           C
ATOM   1046  CZ3 TRP   145     -16.558   9.775 -30.281  1.00 60.71           C
ATOM   1047  CH2 TRP   145     -17.299   8.663 -30.622  1.00 60.71           C
ATOM   1048  C   TRP   145     -16.307   9.520 -23.566  1.00 60.71           C
ATOM   1049  O   TRP   145     -17.167   8.699 -23.253  1.00 60.71           O
ATOM   1050  N   ALA   146     -15.018   9.363 -23.218  1.00 38.99           N
ATOM   1051  CA  ALA   146     -14.582   8.222 -22.465  1.00 38.99           C
ATOM   1052  CB  ALA   146     -13.052   8.174 -22.313  1.00 38.99           C
ATOM   1053  C   ALA   146     -15.175   8.243 -21.090  1.00 38.99           C
ATOM   1054  O   ALA   146     -15.538   7.202 -20.546  1.00 38.99           O
ATOM   1055  N   GLN   147     -15.254   9.429 -20.462  1.00110.37           N
ATOM   1056  CA  GLN   147     -15.746   9.472 -19.117  1.00110.37           C
ATOM   1057  CB  GLN   147     -15.434  10.796 -18.404  1.00110.37           C
ATOM   1058  CG  GLN   147     -16.039  12.046 -19.029  1.00110.37           C
ATOM   1059  CD  GLN   147     -15.519  13.199 -18.197  1.00110.37           C
ATOM   1060  OE1 GLN   147     -14.457  13.758 -18.468  1.00110.37           O
ATOM   1061  NE2 GLN   147     -16.287  13.553 -17.130  1.00110.37           N
ATOM   1062  C   GLN   147     -17.208   9.148 -19.036  1.00110.37           C
ATOM   1063  O   GLN   147     -17.633   8.465 -18.107  1.00110.37           O
ATOM   1064  N   ASP   148     -18.035   9.626 -19.987  1.00 72.05           N
ATOM   1065  CA  ASP   148     -19.438   9.318 -19.900  1.00 72.05           C
ATOM   1066  CB  ASP   148     -20.307  10.084 -20.906  1.00 72.05           C
ATOM   1067  CG  ASP   148     -20.540  11.453 -20.287  1.00 72.05           C
ATOM   1068  OD1 ASP   148     -20.410  11.553 -19.036  1.00 72.05           O
ATOM   1069  OD2 ASP   148     -20.854  12.408 -21.042  1.00 72.05           O
ATOM   1070  C   ASP   148     -19.670   7.851 -20.083  1.00 72.05           C
ATOM   1071  O   ASP   148     -20.466   7.247 -19.364  1.00 72.05           O
ATOM   1072  N   ALA   149     -18.966   7.225 -21.042  1.00 39.91           N
ATOM   1073  CA  ALA   149     -19.165   5.824 -21.298  1.00 39.91           C
ATOM   1074  CB  ALA   149     -18.275   5.302 -22.438  1.00 39.91           C
ATOM   1075  C   ALA   149     -18.806   5.054 -20.067  1.00 39.91           C
ATOM   1076  O   ALA   149     -19.548   4.178 -19.625  1.00 39.91           O
ATOM   1077  N   ALA   150     -17.669   5.406 -19.441  1.00 33.60           N
ATOM   1078  CA  ALA   150     -17.211   4.668 -18.304  1.00 33.60           C
ATOM   1079  CB  ALA   150     -15.893   5.206 -17.720  1.00 33.60           C
ATOM   1080  C   ALA   150     -18.253   4.770 -17.242  1.00 33.60           C
ATOM   1081  O   ALA   150     -18.492   3.807 -16.519  1.00 33.60           O
ATOM   1082  N   ALA   151     -18.885   5.950 -17.104  1.00 42.53           N
ATOM   1083  CA  ALA   151     -19.883   6.129 -16.090  1.00 42.53           C
ATOM   1084  CB  ALA   151     -20.390   7.582 -16.016  1.00 42.53           C
ATOM   1085  C   ALA   151     -21.071   5.245 -16.346  1.00 42.53           C
ATOM   1086  O   ALA   151     -21.558   4.581 -15.435  1.00 42.53           O
ATOM   1087  N   MET   152     -21.567   5.205 -17.598  1.00188.11           N
ATOM   1088  CA  MET   152     -22.761   4.461 -17.888  1.00188.11           C
ATOM   1089  CB  MET   152     -23.276   4.761 -19.304  1.00188.11           C
ATOM   1090  CG  MET   152     -24.800   4.890 -19.402  1.00188.11           C
ATOM   1091  SD  MET   152     -25.465   6.530 -18.952  1.00188.11           S
ATOM   1092  CE  MET   152     -25.683   6.286 -17.166  1.00188.11           C
ATOM   1093  C   MET   152     -22.499   2.985 -17.740  1.00188.11           C
ATOM   1094  O   MET   152     -23.326   2.246 -17.204  1.00188.11           O
ATOM   1095  N   PHE   153     -21.322   2.516 -18.203  1.00 66.66           N
ATOM   1096  CA  PHE   153     -20.999   1.117 -18.111  1.00 66.66           C
ATOM   1097  CB  PHE   153     -19.693   0.734 -18.832  1.00 66.66           C
ATOM   1098  CG  PHE   153     -20.072   0.548 -20.259  1.00 66.66           C
ATOM   1099  CD1 PHE   153     -20.648  -0.640 -20.651  1.00 66.66           C
ATOM   1100  CD2 PHE   153     -19.877   1.533 -21.200  1.00 66.66           C
ATOM   1101  CE1 PHE   153     -21.016  -0.851 -21.959  1.00 66.66           C
ATOM   1102  CE2 PHE   153     -20.246   1.326 -22.509  1.00 66.66           C
ATOM   1103  CZ  PHE   153     -20.818   0.137 -22.890  1.00 66.66           C
ATOM   1104  C   PHE   153     -20.925   0.719 -16.673  1.00 66.66           C
ATOM   1105  O   PHE   153     -21.428  -0.337 -16.296  1.00 66.66           O
ATOM   1106  N   GLY   154     -20.298   1.556 -15.829  1.00 25.47           N
ATOM   1107  CA  GLY   154     -20.173   1.257 -14.430  1.00 25.47           C
ATOM   1108  C   GLY   154     -21.539   1.230 -13.816  1.00 25.47           C
ATOM   1109  O   GLY   154     -21.802   0.465 -12.889  1.00 25.47           O
ATOM   1110  N   TYR   155     -22.434   2.114 -14.290  1.00 64.18           N
ATOM   1111  CA  TYR   155     -23.772   2.200 -13.774  1.00 64.18           C
ATOM   1112  CB  TYR   155     -24.512   3.399 -14.397  1.00 64.18           C
ATOM   1113  CG  TYR   155     -25.884   3.504 -13.837  1.00 64.18           C
ATOM   1114  CD1 TYR   155     -26.062   3.780 -12.501  1.00 64.18           C
ATOM   1115  CD2 TYR   155     -26.980   3.378 -14.654  1.00 64.18           C
ATOM   1116  CE1 TYR   155     -27.327   3.891 -11.978  1.00 64.18           C
ATOM   1117  CE2 TYR   155     -28.248   3.489 -14.133  1.00 64.18           C
ATOM   1118  CZ  TYR   155     -28.421   3.742 -12.792  1.00 64.18           C
ATOM   1119  OH  TYR   155     -29.721   3.857 -12.252  1.00 64.18           O
ATOM   1120  C   TYR   155     -24.506   0.923 -14.082  1.00 64.18           C
ATOM   1121  O   TYR   155     -25.175   0.352 -13.223  1.00 64.18           O
ATOM   1122  N   ALA   156     -24.378   0.421 -15.324  1.00 37.28           N
ATOM   1123  CA  ALA   156     -25.056  -0.781 -15.723  1.00 37.28           C
ATOM   1124  CB  ALA   156     -24.792  -1.159 -17.194  1.00 37.28           C
ATOM   1125  C   ALA   156     -24.564  -1.914 -14.883  1.00 37.28           C
ATOM   1126  O   ALA   156     -25.335  -2.778 -14.469  1.00 37.28           O
ATOM   1127  N   ALA   157     -23.254  -1.941 -14.588  1.00 34.42           N
ATOM   1128  CA  ALA   157     -22.745  -3.061 -13.855  1.00 34.42           C
ATOM   1129  CB  ALA   157     -21.235  -2.953 -13.578  1.00 34.42           C
ATOM   1130  C   ALA   157     -23.426  -3.145 -12.519  1.00 34.42           C
ATOM   1131  O   ALA   157     -23.901  -4.206 -12.119  1.00 34.42           O
ATOM   1132  N   ALA   158     -23.508  -2.007 -11.805  1.00 46.12           N
ATOM   1133  CA  ALA   158     -24.053  -1.947 -10.474  1.00 46.12           C
ATOM   1134  CB  ALA   158     -23.851  -0.567  -9.826  1.00 46.12           C
ATOM   1135  C   ALA   158     -25.527  -2.240 -10.460  1.00 46.12           C
ATOM   1136  O   ALA   158     -26.026  -2.880  -9.536  1.00 46.12           O
ATOM   1137  N   THR   159     -26.269  -1.758 -11.477  1.00116.13           N
ATOM   1138  CA  THR   159     -27.696  -1.936 -11.519  1.00116.13           C
ATOM   1139  CB  THR   159     -28.353  -1.214 -12.676  1.00116.13           C
ATOM   1140  OG1 THR   159     -29.763  -1.349 -12.604  1.00116.13           O
ATOM   1141  CG2 THR   159     -27.838  -1.773 -14.012  1.00116.13           C
ATOM   1142  C   THR   159     -28.002  -3.395 -11.614  1.00116.13           C
ATOM   1143  O   THR   159     -29.024  -3.849 -11.105  1.00116.13           O
ATOM   1144  N   ALA   160     -27.140  -4.174 -12.293  1.00 42.20           N
ATOM   1145  CA  ALA   160     -27.399  -5.582 -12.402  1.00 42.20           C
ATOM   1146  CB  ALA   160     -26.325  -6.321 -13.216  1.00 42.20           C
ATOM   1147  C   ALA   160     -27.387  -6.188 -11.044  1.00 42.20           C
ATOM   1148  O   ALA   160     -28.307  -6.914 -10.683  1.00 42.20           O
ATOM   1149  N   THR   161     -26.366  -5.887 -10.224  1.00121.47           N
ATOM   1150  CA  THR   161     -26.371  -6.551  -8.960  1.00121.47           C
ATOM   1151  CB  THR   161     -25.172  -6.346  -8.086  1.00121.47           C
ATOM   1152  OG1 THR   161     -25.232  -7.254  -6.991  1.00121.47           O
ATOM   1153  CG2 THR   161     -25.152  -4.898  -7.566  1.00121.47           C
ATOM   1154  C   THR   161     -27.561  -6.079  -8.190  1.00121.47           C
ATOM   1155  O   THR   161     -28.217  -6.847  -7.492  1.00121.47           O
ATOM   1156  N   ALA   162     -27.879  -4.782  -8.286  1.00 69.69           N
ATOM   1157  CA  ALA   162     -28.971  -4.290  -7.505  1.00 69.69           C
ATOM   1158  CB  ALA   162     -29.097  -2.760  -7.571  1.00 69.69           C
ATOM   1159  C   ALA   162     -30.306  -4.868  -7.921  1.00 69.69           C
ATOM   1160  O   ALA   162     -31.095  -5.194  -7.038  1.00 69.69           O
ATOM   1161  N   THR   163     -30.641  -4.908  -9.240  1.00162.50           N
ATOM   1162  CA  THR   163     -31.911  -5.429  -9.727  1.00162.50           C
ATOM   1163  CB  THR   163     -32.321  -4.840 -11.044  1.00162.50           C
ATOM   1164  OG1 THR   163     -31.464  -5.296 -12.080  1.00162.50           O
ATOM   1165  CG2 THR   163     -32.216  -3.310 -10.930  1.00162.50           C
ATOM   1166  C   THR   163     -31.940  -6.895  -9.892  1.00162.50           C
ATOM   1167  O   THR   163     -32.918  -7.562  -9.555  1.00162.50           O
ATOM   1168  N   ALA   164     -30.848  -7.436 -10.444  1.00 31.40           N
ATOM   1169  CA  ALA   164     -30.797  -8.829 -10.705  1.00 31.40           C
ATOM   1170  CB  ALA   164     -29.469  -9.307 -11.320  1.00 31.40           C
ATOM   1171  C   ALA   164     -30.945  -9.453  -9.377  1.00 31.40           C
ATOM   1172  O   ALA   164     -31.540 -10.521  -9.249  1.00 31.40           O
ATOM   1173  N   ALA   165     -30.424  -8.777  -8.336  1.00 94.33           N
ATOM   1174  CA  ALA   165     -30.526  -9.446  -7.093  1.00 94.33           C
ATOM   1175  CB  ALA   165     -29.548  -8.931  -6.023  1.00 94.33           C
ATOM   1176  C   ALA   165     -31.917  -9.274  -6.535  1.00 94.33           C
ATOM   1177  O   ALA   165     -32.339  -8.167  -6.215  1.00 94.33           O
ATOM   1178  N   LEU   166     -32.685 -10.373  -6.409  1.00154.44           N
ATOM   1179  CA  LEU   166     -33.985 -10.271  -5.795  1.00154.44           C
ATOM   1180  CB  LEU   166     -35.045  -9.683  -6.744  1.00154.44           C
ATOM   1181  CG  LEU   166     -36.343  -9.246  -6.041  1.00154.44           C
ATOM   1182  CD1 LEU   166     -36.096  -7.998  -5.175  1.00154.44           C
ATOM   1183  CD2 LEU   166     -37.495  -9.058  -7.041  1.00154.44           C
ATOM   1184  C   LEU   166     -34.380 -11.686  -5.491  1.00154.44           C
ATOM   1185  O   LEU   166     -34.143 -12.584  -6.298  1.00154.44           O
ATOM   1186  N   LEU   167     -34.961 -11.939  -4.305  1.00101.81           N
ATOM   1187  CA  LEU   167     -35.357 -13.283  -3.985  1.00101.81           C
ATOM   1188  CB  LEU   167     -35.602 -13.503  -2.484  1.00101.81           C
ATOM   1189  CG  LEU   167     -34.445 -13.066  -1.565  1.00101.81           C
ATOM   1190  CD1 LEU   167     -33.149 -13.828  -1.878  1.00101.81           C
ATOM   1191  CD2 LEU   167     -34.286 -11.536  -1.545  1.00101.81           C
ATOM   1192  C   LEU   167     -36.695 -13.490  -4.617  1.00101.81           C
ATOM   1193  O   LEU   167     -37.516 -12.572  -4.607  1.00101.81           O
ATOM   1194  N   PRO   168     -36.964 -14.652  -5.161  1.00 75.27           N
ATOM   1195  CA  PRO   168     -38.271 -14.837  -5.715  1.00 75.27           C
ATOM   1196  CD  PRO   168     -35.966 -15.355  -5.953  1.00 75.27           C
ATOM   1197  CB  PRO   168     -38.198 -16.038  -6.648  1.00 75.27           C
ATOM   1198  CG  PRO   168     -36.736 -16.005  -7.121  1.00 75.27           C
ATOM   1199  C   PRO   168     -39.291 -14.932  -4.644  1.00 75.27           C
ATOM   1200  O   PRO   168     -39.019 -15.508  -3.591  1.00 75.27           O
ATOM   1201  N   PHE   169     -40.471 -14.357  -4.915  1.00151.56           N
ATOM   1202  CA  PHE   169     -41.554 -14.362  -3.987  1.00151.56           C
ATOM   1203  CB  PHE   169     -42.478 -13.140  -4.143  1.00151.56           C
ATOM   1204  CG  PHE   169     -42.973 -13.107  -5.551  1.00151.56           C
ATOM   1205  CD1 PHE   169     -42.256 -12.460  -6.536  1.00151.56           C
ATOM   1206  CD2 PHE   169     -44.149 -13.732  -5.901  1.00151.56           C
ATOM   1207  CE1 PHE   169     -42.705 -12.428  -7.837  1.00151.56           C
ATOM   1208  CE2 PHE   169     -44.605 -13.701  -7.199  1.00151.56           C
ATOM   1209  CZ  PHE   169     -43.886 -13.048  -8.171  1.00151.56           C
ATOM   1210  C   PHE   169     -42.338 -15.597  -4.270  1.00151.56           C
ATOM   1211  O   PHE   169     -42.382 -16.070  -5.406  1.00151.56           O
ATOM   1212  N   GLU   170     -42.943 -16.178  -3.221  1.00100.27           N
ATOM   1213  CA  GLU   170     -43.698 -17.376  -3.410  1.00100.27           C
ATOM   1214  CB  GLU   170     -42.886 -18.638  -3.110  1.00100.27           C
ATOM   1215  CG  GLU   170     -42.340 -18.653  -1.683  1.00100.27           C
ATOM   1216  CD  GLU   170     -41.682 -20.001  -1.512  1.00100.27           C
ATOM   1217  OE1 GLU   170     -42.430 -20.988  -1.288  1.00100.27           O
ATOM   1218  OE2 GLU   170     -40.428 -20.068  -1.625  1.00100.27           O
ATOM   1219  C   GLU   170     -44.803 -17.377  -2.403  1.00100.27           C
ATOM   1220  O   GLU   170     -44.675 -16.799  -1.325  1.00100.27           O
ATOM   1221  N   ASP   171     -45.931 -18.026  -2.748  1.00 51.64           N
ATOM   1222  CA  ASP   171     -47.036 -18.141  -1.843  1.00 51.64           C
ATOM   1223  CB  ASP   171     -48.352 -18.460  -2.587  1.00 51.64           C
ATOM   1224  CG  ASP   171     -48.588 -17.359  -3.630  1.00 51.64           C
ATOM   1225  OD1 ASP   171     -47.829 -16.355  -3.608  1.00 51.64           O
ATOM   1226  OD2 ASP   171     -49.514 -17.514  -4.471  1.00 51.64           O
ATOM   1227  C   ASP   171     -46.684 -19.305  -0.954  1.00 51.64           C
ATOM   1228  O   ASP   171     -45.791 -20.081  -1.287  1.00 51.64           O
ATOM   1229  N   ALA   172     -47.342 -19.461   0.216  1.00 54.08           N
ATOM   1230  CA  ALA   172     -46.959 -20.539   1.098  1.00 54.08           C
ATOM   1231  CB  ALA   172     -47.413 -20.334   2.551  1.00 54.08           C
ATOM   1232  C   ALA   172     -47.522 -21.853   0.637  1.00 54.08           C
ATOM   1233  O   ALA   172     -48.685 -21.952   0.240  1.00 54.08           O
ATOM   1234  N   PRO   173     -46.692 -22.872   0.652  1.00110.58           N
ATOM   1235  CA  PRO   173     -47.142 -24.210   0.329  1.00110.58           C
ATOM   1236  CD  PRO   173     -45.325 -22.645   0.204  1.00110.58           C
ATOM   1237  CB  PRO   173     -45.988 -24.881  -0.420  1.00110.58           C
ATOM   1238  CG  PRO   173     -44.753 -24.048  -0.043  1.00110.58           C
ATOM   1239  C   PRO   173     -47.534 -24.983   1.546  1.00110.58           C
ATOM   1240  O   PRO   173     -47.081 -24.647   2.635  1.00110.58           O
ATOM   1241  N   LEU   174     -48.341 -26.048   1.386  1.00 99.84           N
ATOM   1242  CA  LEU   174     -48.698 -26.880   2.499  1.00 99.84           C
ATOM   1243  CB  LEU   174     -49.871 -27.810   2.116  1.00 99.84           C
ATOM   1244  CG  LEU   174     -50.598 -28.575   3.245  1.00 99.84           C
ATOM   1245  CD1 LEU   174     -51.752 -29.402   2.658  1.00 99.84           C
ATOM   1246  CD2 LEU   174     -49.667 -29.452   4.090  1.00 99.84           C
ATOM   1247  C   LEU   174     -47.445 -27.659   2.774  1.00 99.84           C
ATOM   1248  O   LEU   174     -46.643 -27.866   1.864  1.00 99.84           O
ATOM   1249  N   ILE   175     -47.206 -28.097   4.034  1.00149.29           N
ATOM   1250  CA  ILE   175     -45.947 -28.723   4.323  1.00149.29           C
ATOM   1251  CB  ILE   175     -45.565 -28.705   5.780  1.00149.29           C
ATOM   1252  CG2 ILE   175     -45.491 -27.233   6.205  1.00149.29           C
ATOM   1253  CG1 ILE   175     -46.522 -29.531   6.650  1.00149.29           C
ATOM   1254  CD1 ILE   175     -45.988 -29.717   8.071  1.00149.29           C
ATOM   1255  C   ILE   175     -45.920 -30.151   3.849  1.00149.29           C
ATOM   1256  O   ILE   175     -46.724 -30.993   4.247  1.00149.29           O
ATOM   1257  N   THR   176     -44.960 -30.438   2.945  1.00217.42           N
ATOM   1258  CA  THR   176     -44.723 -31.745   2.401  1.00217.42           C
ATOM   1259  CB  THR   176     -45.710 -32.123   1.318  1.00217.42           C
ATOM   1260  OG1 THR   176     -47.030 -32.022   1.832  1.00217.42           O
ATOM   1261  CG2 THR   176     -45.493 -33.582   0.871  1.00217.42           C
ATOM   1262  C   THR   176     -43.321 -31.669   1.860  1.00217.42           C
ATOM   1263  O   THR   176     -42.632 -30.678   2.098  1.00217.42           O
ATOM   1264  N   ASN   177     -42.843 -32.699   1.126  1.00194.38           N
ATOM   1265  CA  ASN   177     -41.501 -32.664   0.627  1.00194.38           C
ATOM   1266  CB  ASN   177     -41.105 -33.859  -0.261  1.00194.38           C
ATOM   1267  CG  ASN   177     -40.959 -35.110   0.592  1.00194.38           C
ATOM   1268  OD1 ASN   177     -41.130 -36.218   0.088  1.00194.38           O
ATOM   1269  ND2 ASN   177     -40.627 -34.941   1.899  1.00194.38           N
ATOM   1270  C   ASN   177     -41.383 -31.456  -0.234  1.00194.38           C
ATOM   1271  O   ASN   177     -42.342 -31.024  -0.875  1.00194.38           O
ATOM   1272  N   PRO   178     -40.210 -30.902  -0.243  1.00 73.20           N
ATOM   1273  CA  PRO   178     -39.946 -29.707  -0.990  1.00 73.20           C
ATOM   1274  CD  PRO   178     -39.001 -31.664   0.028  1.00 73.20           C
ATOM   1275  CB  PRO   178     -38.441 -29.483  -0.866  1.00 73.20           C
ATOM   1276  CG  PRO   178     -37.883 -30.910  -0.711  1.00 73.20           C
ATOM   1277  C   PRO   178     -40.352 -29.891  -2.417  1.00 73.20           C
ATOM   1278  O   PRO   178     -40.140 -30.967  -2.975  1.00 73.20           O
ATOM   1279  N   GLY   179     -40.937 -28.840  -3.024  1.00  5.92           N
ATOM   1280  CA  GLY   179     -41.357 -28.911  -4.389  1.00  5.92           C
ATOM   1281  C   GLY   179     -41.411 -27.479  -4.897  1.00  5.92           C
ATOM   1282  O   GLY   179     -40.347 -26.986  -5.358  1.00  5.92           O
ATOM   1283  OXT GLY   179     -42.504 -26.852  -4.829  1.00  5.92           O
END 
