# Supplementary material for: Predicted Structural Variability of Mycobacterium tuberculosis PPE18 Protein With Immunological Implications Among Clinical Strains
Source: Front Microbiol. 2021 Jan 8;11:595312. doi: 10.3389/fmicb.2020.595312 (PMC7819968; doi:10.3389/fmicb.2020.595312)
Supplement: Supplementary file 2 [file Data_Sheet_1.ZIP › All domain 1 RaptorX pdbs/5xfsB-387588_1_Var10.pdb]

REMARK   templates = 5xfsB 
EXPDTA    THEORETICAL MODEL, MODELLER 9v8 2018/10/10 12:42:46
REMARK   6 MODELLER OBJECTIVE FUNCTION:       575.8628
REMARK   6 MODELLER BEST TEMPLATE % SEQ ID:  52.601
SEQRES   1    179  MET VAL ASP PHE GLY ALA LEU PRO PRO GLU ILE ASN SER
SEQRES   2    179  ALA ARG MET TYR ALA GLY PRO GLY SER ALA SER LEU VAL
SEQRES   3    179  ALA ALA ALA GLN MET TRP ASP SER VAL ALA SER ASP LEU
SEQRES   4    179  PHE SER ALA ALA SER ALA PHE GLN SER VAL VAL TRP GLY
SEQRES   5    179  LEU THR VAL GLY SER TRP ILE GLY SER SER ALA GLY LEU
SEQRES   6    179  MET VAL ALA ALA ALA SER PRO TYR VAL ALA TRP MET SER
SEQRES   7    179  VAL THR ALA GLY GLN ALA GLU LEU THR ALA ALA GLN VAL
SEQRES   8    179  ARG VAL ALA ALA ALA ALA TYR GLU THR ALA TYR GLY LEU
SEQRES   9    179  THR VAL PRO PRO PRO VAL ILE ALA GLU ASN ARG ALA GLU
SEQRES  10    179  LEU MET ILE LEU ILE ALA THR ASN LEU LEU GLY GLN ASN
SEQRES  11    179  THR PRO ALA ILE ALA VAL ASN GLU ALA GLU TYR GLY GLU
SEQRES  12    179  MET TRP ALA GLN ASP ALA ALA ALA MET PHE GLY TYR ALA
SEQRES  13    179  ALA THR ALA ALA THR ALA THR GLU ALA LEU LEU PRO PHE
SEQRES  14    179  GLU ASP ALA PRO LEU ILE THR ASN PRO GLY
ATOM      1  N   MET     1     -23.729  -4.670 -30.499  1.00 47.46           N
ATOM      2  CA  MET     1     -24.600  -4.597 -29.305  1.00 47.46           C
ATOM      3  CB  MET     1     -23.907  -5.265 -28.105  1.00 47.46           C
ATOM      4  CG  MET     1     -23.637  -6.758 -28.305  1.00 47.46           C
ATOM      5  SD  MET     1     -22.725  -7.544 -26.942  1.00 47.46           S
ATOM      6  CE  MET     1     -21.166  -6.681 -27.288  1.00 47.46           C
ATOM      7  C   MET     1     -24.833  -3.164 -28.972  1.00 47.46           C
ATOM      8  O   MET     1     -24.603  -2.282 -29.798  1.00 47.46           O
ATOM      9  N   VAL     2     -25.315  -2.895 -27.746  1.00 25.21           N
ATOM     10  CA  VAL     2     -25.510  -1.531 -27.367  1.00 25.21           C
ATOM     11  CB  VAL     2     -26.608  -1.330 -26.367  1.00 25.21           C
ATOM     12  CG1 VAL     2     -26.611   0.146 -25.937  1.00 25.21           C
ATOM     13  CG2 VAL     2     -27.930  -1.806 -26.990  1.00 25.21           C
ATOM     14  C   VAL     2     -24.243  -1.118 -26.710  1.00 25.21           C
ATOM     15  O   VAL     2     -23.814  -1.726 -25.731  1.00 25.21           O
ATOM     16  N   ASP     3     -23.592  -0.075 -27.250  1.00 49.60           N
ATOM     17  CA  ASP     3     -22.350   0.319 -26.663  1.00 49.60           C
ATOM     18  CB  ASP     3     -21.178   0.309 -27.658  1.00 49.60           C
ATOM     19  CG  ASP     3     -19.887   0.508 -26.875  1.00 49.60           C
ATOM     20  OD1 ASP     3     -19.933   0.395 -25.621  1.00 49.60           O
ATOM     21  OD2 ASP     3     -18.840   0.774 -27.522  1.00 49.60           O
ATOM     22  C   ASP     3     -22.485   1.722 -26.164  1.00 49.60           C
ATOM     23  O   ASP     3     -22.779   2.638 -26.928  1.00 49.60           O
ATOM     24  N   PHE     4     -22.286   1.918 -24.848  1.00124.64           N
ATOM     25  CA  PHE     4     -22.349   3.221 -24.248  1.00124.64           C
ATOM     26  CB  PHE     4     -22.237   3.190 -22.718  1.00124.64           C
ATOM     27  CG  PHE     4     -23.378   2.373 -22.238  1.00124.64           C
ATOM     28  CD1 PHE     4     -24.642   2.909 -22.172  1.00124.64           C
ATOM     29  CD2 PHE     4     -23.183   1.059 -21.884  1.00124.64           C
ATOM     30  CE1 PHE     4     -25.698   2.147 -21.736  1.00124.64           C
ATOM     31  CE2 PHE     4     -24.234   0.293 -21.446  1.00124.64           C
ATOM     32  CZ  PHE     4     -25.493   0.838 -21.370  1.00124.64           C
ATOM     33  C   PHE     4     -21.179   4.016 -24.738  1.00124.64           C
ATOM     34  O   PHE     4     -21.281   5.214 -24.996  1.00124.64           O
ATOM     35  N   GLY     5     -20.023   3.341 -24.857  1.00 40.08           N
ATOM     36  CA  GLY     5     -18.780   3.932 -25.256  1.00 40.08           C
ATOM     37  C   GLY     5     -18.890   4.458 -26.659  1.00 40.08           C
ATOM     38  O   GLY     5     -18.198   5.404 -27.029  1.00 40.08           O
ATOM     39  N   ALA     6     -19.717   3.811 -27.499  1.00 51.37           N
ATOM     40  CA  ALA     6     -19.894   4.197 -28.873  1.00 51.37           C
ATOM     41  CB  ALA     6     -20.854   3.265 -29.631  1.00 51.37           C
ATOM     42  C   ALA     6     -20.472   5.588 -28.945  1.00 51.37           C
ATOM     43  O   ALA     6     -20.167   6.327 -29.881  1.00 51.37           O
ATOM     44  N   LEU     7     -21.344   5.956 -27.975  1.00120.88           N
ATOM     45  CA  LEU     7     -22.078   7.204 -27.929  1.00120.88           C
ATOM     46  CB  LEU     7     -23.224   7.172 -26.899  1.00120.88           C
ATOM     47  CG  LEU     7     -24.444   6.318 -27.288  1.00120.88           C
ATOM     48  CD1 LEU     7     -25.319   7.049 -28.311  1.00120.88           C
ATOM     49  CD2 LEU     7     -24.031   4.922 -27.768  1.00120.88           C
ATOM     50  C   LEU     7     -21.218   8.387 -27.549  1.00120.88           C
ATOM     51  O   LEU     7     -20.337   8.304 -26.695  1.00120.88           O
ATOM     52  N   PRO     8     -21.502   9.513 -28.180  1.00117.22           N
ATOM     53  CA  PRO     8     -20.790  10.746 -27.900  1.00117.22           C
ATOM     54  CD  PRO     8     -21.921   9.448 -29.571  1.00117.22           C
ATOM     55  CB  PRO     8     -21.034  11.658 -29.099  1.00117.22           C
ATOM     56  CG  PRO     8     -21.309  10.682 -30.254  1.00117.22           C
ATOM     57  C   PRO     8     -21.243  11.347 -26.596  1.00117.22           C
ATOM     58  O   PRO     8     -22.325  10.994 -26.130  1.00117.22           O
ATOM     59  N   PRO     9     -20.481  12.235 -26.005  1.00126.34           N
ATOM     60  CA  PRO     9     -20.819  12.791 -24.723  1.00126.34           C
ATOM     61  CD  PRO     9     -19.073  12.395 -26.315  1.00126.34           C
ATOM     62  CB  PRO     9     -19.590  13.582 -24.264  1.00126.34           C
ATOM     63  CG  PRO     9     -18.665  13.630 -25.496  1.00126.34           C
ATOM     64  C   PRO     9     -22.105  13.551 -24.729  1.00126.34           C
ATOM     65  O   PRO     9     -22.771  13.593 -23.695  1.00126.34           O
ATOM     66  N   GLU    10     -22.489  14.136 -25.877  1.00103.95           N
ATOM     67  CA  GLU    10     -23.706  14.886 -25.945  1.00103.95           C
ATOM     68  CB  GLU    10     -23.971  15.505 -27.332  1.00103.95           C
ATOM     69  CG  GLU    10     -23.195  16.797 -27.615  1.00103.95           C
ATOM     70  CD  GLU    10     -21.760  16.474 -28.013  1.00103.95           C
ATOM     71  OE1 GLU    10     -20.999  15.979 -27.140  1.00103.95           O
ATOM     72  OE2 GLU    10     -21.400  16.726 -29.192  1.00103.95           O
ATOM     73  C   GLU    10     -24.850  13.968 -25.624  1.00103.95           C
ATOM     74  O   GLU    10     -25.843  14.397 -25.042  1.00103.95           O
ATOM     75  N   ILE    11     -24.775  12.698 -26.066  1.00123.75           N
ATOM     76  CA  ILE    11     -25.823  11.733 -25.843  1.00123.75           C
ATOM     77  CB  ILE    11     -25.636  10.516 -26.705  1.00123.75           C
ATOM     78  CG2 ILE    11     -26.785   9.543 -26.399  1.00123.75           C
ATOM     79  CG1 ILE    11     -25.552  10.911 -28.190  1.00123.75           C
ATOM     80  CD1 ILE    11     -26.810  11.599 -28.719  1.00123.75           C
ATOM     81  C   ILE    11     -25.897  11.230 -24.423  1.00123.75           C
ATOM     82  O   ILE    11     -26.955  11.255 -23.797  1.00123.75           O
ATOM     83  N   ASN    12     -24.758  10.780 -23.862  1.00 74.99           N
ATOM     84  CA  ASN    12     -24.765  10.086 -22.601  1.00 74.99           C
ATOM     85  CB  ASN    12     -23.401   9.465 -22.253  1.00 74.99           C
ATOM     86  CG  ASN    12     -23.205   8.255 -23.162  1.00 74.99           C
ATOM     87  OD1 ASN    12     -24.038   7.352 -23.200  1.00 74.99           O
ATOM     88  ND2 ASN    12     -22.076   8.236 -23.921  1.00 74.99           N
ATOM     89  C   ASN    12     -25.200  10.975 -21.481  1.00 74.99           C
ATOM     90  O   ASN    12     -25.792  10.502 -20.511  1.00 74.99           O
ATOM     91  N   SER    13     -24.829  12.264 -21.539  1.00 65.02           N
ATOM     92  CA  SER    13     -25.186  13.228 -20.536  1.00 65.02           C
ATOM     93  CB  SER    13     -24.230  14.429 -20.546  1.00 65.02           C
ATOM     94  OG  SER    13     -24.266  15.064 -21.815  1.00 65.02           O
ATOM     95  C   SER    13     -26.585  13.742 -20.714  1.00 65.02           C
ATOM     96  O   SER    13     -27.264  14.039 -19.733  1.00 65.02           O
ATOM     97  N   ALA    14     -27.050  13.896 -21.969  1.00 35.59           N
ATOM     98  CA  ALA    14     -28.371  14.417 -22.192  1.00 35.59           C
ATOM     99  CB  ALA    14     -28.714  14.549 -23.685  1.00 35.59           C
ATOM    100  C   ALA    14     -29.340  13.454 -21.589  1.00 35.59           C
ATOM    101  O   ALA    14     -30.276  13.844 -20.893  1.00 35.59           O
ATOM    102  N   ARG    15     -29.119  12.151 -21.828  1.00154.72           N
ATOM    103  CA  ARG    15     -30.005  11.145 -21.324  1.00154.72           C
ATOM    104  CB  ARG    15     -29.679   9.742 -21.871  1.00154.72           C
ATOM    105  CG  ARG    15     -28.239   9.290 -21.621  1.00154.72           C
ATOM    106  CD  ARG    15     -27.939   7.883 -22.144  1.00154.72           C
ATOM    107  NE  ARG    15     -28.417   7.808 -23.554  1.00154.72           N
ATOM    108  CZ  ARG    15     -28.176   6.691 -24.301  1.00154.72           C
ATOM    109  NH1 ARG    15     -27.447   5.662 -23.776  1.00154.72           N
ATOM    110  NH2 ARG    15     -28.670   6.600 -25.569  1.00154.72           N
ATOM    111  C   ARG    15     -29.956  11.109 -19.821  1.00154.72           C
ATOM    112  O   ARG    15     -30.984  10.928 -19.172  1.00154.72           O
ATOM    113  N   MET    16     -28.755  11.249 -19.230  1.00 97.92           N
ATOM    114  CA  MET    16     -28.545  11.165 -17.807  1.00 97.92           C
ATOM    115  CB  MET    16     -27.052  11.096 -17.441  1.00 97.92           C
ATOM    116  CG  MET    16     -26.799  10.876 -15.949  1.00 97.92           C
ATOM    117  SD  MET    16     -27.269   9.227 -15.346  1.00 97.92           S
ATOM    118  CE  MET    16     -26.067   8.360 -16.390  1.00 97.92           C
ATOM    119  C   MET    16     -29.137  12.317 -17.052  1.00 97.92           C
ATOM    120  O   MET    16     -29.629  12.145 -15.938  1.00 97.92           O
ATOM    121  N   TYR    17     -29.059  13.529 -17.624  1.00119.82           N
ATOM    122  CA  TYR    17     -29.546  14.740 -17.028  1.00119.82           C
ATOM    123  CB  TYR    17     -29.030  16.035 -17.673  1.00119.82           C
ATOM    124  CG  TYR    17     -27.819  16.390 -16.884  1.00119.82           C
ATOM    125  CD1 TYR    17     -26.634  15.703 -17.012  1.00119.82           C
ATOM    126  CD2 TYR    17     -27.894  17.436 -15.993  1.00119.82           C
ATOM    127  CE1 TYR    17     -25.546  16.067 -16.251  1.00119.82           C
ATOM    128  CE2 TYR    17     -26.812  17.803 -15.233  1.00119.82           C
ATOM    129  CZ  TYR    17     -25.631  17.116 -15.364  1.00119.82           C
ATOM    130  OH  TYR    17     -24.512  17.485 -14.587  1.00119.82           O
ATOM    131  C   TYR    17     -31.026  14.784 -16.918  1.00119.82           C
ATOM    132  O   TYR    17     -31.540  15.561 -16.119  1.00119.82           O
ATOM    133  N   ALA    18     -31.758  14.053 -17.778  1.00 43.88           N
ATOM    134  CA  ALA    18     -33.189  14.096 -17.697  1.00 43.88           C
ATOM    135  CB  ALA    18     -33.869  14.317 -19.059  1.00 43.88           C
ATOM    136  C   ALA    18     -33.704  12.800 -17.154  1.00 43.88           C
ATOM    137  O   ALA    18     -33.111  11.742 -17.363  1.00 43.88           O
ATOM    138  N   GLY    19     -34.827  12.862 -16.405  1.00 46.97           N
ATOM    139  CA  GLY    19     -35.408  11.659 -15.887  1.00 46.97           C
ATOM    140  C   GLY    19     -35.906  11.920 -14.503  1.00 46.97           C
ATOM    141  O   GLY    19     -35.882  13.041 -13.996  1.00 46.97           O
ATOM    142  N   PRO    20     -36.404  10.863 -13.921  1.00 96.64           N
ATOM    143  CA  PRO    20     -36.953  10.887 -12.591  1.00 96.64           C
ATOM    144  CD  PRO    20     -36.977   9.800 -14.726  1.00 96.64           C
ATOM    145  CB  PRO    20     -37.833   9.635 -12.477  1.00 96.64           C
ATOM    146  CG  PRO    20     -37.463   8.772 -13.698  1.00 96.64           C
ATOM    147  C   PRO    20     -35.998  11.042 -11.441  1.00 96.64           C
ATOM    148  O   PRO    20     -36.437  11.499 -10.387  1.00 96.64           O
ATOM    149  N   GLY    21     -34.715  10.654 -11.580  1.00 32.50           N
ATOM    150  CA  GLY    21     -33.806  10.815 -10.476  1.00 32.50           C
ATOM    151  C   GLY    21     -33.908   9.619  -9.569  1.00 32.50           C
ATOM    152  O   GLY    21     -34.484   8.591  -9.918  1.00 32.50           O
ATOM    153  N   SER    22     -33.294   9.732  -8.373  1.00 58.38           N
ATOM    154  CA  SER    22     -33.237   8.702  -7.373  1.00 58.38           C
ATOM    155  CB  SER    22     -32.125   8.959  -6.339  1.00 58.38           C
ATOM    156  OG  SER    22     -32.381  10.169  -5.639  1.00 58.38           O
ATOM    157  C   SER    22     -34.536   8.586  -6.633  1.00 58.38           C
ATOM    158  O   SER    22     -34.753   7.610  -5.916  1.00 58.38           O
ATOM    159  N   ALA    23     -35.452   9.554  -6.813  1.00 42.99           N
ATOM    160  CA  ALA    23     -36.630   9.632  -5.992  1.00 42.99           C
ATOM    161  CB  ALA    23     -37.539  10.808  -6.387  1.00 42.99           C
ATOM    162  C   ALA    23     -37.467   8.386  -6.058  1.00 42.99           C
ATOM    163  O   ALA    23     -37.888   7.878  -5.020  1.00 42.99           O
ATOM    164  N   SER    24     -37.722   7.836  -7.259  1.00 77.74           N
ATOM    165  CA  SER    24     -38.615   6.710  -7.350  1.00 77.74           C
ATOM    166  CB  SER    24     -38.875   6.276  -8.802  1.00 77.74           C
ATOM    167  OG  SER    24     -39.761   5.164  -8.831  1.00 77.74           O
ATOM    168  C   SER    24     -38.055   5.526  -6.638  1.00 77.74           C
ATOM    169  O   SER    24     -38.758   4.821  -5.917  1.00 77.74           O
ATOM    170  N   LEU    25     -36.756   5.286  -6.835  1.00121.25           N
ATOM    171  CA  LEU    25     -36.103   4.131  -6.321  1.00121.25           C
ATOM    172  CB  LEU    25     -34.728   4.029  -6.965  1.00121.25           C
ATOM    173  CG  LEU    25     -33.774   3.066  -6.298  1.00121.25           C
ATOM    174  CD1 LEU    25     -32.685   2.702  -7.311  1.00121.25           C
ATOM    175  CD2 LEU    25     -33.212   3.709  -5.007  1.00121.25           C
ATOM    176  C   LEU    25     -36.069   4.105  -4.822  1.00121.25           C
ATOM    177  O   LEU    25     -36.264   3.050  -4.219  1.00121.25           O
ATOM    178  N   VAL    26     -35.772   5.246  -4.178  1.00 37.55           N
ATOM    179  CA  VAL    26     -35.678   5.293  -2.744  1.00 37.55           C
ATOM    180  CB  VAL    26     -35.264   6.643  -2.241  1.00 37.55           C
ATOM    181  CG1 VAL    26     -35.297   6.622  -0.704  1.00 37.55           C
ATOM    182  CG2 VAL    26     -33.883   6.975  -2.830  1.00 37.55           C
ATOM    183  C   VAL    26     -37.025   4.988  -2.181  1.00 37.55           C
ATOM    184  O   VAL    26     -37.146   4.373  -1.122  1.00 37.55           O
ATOM    185  N   ALA    27     -38.081   5.444  -2.876  1.00 24.95           N
ATOM    186  CA  ALA    27     -39.419   5.196  -2.430  1.00 24.95           C
ATOM    187  CB  ALA    27     -40.482   5.809  -3.358  1.00 24.95           C
ATOM    188  C   ALA    27     -39.609   3.719  -2.436  1.00 24.95           C
ATOM    189  O   ALA    27     -40.247   3.164  -1.542  1.00 24.95           O
ATOM    190  N   ALA    28     -39.057   3.043  -3.460  1.00 33.37           N
ATOM    191  CA  ALA    28     -39.184   1.620  -3.529  1.00 33.37           C
ATOM    192  CB  ALA    28     -38.500   1.018  -4.768  1.00 33.37           C
ATOM    193  C   ALA    28     -38.514   1.043  -2.319  1.00 33.37           C
ATOM    194  O   ALA    28     -39.068   0.173  -1.649  1.00 33.37           O
ATOM    195  N   ALA    29     -37.316   1.561  -1.981  1.00 44.86           N
ATOM    196  CA  ALA    29     -36.540   1.044  -0.891  1.00 44.86           C
ATOM    197  CB  ALA    29     -35.200   1.782  -0.724  1.00 44.86           C
ATOM    198  C   ALA    29     -37.262   1.150   0.411  1.00 44.86           C
ATOM    199  O   ALA    29     -37.343   0.179   1.163  1.00 44.86           O
ATOM    200  N   GLN    30     -37.847   2.321   0.696  1.00 74.06           N
ATOM    201  CA  GLN    30     -38.484   2.513   1.964  1.00 74.06           C
ATOM    202  CB  GLN    30     -39.066   3.926   2.143  1.00 74.06           C
ATOM    203  CG  GLN    30     -37.998   5.012   2.279  1.00 74.06           C
ATOM    204  CD  GLN    30     -37.361   4.871   3.656  1.00 74.06           C
ATOM    205  OE1 GLN    30     -36.993   3.777   4.081  1.00 74.06           O
ATOM    206  NE2 GLN    30     -37.237   6.013   4.384  1.00 74.06           N
ATOM    207  C   GLN    30     -39.612   1.542   2.075  1.00 74.06           C
ATOM    208  O   GLN    30     -39.872   0.998   3.148  1.00 74.06           O
ATOM    209  N   MET    31     -40.314   1.301   0.954  1.00132.15           N
ATOM    210  CA  MET    31     -41.440   0.414   0.968  1.00132.15           C
ATOM    211  CB  MET    31     -42.133   0.315  -0.401  1.00132.15           C
ATOM    212  CG  MET    31     -42.948   1.556  -0.767  1.00132.15           C
ATOM    213  SD  MET    31     -44.529   1.687   0.119  1.00132.15           S
ATOM    214  CE  MET    31     -45.340   0.408  -0.885  1.00132.15           C
ATOM    215  C   MET    31     -40.986  -0.966   1.337  1.00132.15           C
ATOM    216  O   MET    31     -41.619  -1.642   2.148  1.00132.15           O
ATOM    217  N   TRP    32     -39.852  -1.412   0.769  1.00 65.21           N
ATOM    218  CA  TRP    32     -39.366  -2.744   0.991  1.00 65.21           C
ATOM    219  CB  TRP    32     -38.066  -3.030   0.216  1.00 65.21           C
ATOM    220  CG  TRP    32     -38.195  -2.940  -1.287  1.00 65.21           C
ATOM    221  CD2 TRP    32     -39.049  -3.784  -2.073  1.00 65.21           C
ATOM    222  CD1 TRP    32     -37.594  -2.080  -2.158  1.00 65.21           C
ATOM    223  NE1 TRP    32     -38.017  -2.339  -3.441  1.00 65.21           N
ATOM    224  CE2 TRP    32     -38.911  -3.388  -3.402  1.00 65.21           C
ATOM    225  CE3 TRP    32     -39.873  -4.810  -1.713  1.00 65.21           C
ATOM    226  CZ2 TRP    32     -39.602  -4.015  -4.399  1.00 65.21           C
ATOM    227  CZ3 TRP    32     -40.569  -5.441  -2.720  1.00 65.21           C
ATOM    228  CH2 TRP    32     -40.435  -5.051  -4.036  1.00 65.21           C
ATOM    229  C   TRP    32     -39.058  -2.899   2.446  1.00 65.21           C
ATOM    230  O   TRP    32     -39.301  -3.951   3.035  1.00 65.21           O
ATOM    231  N   ASP    33     -38.466  -1.862   3.060  1.00 40.21           N
ATOM    232  CA  ASP    33     -38.142  -1.923   4.455  1.00 40.21           C
ATOM    233  CB  ASP    33     -37.330  -0.706   4.925  1.00 40.21           C
ATOM    234  CG  ASP    33     -35.935  -0.832   4.331  1.00 40.21           C
ATOM    235  OD1 ASP    33     -35.211  -1.788   4.718  1.00 40.21           O
ATOM    236  OD2 ASP    33     -35.571   0.030   3.488  1.00 40.21           O
ATOM    237  C   ASP    33     -39.408  -1.965   5.252  1.00 40.21           C
ATOM    238  O   ASP    33     -39.482  -2.635   6.280  1.00 40.21           O
ATOM    239  N   SER    34     -40.447  -1.240   4.798  1.00 36.43           N
ATOM    240  CA  SER    34     -41.669  -1.192   5.545  1.00 36.43           C
ATOM    241  CB  SER    34     -42.745  -0.318   4.877  1.00 36.43           C
ATOM    242  OG  SER    34     -42.335   1.041   4.872  1.00 36.43           O
ATOM    243  C   SER    34     -42.219  -2.581   5.654  1.00 36.43           C
ATOM    244  O   SER    34     -42.689  -2.971   6.721  1.00 36.43           O
ATOM    245  N   VAL    35     -42.201  -3.350   4.541  1.00 93.27           N
ATOM    246  CA  VAL    35     -42.714  -4.696   4.523  1.00 93.27           C
ATOM    247  CB  VAL    35     -42.887  -5.264   3.143  1.00 93.27           C
ATOM    248  CG1 VAL    35     -41.511  -5.474   2.496  1.00 93.27           C
ATOM    249  CG2 VAL    35     -43.713  -6.556   3.260  1.00 93.27           C
ATOM    250  C   VAL    35     -41.830  -5.628   5.296  1.00 93.27           C
ATOM    251  O   VAL    35     -42.321  -6.498   6.015  1.00 93.27           O
ATOM    252  N   ALA    36     -40.497  -5.472   5.177  1.00 32.01           N
ATOM    253  CA  ALA    36     -39.612  -6.363   5.868  1.00 32.01           C
ATOM    254  CB  ALA    36     -38.128  -6.007   5.684  1.00 32.01           C
ATOM    255  C   ALA    36     -39.928  -6.238   7.325  1.00 32.01           C
ATOM    256  O   ALA    36     -39.948  -7.227   8.055  1.00 32.01           O
ATOM    257  N   SER    37     -40.195  -5.002   7.782  1.00 76.25           N
ATOM    258  CA  SER    37     -40.500  -4.771   9.163  1.00 76.25           C
ATOM    259  CB  SER    37     -40.665  -3.277   9.489  1.00 76.25           C
ATOM    260  OG  SER    37     -39.436  -2.594   9.287  1.00 76.25           O
ATOM    261  C   SER    37     -41.790  -5.456   9.534  1.00 76.25           C
ATOM    262  O   SER    37     -41.866  -6.129  10.561  1.00 76.25           O
ATOM    263  N   ASP    38     -42.838  -5.298   8.699  1.00 55.36           N
ATOM    264  CA  ASP    38     -44.168  -5.801   8.945  1.00 55.36           C
ATOM    265  CB  ASP    38     -45.176  -5.301   7.897  1.00 55.36           C
ATOM    266  CG  ASP    38     -45.317  -3.794   8.044  1.00 55.36           C
ATOM    267  OD1 ASP    38     -44.752  -3.240   9.027  1.00 55.36           O
ATOM    268  OD2 ASP    38     -45.983  -3.174   7.173  1.00 55.36           O
ATOM    269  C   ASP    38     -44.198  -7.295   8.902  1.00 55.36           C
ATOM    270  O   ASP    38     -44.970  -7.912   9.632  1.00 55.36           O
ATOM    271  N   LEU    39     -43.395  -7.921   8.022  1.00 48.25           N
ATOM    272  CA  LEU    39     -43.400  -9.354   7.926  1.00 48.25           C
ATOM    273  CB  LEU    39     -42.434  -9.879   6.848  1.00 48.25           C
ATOM    274  CG  LEU    39     -42.792  -9.444   5.411  1.00 48.25           C
ATOM    275  CD1 LEU    39     -41.783 -10.008   4.396  1.00 48.25           C
ATOM    276  CD2 LEU    39     -44.243  -9.803   5.047  1.00 48.25           C
ATOM    277  C   LEU    39     -42.944  -9.905   9.244  1.00 48.25           C
ATOM    278  O   LEU    39     -43.538 -10.839   9.783  1.00 48.25           O
ATOM    279  N   PHE    40     -41.880  -9.306   9.812  1.00 89.45           N
ATOM    280  CA  PHE    40     -41.314  -9.756  11.051  1.00 89.45           C
ATOM    281  CB  PHE    40     -40.099  -8.919  11.490  1.00 89.45           C
ATOM    282  CG  PHE    40     -39.852  -9.217  12.931  1.00 89.45           C
ATOM    283  CD1 PHE    40     -39.165 -10.342  13.323  1.00 89.45           C
ATOM    284  CD2 PHE    40     -40.317  -8.354  13.900  1.00 89.45           C
ATOM    285  CE1 PHE    40     -38.950 -10.599  14.657  1.00 89.45           C
ATOM    286  CE2 PHE    40     -40.106  -8.604  15.235  1.00 89.45           C
ATOM    287  CZ  PHE    40     -39.421  -9.732  15.615  1.00 89.45           C
ATOM    288  C   PHE    40     -42.317  -9.638  12.155  1.00 89.45           C
ATOM    289  O   PHE    40     -42.469 -10.556  12.959  1.00 89.45           O
ATOM    290  N   SER    41     -43.027  -8.499  12.226  1.00 79.19           N
ATOM    291  CA  SER    41     -43.962  -8.261  13.289  1.00 79.19           C
ATOM    292  CB  SER    41     -44.721  -6.941  13.087  1.00 79.19           C
ATOM    293  OG  SER    41     -43.796  -5.879  12.908  1.00 79.19           O
ATOM    294  C   SER    41     -44.981  -9.347  13.240  1.00 79.19           C
ATOM    295  O   SER    41     -45.402  -9.868  14.271  1.00 79.19           O
ATOM    296  N   ALA    42     -45.408  -9.700  12.016  1.00 38.46           N
ATOM    297  CA  ALA    42     -46.379 -10.729  11.811  1.00 38.46           C
ATOM    298  CB  ALA    42     -46.767 -10.897  10.331  1.00 38.46           C
ATOM    299  C   ALA    42     -45.804 -12.037  12.271  1.00 38.46           C
ATOM    300  O   ALA    42     -46.511 -12.870  12.832  1.00 38.46           O
ATOM    301  N   ALA    43     -44.507 -12.274  12.001  1.00 33.38           N
ATOM    302  CA  ALA    43     -43.863 -13.492  12.410  1.00 33.38           C
ATOM    303  CB  ALA    43     -42.420 -13.606  11.888  1.00 33.38           C
ATOM    304  C   ALA    43     -43.799 -13.548  13.905  1.00 33.38           C
ATOM    305  O   ALA    43     -44.010 -14.598  14.509  1.00 33.38           O
ATOM    306  N   SER    44     -43.511 -12.399  14.541  1.00 81.75           N
ATOM    307  CA  SER    44     -43.320 -12.340  15.960  1.00 81.75           C
ATOM    308  CB  SER    44     -42.920 -10.939  16.451  1.00 81.75           C
ATOM    309  OG  SER    44     -42.747 -10.948  17.861  1.00 81.75           O
ATOM    310  C   SER    44     -44.576 -12.729  16.688  1.00 81.75           C
ATOM    311  O   SER    44     -44.501 -13.318  17.764  1.00 81.75           O
ATOM    312  N   ALA    45     -45.760 -12.362  16.162  1.00 43.47           N
ATOM    313  CA  ALA    45     -47.009 -12.706  16.790  1.00 43.47           C
ATOM    314  CB  ALA    45     -48.215 -12.022  16.123  1.00 43.47           C
ATOM    315  C   ALA    45     -47.238 -14.184  16.707  1.00 43.47           C
ATOM    316  O   ALA    45     -47.662 -14.806  17.679  1.00 43.47           O
ATOM    317  N   PHE    46     -46.958 -14.784  15.532  1.00 58.48           N
ATOM    318  CA  PHE    46     -47.173 -16.190  15.336  1.00 58.48           C
ATOM    319  CB  PHE    46     -46.741 -16.698  13.945  1.00 58.48           C
ATOM    320  CG  PHE    46     -47.799 -16.454  12.927  1.00 58.48           C
ATOM    321  CD1 PHE    46     -48.001 -15.209  12.379  1.00 58.48           C
ATOM    322  CD2 PHE    46     -48.574 -17.509  12.501  1.00 58.48           C
ATOM    323  CE1 PHE    46     -48.982 -15.019  11.436  1.00 58.48           C
ATOM    324  CE2 PHE    46     -49.556 -17.327  11.559  1.00 58.48           C
ATOM    325  CZ  PHE    46     -49.758 -16.078  11.024  1.00 58.48           C
ATOM    326  C   PHE    46     -46.326 -16.941  16.299  1.00 58.48           C
ATOM    327  O   PHE    46     -46.802 -17.841  16.990  1.00 58.48           O
ATOM    328  N   GLN    47     -45.048 -16.545  16.399  1.00107.18           N
ATOM    329  CA  GLN    47     -44.137 -17.257  17.234  1.00107.18           C
ATOM    330  CB  GLN    47     -42.713 -16.672  17.278  1.00107.18           C
ATOM    331  CG  GLN    47     -42.626 -15.303  17.947  1.00107.18           C
ATOM    332  CD  GLN    47     -41.168 -14.874  17.965  1.00107.18           C
ATOM    333  OE1 GLN    47     -40.839 -13.724  17.680  1.00107.18           O
ATOM    334  NE2 GLN    47     -40.264 -15.828  18.318  1.00107.18           N
ATOM    335  C   GLN    47     -44.689 -17.218  18.617  1.00107.18           C
ATOM    336  O   GLN    47     -44.440 -18.125  19.402  1.00107.18           O
ATOM    337  N   SER    48     -45.407 -16.138  18.969  1.00 52.18           N
ATOM    338  CA  SER    48     -45.979 -15.998  20.277  1.00 52.18           C
ATOM    339  CB  SER    48     -46.579 -14.602  20.510  1.00 52.18           C
ATOM    340  OG  SER    48     -47.135 -14.524  21.814  1.00 52.18           O
ATOM    341  C   SER    48     -47.083 -16.994  20.519  1.00 52.18           C
ATOM    342  O   SER    48     -47.077 -17.670  21.544  1.00 52.18           O
ATOM    343  N   VAL    49     -48.074 -17.086  19.603  1.00 52.64           N
ATOM    344  CA  VAL    49     -49.246 -17.915  19.761  1.00 52.64           C
ATOM    345  CB  VAL    49     -50.293 -17.612  18.726  1.00 52.64           C
ATOM    346  CG1 VAL    49     -51.499 -18.539  18.959  1.00 52.64           C
ATOM    347  CG2 VAL    49     -50.626 -16.112  18.800  1.00 52.64           C
ATOM    348  C   VAL    49     -48.950 -19.390  19.689  1.00 52.64           C
ATOM    349  O   VAL    49     -49.397 -20.160  20.539  1.00 52.64           O
ATOM    350  N   VAL    50     -48.192 -19.836  18.667  1.00 93.41           N
ATOM    351  CA  VAL    50     -47.910 -21.235  18.523  1.00 93.41           C
ATOM    352  CB  VAL    50     -47.145 -21.562  17.277  1.00 93.41           C
ATOM    353  CG1 VAL    50     -45.762 -20.897  17.364  1.00 93.41           C
ATOM    354  CG2 VAL    50     -47.084 -23.094  17.134  1.00 93.41           C
ATOM    355  C   VAL    50     -47.086 -21.674  19.690  1.00 93.41           C
ATOM    356  O   VAL    50     -47.203 -22.806  20.151  1.00 93.41           O
ATOM    357  N   TRP    51     -46.202 -20.784  20.171  1.00120.84           N
ATOM    358  CA  TRP    51     -45.317 -21.046  21.268  1.00120.84           C
ATOM    359  CB  TRP    51     -44.319 -19.897  21.482  1.00120.84           C
ATOM    360  CG  TRP    51     -43.335 -20.053  22.614  1.00120.84           C
ATOM    361  CD2 TRP    51     -43.252 -19.131  23.709  1.00120.84           C
ATOM    362  CD1 TRP    51     -42.343 -20.969  22.804  1.00120.84           C
ATOM    363  NE1 TRP    51     -41.653 -20.682  23.958  1.00120.84           N
ATOM    364  CE2 TRP    51     -42.199 -19.547  24.523  1.00120.84           C
ATOM    365  CE3 TRP    51     -43.988 -18.020  24.002  1.00120.84           C
ATOM    366  CZ2 TRP    51     -41.868 -18.856  25.653  1.00120.84           C
ATOM    367  CZ3 TRP    51     -43.658 -17.330  25.145  1.00120.84           C
ATOM    368  CH2 TRP    51     -42.619 -17.740  25.955  1.00120.84           C
ATOM    369  C   TRP    51     -46.102 -21.258  22.528  1.00120.84           C
ATOM    370  O   TRP    51     -45.733 -22.101  23.339  1.00120.84           O
ATOM    371  N   GLY    52     -47.151 -20.441  22.759  1.00 39.41           N
ATOM    372  CA  GLY    52     -48.022 -20.556  23.899  1.00 39.41           C
ATOM    373  C   GLY    52     -48.882 -21.770  23.760  1.00 39.41           C
ATOM    374  O   GLY    52     -49.183 -22.435  24.749  1.00 39.41           O
ATOM    375  N   LEU    53     -49.328 -22.062  22.522  1.00104.04           N
ATOM    376  CA  LEU    53     -50.233 -23.141  22.279  1.00104.04           C
ATOM    377  CB  LEU    53     -50.623 -23.251  20.787  1.00104.04           C
ATOM    378  CG  LEU    53     -51.787 -24.214  20.440  1.00104.04           C
ATOM    379  CD1 LEU    53     -52.044 -24.214  18.924  1.00104.04           C
ATOM    380  CD2 LEU    53     -51.597 -25.641  20.978  1.00104.04           C
ATOM    381  C   LEU    53     -49.556 -24.410  22.686  1.00104.04           C
ATOM    382  O   LEU    53     -50.124 -25.216  23.420  1.00104.04           O
ATOM    383  N   THR    54     -48.311 -24.615  22.229  1.00 42.57           N
ATOM    384  CA  THR    54     -47.594 -25.817  22.523  1.00 42.57           C
ATOM    385  CB  THR    54     -46.289 -25.893  21.790  1.00 42.57           C
ATOM    386  OG1 THR    54     -46.518 -25.817  20.391  1.00 42.57           O
ATOM    387  CG2 THR    54     -45.600 -27.221  22.140  1.00 42.57           C
ATOM    388  C   THR    54     -47.309 -25.911  23.994  1.00 42.57           C
ATOM    389  O   THR    54     -47.500 -26.962  24.602  1.00 42.57           O
ATOM    390  N   VAL    55     -46.852 -24.806  24.615  1.00103.24           N
ATOM    391  CA  VAL    55     -46.465 -24.830  25.999  1.00103.24           C
ATOM    392  CB  VAL    55     -45.840 -23.544  26.456  1.00103.24           C
ATOM    393  CG1 VAL    55     -44.520 -23.358  25.689  1.00103.24           C
ATOM    394  CG2 VAL    55     -46.840 -22.398  26.244  1.00103.24           C
ATOM    395  C   VAL    55     -47.637 -25.127  26.890  1.00103.24           C
ATOM    396  O   VAL    55     -47.538 -25.968  27.783  1.00103.24           O
ATOM    397  N   GLY    56     -48.765 -24.420  26.681  1.00 59.54           N
ATOM    398  CA  GLY    56     -49.985 -24.568  27.433  1.00 59.54           C
ATOM    399  C   GLY    56     -50.600 -25.894  27.117  1.00 59.54           C
ATOM    400  O   GLY    56     -51.256 -26.500  27.963  1.00 59.54           O
ATOM    401  N   SER    57     -50.386 -26.384  25.880  1.00168.91           N
ATOM    402  CA  SER    57     -50.999 -27.596  25.421  1.00168.91           C
ATOM    403  CB  SER    57     -50.584 -28.829  26.246  1.00168.91           C
ATOM    404  OG  SER    57     -51.223 -29.992  25.742  1.00168.91           O
ATOM    405  C   SER    57     -52.489 -27.462  25.499  1.00168.91           C
ATOM    406  O   SER    57     -53.152 -28.129  26.293  1.00168.91           O
ATOM    407  N   TRP    58     -53.048 -26.562  24.663  1.00 99.11           N
ATOM    408  CA  TRP    58     -54.458 -26.308  24.637  1.00 99.11           C
ATOM    409  CB  TRP    58     -54.848 -25.273  23.568  1.00 99.11           C
ATOM    410  CG  TRP    58     -54.348 -23.870  23.815  1.00 99.11           C
ATOM    411  CD2 TRP    58     -54.443 -22.816  22.845  1.00 99.11           C
ATOM    412  CD1 TRP    58     -53.742 -23.333  24.913  1.00 99.11           C
ATOM    413  NE1 TRP    58     -53.454 -22.006  24.687  1.00 99.11           N
ATOM    414  CE2 TRP    58     -53.880 -21.676  23.416  1.00 99.11           C
ATOM    415  CE3 TRP    58     -54.957 -22.803  21.580  1.00 99.11           C
ATOM    416  CZ2 TRP    58     -53.824 -20.496  22.727  1.00 99.11           C
ATOM    417  CZ3 TRP    58     -54.897 -21.613  20.889  1.00 99.11           C
ATOM    418  CH2 TRP    58     -54.342 -20.482  21.450  1.00 99.11           C
ATOM    419  C   TRP    58     -55.196 -27.578  24.293  1.00 99.11           C
ATOM    420  O   TRP    58     -56.074 -28.036  25.023  1.00 99.11           O
ATOM    421  N   ILE    59     -54.824 -28.146  23.135  1.00118.44           N
ATOM    422  CA  ILE    59     -55.297 -29.294  22.407  1.00118.44           C
ATOM    423  CB  ILE    59     -54.793 -29.224  20.999  1.00118.44           C
ATOM    424  CG2 ILE    59     -55.399 -30.378  20.191  1.00118.44           C
ATOM    425  CG1 ILE    59     -55.150 -27.851  20.410  1.00118.44           C
ATOM    426  CD1 ILE    59     -54.344 -27.517  19.159  1.00118.44           C
ATOM    427  C   ILE    59     -54.909 -30.613  23.006  1.00118.44           C
ATOM    428  O   ILE    59     -55.469 -31.632  22.623  1.00118.44           O
ATOM    429  N   GLY    60     -53.854 -30.690  23.835  1.00 38.25           N
ATOM    430  CA  GLY    60     -53.481 -31.988  24.324  1.00 38.25           C
ATOM    431  C   GLY    60     -52.484 -32.521  23.345  1.00 38.25           C
ATOM    432  O   GLY    60     -51.660 -31.776  22.817  1.00 38.25           O
ATOM    433  N   SER    61     -52.528 -33.835  23.071  1.00 79.86           N
ATOM    434  CA  SER    61     -51.560 -34.420  22.190  1.00 79.86           C
ATOM    435  CB  SER    61     -51.734 -35.941  22.040  1.00 79.86           C
ATOM    436  OG  SER    61     -51.518 -36.586  23.287  1.00 79.86           O
ATOM    437  C   SER    61     -51.712 -33.819  20.823  1.00 79.86           C
ATOM    438  O   SER    61     -50.748 -33.773  20.059  1.00 79.86           O
ATOM    439  N   SER    62     -52.938 -33.373  20.478  1.00 95.43           N
ATOM    440  CA  SER    62     -53.278 -32.839  19.181  1.00 95.43           C
ATOM    441  CB  SER    62     -54.785 -32.938  18.878  1.00 95.43           C
ATOM    442  OG  SER    62     -55.067 -32.400  17.595  1.00 95.43           O
ATOM    443  C   SER    62     -52.853 -31.413  19.000  1.00 95.43           C
ATOM    444  O   SER    62     -52.997 -30.872  17.905  1.00 95.43           O
ATOM    445  N   ALA    63     -52.308 -30.760  20.040  1.00 43.18           N
ATOM    446  CA  ALA    63     -51.928 -29.375  19.913  1.00 43.18           C
ATOM    447  CB  ALA    63     -51.236 -28.830  21.175  1.00 43.18           C
ATOM    448  C   ALA    63     -50.956 -29.266  18.781  1.00 43.18           C
ATOM    449  O   ALA    63     -50.931 -28.271  18.056  1.00 43.18           O
ATOM    450  N   GLY    64     -50.137 -30.312  18.592  1.00 36.75           N
ATOM    451  CA  GLY    64     -49.114 -30.300  17.588  1.00 36.75           C
ATOM    452  C   GLY    64     -49.730 -30.064  16.246  1.00 36.75           C
ATOM    453  O   GLY    64     -49.152 -29.365  15.415  1.00 36.75           O
ATOM    454  N   LEU    65     -50.936 -30.611  16.009  1.00106.73           N
ATOM    455  CA  LEU    65     -51.532 -30.536  14.708  1.00106.73           C
ATOM    456  CB  LEU    65     -52.951 -31.129  14.675  1.00106.73           C
ATOM    457  CG  LEU    65     -53.013 -32.624  15.042  1.00106.73           C
ATOM    458  CD1 LEU    65     -54.455 -33.153  14.982  1.00106.73           C
ATOM    459  CD2 LEU    65     -52.035 -33.454  14.195  1.00106.73           C
ATOM    460  C   LEU    65     -51.645 -29.099  14.302  1.00106.73           C
ATOM    461  O   LEU    65     -51.389 -28.769  13.147  1.00106.73           O
ATOM    462  N   MET    66     -52.049 -28.205  15.227  1.00131.70           N
ATOM    463  CA  MET    66     -52.183 -26.813  14.886  1.00131.70           C
ATOM    464  CB  MET    66     -52.871 -25.995  15.991  1.00131.70           C
ATOM    465  CG  MET    66     -54.398 -26.116  15.953  1.00131.70           C
ATOM    466  SD  MET    66     -55.053 -27.796  16.189  1.00131.70           S
ATOM    467  CE  MET    66     -55.003 -28.224  14.425  1.00131.70           C
ATOM    468  C   MET    66     -50.855 -26.197  14.569  1.00131.70           C
ATOM    469  O   MET    66     -50.740 -25.410  13.630  1.00131.70           O
ATOM    470  N   VAL    67     -49.804 -26.537  15.336  1.00 33.86           N
ATOM    471  CA  VAL    67     -48.520 -25.947  15.079  1.00 33.86           C
ATOM    472  CB  VAL    67     -47.459 -26.433  16.021  1.00 33.86           C
ATOM    473  CG1 VAL    67     -46.111 -25.836  15.582  1.00 33.86           C
ATOM    474  CG2 VAL    67     -47.864 -26.060  17.457  1.00 33.86           C
ATOM    475  C   VAL    67     -48.113 -26.349  13.700  1.00 33.86           C
ATOM    476  O   VAL    67     -47.588 -25.548  12.927  1.00 33.86           O
ATOM    477  N   ALA    68     -48.377 -27.617  13.349  1.00 30.38           N
ATOM    478  CA  ALA    68     -47.985 -28.112  12.066  1.00 30.38           C
ATOM    479  CB  ALA    68     -48.403 -29.576  11.850  1.00 30.38           C
ATOM    480  C   ALA    68     -48.670 -27.289  11.024  1.00 30.38           C
ATOM    481  O   ALA    68     -48.052 -26.878  10.042  1.00 30.38           O
ATOM    482  N   ALA    69     -49.964 -26.983  11.236  1.00 39.23           N
ATOM    483  CA  ALA    69     -50.700 -26.284  10.222  1.00 39.23           C
ATOM    484  CB  ALA    69     -52.166 -26.036  10.614  1.00 39.23           C
ATOM    485  C   ALA    69     -50.073 -24.944   9.971  1.00 39.23           C
ATOM    486  O   ALA    69     -49.923 -24.533   8.822  1.00 39.23           O
ATOM    487  N   ALA    70     -49.678 -24.237  11.046  1.00 53.65           N
ATOM    488  CA  ALA    70     -49.152 -22.896  10.990  1.00 53.65           C
ATOM    489  CB  ALA    70     -48.966 -22.277  12.387  1.00 53.65           C
ATOM    490  C   ALA    70     -47.827 -22.803  10.283  1.00 53.65           C
ATOM    491  O   ALA    70     -47.540 -21.799   9.634  1.00 53.65           O
ATOM    492  N   SER    71     -46.984 -23.844  10.389  1.00101.77           N
ATOM    493  CA  SER    71     -45.610 -23.799   9.955  1.00101.77           C
ATOM    494  CB  SER    71     -44.924 -25.174  10.057  1.00101.77           C
ATOM    495  OG  SER    71     -43.575 -25.082   9.619  1.00101.77           O
ATOM    496  C   SER    71     -45.404 -23.310   8.544  1.00101.77           C
ATOM    497  O   SER    71     -44.502 -22.500   8.335  1.00101.77           O
ATOM    498  N   PRO    72     -46.142 -23.711   7.552  1.00 90.84           N
ATOM    499  CA  PRO    72     -45.812 -23.283   6.214  1.00 90.84           C
ATOM    500  CD  PRO    72     -46.804 -25.006   7.561  1.00 90.84           C
ATOM    501  CB  PRO    72     -46.714 -24.100   5.293  1.00 90.84           C
ATOM    502  CG  PRO    72     -46.923 -25.411   6.079  1.00 90.84           C
ATOM    503  C   PRO    72     -45.870 -21.796   6.018  1.00 90.84           C
ATOM    504  O   PRO    72     -45.085 -21.284   5.220  1.00 90.84           O
ATOM    505  N   TYR    73     -46.822 -21.105   6.677  1.00 68.91           N
ATOM    506  CA  TYR    73     -46.982 -19.679   6.614  1.00 68.91           C
ATOM    507  CB  TYR    73     -48.338 -19.228   7.190  1.00 68.91           C
ATOM    508  CG  TYR    73     -48.435 -17.742   7.109  1.00 68.91           C
ATOM    509  CD1 TYR    73     -47.922 -16.946   8.107  1.00 68.91           C
ATOM    510  CD2 TYR    73     -49.045 -17.144   6.031  1.00 68.91           C
ATOM    511  CE1 TYR    73     -48.019 -15.575   8.028  1.00 68.91           C
ATOM    512  CE2 TYR    73     -49.146 -15.775   5.947  1.00 68.91           C
ATOM    513  CZ  TYR    73     -48.631 -14.987   6.947  1.00 68.91           C
ATOM    514  OH  TYR    73     -48.731 -13.582   6.869  1.00 68.91           O
ATOM    515  C   TYR    73     -45.903 -18.998   7.405  1.00 68.91           C
ATOM    516  O   TYR    73     -45.371 -17.969   6.993  1.00 68.91           O
ATOM    517  N   VAL    74     -45.579 -19.550   8.591  1.00 33.89           N
ATOM    518  CA  VAL    74     -44.606 -18.958   9.465  1.00 33.89           C
ATOM    519  CB  VAL    74     -44.455 -19.712  10.756  1.00 33.89           C
ATOM    520  CG1 VAL    74     -43.323 -19.068  11.575  1.00 33.89           C
ATOM    521  CG2 VAL    74     -45.817 -19.733  11.471  1.00 33.89           C
ATOM    522  C   VAL    74     -43.277 -18.967   8.783  1.00 33.89           C
ATOM    523  O   VAL    74     -42.517 -18.004   8.876  1.00 33.89           O
ATOM    524  N   ALA    75     -42.958 -20.067   8.080  1.00 30.57           N
ATOM    525  CA  ALA    75     -41.684 -20.170   7.430  1.00 30.57           C
ATOM    526  CB  ALA    75     -41.487 -21.521   6.723  1.00 30.57           C
ATOM    527  C   ALA    75     -41.576 -19.103   6.391  1.00 30.57           C
ATOM    528  O   ALA    75     -40.551 -18.434   6.274  1.00 30.57           O
ATOM    529  N   TRP    76     -42.662 -18.893   5.630  1.00 61.81           N
ATOM    530  CA  TRP    76     -42.643 -17.945   4.558  1.00 61.81           C
ATOM    531  CB  TRP    76     -43.959 -17.904   3.767  1.00 61.81           C
ATOM    532  CG  TRP    76     -43.948 -16.905   2.636  1.00 61.81           C
ATOM    533  CD2 TRP    76     -44.488 -15.577   2.728  1.00 61.81           C
ATOM    534  CD1 TRP    76     -43.460 -17.034   1.368  1.00 61.81           C
ATOM    535  NE1 TRP    76     -43.657 -15.868   0.668  1.00 61.81           N
ATOM    536  CE2 TRP    76     -44.290 -14.962   1.493  1.00 61.81           C
ATOM    537  CE3 TRP    76     -45.102 -14.925   3.759  1.00 61.81           C
ATOM    538  CZ2 TRP    76     -44.703 -13.678   1.269  1.00 61.81           C
ATOM    539  CZ3 TRP    76     -45.516 -13.631   3.529  1.00 61.81           C
ATOM    540  CH2 TRP    76     -45.321 -13.018   2.308  1.00 61.81           C
ATOM    541  C   TRP    76     -42.401 -16.578   5.112  1.00 61.81           C
ATOM    542  O   TRP    76     -41.697 -15.773   4.503  1.00 61.81           O
ATOM    543  N   MET    77     -42.989 -16.280   6.285  1.00149.66           N
ATOM    544  CA  MET    77     -42.896 -14.969   6.863  1.00149.66           C
ATOM    545  CB  MET    77     -43.628 -14.886   8.214  1.00149.66           C
ATOM    546  CG  MET    77     -43.826 -13.461   8.730  1.00149.66           C
ATOM    547  SD  MET    77     -45.158 -12.545   7.898  1.00149.66           S
ATOM    548  CE  MET    77     -44.357 -12.480   6.270  1.00149.66           C
ATOM    549  C   MET    77     -41.464 -14.614   7.130  1.00149.66           C
ATOM    550  O   MET    77     -40.984 -13.560   6.714  1.00149.66           O
ATOM    551  N   SER    78     -40.732 -15.515   7.807  1.00 83.24           N
ATOM    552  CA  SER    78     -39.373 -15.257   8.181  1.00 83.24           C
ATOM    553  CB  SER    78     -38.797 -16.392   9.040  1.00 83.24           C
ATOM    554  OG  SER    78     -37.450 -16.104   9.377  1.00 83.24           O
ATOM    555  C   SER    78     -38.515 -15.146   6.961  1.00 83.24           C
ATOM    556  O   SER    78     -37.671 -14.257   6.862  1.00 83.24           O
ATOM    557  N   VAL    79     -38.706 -16.059   5.994  1.00 38.53           N
ATOM    558  CA  VAL    79     -37.875 -16.065   4.827  1.00 38.53           C
ATOM    559  CB  VAL    79     -38.142 -17.236   3.930  1.00 38.53           C
ATOM    560  CG1 VAL    79     -37.285 -17.086   2.661  1.00 38.53           C
ATOM    561  CG2 VAL    79     -37.854 -18.524   4.718  1.00 38.53           C
ATOM    562  C   VAL    79     -38.080 -14.816   4.023  1.00 38.53           C
ATOM    563  O   VAL    79     -37.119 -14.217   3.543  1.00 38.53           O
ATOM    564  N   THR    80     -39.347 -14.396   3.852  1.00 50.33           N
ATOM    565  CA  THR    80     -39.688 -13.264   3.036  1.00 50.33           C
ATOM    566  CB  THR    80     -41.163 -13.127   2.840  1.00 50.33           C
ATOM    567  OG1 THR    80     -41.681 -14.314   2.259  1.00 50.33           O
ATOM    568  CG2 THR    80     -41.422 -11.929   1.907  1.00 50.33           C
ATOM    569  C   THR    80     -39.188 -11.989   3.646  1.00 50.33           C
ATOM    570  O   THR    80     -38.793 -11.069   2.932  1.00 50.33           O
ATOM    571  N   ALA    81     -39.194 -11.887   4.988  1.00 30.00           N
ATOM    572  CA  ALA    81     -38.787 -10.655   5.602  1.00 30.00           C
ATOM    573  CB  ALA    81     -38.805 -10.718   7.138  1.00 30.00           C
ATOM    574  C   ALA    81     -37.379 -10.376   5.180  1.00 30.00           C
ATOM    575  O   ALA    81     -37.034  -9.241   4.850  1.00 30.00           O
ATOM    576  N   GLY    82     -36.533 -11.420   5.160  1.00 22.73           N
ATOM    577  CA  GLY    82     -35.167 -11.251   4.768  1.00 22.73           C
ATOM    578  C   GLY    82     -35.145 -10.790   3.347  1.00 22.73           C
ATOM    579  O   GLY    82     -34.317  -9.967   2.963  1.00 22.73           O
ATOM    580  N   GLN    83     -36.063 -11.325   2.522  1.00 78.40           N
ATOM    581  CA  GLN    83     -36.097 -10.982   1.133  1.00 78.40           C
ATOM    582  CB  GLN    83     -37.201 -11.746   0.381  1.00 78.40           C
ATOM    583  CG  GLN    83     -37.462 -11.242  -1.039  1.00 78.40           C
ATOM    584  CD  GLN    83     -38.513 -10.141  -0.944  1.00 78.40           C
ATOM    585  OE1 GLN    83     -39.554 -10.327  -0.316  1.00 78.40           O
ATOM    586  NE2 GLN    83     -38.237  -8.963  -1.565  1.00 78.40           N
ATOM    587  C   GLN    83     -36.355  -9.512   0.965  1.00 78.40           C
ATOM    588  O   GLN    83     -35.686  -8.854   0.169  1.00 78.40           O
ATOM    589  N   ALA    84     -37.336  -8.960   1.706  1.00 39.95           N
ATOM    590  CA  ALA    84     -37.711  -7.572   1.598  1.00 39.95           C
ATOM    591  CB  ALA    84     -38.978  -7.231   2.403  1.00 39.95           C
ATOM    592  C   ALA    84     -36.614  -6.666   2.074  1.00 39.95           C
ATOM    593  O   ALA    84     -36.339  -5.630   1.470  1.00 39.95           O
ATOM    594  N   GLU    85     -35.947  -7.014   3.187  1.00 89.64           N
ATOM    595  CA  GLU    85     -34.917  -6.133   3.647  1.00 89.64           C
ATOM    596  CB  GLU    85     -34.261  -6.551   4.978  1.00 89.64           C
ATOM    597  CG  GLU    85     -33.499  -7.876   4.949  1.00 89.64           C
ATOM    598  CD  GLU    85     -32.753  -7.964   6.275  1.00 89.64           C
ATOM    599  OE1 GLU    85     -32.517  -6.887   6.884  1.00 89.64           O
ATOM    600  OE2 GLU    85     -32.411  -9.100   6.697  1.00 89.64           O
ATOM    601  C   GLU    85     -33.862  -6.098   2.588  1.00 89.64           C
ATOM    602  O   GLU    85     -33.226  -5.069   2.370  1.00 89.64           O
ATOM    603  N   LEU    86     -33.644  -7.240   1.908  1.00101.22           N
ATOM    604  CA  LEU    86     -32.629  -7.311   0.899  1.00101.22           C
ATOM    605  CB  LEU    86     -32.455  -8.747   0.355  1.00101.22           C
ATOM    606  CG  LEU    86     -31.211  -9.008  -0.531  1.00101.22           C
ATOM    607  CD1 LEU    86     -31.186 -10.474  -0.988  1.00101.22           C
ATOM    608  CD2 LEU    86     -31.082  -8.041  -1.719  1.00101.22           C
ATOM    609  C   LEU    86     -32.991  -6.385  -0.225  1.00101.22           C
ATOM    610  O   LEU    86     -32.153  -5.626  -0.708  1.00101.22           O
ATOM    611  N   THR    87     -34.260  -6.402  -0.664  1.00121.38           N
ATOM    612  CA  THR    87     -34.648  -5.553  -1.752  1.00121.38           C
ATOM    613  CB  THR    87     -36.024  -5.844  -2.284  1.00121.38           C
ATOM    614  OG1 THR    87     -36.328  -4.963  -3.356  1.00121.38           O
ATOM    615  CG2 THR    87     -37.056  -5.735  -1.160  1.00121.38           C
ATOM    616  C   THR    87     -34.537  -4.125  -1.324  1.00121.38           C
ATOM    617  O   THR    87     -34.237  -3.255  -2.137  1.00121.38           O
ATOM    618  N   ALA    88     -34.787  -3.839  -0.034  1.00 35.13           N
ATOM    619  CA  ALA    88     -34.703  -2.481   0.418  1.00 35.13           C
ATOM    620  CB  ALA    88     -35.033  -2.334   1.912  1.00 35.13           C
ATOM    621  C   ALA    88     -33.300  -1.980   0.217  1.00 35.13           C
ATOM    622  O   ALA    88     -33.086  -0.881  -0.291  1.00 35.13           O
ATOM    623  N   ALA    89     -32.293  -2.777   0.606  1.00 50.57           N
ATOM    624  CA  ALA    89     -30.928  -2.360   0.449  1.00 50.57           C
ATOM    625  CB  ALA    89     -29.931  -3.340   1.091  1.00 50.57           C
ATOM    626  C   ALA    89     -30.594  -2.274  -1.008  1.00 50.57           C
ATOM    627  O   ALA    89     -29.822  -1.419  -1.435  1.00 50.57           O
ATOM    628  N   GLN    90     -31.118  -3.218  -1.804  1.00172.50           N
ATOM    629  CA  GLN    90     -30.799  -3.277  -3.201  1.00172.50           C
ATOM    630  CB  GLN    90     -31.121  -4.650  -3.828  1.00172.50           C
ATOM    631  CG  GLN    90     -32.601  -5.016  -3.865  1.00172.50           C
ATOM    632  CD  GLN    90     -33.120  -4.585  -5.223  1.00172.50           C
ATOM    633  OE1 GLN    90     -33.361  -3.408  -5.481  1.00172.50           O
ATOM    634  NE2 GLN    90     -33.287  -5.578  -6.138  1.00172.50           N
ATOM    635  C   GLN    90     -31.443  -2.170  -3.967  1.00172.50           C
ATOM    636  O   GLN    90     -30.892  -1.694  -4.955  1.00172.50           O
ATOM    637  N   VAL    91     -32.658  -1.749  -3.581  1.00136.88           N
ATOM    638  CA  VAL    91     -33.234  -0.669  -4.311  1.00136.88           C
ATOM    639  CB  VAL    91     -34.656  -0.432  -3.966  1.00136.88           C
ATOM    640  CG1 VAL    91     -35.522  -1.515  -4.634  1.00136.88           C
ATOM    641  CG2 VAL    91     -34.711  -0.575  -2.457  1.00136.88           C
ATOM    642  C   VAL    91     -32.378   0.535  -4.102  1.00136.88           C
ATOM    643  O   VAL    91     -32.130   1.255  -5.058  1.00136.88           O
ATOM    644  N   ARG    92     -31.885   0.781  -2.872  1.00 87.33           N
ATOM    645  CA  ARG    92     -31.061   1.925  -2.557  1.00 87.33           C
ATOM    646  CB  ARG    92     -30.816   2.047  -1.043  1.00 87.33           C
ATOM    647  CG  ARG    92     -30.083   3.320  -0.610  1.00 87.33           C
ATOM    648  CD  ARG    92     -30.189   3.573   0.897  1.00 87.33           C
ATOM    649  NE  ARG    92     -29.447   4.825   1.212  1.00 87.33           N
ATOM    650  CZ  ARG    92     -28.233   4.757   1.834  1.00 87.33           C
ATOM    651  NH1 ARG    92     -27.710   3.540   2.170  1.00 87.33           N
ATOM    652  NH2 ARG    92     -27.553   5.899   2.137  1.00 87.33           N
ATOM    653  C   ARG    92     -29.730   1.832  -3.239  1.00 87.33           C
ATOM    654  O   ARG    92     -29.224   2.827  -3.757  1.00 87.33           O
ATOM    655  N   VAL    93     -29.125   0.629  -3.260  1.00105.03           N
ATOM    656  CA  VAL    93     -27.848   0.480  -3.890  1.00105.03           C
ATOM    657  CB  VAL    93     -27.289  -0.916  -3.825  1.00105.03           C
ATOM    658  CG1 VAL    93     -27.109  -1.296  -2.346  1.00105.03           C
ATOM    659  CG2 VAL    93     -28.185  -1.875  -4.619  1.00105.03           C
ATOM    660  C   VAL    93     -28.057   0.839  -5.320  1.00105.03           C
ATOM    661  O   VAL    93     -27.194   1.425  -5.970  1.00105.03           O
ATOM    662  N   ALA    94     -29.244   0.502  -5.844  1.00 46.71           N
ATOM    663  CA  ALA    94     -29.537   0.799  -7.208  1.00 46.71           C
ATOM    664  CB  ALA    94     -30.944   0.339  -7.625  1.00 46.71           C
ATOM    665  C   ALA    94     -29.453   2.288  -7.434  1.00 46.71           C
ATOM    666  O   ALA    94     -28.866   2.719  -8.424  1.00 46.71           O
ATOM    667  N   ALA    95     -30.031   3.111  -6.530  1.00 51.76           N
ATOM    668  CA  ALA    95     -30.077   4.550  -6.697  1.00 51.76           C
ATOM    669  CB  ALA    95     -30.869   5.314  -5.632  1.00 51.76           C
ATOM    670  C   ALA    95     -28.726   5.147  -6.587  1.00 51.76           C
ATOM    671  O   ALA    95     -28.364   6.039  -7.353  1.00 51.76           O
ATOM    672  N   ALA    96     -27.948   4.658  -5.613  1.00 43.32           N
ATOM    673  CA  ALA    96     -26.654   5.204  -5.360  1.00 43.32           C
ATOM    674  CB  ALA    96     -25.892   4.444  -4.261  1.00 43.32           C
ATOM    675  C   ALA    96     -25.900   5.052  -6.632  1.00 43.32           C
ATOM    676  O   ALA    96     -25.058   5.883  -6.967  1.00 43.32           O
ATOM    677  N   ALA    97     -26.178   3.963  -7.369  1.00 34.09           N
ATOM    678  CA  ALA    97     -25.502   3.722  -8.607  1.00 34.09           C
ATOM    679  CB  ALA    97     -25.984   2.428  -9.280  1.00 34.09           C
ATOM    680  C   ALA    97     -25.785   4.847  -9.563  1.00 34.09           C
ATOM    681  O   ALA    97     -24.883   5.340 -10.239  1.00 34.09           O
ATOM    682  N   TYR    98     -27.059   5.276  -9.641  1.00 59.75           N
ATOM    683  CA  TYR    98     -27.480   6.338 -10.516  1.00 59.75           C
ATOM    684  CB  TYR    98     -29.008   6.510 -10.473  1.00 59.75           C
ATOM    685  CG  TYR    98     -29.377   7.781 -11.153  1.00 59.75           C
ATOM    686  CD1 TYR    98     -29.411   7.872 -12.525  1.00 59.75           C
ATOM    687  CD2 TYR    98     -29.709   8.882 -10.399  1.00 59.75           C
ATOM    688  CE1 TYR    98     -29.760   9.056 -13.133  1.00 59.75           C
ATOM    689  CE2 TYR    98     -30.057  10.065 -11.002  1.00 59.75           C
ATOM    690  CZ  TYR    98     -30.085  10.153 -12.372  1.00 59.75           C
ATOM    691  OH  TYR    98     -30.443  11.367 -12.997  1.00 59.75           O
ATOM    692  C   TYR    98     -26.851   7.627 -10.088  1.00 59.75           C
ATOM    693  O   TYR    98     -26.364   8.397 -10.915  1.00 59.75           O
ATOM    694  N   GLU    99     -26.831   7.881  -8.768  1.00 38.75           N
ATOM    695  CA  GLU    99     -26.322   9.116  -8.243  1.00 38.75           C
ATOM    696  CB  GLU    99     -26.393   9.187  -6.708  1.00 38.75           C
ATOM    697  CG  GLU    99     -27.816   9.231  -6.149  1.00 38.75           C
ATOM    698  CD  GLU    99     -27.710   9.261  -4.632  1.00 38.75           C
ATOM    699  OE1 GLU    99     -26.558   9.268  -4.122  1.00 38.75           O
ATOM    700  OE2 GLU    99     -28.778   9.279  -3.962  1.00 38.75           O
ATOM    701  C   GLU    99     -24.877   9.245  -8.601  1.00 38.75           C
ATOM    702  O   GLU    99     -24.408  10.338  -8.910  1.00 38.75           O
ATOM    703  N   THR   100     -24.123   8.132  -8.537  1.00 37.30           N
ATOM    704  CA  THR   100     -22.715   8.152  -8.819  1.00 37.30           C
ATOM    705  CB  THR   100     -22.065   6.826  -8.553  1.00 37.30           C
ATOM    706  OG1 THR   100     -22.261   6.450  -7.198  1.00 37.30           O
ATOM    707  CG2 THR   100     -20.561   6.941  -8.862  1.00 37.30           C
ATOM    708  C   THR   100     -22.485   8.476 -10.269  1.00 37.30           C
ATOM    709  O   THR   100     -21.570   9.224 -10.610  1.00 37.30           O
ATOM    710  N   ALA   101     -23.304   7.892 -11.166  1.00 39.91           N
ATOM    711  CA  ALA   101     -23.167   8.060 -12.590  1.00 39.91           C
ATOM    712  CB  ALA   101     -24.144   7.179 -13.389  1.00 39.91           C
ATOM    713  C   ALA   101     -23.434   9.480 -12.981  1.00 39.91           C
ATOM    714  O   ALA   101     -22.788  10.024 -13.876  1.00 39.91           O
ATOM    715  N   TYR   102     -24.440  10.097 -12.342  1.00 63.33           N
ATOM    716  CA  TYR   102     -24.830  11.454 -12.602  1.00 63.33           C
ATOM    717  CB  TYR   102     -26.084  11.809 -11.782  1.00 63.33           C
ATOM    718  CG  TYR   102     -26.597  13.175 -12.086  1.00 63.33           C
ATOM    719  CD1 TYR   102     -26.051  14.288 -11.487  1.00 63.33           C
ATOM    720  CD2 TYR   102     -27.650  13.337 -12.958  1.00 63.33           C
ATOM    721  CE1 TYR   102     -26.545  15.543 -11.758  1.00 63.33           C
ATOM    722  CE2 TYR   102     -28.146  14.589 -13.232  1.00 63.33           C
ATOM    723  CZ  TYR   102     -27.595  15.695 -12.631  1.00 63.33           C
ATOM    724  OH  TYR   102     -28.105  16.983 -12.907  1.00 63.33           O
ATOM    725  C   TYR   102     -23.696  12.341 -12.188  1.00 63.33           C
ATOM    726  O   TYR   102     -23.349  13.293 -12.885  1.00 63.33           O
ATOM    727  N   GLY   103     -23.065  12.027 -11.040  1.00 36.25           N
ATOM    728  CA  GLY   103     -22.023  12.872 -10.538  1.00 36.25           C
ATOM    729  C   GLY   103     -20.902  12.954 -11.540  1.00 36.25           C
ATOM    730  O   GLY   103     -20.385  14.037 -11.808  1.00 36.25           O
ATOM    731  N   LEU   104     -20.483  11.799 -12.094  1.00 73.73           N
ATOM    732  CA  LEU   104     -19.386  11.688 -13.025  1.00 73.73           C
ATOM    733  CB  LEU   104     -18.873  10.246 -13.173  1.00 73.73           C
ATOM    734  CG  LEU   104     -17.636  10.131 -14.085  1.00 73.73           C
ATOM    735  CD1 LEU   104     -16.447  10.909 -13.495  1.00 73.73           C
ATOM    736  CD2 LEU   104     -17.291   8.664 -14.388  1.00 73.73           C
ATOM    737  C   LEU   104     -19.731  12.187 -14.399  1.00 73.73           C
ATOM    738  O   LEU   104     -18.849  12.615 -15.143  1.00 73.73           O
ATOM    739  N   THR   105     -21.008  12.087 -14.814  1.00 51.88           N
ATOM    740  CA  THR   105     -21.351  12.473 -16.153  1.00 51.88           C
ATOM    741  CB  THR   105     -22.783  12.177 -16.498  1.00 51.88           C
ATOM    742  OG1 THR   105     -23.042  10.788 -16.356  1.00 51.88           O
ATOM    743  CG2 THR   105     -23.050  12.615 -17.947  1.00 51.88           C
ATOM    744  C   THR   105     -21.126  13.948 -16.329  1.00 51.88           C
ATOM    745  O   THR   105     -21.479  14.749 -15.464  1.00 51.88           O
ATOM    746  N   VAL   106     -20.517  14.345 -17.473  1.00126.23           N
ATOM    747  CA  VAL   106     -20.283  15.742 -17.745  1.00126.23           C
ATOM    748  CB  VAL   106     -19.356  16.017 -18.894  1.00126.23           C
ATOM    749  CG1 VAL   106     -17.923  15.675 -18.474  1.00126.23           C
ATOM    750  CG2 VAL   106     -19.830  15.202 -20.103  1.00126.23           C
ATOM    751  C   VAL   106     -21.599  16.381 -18.059  1.00126.23           C
ATOM    752  O   VAL   106     -22.414  15.829 -18.794  1.00126.23           O
ATOM    753  N   PRO   107     -21.816  17.559 -17.533  1.00 79.54           N
ATOM    754  CA  PRO   107     -23.074  18.226 -17.727  1.00 79.54           C
ATOM    755  CD  PRO   107     -21.160  17.980 -16.305  1.00 79.54           C
ATOM    756  CB  PRO   107     -23.045  19.440 -16.803  1.00 79.54           C
ATOM    757  CG  PRO   107     -22.118  18.994 -15.656  1.00 79.54           C
ATOM    758  C   PRO   107     -23.263  18.552 -19.171  1.00 79.54           C
ATOM    759  O   PRO   107     -22.276  18.822 -19.854  1.00 79.54           O
ATOM    760  N   PRO   108     -24.480  18.530 -19.647  1.00154.15           N
ATOM    761  CA  PRO   108     -24.760  18.771 -21.030  1.00154.15           C
ATOM    762  CD  PRO   108     -25.616  17.984 -18.931  1.00154.15           C
ATOM    763  CB  PRO   108     -26.259  18.503 -21.209  1.00154.15           C
ATOM    764  CG  PRO   108     -26.823  18.426 -19.775  1.00154.15           C
ATOM    765  C   PRO   108     -24.299  20.114 -21.500  1.00154.15           C
ATOM    766  O   PRO   108     -23.823  20.184 -22.631  1.00154.15           O
ATOM    767  N   PRO   109     -24.431  21.156 -20.721  1.00 93.48           N
ATOM    768  CA  PRO   109     -23.963  22.445 -21.163  1.00 93.48           C
ATOM    769  CD  PRO   109     -25.577  21.276 -19.836  1.00 93.48           C
ATOM    770  CB  PRO   109     -24.577  23.464 -20.205  1.00 93.48           C
ATOM    771  CG  PRO   109     -25.879  22.782 -19.747  1.00 93.48           C
ATOM    772  C   PRO   109     -22.472  22.513 -21.253  1.00 93.48           C
ATOM    773  O   PRO   109     -21.960  23.263 -22.083  1.00 93.48           O
ATOM    774  N   VAL   110     -21.756  21.748 -20.408  1.00 40.49           N
ATOM    775  CA  VAL   110     -20.322  21.772 -20.415  1.00 40.49           C
ATOM    776  CB  VAL   110     -19.720  20.900 -19.348  1.00 40.49           C
ATOM    777  CG1 VAL   110     -18.197  20.853 -19.543  1.00 40.49           C
ATOM    778  CG2 VAL   110     -20.148  21.448 -17.975  1.00 40.49           C
ATOM    779  C   VAL   110     -19.857  21.247 -21.734  1.00 40.49           C
ATOM    780  O   VAL   110     -18.876  21.733 -22.292  1.00 40.49           O
ATOM    781  N   ILE   111     -20.538  20.214 -22.260  1.00 40.96           N
ATOM    782  CA  ILE   111     -20.118  19.643 -23.507  1.00 40.96           C
ATOM    783  CB  ILE   111     -20.904  18.417 -23.876  1.00 40.96           C
ATOM    784  CG2 ILE   111     -20.452  17.969 -25.276  1.00 40.96           C
ATOM    785  CG1 ILE   111     -20.744  17.329 -22.801  1.00 40.96           C
ATOM    786  CD1 ILE   111     -21.731  16.172 -22.958  1.00 40.96           C
ATOM    787  C   ILE   111     -20.298  20.637 -24.619  1.00 40.96           C
ATOM    788  O   ILE   111     -19.397  20.856 -25.427  1.00 40.96           O
ATOM    789  N   ALA   112     -21.472  21.292 -24.670  1.00 38.47           N
ATOM    790  CA  ALA   112     -21.806  22.196 -25.737  1.00 38.47           C
ATOM    791  CB  ALA   112     -23.229  22.765 -25.612  1.00 38.47           C
ATOM    792  C   ALA   112     -20.868  23.356 -25.751  1.00 38.47           C
ATOM    793  O   ALA   112     -20.536  23.868 -26.818  1.00 38.47           O
ATOM    794  N   GLU   113     -20.438  23.824 -24.566  1.00 34.76           N
ATOM    795  CA  GLU   113     -19.593  24.980 -24.528  1.00 34.76           C
ATOM    796  CB  GLU   113     -19.283  25.459 -23.100  1.00 34.76           C
ATOM    797  CG  GLU   113     -20.526  26.016 -22.398  1.00 34.76           C
ATOM    798  CD  GLU   113     -20.109  26.640 -21.074  1.00 34.76           C
ATOM    799  OE1 GLU   113     -18.955  27.137 -20.990  1.00 34.76           O
ATOM    800  OE2 GLU   113     -20.946  26.636 -20.131  1.00 34.76           O
ATOM    801  C   GLU   113     -18.311  24.685 -25.244  1.00 34.76           C
ATOM    802  O   GLU   113     -17.810  25.516 -26.001  1.00 34.76           O
ATOM    803  N   ASN   114     -17.756  23.478 -25.041  1.00 48.87           N
ATOM    804  CA  ASN   114     -16.535  23.073 -25.679  1.00 48.87           C
ATOM    805  CB  ASN   114     -16.138  21.649 -25.247  1.00 48.87           C
ATOM    806  CG  ASN   114     -14.899  21.216 -26.013  1.00 48.87           C
ATOM    807  OD1 ASN   114     -14.989  20.912 -27.201  1.00 48.87           O
ATOM    808  ND2 ASN   114     -13.726  21.167 -25.328  1.00 48.87           N
ATOM    809  C   ASN   114     -16.750  23.070 -27.161  1.00 48.87           C
ATOM    810  O   ASN   114     -15.879  23.482 -27.927  1.00 48.87           O
ATOM    811  N   ARG   115     -17.929  22.596 -27.602  1.00105.46           N
ATOM    812  CA  ARG   115     -18.245  22.537 -29.000  1.00105.46           C
ATOM    813  CB  ARG   115     -19.601  21.864 -29.286  1.00105.46           C
ATOM    814  CG  ARG   115     -19.531  20.354 -29.547  1.00105.46           C
ATOM    815  CD  ARG   115     -18.839  19.517 -28.470  1.00105.46           C
ATOM    816  NE  ARG   115     -17.374  19.774 -28.580  1.00105.46           N
ATOM    817  CZ  ARG   115     -16.634  19.231 -29.591  1.00105.46           C
ATOM    818  NH1 ARG   115     -17.231  18.507 -30.585  1.00105.46           N
ATOM    819  NH2 ARG   115     -15.283  19.415 -29.617  1.00105.46           N
ATOM    820  C   ARG   115     -18.284  23.922 -29.576  1.00105.46           C
ATOM    821  O   ARG   115     -17.832  24.139 -30.699  1.00105.46           O
ATOM    822  N   ALA   116     -18.845  24.895 -28.835  1.00 34.15           N
ATOM    823  CA  ALA   116     -18.953  26.246 -29.321  1.00 34.15           C
ATOM    824  CB  ALA   116     -19.724  27.165 -28.356  1.00 34.15           C
ATOM    825  C   ALA   116     -17.589  26.829 -29.498  1.00 34.15           C
ATOM    826  O   ALA   116     -17.320  27.478 -30.505  1.00 34.15           O
ATOM    827  N   GLU   117     -16.686  26.580 -28.530  1.00 30.82           N
ATOM    828  CA  GLU   117     -15.364  27.143 -28.531  1.00 30.82           C
ATOM    829  CB  GLU   117     -14.564  26.727 -27.284  1.00 30.82           C
ATOM    830  CG  GLU   117     -13.212  27.428 -27.139  1.00 30.82           C
ATOM    831  CD  GLU   117     -12.566  26.908 -25.862  1.00 30.82           C
ATOM    832  OE1 GLU   117     -13.268  26.208 -25.086  1.00 30.82           O
ATOM    833  OE2 GLU   117     -11.360  27.204 -25.647  1.00 30.82           O
ATOM    834  C   GLU   117     -14.642  26.648 -29.742  1.00 30.82           C
ATOM    835  O   GLU   117     -13.861  27.373 -30.357  1.00 30.82           O
ATOM    836  N   LEU   118     -14.897  25.383 -30.114  1.00 48.07           N
ATOM    837  CA  LEU   118     -14.275  24.783 -31.255  1.00 48.07           C
ATOM    838  CB  LEU   118     -14.779  23.341 -31.459  1.00 48.07           C
ATOM    839  CG  LEU   118     -14.128  22.571 -32.619  1.00 48.07           C
ATOM    840  CD1 LEU   118     -12.648  22.276 -32.328  1.00 48.07           C
ATOM    841  CD2 LEU   118     -14.924  21.302 -32.957  1.00 48.07           C
ATOM    842  C   LEU   118     -14.692  25.600 -32.439  1.00 48.07           C
ATOM    843  O   LEU   118     -13.891  25.895 -33.325  1.00 48.07           O
ATOM    844  N   MET   119     -15.976  26.000 -32.467  1.00 75.20           N
ATOM    845  CA  MET   119     -16.530  26.788 -33.531  1.00 75.20           C
ATOM    846  CB  MET   119     -18.019  27.097 -33.313  1.00 75.20           C
ATOM    847  CG  MET   119     -18.639  27.939 -34.428  1.00 75.20           C
ATOM    848  SD  MET   119     -20.198  28.752 -33.966  1.00 75.20           S
ATOM    849  CE  MET   119     -21.050  27.230 -33.467  1.00 75.20           C
ATOM    850  C   MET   119     -15.858  28.128 -33.576  1.00 75.20           C
ATOM    851  O   MET   119     -15.524  28.624 -34.650  1.00 75.20           O
ATOM    852  N   ILE   120     -15.648  28.762 -32.404  1.00 85.16           N
ATOM    853  CA  ILE   120     -15.083  30.082 -32.398  1.00 85.16           C
ATOM    854  CB  ILE   120     -15.045  30.747 -31.052  1.00 85.16           C
ATOM    855  CG2 ILE   120     -13.981  31.855 -31.126  1.00 85.16           C
ATOM    856  CG1 ILE   120     -16.435  31.272 -30.644  1.00 85.16           C
ATOM    857  CD1 ILE   120     -17.487  30.201 -30.382  1.00 85.16           C
ATOM    858  C   ILE   120     -13.684  30.083 -32.919  1.00 85.16           C
ATOM    859  O   ILE   120     -13.322  30.947 -33.715  1.00 85.16           O
ATOM    860  N   LEU   121     -12.859  29.116 -32.485  1.00 51.15           N
ATOM    861  CA  LEU   121     -11.478  29.073 -32.861  1.00 51.15           C
ATOM    862  CB  LEU   121     -10.706  27.951 -32.148  1.00 51.15           C
ATOM    863  CG  LEU   121     -10.516  28.210 -30.640  1.00 51.15           C
ATOM    864  CD1 LEU   121      -9.742  27.065 -29.965  1.00 51.15           C
ATOM    865  CD2 LEU   121      -9.860  29.580 -30.394  1.00 51.15           C
ATOM    866  C   LEU   121     -11.350  28.861 -34.334  1.00 51.15           C
ATOM    867  O   LEU   121     -10.419  29.377 -34.950  1.00 51.15           O
ATOM    868  N   ILE   122     -12.251  28.061 -34.933  1.00131.51           N
ATOM    869  CA  ILE   122     -12.162  27.783 -36.340  1.00131.51           C
ATOM    870  CB  ILE   122     -13.081  26.671 -36.794  1.00131.51           C
ATOM    871  CG2 ILE   122     -12.689  25.426 -35.984  1.00131.51           C
ATOM    872  CG1 ILE   122     -14.577  27.017 -36.661  1.00131.51           C
ATOM    873  CD1 ILE   122     -15.135  27.886 -37.788  1.00131.51           C
ATOM    874  C   ILE   122     -12.420  29.028 -37.141  1.00131.51           C
ATOM    875  O   ILE   122     -11.735  29.286 -38.130  1.00131.51           O
ATOM    876  N   ALA   123     -13.410  29.846 -36.737  1.00 36.39           N
ATOM    877  CA  ALA   123     -13.772  31.003 -37.511  1.00 36.39           C
ATOM    878  CB  ALA   123     -14.969  31.762 -36.915  1.00 36.39           C
ATOM    879  C   ALA   123     -12.627  31.969 -37.579  1.00 36.39           C
ATOM    880  O   ALA   123     -12.359  32.550 -38.629  1.00 36.39           O
ATOM    881  N   THR   124     -11.944  32.175 -36.438  1.00 76.51           N
ATOM    882  CA  THR   124     -10.858  33.102 -36.270  1.00 76.51           C
ATOM    883  CB  THR   124     -10.567  33.401 -34.827  1.00 76.51           C
ATOM    884  OG1 THR   124     -10.137  32.229 -34.148  1.00 76.51           O
ATOM    885  CG2 THR   124     -11.850  33.957 -34.182  1.00 76.51           C
ATOM    886  C   THR   124      -9.580  32.633 -36.909  1.00 76.51           C
ATOM    887  O   THR   124      -8.706  33.448 -37.191  1.00 76.51           O
ATOM    888  N   ASN   125      -9.393  31.317 -37.121  1.00144.59           N
ATOM    889  CA  ASN   125      -8.107  30.834 -37.554  1.00144.59           C
ATOM    890  CB  ASN   125      -7.986  29.310 -37.356  1.00144.59           C
ATOM    891  CG  ASN   125      -6.519  28.908 -37.310  1.00144.59           C
ATOM    892  OD1 ASN   125      -5.663  29.711 -36.944  1.00144.59           O
ATOM    893  ND2 ASN   125      -6.220  27.633 -37.677  1.00144.59           N
ATOM    894  C   ASN   125      -7.875  31.111 -39.017  1.00144.59           C
ATOM    895  O   ASN   125      -7.734  30.186 -39.816  1.00144.59           O
ATOM    896  N   LEU   126      -7.804  32.398 -39.416  1.00 62.32           N
ATOM    897  CA  LEU   126      -7.538  32.719 -40.792  1.00 62.32           C
ATOM    898  CB  LEU   126      -7.754  34.207 -41.120  1.00 62.32           C
ATOM    899  CG  LEU   126      -7.499  34.538 -42.603  1.00 62.32           C
ATOM    900  CD1 LEU   126      -8.502  33.806 -43.511  1.00 62.32           C
ATOM    901  CD2 LEU   126      -7.480  36.055 -42.850  1.00 62.32           C
ATOM    902  C   LEU   126      -6.109  32.386 -41.100  1.00 62.32           C
ATOM    903  O   LEU   126      -5.793  31.816 -42.144  1.00 62.32           O
ATOM    904  N   LEU   127      -5.204  32.775 -40.183  1.00134.65           N
ATOM    905  CA  LEU   127      -3.793  32.550 -40.310  1.00134.65           C
ATOM    906  CB  LEU   127      -2.982  33.324 -39.256  1.00134.65           C
ATOM    907  CG  LEU   127      -1.455  33.238 -39.440  1.00134.65           C
ATOM    908  CD1 LEU   127      -0.887  31.854 -39.081  1.00134.65           C
ATOM    909  CD2 LEU   127      -1.068  33.678 -40.859  1.00134.65           C
ATOM    910  C   LEU   127      -3.527  31.083 -40.144  1.00134.65           C
ATOM    911  O   LEU   127      -2.650  30.527 -40.801  1.00134.65           O
ATOM    912  N   GLY   128      -4.282  30.404 -39.258  1.00 23.31           N
ATOM    913  CA  GLY   128      -4.034  29.006 -39.033  1.00 23.31           C
ATOM    914  C   GLY   128      -3.173  28.881 -37.816  1.00 23.31           C
ATOM    915  O   GLY   128      -2.712  27.794 -37.470  1.00 23.31           O
ATOM    916  N   GLN   129      -2.934  30.018 -37.140  1.00136.60           N
ATOM    917  CA  GLN   129      -2.101  30.075 -35.972  1.00136.60           C
ATOM    918  CB  GLN   129      -1.864  31.520 -35.499  1.00136.60           C
ATOM    919  CG  GLN   129      -0.791  31.657 -34.416  1.00136.60           C
ATOM    920  CD  GLN   129       0.569  31.589 -35.096  1.00136.60           C
ATOM    921  OE1 GLN   129       0.747  32.084 -36.209  1.00136.60           O
ATOM    922  NE2 GLN   129       1.559  30.951 -34.415  1.00136.60           N
ATOM    923  C   GLN   129      -2.741  29.324 -34.834  1.00136.60           C
ATOM    924  O   GLN   129      -2.052  28.660 -34.063  1.00136.60           O
ATOM    925  N   ASN   130      -4.082  29.422 -34.715  1.00 82.95           N
ATOM    926  CA  ASN   130      -4.917  28.915 -33.649  1.00 82.95           C
ATOM    927  CB  ASN   130      -6.354  29.460 -33.704  1.00 82.95           C
ATOM    928  CG  ASN   130      -6.323  30.917 -33.266  1.00 82.95           C
ATOM    929  OD1 ASN   130      -5.287  31.449 -32.871  1.00 82.95           O
ATOM    930  ND2 ASN   130      -7.504  31.588 -33.328  1.00 82.95           N
ATOM    931  C   ASN   130      -5.022  27.422 -33.622  1.00 82.95           C
ATOM    932  O   ASN   130      -5.461  26.852 -32.623  1.00 82.95           O
ATOM    933  N   THR   131      -4.620  26.741 -34.703  1.00162.33           N
ATOM    934  CA  THR   131      -4.922  25.352 -34.862  1.00162.33           C
ATOM    935  CB  THR   131      -4.429  24.800 -36.178  1.00162.33           C
ATOM    936  OG1 THR   131      -4.964  23.506 -36.375  1.00162.33           O
ATOM    937  CG2 THR   131      -2.897  24.770 -36.261  1.00162.33           C
ATOM    938  C   THR   131      -4.511  24.506 -33.681  1.00162.33           C
ATOM    939  O   THR   131      -5.223  23.540 -33.404  1.00162.33           O
ATOM    940  N   PRO   132      -3.457  24.736 -32.943  1.00 72.67           N
ATOM    941  CA  PRO   132      -3.186  23.862 -31.835  1.00 72.67           C
ATOM    942  CD  PRO   132      -2.269  25.441 -33.393  1.00 72.67           C
ATOM    943  CB  PRO   132      -1.824  24.289 -31.295  1.00 72.67           C
ATOM    944  CG  PRO   132      -1.121  24.892 -32.527  1.00 72.67           C
ATOM    945  C   PRO   132      -4.295  23.885 -30.824  1.00 72.67           C
ATOM    946  O   PRO   132      -4.534  22.855 -30.197  1.00 72.67           O
ATOM    947  N   ALA   133      -4.953  25.046 -30.626  1.00 37.92           N
ATOM    948  CA  ALA   133      -6.049  25.196 -29.704  1.00 37.92           C
ATOM    949  CB  ALA   133      -6.513  26.655 -29.571  1.00 37.92           C
ATOM    950  C   ALA   133      -7.214  24.409 -30.206  1.00 37.92           C
ATOM    951  O   ALA   133      -7.956  23.804 -29.432  1.00 37.92           O
ATOM    952  N   ILE   134      -7.407  24.411 -31.538  1.00 37.12           N
ATOM    953  CA  ILE   134      -8.529  23.731 -32.109  1.00 37.12           C
ATOM    954  CB  ILE   134      -8.559  23.828 -33.611  1.00 37.12           C
ATOM    955  CG2 ILE   134      -9.689  22.921 -34.125  1.00 37.12           C
ATOM    956  CG1 ILE   134      -8.688  25.296 -34.058  1.00 37.12           C
ATOM    957  CD1 ILE   134      -8.455  25.509 -35.555  1.00 37.12           C
ATOM    958  C   ILE   134      -8.405  22.285 -31.751  1.00 37.12           C
ATOM    959  O   ILE   134      -9.374  21.654 -31.334  1.00 37.12           O
ATOM    960  N   ALA   135      -7.192  21.727 -31.909  1.00 38.74           N
ATOM    961  CA  ALA   135      -6.909  20.353 -31.600  1.00 38.74           C
ATOM    962  CB  ALA   135      -5.487  19.933 -32.013  1.00 38.74           C
ATOM    963  C   ALA   135      -7.032  20.111 -30.130  1.00 38.74           C
ATOM    964  O   ALA   135      -7.484  19.045 -29.717  1.00 38.74           O
ATOM    965  N   VAL   136      -6.596  21.079 -29.297  1.00 28.01           N
ATOM    966  CA  VAL   136      -6.651  20.914 -27.870  1.00 28.01           C
ATOM    967  CB  VAL   136      -6.077  22.073 -27.111  1.00 28.01           C
ATOM    968  CG1 VAL   136      -6.278  21.815 -25.607  1.00 28.01           C
ATOM    969  CG2 VAL   136      -4.607  22.256 -27.519  1.00 28.01           C
ATOM    970  C   VAL   136      -8.083  20.796 -27.466  1.00 28.01           C
ATOM    971  O   VAL   136      -8.434  20.001 -26.597  1.00 28.01           O
ATOM    972  N   ASN   137      -8.951  21.599 -28.103  1.00 73.41           N
ATOM    973  CA  ASN   137     -10.353  21.616 -27.806  1.00 73.41           C
ATOM    974  CB  ASN   137     -11.093  22.645 -28.682  1.00 73.41           C
ATOM    975  CG  ASN   137     -12.492  22.881 -28.130  1.00 73.41           C
ATOM    976  OD1 ASN   137     -13.467  22.335 -28.641  1.00 73.41           O
ATOM    977  ND2 ASN   137     -12.601  23.721 -27.065  1.00 73.41           N
ATOM    978  C   ASN   137     -10.900  20.255 -28.106  1.00 73.41           C
ATOM    979  O   ASN   137     -11.780  19.763 -27.402  1.00 73.41           O
ATOM    980  N   GLU   138     -10.395  19.626 -29.185  1.00 78.51           N
ATOM    981  CA  GLU   138     -10.827  18.321 -29.598  1.00 78.51           C
ATOM    982  CB  GLU   138     -10.244  17.897 -30.957  1.00 78.51           C
ATOM    983  CG  GLU   138     -10.907  18.598 -32.145  1.00 78.51           C
ATOM    984  CD  GLU   138     -12.284  17.973 -32.336  1.00 78.51           C
ATOM    985  OE1 GLU   138     -12.444  16.776 -31.975  1.00 78.51           O
ATOM    986  OE2 GLU   138     -13.194  18.680 -32.844  1.00 78.51           O
ATOM    987  C   GLU   138     -10.435  17.285 -28.585  1.00 78.51           C
ATOM    988  O   GLU   138     -11.212  16.377 -28.291  1.00 78.51           O
ATOM    989  N   ALA   139      -9.214  17.385 -28.025  1.00 26.23           N
ATOM    990  CA  ALA   139      -8.736  16.412 -27.080  1.00 26.23           C
ATOM    991  CB  ALA   139      -7.291  16.684 -26.623  1.00 26.23           C
ATOM    992  C   ALA   139      -9.603  16.433 -25.859  1.00 26.23           C
ATOM    993  O   ALA   139      -9.956  15.387 -25.317  1.00 26.23           O
ATOM    994  N   GLU   140      -9.988  17.638 -25.401  1.00 37.68           N
ATOM    995  CA  GLU   140     -10.762  17.751 -24.201  1.00 37.68           C
ATOM    996  CB  GLU   140     -11.013  19.202 -23.758  1.00 37.68           C
ATOM    997  CG  GLU   140      -9.756  19.873 -23.199  1.00 37.68           C
ATOM    998  CD  GLU   140     -10.121  21.251 -22.664  1.00 37.68           C
ATOM    999  OE1 GLU   140     -11.307  21.654 -22.798  1.00 37.68           O
ATOM   1000  OE2 GLU   140      -9.209  21.920 -22.108  1.00 37.68           O
ATOM   1001  C   GLU   140     -12.084  17.080 -24.401  1.00 37.68           C
ATOM   1002  O   GLU   140     -12.644  16.504 -23.469  1.00 37.68           O
ATOM   1003  N   TYR   141     -12.621  17.149 -25.630  1.00 64.53           N
ATOM   1004  CA  TYR   141     -13.896  16.573 -25.944  1.00 64.53           C
ATOM   1005  CB  TYR   141     -14.297  16.901 -27.396  1.00 64.53           C
ATOM   1006  CG  TYR   141     -15.622  16.299 -27.708  1.00 64.53           C
ATOM   1007  CD1 TYR   141     -16.766  16.773 -27.113  1.00 64.53           C
ATOM   1008  CD2 TYR   141     -15.721  15.279 -28.627  1.00 64.53           C
ATOM   1009  CE1 TYR   141     -17.989  16.222 -27.412  1.00 64.53           C
ATOM   1010  CE2 TYR   141     -16.941  14.725 -28.931  1.00 64.53           C
ATOM   1011  CZ  TYR   141     -18.077  15.197 -28.322  1.00 64.53           C
ATOM   1012  OH  TYR   141     -19.332  14.632 -28.633  1.00 64.53           O
ATOM   1013  C   TYR   141     -13.804  15.087 -25.755  1.00 64.53           C
ATOM   1014  O   TYR   141     -14.677  14.468 -25.146  1.00 64.53           O
ATOM   1015  N   GLY   142     -12.702  14.484 -26.238  1.00 26.41           N
ATOM   1016  CA  GLY   142     -12.491  13.070 -26.141  1.00 26.41           C
ATOM   1017  C   GLY   142     -12.473  12.715 -24.692  1.00 26.41           C
ATOM   1018  O   GLY   142     -12.931  11.640 -24.309  1.00 26.41           O
ATOM   1019  N   GLU   143     -11.911  13.597 -23.843  1.00 67.20           N
ATOM   1020  CA  GLU   143     -11.874  13.288 -22.445  1.00 67.20           C
ATOM   1021  CB  GLU   143     -11.155  14.339 -21.581  1.00 67.20           C
ATOM   1022  CG  GLU   143     -11.047  13.908 -20.114  1.00 67.20           C
ATOM   1023  CD  GLU   143     -10.377  15.019 -19.317  1.00 67.20           C
ATOM   1024  OE1 GLU   143      -9.896  16.000 -19.944  1.00 67.20           O
ATOM   1025  OE2 GLU   143     -10.343  14.899 -18.063  1.00 67.20           O
ATOM   1026  C   GLU   143     -13.282  13.197 -21.943  1.00 67.20           C
ATOM   1027  O   GLU   143     -13.612  12.299 -21.171  1.00 67.20           O
ATOM   1028  N   MET   144     -14.161  14.123 -22.376  1.00 36.64           N
ATOM   1029  CA  MET   144     -15.523  14.094 -21.922  1.00 36.64           C
ATOM   1030  CB  MET   144     -16.369  15.265 -22.454  1.00 36.64           C
ATOM   1031  CG  MET   144     -15.948  16.625 -21.889  1.00 36.64           C
ATOM   1032  SD  MET   144     -17.011  18.023 -22.366  1.00 36.64           S
ATOM   1033  CE  MET   144     -16.320  18.222 -24.033  1.00 36.64           C
ATOM   1034  C   MET   144     -16.139  12.822 -22.409  1.00 36.64           C
ATOM   1035  O   MET   144     -16.921  12.177 -21.712  1.00 36.64           O
ATOM   1036  N   TRP   145     -15.782  12.421 -23.639  1.00 55.40           N
ATOM   1037  CA  TRP   145     -16.328  11.231 -24.219  1.00 55.40           C
ATOM   1038  CB  TRP   145     -15.800  11.006 -25.645  1.00 55.40           C
ATOM   1039  CG  TRP   145     -16.330   9.780 -26.344  1.00 55.40           C
ATOM   1040  CD2 TRP   145     -16.665   9.749 -27.740  1.00 55.40           C
ATOM   1041  CD1 TRP   145     -16.603   8.537 -25.851  1.00 55.40           C
ATOM   1042  NE1 TRP   145     -17.073   7.728 -26.858  1.00 55.40           N
ATOM   1043  CE2 TRP   145     -17.119   8.463 -28.025  1.00 55.40           C
ATOM   1044  CE3 TRP   145     -16.601  10.716 -28.703  1.00 55.40           C
ATOM   1045  CZ2 TRP   145     -17.517   8.121 -29.285  1.00 55.40           C
ATOM   1046  CZ3 TRP   145     -17.000  10.367 -29.974  1.00 55.40           C
ATOM   1047  CH2 TRP   145     -17.449   9.093 -30.258  1.00 55.40           C
ATOM   1048  C   TRP   145     -15.945  10.065 -23.359  1.00 55.40           C
ATOM   1049  O   TRP   145     -16.769   9.198 -23.075  1.00 55.40           O
ATOM   1050  N   ALA   146     -14.673  10.013 -22.922  1.00 36.53           N
ATOM   1051  CA  ALA   146     -14.187   8.939 -22.100  1.00 36.53           C
ATOM   1052  CB  ALA   146     -12.676   9.042 -21.828  1.00 36.53           C
ATOM   1053  C   ALA   146     -14.879   8.957 -20.771  1.00 36.53           C
ATOM   1054  O   ALA   146     -15.159   7.905 -20.200  1.00 36.53           O
ATOM   1055  N   GLN   147     -15.135  10.163 -20.224  1.00102.62           N
ATOM   1056  CA  GLN   147     -15.726  10.291 -18.918  1.00102.62           C
ATOM   1057  CB  GLN   147     -15.889  11.756 -18.473  1.00102.62           C
ATOM   1058  CG  GLN   147     -14.587  12.535 -18.301  1.00102.62           C
ATOM   1059  CD  GLN   147     -14.964  13.946 -17.866  1.00102.62           C
ATOM   1060  OE1 GLN   147     -14.755  14.914 -18.595  1.00102.62           O
ATOM   1061  NE2 GLN   147     -15.549  14.072 -16.644  1.00102.62           N
ATOM   1062  C   GLN   147     -17.120   9.746 -18.920  1.00102.62           C
ATOM   1063  O   GLN   147     -17.511   9.021 -18.006  1.00102.62           O
ATOM   1064  N   ASP   148     -17.920  10.097 -19.945  1.00 62.90           N
ATOM   1065  CA  ASP   148     -19.292   9.675 -19.966  1.00 62.90           C
ATOM   1066  CB  ASP   148     -20.107  10.272 -21.127  1.00 62.90           C
ATOM   1067  CG  ASP   148     -20.468  11.711 -20.781  1.00 62.90           C
ATOM   1068  OD1 ASP   148     -20.138  12.152 -19.649  1.00 62.90           O
ATOM   1069  OD2 ASP   148     -21.086  12.386 -21.647  1.00 62.90           O
ATOM   1070  C   ASP   148     -19.370   8.185 -20.085  1.00 62.90           C
ATOM   1071  O   ASP   148     -20.147   7.536 -19.385  1.00 62.90           O
ATOM   1072  N   ALA   149     -18.549   7.594 -20.970  1.00 37.21           N
ATOM   1073  CA  ALA   149     -18.608   6.175 -21.177  1.00 37.21           C
ATOM   1074  CB  ALA   149     -17.608   5.699 -22.244  1.00 37.21           C
ATOM   1075  C   ALA   149     -18.273   5.487 -19.889  1.00 37.21           C
ATOM   1076  O   ALA   149     -18.977   4.578 -19.452  1.00 37.21           O
ATOM   1077  N   ALA   150     -17.217   5.956 -19.205  1.00 34.35           N
ATOM   1078  CA  ALA   150     -16.787   5.308 -18.002  1.00 34.35           C
ATOM   1079  CB  ALA   150     -15.564   5.984 -17.359  1.00 34.35           C
ATOM   1080  C   ALA   150     -17.912   5.354 -17.016  1.00 34.35           C
ATOM   1081  O   ALA   150     -18.109   4.409 -16.256  1.00 34.35           O
ATOM   1082  N   ALA   151     -18.660   6.473 -16.978  1.00 38.51           N
ATOM   1083  CA  ALA   151     -19.743   6.611 -16.044  1.00 38.51           C
ATOM   1084  CB  ALA   151     -20.374   8.012 -16.082  1.00 38.51           C
ATOM   1085  C   ALA   151     -20.832   5.616 -16.334  1.00 38.51           C
ATOM   1086  O   ALA   151     -21.327   4.955 -15.422  1.00 38.51           O
ATOM   1087  N   MET   152     -21.235   5.477 -17.615  1.00 64.32           N
ATOM   1088  CA  MET   152     -22.293   4.570 -17.979  1.00 64.32           C
ATOM   1089  CB  MET   152     -22.656   4.634 -19.475  1.00 64.32           C
ATOM   1090  CG  MET   152     -23.552   5.811 -19.862  1.00 64.32           C
ATOM   1091  SD  MET   152     -25.292   5.596 -19.380  1.00 64.32           S
ATOM   1092  CE  MET   152     -25.015   5.886 -17.609  1.00 64.32           C
ATOM   1093  C   MET   152     -21.897   3.153 -17.704  1.00 64.32           C
ATOM   1094  O   MET   152     -22.685   2.376 -17.165  1.00 64.32           O
ATOM   1095  N   PHE   153     -20.657   2.774 -18.062  1.00 54.09           N
ATOM   1096  CA  PHE   153     -20.255   1.409 -17.881  1.00 54.09           C
ATOM   1097  CB  PHE   153     -18.868   1.080 -18.457  1.00 54.09           C
ATOM   1098  CG  PHE   153     -18.996   1.134 -19.942  1.00 54.09           C
ATOM   1099  CD1 PHE   153     -19.647   0.134 -20.627  1.00 54.09           C
ATOM   1100  CD2 PHE   153     -18.452   2.173 -20.656  1.00 54.09           C
ATOM   1101  CE1 PHE   153     -19.769   0.173 -21.997  1.00 54.09           C
ATOM   1102  CE2 PHE   153     -18.569   2.221 -22.025  1.00 54.09           C
ATOM   1103  CZ  PHE   153     -19.228   1.221 -22.699  1.00 54.09           C
ATOM   1104  C   PHE   153     -20.260   1.092 -16.422  1.00 54.09           C
ATOM   1105  O   PHE   153     -20.694   0.014 -16.020  1.00 54.09           O
ATOM   1106  N   GLY   154     -19.771   2.027 -15.587  1.00 23.79           N
ATOM   1107  CA  GLY   154     -19.727   1.820 -14.167  1.00 23.79           C
ATOM   1108  C   GLY   154     -21.125   1.705 -13.639  1.00 23.79           C
ATOM   1109  O   GLY   154     -21.379   0.953 -12.700  1.00 23.79           O
ATOM   1110  N   TYR   155     -22.062   2.495 -14.198  1.00 61.24           N
ATOM   1111  CA  TYR   155     -23.431   2.480 -13.765  1.00 61.24           C
ATOM   1112  CB  TYR   155     -24.243   3.599 -14.450  1.00 61.24           C
ATOM   1113  CG  TYR   155     -25.674   3.558 -14.029  1.00 61.24           C
ATOM   1114  CD1 TYR   155     -26.049   3.836 -12.734  1.00 61.24           C
ATOM   1115  CD2 TYR   155     -26.652   3.285 -14.957  1.00 61.24           C
ATOM   1116  CE1 TYR   155     -27.375   3.805 -12.367  1.00 61.24           C
ATOM   1117  CE2 TYR   155     -27.978   3.254 -14.595  1.00 61.24           C
ATOM   1118  CZ  TYR   155     -28.342   3.509 -13.296  1.00 61.24           C
ATOM   1119  OH  TYR   155     -29.703   3.476 -12.924  1.00 61.24           O
ATOM   1120  C   TYR   155     -24.043   1.142 -14.067  1.00 61.24           C
ATOM   1121  O   TYR   155     -24.718   0.552 -13.224  1.00 61.24           O
ATOM   1122  N   ALA   156     -23.801   0.610 -15.278  1.00 32.03           N
ATOM   1123  CA  ALA   156     -24.381  -0.648 -15.654  1.00 32.03           C
ATOM   1124  CB  ALA   156     -24.006  -1.076 -17.085  1.00 32.03           C
ATOM   1125  C   ALA   156     -23.880  -1.699 -14.719  1.00 32.03           C
ATOM   1126  O   ALA   156     -24.641  -2.556 -14.271  1.00 32.03           O
ATOM   1127  N   ALA   157     -22.582  -1.639 -14.374  1.00 32.71           N
ATOM   1128  CA  ALA   157     -21.996  -2.669 -13.568  1.00 32.71           C
ATOM   1129  CB  ALA   157     -20.502  -2.425 -13.297  1.00 32.71           C
ATOM   1130  C   ALA   157     -22.682  -2.744 -12.234  1.00 32.71           C
ATOM   1131  O   ALA   157     -23.044  -3.827 -11.776  1.00 32.71           O
ATOM   1132  N   THR   158     -22.900  -1.588 -11.582  1.00109.55           N
ATOM   1133  CA  THR   158     -23.482  -1.530 -10.267  1.00109.55           C
ATOM   1134  CB  THR   158     -23.438  -0.147  -9.691  1.00109.55           C
ATOM   1135  OG1 THR   158     -24.155   0.748 -10.529  1.00109.55           O
ATOM   1136  CG2 THR   158     -21.970   0.294  -9.569  1.00109.55           C
ATOM   1137  C   THR   158     -24.918  -1.951 -10.302  1.00109.55           C
ATOM   1138  O   THR   158     -25.422  -2.564  -9.363  1.00109.55           O
ATOM   1139  N   ALA   159     -25.632  -1.599 -11.381  1.00 38.16           N
ATOM   1140  CA  ALA   159     -27.027  -1.918 -11.481  1.00 38.16           C
ATOM   1141  CB  ALA   159     -27.663  -1.389 -12.778  1.00 38.16           C
ATOM   1142  C   ALA   159     -27.182  -3.405 -11.472  1.00 38.16           C
ATOM   1143  O   ALA   159     -28.145  -3.936 -10.922  1.00 38.16           O
ATOM   1144  N   ALA   160     -26.248  -4.132 -12.108  1.00 31.44           N
ATOM   1145  CA  ALA   160     -26.406  -5.555 -12.147  1.00 31.44           C
ATOM   1146  CB  ALA   160     -25.283  -6.263 -12.926  1.00 31.44           C
ATOM   1147  C   ALA   160     -26.386  -6.078 -10.752  1.00 31.44           C
ATOM   1148  O   ALA   160     -27.234  -6.882 -10.373  1.00 31.44           O
ATOM   1149  N   THR   161     -25.440  -5.607  -9.923  1.00105.14           N
ATOM   1150  CA  THR   161     -25.397  -6.156  -8.604  1.00105.14           C
ATOM   1151  CB  THR   161     -24.239  -5.668  -7.774  1.00105.14           C
ATOM   1152  OG1 THR   161     -24.116  -6.461  -6.603  1.00105.14           O
ATOM   1153  CG2 THR   161     -24.461  -4.199  -7.384  1.00105.14           C
ATOM   1154  C   THR   161     -26.679  -5.804  -7.910  1.00105.14           C
ATOM   1155  O   THR   161     -27.254  -6.612  -7.186  1.00105.14           O
ATOM   1156  N   ALA   162     -27.166  -4.569  -8.102  1.00 61.62           N
ATOM   1157  CA  ALA   162     -28.361  -4.147  -7.428  1.00 61.62           C
ATOM   1158  CB  ALA   162     -28.643  -2.647  -7.615  1.00 61.62           C
ATOM   1159  C   ALA   162     -29.593  -4.884  -7.885  1.00 61.62           C
ATOM   1160  O   ALA   162     -30.426  -5.215  -7.045  1.00 61.62           O
ATOM   1161  N   THR   163     -29.799  -5.054  -9.217  1.00150.57           N
ATOM   1162  CA  THR   163     -30.956  -5.729  -9.774  1.00150.57           C
ATOM   1163  CB  THR   163     -31.229  -5.312 -11.192  1.00150.57           C
ATOM   1164  OG1 THR   163     -30.138  -5.666 -12.030  1.00150.57           O
ATOM   1165  CG2 THR   163     -31.456  -3.788 -11.221  1.00150.57           C
ATOM   1166  C   THR   163     -30.861  -7.206  -9.760  1.00150.57           C
ATOM   1167  O   THR   163     -31.804  -7.906  -9.395  1.00150.57           O
ATOM   1168  N   GLU   164     -29.705  -7.728 -10.181  1.00 95.31           N
ATOM   1169  CA  GLU   164     -29.633  -9.144 -10.243  1.00 95.31           C
ATOM   1170  CB  GLU   164     -28.350  -9.703 -10.873  1.00 95.31           C
ATOM   1171  CG  GLU   164     -28.470 -11.210 -11.117  1.00 95.31           C
ATOM   1172  CD  GLU   164     -27.395 -11.637 -12.103  1.00 95.31           C
ATOM   1173  OE1 GLU   164     -27.239 -10.948 -13.146  1.00 95.31           O
ATOM   1174  OE2 GLU   164     -26.718 -12.663 -11.828  1.00 95.31           O
ATOM   1175  C   GLU   164     -29.722  -9.605  -8.846  1.00 95.31           C
ATOM   1176  O   GLU   164     -30.239 -10.685  -8.565  1.00 95.31           O
ATOM   1177  N   ALA   165     -29.229  -8.778  -7.911  1.00 99.02           N
ATOM   1178  CA  ALA   165     -29.275  -9.323  -6.605  1.00 99.02           C
ATOM   1179  CB  ALA   165     -28.459  -8.525  -5.573  1.00 99.02           C
ATOM   1180  C   ALA   165     -30.708  -9.313  -6.144  1.00 99.02           C
ATOM   1181  O   ALA   165     -31.290  -8.255  -5.929  1.00 99.02           O
ATOM   1182  N   LEU   166     -31.348 -10.493  -5.989  1.00166.48           N
ATOM   1183  CA  LEU   166     -32.698 -10.461  -5.487  1.00166.48           C
ATOM   1184  CB  LEU   166     -33.677  -9.867  -6.518  1.00166.48           C
ATOM   1185  CG  LEU   166     -35.017  -9.384  -5.934  1.00166.48           C
ATOM   1186  CD1 LEU   166     -35.796 -10.513  -5.260  1.00166.48           C
ATOM   1187  CD2 LEU   166     -34.807  -8.172  -5.011  1.00166.48           C
ATOM   1188  C   LEU   166     -33.064 -11.892  -5.219  1.00166.48           C
ATOM   1189  O   LEU   166     -32.843 -12.760  -6.062  1.00166.48           O
ATOM   1190  N   LEU   167     -33.619 -12.178  -4.025  1.00 51.66           N
ATOM   1191  CA  LEU   167     -33.939 -13.533  -3.663  1.00 51.66           C
ATOM   1192  CB  LEU   167     -34.211 -13.703  -2.156  1.00 51.66           C
ATOM   1193  CG  LEU   167     -33.061 -13.225  -1.251  1.00 51.66           C
ATOM   1194  CD1 LEU   167     -33.371 -13.489   0.232  1.00 51.66           C
ATOM   1195  CD2 LEU   167     -31.710 -13.804  -1.701  1.00 51.66           C
ATOM   1196  C   LEU   167     -35.202 -13.928  -4.365  1.00 51.66           C
ATOM   1197  O   LEU   167     -36.122 -13.125  -4.502  1.00 51.66           O
ATOM   1198  N   PRO   168     -35.288 -15.153  -4.811  1.00 64.64           N
ATOM   1199  CA  PRO   168     -36.502 -15.563  -5.459  1.00 64.64           C
ATOM   1200  CD  PRO   168     -34.127 -15.819  -5.381  1.00 64.64           C
ATOM   1201  CB  PRO   168     -36.178 -16.876  -6.166  1.00 64.64           C
ATOM   1202  CG  PRO   168     -34.677 -16.736  -6.491  1.00 64.64           C
ATOM   1203  C   PRO   168     -37.621 -15.624  -4.473  1.00 64.64           C
ATOM   1204  O   PRO   168     -37.395 -16.027  -3.333  1.00 64.64           O
ATOM   1205  N   PHE   169     -38.834 -15.222  -4.894  1.00 91.73           N
ATOM   1206  CA  PHE   169     -39.960 -15.238  -4.012  1.00 91.73           C
ATOM   1207  CB  PHE   169     -40.793 -13.942  -4.054  1.00 91.73           C
ATOM   1208  CG  PHE   169     -41.236 -13.696  -5.457  1.00 91.73           C
ATOM   1209  CD1 PHE   169     -42.374 -14.284  -5.961  1.00 91.73           C
ATOM   1210  CD2 PHE   169     -40.503 -12.862  -6.269  1.00 91.73           C
ATOM   1211  CE1 PHE   169     -42.770 -14.044  -7.256  1.00 91.73           C
ATOM   1212  CE2 PHE   169     -40.894 -12.618  -7.565  1.00 91.73           C
ATOM   1213  CZ  PHE   169     -42.032 -13.208  -8.060  1.00 91.73           C
ATOM   1214  C   PHE   169     -40.829 -16.389  -4.399  1.00 91.73           C
ATOM   1215  O   PHE   169     -41.030 -16.656  -5.582  1.00 91.73           O
ATOM   1216  N   GLU   170     -41.346 -17.119  -3.389  1.00 71.98           N
ATOM   1217  CA  GLU   170     -42.161 -18.269  -3.657  1.00 71.98           C
ATOM   1218  CB  GLU   170     -41.397 -19.595  -3.501  1.00 71.98           C
ATOM   1219  CG  GLU   170     -40.318 -19.839  -4.558  1.00 71.98           C
ATOM   1220  CD  GLU   170     -40.967 -20.528  -5.750  1.00 71.98           C
ATOM   1221  OE1 GLU   170     -41.745 -19.857  -6.480  1.00 71.98           O
ATOM   1222  OE2 GLU   170     -40.690 -21.742  -5.946  1.00 71.98           O
ATOM   1223  C   GLU   170     -43.259 -18.311  -2.640  1.00 71.98           C
ATOM   1224  O   GLU   170     -43.158 -17.707  -1.573  1.00 71.98           O
ATOM   1225  N   ASP   171     -44.358 -19.023  -2.966  1.00 76.37           N
ATOM   1226  CA  ASP   171     -45.436 -19.179  -2.032  1.00 76.37           C
ATOM   1227  CB  ASP   171     -46.779 -19.567  -2.677  1.00 76.37           C
ATOM   1228  CG  ASP   171     -47.881 -19.391  -1.639  1.00 76.37           C
ATOM   1229  OD1 ASP   171     -47.615 -18.745  -0.590  1.00 76.37           O
ATOM   1230  OD2 ASP   171     -49.013 -19.886  -1.891  1.00 76.37           O
ATOM   1231  C   ASP   171     -45.033 -20.291  -1.105  1.00 76.37           C
ATOM   1232  O   ASP   171     -44.055 -20.990  -1.357  1.00 76.37           O
ATOM   1233  N   ALA   172     -45.758 -20.474   0.017  1.00 45.23           N
ATOM   1234  CA  ALA   172     -45.398 -21.495   0.959  1.00 45.23           C
ATOM   1235  CB  ALA   172     -46.003 -21.276   2.357  1.00 45.23           C
ATOM   1236  C   ALA   172     -45.856 -22.833   0.464  1.00 45.23           C
ATOM   1237  O   ALA   172     -46.927 -22.971  -0.126  1.00 45.23           O
ATOM   1238  N   PRO   173     -45.026 -23.822   0.685  1.00107.07           N
ATOM   1239  CA  PRO   173     -45.364 -25.184   0.348  1.00107.07           C
ATOM   1240  CD  PRO   173     -43.592 -23.594   0.626  1.00107.07           C
ATOM   1241  CB  PRO   173     -44.037 -25.915   0.128  1.00107.07           C
ATOM   1242  CG  PRO   173     -42.975 -24.994   0.752  1.00107.07           C
ATOM   1243  C   PRO   173     -46.184 -25.756   1.451  1.00107.07           C
ATOM   1244  O   PRO   173     -46.167 -25.200   2.542  1.00107.07           O
ATOM   1245  N   LEU   174     -46.909 -26.857   1.197  1.00206.50           N
ATOM   1246  CA  LEU   174     -47.751 -27.457   2.190  1.00206.50           C
ATOM   1247  CB  LEU   174     -48.679 -28.550   1.624  1.00206.50           C
ATOM   1248  CG  LEU   174     -47.955 -29.812   1.118  1.00206.50           C
ATOM   1249  CD1 LEU   174     -48.957 -30.842   0.573  1.00206.50           C
ATOM   1250  CD2 LEU   174     -46.850 -29.465   0.108  1.00206.50           C
ATOM   1251  C   LEU   174     -46.943 -28.056   3.291  1.00206.50           C
ATOM   1252  O   LEU   174     -47.423 -28.152   4.412  1.00206.50           O
ATOM   1253  N   ILE   175     -45.745 -28.587   3.007  1.00149.42           N
ATOM   1254  CA  ILE   175     -44.971 -29.104   4.096  1.00149.42           C
ATOM   1255  CB  ILE   175     -45.383 -30.489   4.505  1.00149.42           C
ATOM   1256  CG2 ILE   175     -45.171 -31.427   3.306  1.00149.42           C
ATOM   1257  CG1 ILE   175     -44.643 -30.925   5.779  1.00149.42           C
ATOM   1258  CD1 ILE   175     -45.214 -32.196   6.407  1.00149.42           C
ATOM   1259  C   ILE   175     -43.554 -29.179   3.646  1.00149.42           C
ATOM   1260  O   ILE   175     -43.271 -29.334   2.458  1.00149.42           O
ATOM   1261  N   THR   176     -42.613 -29.069   4.599  1.00240.70           N
ATOM   1262  CA  THR   176     -41.241 -29.211   4.230  1.00240.70           C
ATOM   1263  CB  THR   176     -40.287 -28.609   5.217  1.00240.70           C
ATOM   1264  OG1 THR   176     -40.445 -29.219   6.490  1.00240.70           O
ATOM   1265  CG2 THR   176     -40.577 -27.104   5.316  1.00240.70           C
ATOM   1266  C   THR   176     -40.988 -30.678   4.163  1.00240.70           C
ATOM   1267  O   THR   176     -41.659 -31.461   4.832  1.00240.70           O
ATOM   1268  N   ASN   177     -40.013 -31.095   3.336  1.00212.84           N
ATOM   1269  CA  ASN   177     -39.773 -32.500   3.209  1.00212.84           C
ATOM   1270  CB  ASN   177     -38.776 -32.861   2.094  1.00212.84           C
ATOM   1271  CG  ASN   177     -38.757 -34.375   1.949  1.00212.84           C
ATOM   1272  OD1 ASN   177     -39.782 -34.994   1.666  1.00212.84           O
ATOM   1273  ND2 ASN   177     -37.561 -34.993   2.147  1.00212.84           N
ATOM   1274  C   ASN   177     -39.210 -32.983   4.501  1.00212.84           C
ATOM   1275  O   ASN   177     -38.335 -32.362   5.101  1.00212.84           O
ATOM   1276  N   PRO   178     -39.742 -34.084   4.948  1.00150.45           N
ATOM   1277  CA  PRO   178     -39.246 -34.658   6.165  1.00150.45           C
ATOM   1278  CD  PRO   178     -41.171 -34.309   4.789  1.00150.45           C
ATOM   1279  CB  PRO   178     -40.333 -35.611   6.657  1.00150.45           C
ATOM   1280  CG  PRO   178     -41.625 -35.008   6.079  1.00150.45           C
ATOM   1281  C   PRO   178     -37.943 -35.320   5.879  1.00150.45           C
ATOM   1282  O   PRO   178     -37.699 -35.666   4.724  1.00150.45           O
ATOM   1283  N   GLY   179     -37.088 -35.499   6.902  1.00  4.05           N
ATOM   1284  CA  GLY   179     -35.829 -36.137   6.665  1.00  4.05           C
ATOM   1285  C   GLY   179     -35.102 -36.224   8.000  1.00  4.05           C
ATOM   1286  O   GLY   179     -33.939 -36.707   8.007  1.00  4.05           O
ATOM   1287  OXT GLY   179     -35.699 -35.806   9.028  1.00  4.05           O
END 
