# Supplementary material for: Predicted Structural Variability of Mycobacterium tuberculosis PPE18 Protein With Immunological Implications Among Clinical Strains
Source: Front Microbiol. 2021 Jan 8;11:595312. doi: 10.3389/fmicb.2020.595312 (PMC7819968; doi:10.3389/fmicb.2020.595312)
Supplement: Supplementary file 2 [file Data_Sheet_1.ZIP › All domain 1 RaptorX pdbs/5xfsB-387589_1_Var14.pdb]

REMARK   templates = 5xfsB 
EXPDTA    THEORETICAL MODEL, MODELLER 9v8 2018/10/10 14:10:11
REMARK   6 MODELLER OBJECTIVE FUNCTION:       591.3250
REMARK   6 MODELLER BEST TEMPLATE % SEQ ID:  50.289
SEQRES   1    179  MET VAL ASP PHE GLY ALA LEU PRO PRO GLU ILE ASN SER
SEQRES   2    179  ALA ARG MET TYR ALA GLY PRO GLY SER ALA SER LEU VAL
SEQRES   3    179  ALA ALA ALA GLN MET TRP ASP SER VAL ALA SER ASP LEU
SEQRES   4    179  PHE SER ALA ALA SER ALA PHE GLN SER VAL VAL TRP GLY
SEQRES   5    179  LEU THR VAL GLY SER TRP ILE GLY SER SER ALA GLY LEU
SEQRES   6    179  MET ALA ALA ALA ALA SER PRO TYR VAL ALA TRP MET SER
SEQRES   7    179  VAL THR ALA GLY GLN ALA GLN LEU THR ALA ALA GLN VAL
SEQRES   8    179  ARG VAL ALA ALA ALA ALA TYR GLU THR ALA TYR ARG LEU
SEQRES   9    179  THR VAL PRO PRO PRO VAL ILE ALA GLU ASN ARG THR GLU
SEQRES  10    179  LEU MET THR LEU THR ALA THR ASN LEU LEU GLY GLN ASN
SEQRES  11    179  THR PRO ALA ILE GLU ALA ASN GLN ALA ALA TYR SER GLN
SEQRES  12    179  MET TRP ALA GLN ASP ALA GLU ALA MET TYR TYR ALA ALA
SEQRES  13    179  ALA THR ALA ALA THR ALA THR GLU ALA LEU LEU PRO PHE
SEQRES  14    179  GLU ASP ALA PRO LEU ILE THR ASN PRO GLY
ATOM      1  N   MET     1     -17.567  -4.314 -26.106  1.00 46.35           N
ATOM      2  CA  MET     1     -18.409  -4.149 -24.900  1.00 46.35           C
ATOM      3  CB  MET     1     -17.630  -4.583 -23.645  1.00 46.35           C
ATOM      4  CG  MET     1     -17.226  -6.062 -23.638  1.00 46.35           C
ATOM      5  SD  MET     1     -15.921  -6.513 -24.826  1.00 46.35           S
ATOM      6  CE  MET     1     -14.600  -5.533 -24.051  1.00 46.35           C
ATOM      7  C   MET     1     -18.776  -2.711 -24.751  1.00 46.35           C
ATOM      8  O   MET     1     -18.375  -1.875 -25.559  1.00 46.35           O
ATOM      9  N   VAL     2     -19.576  -2.388 -23.720  1.00 25.14           N
ATOM     10  CA  VAL     2     -19.912  -1.011 -23.522  1.00 25.14           C
ATOM     11  CB  VAL     2     -21.331  -0.782 -23.103  1.00 25.14           C
ATOM     12  CG1 VAL     2     -21.513   0.709 -22.768  1.00 25.14           C
ATOM     13  CG2 VAL     2     -22.247  -1.276 -24.233  1.00 25.14           C
ATOM     14  C   VAL     2     -19.047  -0.532 -22.413  1.00 25.14           C
ATOM     15  O   VAL     2     -18.999  -1.136 -21.342  1.00 25.14           O
ATOM     16  N   ASP     3     -18.315   0.568 -22.650  1.00 46.79           N
ATOM     17  CA  ASP     3     -17.446   1.035 -21.618  1.00 46.79           C
ATOM     18  CB  ASP     3     -15.965   1.061 -22.038  1.00 46.79           C
ATOM     19  CG  ASP     3     -15.118   1.151 -20.777  1.00 46.79           C
ATOM     20  OD1 ASP     3     -15.714   1.227 -19.670  1.00 46.79           O
ATOM     21  OD2 ASP     3     -13.866   1.132 -20.898  1.00 46.79           O
ATOM     22  C   ASP     3     -17.841   2.439 -21.273  1.00 46.79           C
ATOM     23  O   ASP     3     -18.216   3.224 -22.142  1.00 46.79           O
ATOM     24  N   PHE     4     -17.799   2.778 -19.970  1.00123.91           N
ATOM     25  CA  PHE     4     -18.100   4.108 -19.521  1.00123.91           C
ATOM     26  CB  PHE     4     -18.130   4.276 -17.993  1.00123.91           C
ATOM     27  CG  PHE     4     -19.334   3.567 -17.491  1.00123.91           C
ATOM     28  CD1 PHE     4     -20.558   4.191 -17.503  1.00123.91           C
ATOM     29  CD2 PHE     4     -19.246   2.277 -17.026  1.00123.91           C
ATOM     30  CE1 PHE     4     -21.679   3.544 -17.044  1.00123.91           C
ATOM     31  CE2 PHE     4     -20.363   1.625 -16.565  1.00123.91           C
ATOM     32  CZ  PHE     4     -21.582   2.259 -16.572  1.00123.91           C
ATOM     33  C   PHE     4     -17.038   5.033 -20.029  1.00123.91           C
ATOM     34  O   PHE     4     -17.314   6.173 -20.397  1.00123.91           O
ATOM     35  N   GLY     5     -15.782   4.557 -20.034  1.00 36.82           N
ATOM     36  CA  GLY     5     -14.644   5.334 -20.434  1.00 36.82           C
ATOM     37  C   GLY     5     -14.765   5.722 -21.874  1.00 36.82           C
ATOM     38  O   GLY     5     -14.226   6.743 -22.295  1.00 36.82           O
ATOM     39  N   ALA     6     -15.418   4.873 -22.684  1.00 49.60           N
ATOM     40  CA  ALA     6     -15.587   5.113 -24.088  1.00 49.60           C
ATOM     41  CB  ALA     6     -16.320   3.961 -24.792  1.00 49.60           C
ATOM     42  C   ALA     6     -16.397   6.365 -24.295  1.00 49.60           C
ATOM     43  O   ALA     6     -16.189   7.063 -25.287  1.00 49.60           O
ATOM     44  N   LEU     7     -17.359   6.654 -23.385  1.00 71.08           N
ATOM     45  CA  LEU     7     -18.293   7.752 -23.517  1.00 71.08           C
ATOM     46  CB  LEU     7     -19.549   7.574 -22.647  1.00 71.08           C
ATOM     47  CG  LEU     7     -20.348   6.308 -22.996  1.00 71.08           C
ATOM     48  CD1 LEU     7     -21.605   6.193 -22.124  1.00 71.08           C
ATOM     49  CD2 LEU     7     -20.652   6.228 -24.499  1.00 71.08           C
ATOM     50  C   LEU     7     -17.690   9.093 -23.168  1.00 71.08           C
ATOM     51  O   LEU     7     -16.868   9.229 -22.263  1.00 71.08           O
ATOM     52  N   PRO     8     -18.125  10.097 -23.903  1.00115.94           N
ATOM     53  CA  PRO     8     -17.663  11.458 -23.705  1.00115.94           C
ATOM     54  CD  PRO     8     -18.470   9.846 -25.294  1.00115.94           C
ATOM     55  CB  PRO     8     -18.010  12.210 -24.988  1.00115.94           C
ATOM     56  CG  PRO     8     -18.055  11.111 -26.062  1.00115.94           C
ATOM     57  C   PRO     8     -18.281  12.066 -22.474  1.00115.94           C
ATOM     58  O   PRO     8     -19.311  11.573 -22.019  1.00115.94           O
ATOM     59  N   PRO     9     -17.703  13.116 -21.947  1.00109.67           N
ATOM     60  CA  PRO     9     -18.149  13.732 -20.723  1.00109.67           C
ATOM     61  CD  PRO     9     -16.378  13.549 -22.351  1.00109.67           C
ATOM     62  CB  PRO     9     -17.151  14.858 -20.455  1.00109.67           C
ATOM     63  CG  PRO     9     -15.871  14.415 -21.188  1.00109.67           C
ATOM     64  C   PRO     9     -19.559  14.216 -20.829  1.00109.67           C
ATOM     65  O   PRO     9     -20.267  14.222 -19.823  1.00109.67           O
ATOM     66  N   GLU    10     -19.989  14.614 -22.037  1.00 99.92           N
ATOM     67  CA  GLU    10     -21.303  15.149 -22.219  1.00 99.92           C
ATOM     68  CB  GLU    10     -21.587  15.549 -23.682  1.00 99.92           C
ATOM     69  CG  GLU    10     -20.821  16.785 -24.171  1.00 99.92           C
ATOM     70  CD  GLU    10     -19.455  16.373 -24.709  1.00 99.92           C
ATOM     71  OE1 GLU    10     -19.400  15.449 -25.566  1.00 99.92           O
ATOM     72  OE2 GLU    10     -18.448  16.997 -24.282  1.00 99.92           O
ATOM     73  C   GLU    10     -22.306  14.106 -21.826  1.00 99.92           C
ATOM     74  O   GLU    10     -23.360  14.431 -21.282  1.00 99.92           O
ATOM     75  N   ILE    11     -22.041  12.829 -22.168  1.00115.30           N
ATOM     76  CA  ILE    11     -22.946  11.755 -21.859  1.00115.30           C
ATOM     77  CB  ILE    11     -22.691  10.520 -22.673  1.00115.30           C
ATOM     78  CG2 ILE    11     -23.622   9.420 -22.136  1.00115.30           C
ATOM     79  CG1 ILE    11     -22.901  10.813 -24.170  1.00115.30           C
ATOM     80  CD1 ILE    11     -24.329  11.241 -24.509  1.00115.30           C
ATOM     81  C   ILE    11     -22.944  11.335 -20.411  1.00115.30           C
ATOM     82  O   ILE    11     -24.001  11.209 -19.795  1.00115.30           O
ATOM     83  N   ASN    12     -21.754  11.126 -19.814  1.00 69.90           N
ATOM     84  CA  ASN    12     -21.663  10.538 -18.502  1.00 69.90           C
ATOM     85  CB  ASN    12     -20.204  10.256 -18.089  1.00 69.90           C
ATOM     86  CG  ASN    12     -19.669   9.117 -18.958  1.00 69.90           C
ATOM     87  OD1 ASN    12     -20.231   8.024 -18.986  1.00 69.90           O
ATOM     88  ND2 ASN    12     -18.550   9.375 -19.686  1.00 69.90           N
ATOM     89  C   ASN    12     -22.299  11.419 -17.468  1.00 69.90           C
ATOM     90  O   ASN    12     -22.861  10.929 -16.489  1.00 69.90           O
ATOM     91  N   SER    13     -22.145  12.744 -17.614  1.00 68.51           N
ATOM     92  CA  SER    13     -22.705  13.703 -16.702  1.00 68.51           C
ATOM     93  CB  SER    13     -21.943  15.038 -16.746  1.00 68.51           C
ATOM     94  OG  SER    13     -21.956  15.565 -18.064  1.00 68.51           O
ATOM     95  C   SER    13     -24.159  13.969 -16.964  1.00 68.51           C
ATOM     96  O   SER    13     -24.916  14.228 -16.030  1.00 68.51           O
ATOM     97  N   ALA    14     -24.591  13.943 -18.241  1.00 37.25           N
ATOM     98  CA  ALA    14     -25.968  14.224 -18.547  1.00 37.25           C
ATOM     99  CB  ALA    14     -26.256  14.188 -20.057  1.00 37.25           C
ATOM    100  C   ALA    14     -26.802  13.169 -17.897  1.00 37.25           C
ATOM    101  O   ALA    14     -27.813  13.460 -17.260  1.00 37.25           O
ATOM    102  N   ARG    15     -26.368  11.903 -18.018  1.00151.81           N
ATOM    103  CA  ARG    15     -27.096  10.799 -17.470  1.00151.81           C
ATOM    104  CB  ARG    15     -26.458   9.448 -17.826  1.00151.81           C
ATOM    105  CG  ARG    15     -25.002   9.343 -17.368  1.00151.81           C
ATOM    106  CD  ARG    15     -24.409   7.945 -17.529  1.00151.81           C
ATOM    107  NE  ARG    15     -24.612   7.530 -18.944  1.00151.81           N
ATOM    108  CZ  ARG    15     -23.966   6.426 -19.423  1.00151.81           C
ATOM    109  NH1 ARG    15     -23.130   5.725 -18.606  1.00151.81           N
ATOM    110  NH2 ARG    15     -24.145   6.031 -20.717  1.00151.81           N
ATOM    111  C   ARG    15     -27.126  10.891 -15.971  1.00151.81           C
ATOM    112  O   ARG    15     -28.143  10.607 -15.345  1.00151.81           O
ATOM    113  N   MET    16     -25.988  11.269 -15.364  1.00 84.44           N
ATOM    114  CA  MET    16     -25.784  11.337 -13.940  1.00 84.44           C
ATOM    115  CB  MET    16     -24.316  11.674 -13.613  1.00 84.44           C
ATOM    116  CG  MET    16     -23.905  11.442 -12.157  1.00 84.44           C
ATOM    117  SD  MET    16     -23.454   9.725 -11.761  1.00 84.44           S
ATOM    118  CE  MET    16     -24.999   8.985 -12.355  1.00 84.44           C
ATOM    119  C   MET    16     -26.598  12.404 -13.274  1.00 84.44           C
ATOM    120  O   MET    16     -27.103  12.211 -12.170  1.00 84.44           O
ATOM    121  N   TYR    17     -26.689  13.578 -13.917  1.00118.66           N
ATOM    122  CA  TYR    17     -27.344  14.751 -13.412  1.00118.66           C
ATOM    123  CB  TYR    17     -26.898  16.060 -14.082  1.00118.66           C
ATOM    124  CG  TYR    17     -25.627  16.402 -13.374  1.00118.66           C
ATOM    125  CD1 TYR    17     -24.459  15.718 -13.623  1.00118.66           C
ATOM    126  CD2 TYR    17     -25.611  17.418 -12.444  1.00118.66           C
ATOM    127  CE1 TYR    17     -23.301  16.041 -12.955  1.00118.66           C
ATOM    128  CE2 TYR    17     -24.457  17.747 -11.773  1.00118.66           C
ATOM    129  CZ  TYR    17     -23.298  17.057 -12.031  1.00118.66           C
ATOM    130  OH  TYR    17     -22.109  17.387 -11.347  1.00118.66           O
ATOM    131  C   TYR    17     -28.824  14.625 -13.350  1.00118.66           C
ATOM    132  O   TYR    17     -29.457  15.394 -12.632  1.00118.66           O
ATOM    133  N   ALA    18     -29.428  13.746 -14.167  1.00 44.92           N
ATOM    134  CA  ALA    18     -30.853  13.591 -14.118  1.00 44.92           C
ATOM    135  CB  ALA    18     -31.519  13.631 -15.504  1.00 44.92           C
ATOM    136  C   ALA    18     -31.184  12.267 -13.504  1.00 44.92           C
ATOM    137  O   ALA    18     -30.408  11.318 -13.588  1.00 44.92           O
ATOM    138  N   GLY    19     -32.350  12.188 -12.826  1.00 44.93           N
ATOM    139  CA  GLY    19     -32.758  10.943 -12.241  1.00 44.93           C
ATOM    140  C   GLY    19     -33.299  11.220 -10.874  1.00 44.93           C
ATOM    141  O   GLY    19     -33.384  12.363 -10.428  1.00 44.93           O
ATOM    142  N   PRO    20     -33.690  10.151 -10.231  1.00135.37           N
ATOM    143  CA  PRO    20     -34.269  10.222  -8.912  1.00135.37           C
ATOM    144  CD  PRO    20     -34.229   9.037 -10.996  1.00135.37           C
ATOM    145  CB  PRO    20     -34.978   8.885  -8.699  1.00135.37           C
ATOM    146  CG  PRO    20     -35.330   8.420 -10.121  1.00135.37           C
ATOM    147  C   PRO    20     -33.380  10.592  -7.760  1.00135.37           C
ATOM    148  O   PRO    20     -33.903  11.078  -6.758  1.00135.37           O
ATOM    149  N   GLY    21     -32.058  10.355  -7.837  1.00 30.82           N
ATOM    150  CA  GLY    21     -31.227  10.709  -6.721  1.00 30.82           C
ATOM    151  C   GLY    21     -31.196   9.564  -5.749  1.00 30.82           C
ATOM    152  O   GLY    21     -31.609   8.446  -6.054  1.00 30.82           O
ATOM    153  N   SER    22     -30.650   9.834  -4.547  1.00100.52           N
ATOM    154  CA  SER    22     -30.490   8.878  -3.489  1.00100.52           C
ATOM    155  CB  SER    22     -29.490   9.354  -2.420  1.00100.52           C
ATOM    156  OG  SER    22     -28.180   9.398  -2.964  1.00100.52           O
ATOM    157  C   SER    22     -31.790   8.601  -2.800  1.00100.52           C
ATOM    158  O   SER    22     -31.911   7.611  -2.081  1.00100.52           O
ATOM    159  N   ALA    23     -32.816   9.436  -3.037  1.00 44.24           N
ATOM    160  CA  ALA    23     -34.017   9.375  -2.249  1.00 44.24           C
ATOM    161  CB  ALA    23     -35.071  10.398  -2.706  1.00 44.24           C
ATOM    162  C   ALA    23     -34.668   8.021  -2.282  1.00 44.24           C
ATOM    163  O   ALA    23     -35.053   7.507  -1.234  1.00 44.24           O
ATOM    164  N   SER    24     -34.802   7.384  -3.460  1.00 39.95           N
ATOM    165  CA  SER    24     -35.516   6.135  -3.502  1.00 39.95           C
ATOM    166  CB  SER    24     -35.672   5.584  -4.931  1.00 39.95           C
ATOM    167  OG  SER    24     -34.400   5.259  -5.473  1.00 39.95           O
ATOM    168  C   SER    24     -34.803   5.099  -2.704  1.00 39.95           C
ATOM    169  O   SER    24     -35.413   4.327  -1.965  1.00 39.95           O
ATOM    170  N   LEU    25     -33.474   5.060  -2.843  1.00125.37           N
ATOM    171  CA  LEU    25     -32.681   4.056  -2.220  1.00125.37           C
ATOM    172  CB  LEU    25     -31.278   4.121  -2.812  1.00125.37           C
ATOM    173  CG  LEU    25     -30.217   3.334  -2.075  1.00125.37           C
ATOM    174  CD1 LEU    25     -29.038   3.111  -3.028  1.00125.37           C
ATOM    175  CD2 LEU    25     -29.822   4.084  -0.785  1.00125.37           C
ATOM    176  C   LEU    25     -32.722   4.154  -0.721  1.00125.37           C
ATOM    177  O   LEU    25     -32.871   3.145  -0.038  1.00125.37           O
ATOM    178  N   VAL    26     -32.589   5.356  -0.142  1.00 40.92           N
ATOM    179  CA  VAL    26     -32.570   5.443   1.296  1.00 40.92           C
ATOM    180  CB  VAL    26     -32.364   6.844   1.786  1.00 40.92           C
ATOM    181  CG1 VAL    26     -32.467   6.847   3.321  1.00 40.92           C
ATOM    182  CG2 VAL    26     -31.015   7.348   1.246  1.00 40.92           C
ATOM    183  C   VAL    26     -33.884   4.969   1.818  1.00 40.92           C
ATOM    184  O   VAL    26     -33.962   4.371   2.891  1.00 40.92           O
ATOM    185  N   ALA    27     -34.969   5.245   1.077  1.00 25.51           N
ATOM    186  CA  ALA    27     -36.264   4.821   1.517  1.00 25.51           C
ATOM    187  CB  ALA    27     -37.387   5.214   0.542  1.00 25.51           C
ATOM    188  C   ALA    27     -36.237   3.334   1.597  1.00 25.51           C
ATOM    189  O   ALA    27     -36.804   2.745   2.515  1.00 25.51           O
ATOM    190  N   ALA    28     -35.571   2.689   0.622  1.00 34.67           N
ATOM    191  CA  ALA    28     -35.476   1.260   0.614  1.00 34.67           C
ATOM    192  CB  ALA    28     -34.683   0.731  -0.592  1.00 34.67           C
ATOM    193  C   ALA    28     -34.752   0.825   1.853  1.00 34.67           C
ATOM    194  O   ALA    28     -35.183  -0.108   2.530  1.00 34.67           O
ATOM    195  N   ALA    29     -33.650   1.520   2.200  1.00 41.04           N
ATOM    196  CA  ALA    29     -32.854   1.150   3.336  1.00 41.04           C
ATOM    197  CB  ALA    29     -31.630   2.061   3.520  1.00 41.04           C
ATOM    198  C   ALA    29     -33.659   1.230   4.604  1.00 41.04           C
ATOM    199  O   ALA    29     -33.649   0.302   5.413  1.00 41.04           O
ATOM    200  N   GLN    30     -34.421   2.320   4.797  1.00 39.30           N
ATOM    201  CA  GLN    30     -35.148   2.476   6.027  1.00 39.30           C
ATOM    202  CB  GLN    30     -35.983   3.765   6.105  1.00 39.30           C
ATOM    203  CG  GLN    30     -35.166   5.051   6.219  1.00 39.30           C
ATOM    204  CD  GLN    30     -36.152   6.204   6.341  1.00 39.30           C
ATOM    205  OE1 GLN    30     -37.365   6.023   6.244  1.00 39.30           O
ATOM    206  NE2 GLN    30     -35.613   7.433   6.560  1.00 39.30           N
ATOM    207  C   GLN    30     -36.122   1.355   6.153  1.00 39.30           C
ATOM    208  O   GLN    30     -36.341   0.835   7.247  1.00 39.30           O
ATOM    209  N   MET    31     -36.739   0.959   5.027  1.00132.07           N
ATOM    210  CA  MET    31     -37.737  -0.066   5.072  1.00132.07           C
ATOM    211  CB  MET    31     -38.297  -0.415   3.681  1.00132.07           C
ATOM    212  CG  MET    31     -39.141   0.681   3.028  1.00132.07           C
ATOM    213  SD  MET    31     -40.755   0.964   3.814  1.00132.07           S
ATOM    214  CE  MET    31     -41.374   2.062   2.506  1.00132.07           C
ATOM    215  C   MET    31     -37.106  -1.318   5.587  1.00132.07           C
ATOM    216  O   MET    31     -37.654  -1.989   6.460  1.00132.07           O
ATOM    217  N   TRP    32     -35.908  -1.641   5.073  1.00 76.84           N
ATOM    218  CA  TRP    32     -35.252  -2.866   5.417  1.00 76.84           C
ATOM    219  CB  TRP    32     -33.999  -3.127   4.575  1.00 76.84           C
ATOM    220  CG  TRP    32     -34.391  -3.437   3.153  1.00 76.84           C
ATOM    221  CD2 TRP    32     -35.283  -4.509   2.815  1.00 76.84           C
ATOM    222  CD1 TRP    32     -34.088  -2.801   1.985  1.00 76.84           C
ATOM    223  NE1 TRP    32     -34.722  -3.424   0.935  1.00 76.84           N
ATOM    224  CE2 TRP    32     -35.466  -4.472   1.434  1.00 76.84           C
ATOM    225  CE3 TRP    32     -35.908  -5.440   3.595  1.00 76.84           C
ATOM    226  CZ2 TRP    32     -36.278  -5.374   0.809  1.00 76.84           C
ATOM    227  CZ3 TRP    32     -36.721  -6.354   2.963  1.00 76.84           C
ATOM    228  CH2 TRP    32     -36.901  -6.320   1.595  1.00 76.84           C
ATOM    229  C   TRP    32     -34.920  -2.880   6.872  1.00 76.84           C
ATOM    230  O   TRP    32     -34.987  -3.921   7.522  1.00 76.84           O
ATOM    231  N   ASP    33     -34.521  -1.728   7.427  1.00 44.29           N
ATOM    232  CA  ASP    33     -34.221  -1.682   8.828  1.00 44.29           C
ATOM    233  CB  ASP    33     -33.674  -0.311   9.260  1.00 44.29           C
ATOM    234  CG  ASP    33     -32.317  -0.114   8.599  1.00 44.29           C
ATOM    235  OD1 ASP    33     -31.356  -0.829   8.990  1.00 44.29           O
ATOM    236  OD2 ASP    33     -32.224   0.762   7.698  1.00 44.29           O
ATOM    237  C   ASP    33     -35.491  -1.911   9.585  1.00 44.29           C
ATOM    238  O   ASP    33     -35.492  -2.553  10.634  1.00 44.29           O
ATOM    239  N   SER    34     -36.617  -1.381   9.068  1.00 73.67           N
ATOM    240  CA  SER    34     -37.868  -1.494   9.761  1.00 73.67           C
ATOM    241  CB  SER    34     -39.027  -0.816   9.009  1.00 73.67           C
ATOM    242  OG  SER    34     -40.238  -0.963   9.734  1.00 73.67           O
ATOM    243  C   SER    34     -38.220  -2.943   9.914  1.00 73.67           C
ATOM    244  O   SER    34     -38.712  -3.346  10.967  1.00 73.67           O
ATOM    245  N   VAL    35     -38.023  -3.751   8.851  1.00 95.40           N
ATOM    246  CA  VAL    35     -38.331  -5.154   8.894  1.00 95.40           C
ATOM    247  CB  VAL    35     -38.332  -5.807   7.538  1.00 95.40           C
ATOM    248  CG1 VAL    35     -36.912  -5.788   6.954  1.00 95.40           C
ATOM    249  CG2 VAL    35     -38.916  -7.221   7.695  1.00 95.40           C
ATOM    250  C   VAL    35     -37.357  -5.894   9.763  1.00 95.40           C
ATOM    251  O   VAL    35     -37.746  -6.761  10.546  1.00 95.40           O
ATOM    252  N   ALA    36     -36.056  -5.555   9.663  1.00 32.32           N
ATOM    253  CA  ALA    36     -35.068  -6.267  10.417  1.00 32.32           C
ATOM    254  CB  ALA    36     -33.650  -5.695  10.240  1.00 32.32           C
ATOM    255  C   ALA    36     -35.423  -6.131  11.863  1.00 32.32           C
ATOM    256  O   ALA    36     -35.298  -7.081  12.633  1.00 32.32           O
ATOM    257  N   SER    37     -35.879  -4.934  12.271  1.00 35.66           N
ATOM    258  CA  SER    37     -36.219  -4.708  13.644  1.00 35.66           C
ATOM    259  CB  SER    37     -36.558  -3.240  13.953  1.00 35.66           C
ATOM    260  OG  SER    37     -37.770  -2.864  13.318  1.00 35.66           O
ATOM    261  C   SER    37     -37.412  -5.536  14.028  1.00 35.66           C
ATOM    262  O   SER    37     -37.421  -6.153  15.092  1.00 35.66           O
ATOM    263  N   ASP    38     -38.448  -5.571  13.164  1.00 54.11           N
ATOM    264  CA  ASP    38     -39.697  -6.247  13.424  1.00 54.11           C
ATOM    265  CB  ASP    38     -40.730  -6.027  12.305  1.00 54.11           C
ATOM    266  CG  ASP    38     -41.164  -4.569  12.290  1.00 54.11           C
ATOM    267  OD1 ASP    38     -41.169  -3.934  13.377  1.00 54.11           O
ATOM    268  OD2 ASP    38     -41.497  -4.071  11.182  1.00 54.11           O
ATOM    269  C   ASP    38     -39.493  -7.720  13.495  1.00 54.11           C
ATOM    270  O   ASP    38     -40.139  -8.394  14.293  1.00 54.11           O
ATOM    271  N   LEU    39     -38.615  -8.265  12.637  1.00 51.36           N
ATOM    272  CA  LEU    39     -38.416  -9.683  12.606  1.00 51.36           C
ATOM    273  CB  LEU    39     -37.439 -10.085  11.490  1.00 51.36           C
ATOM    274  CG  LEU    39     -37.964  -9.723  10.087  1.00 51.36           C
ATOM    275  CD1 LEU    39     -36.961 -10.105   8.994  1.00 51.36           C
ATOM    276  CD2 LEU    39     -39.345 -10.344   9.834  1.00 51.36           C
ATOM    277  C   LEU    39     -37.870 -10.128  13.933  1.00 51.36           C
ATOM    278  O   LEU    39     -38.331 -11.116  14.504  1.00 51.36           O
ATOM    279  N   PHE    40     -36.892  -9.380  14.475  1.00100.20           N
ATOM    280  CA  PHE    40     -36.236  -9.737  15.704  1.00100.20           C
ATOM    281  CB  PHE    40     -35.067  -8.787  16.035  1.00100.20           C
ATOM    282  CG  PHE    40     -34.436  -9.228  17.314  1.00100.20           C
ATOM    283  CD1 PHE    40     -33.595 -10.318  17.338  1.00100.20           C
ATOM    284  CD2 PHE    40     -34.668  -8.548  18.488  1.00100.20           C
ATOM    285  CE1 PHE    40     -33.005 -10.724  18.514  1.00100.20           C
ATOM    286  CE2 PHE    40     -34.081  -8.951  19.665  1.00100.20           C
ATOM    287  CZ  PHE    40     -33.254 -10.048  19.684  1.00100.20           C
ATOM    288  C   PHE    40     -37.199  -9.692  16.850  1.00100.20           C
ATOM    289  O   PHE    40     -37.209 -10.591  17.689  1.00100.20           O
ATOM    290  N   SER    41     -38.039  -8.644  16.922  1.00 30.77           N
ATOM    291  CA  SER    41     -38.952  -8.531  18.023  1.00 30.77           C
ATOM    292  CB  SER    41     -39.806  -7.251  17.962  1.00 30.77           C
ATOM    293  OG  SER    41     -40.593  -7.230  16.780  1.00 30.77           O
ATOM    294  C   SER    41     -39.868  -9.710  17.994  1.00 30.77           C
ATOM    295  O   SER    41     -40.228 -10.255  19.037  1.00 30.77           O
ATOM    296  N   ALA    42     -40.273 -10.128  16.781  1.00 37.44           N
ATOM    297  CA  ALA    42     -41.139 -11.256  16.601  1.00 37.44           C
ATOM    298  CB  ALA    42     -41.564 -11.448  15.137  1.00 37.44           C
ATOM    299  C   ALA    42     -40.424 -12.495  17.057  1.00 37.44           C
ATOM    300  O   ALA    42     -41.028 -13.406  17.620  1.00 37.44           O
ATOM    301  N   ALA    43     -39.113 -12.589  16.778  1.00 32.81           N
ATOM    302  CA  ALA    43     -38.339 -13.723  17.199  1.00 32.81           C
ATOM    303  CB  ALA    43     -36.895 -13.682  16.679  1.00 32.81           C
ATOM    304  C   ALA    43     -38.271 -13.737  18.693  1.00 32.81           C
ATOM    305  O   ALA    43     -38.347 -14.790  19.323  1.00 32.81           O
ATOM    306  N   SER    44     -38.134 -12.543  19.295  1.00 80.36           N
ATOM    307  CA  SER    44     -37.947 -12.408  20.709  1.00 80.36           C
ATOM    308  CB  SER    44     -37.838 -10.935  21.140  1.00 80.36           C
ATOM    309  OG  SER    44     -37.655 -10.847  22.545  1.00 80.36           O
ATOM    310  C   SER    44     -39.101 -13.007  21.451  1.00 80.36           C
ATOM    311  O   SER    44     -38.902 -13.662  22.474  1.00 80.36           O
ATOM    312  N   ALA    45     -40.339 -12.770  20.976  1.00 38.89           N
ATOM    313  CA  ALA    45     -41.514 -13.278  21.627  1.00 38.89           C
ATOM    314  CB  ALA    45     -42.813 -12.747  21.001  1.00 38.89           C
ATOM    315  C   ALA    45     -41.555 -14.772  21.543  1.00 38.89           C
ATOM    316  O   ALA    45     -41.859 -15.439  22.529  1.00 38.89           O
ATOM    317  N   PHE    46     -41.243 -15.343  20.361  1.00 70.97           N
ATOM    318  CA  PHE    46     -41.304 -16.770  20.199  1.00 70.97           C
ATOM    319  CB  PHE    46     -40.901 -17.263  18.796  1.00 70.97           C
ATOM    320  CG  PHE    46     -42.070 -17.206  17.874  1.00 70.97           C
ATOM    321  CD1 PHE    46     -42.499 -16.025  17.315  1.00 70.97           C
ATOM    322  CD2 PHE    46     -42.726 -18.372  17.553  1.00 70.97           C
ATOM    323  CE1 PHE    46     -43.579 -16.010  16.463  1.00 70.97           C
ATOM    324  CE2 PHE    46     -43.805 -18.366  16.702  1.00 70.97           C
ATOM    325  CZ  PHE    46     -44.235 -17.180  16.155  1.00 70.97           C
ATOM    326  C   PHE    46     -40.349 -17.405  21.145  1.00 70.97           C
ATOM    327  O   PHE    46     -40.694 -18.332  21.877  1.00 70.97           O
ATOM    328  N   GLN    47     -39.121 -16.875  21.195  1.00121.69           N
ATOM    329  CA  GLN    47     -38.127 -17.472  22.023  1.00121.69           C
ATOM    330  CB  GLN    47     -36.733 -16.833  21.874  1.00121.69           C
ATOM    331  CG  GLN    47     -36.604 -15.366  22.272  1.00121.69           C
ATOM    332  CD  GLN    47     -35.233 -14.924  21.780  1.00121.69           C
ATOM    333  OE1 GLN    47     -34.738 -13.847  22.109  1.00121.69           O
ATOM    334  NE2 GLN    47     -34.598 -15.791  20.948  1.00121.69           N
ATOM    335  C   GLN    47     -38.607 -17.448  23.434  1.00121.69           C
ATOM    336  O   GLN    47     -38.207 -18.290  24.234  1.00121.69           O
ATOM    337  N   SER    48     -39.437 -16.452  23.792  1.00 98.51           N
ATOM    338  CA  SER    48     -39.984 -16.359  25.115  1.00 98.51           C
ATOM    339  CB  SER    48     -40.771 -15.055  25.335  1.00 98.51           C
ATOM    340  OG  SER    48     -39.911 -13.933  25.205  1.00 98.51           O
ATOM    341  C   SER    48     -40.932 -17.494  25.389  1.00 98.51           C
ATOM    342  O   SER    48     -40.805 -18.158  26.414  1.00 98.51           O
ATOM    343  N   VAL    49     -41.918 -17.726  24.490  1.00 53.19           N
ATOM    344  CA  VAL    49     -42.961 -18.705  24.677  1.00 53.19           C
ATOM    345  CB  VAL    49     -44.053 -18.589  23.655  1.00 53.19           C
ATOM    346  CG1 VAL    49     -45.064 -19.725  23.880  1.00 53.19           C
ATOM    347  CG2 VAL    49     -44.664 -17.182  23.758  1.00 53.19           C
ATOM    348  C   VAL    49     -42.462 -20.123  24.624  1.00 53.19           C
ATOM    349  O   VAL    49     -42.807 -20.929  25.484  1.00 53.19           O
ATOM    350  N   VAL    50     -41.644 -20.480  23.615  1.00 96.43           N
ATOM    351  CA  VAL    50     -41.170 -21.830  23.495  1.00 96.43           C
ATOM    352  CB  VAL    50     -40.319 -22.047  22.276  1.00 96.43           C
ATOM    353  CG1 VAL    50     -39.051 -21.184  22.389  1.00 96.43           C
ATOM    354  CG2 VAL    50     -40.030 -23.553  22.151  1.00 96.43           C
ATOM    355  C   VAL    50     -40.329 -22.137  24.688  1.00 96.43           C
ATOM    356  O   VAL    50     -40.312 -23.266  25.173  1.00 96.43           O
ATOM    357  N   TRP    51     -39.592 -21.120  25.163  1.00126.10           N
ATOM    358  CA  TRP    51     -38.684 -21.205  26.269  1.00126.10           C
ATOM    359  CB  TRP    51     -37.967 -19.858  26.501  1.00126.10           C
ATOM    360  CG  TRP    51     -36.950 -19.818  27.617  1.00126.10           C
ATOM    361  CD2 TRP    51     -36.454 -18.597  28.192  1.00126.10           C
ATOM    362  CD1 TRP    51     -36.320 -20.837  28.271  1.00126.10           C
ATOM    363  NE1 TRP    51     -35.458 -20.327  29.214  1.00126.10           N
ATOM    364  CE2 TRP    51     -35.533 -18.949  29.177  1.00126.10           C
ATOM    365  CE3 TRP    51     -36.742 -17.290  27.919  1.00126.10           C
ATOM    366  CZ2 TRP    51     -34.883 -17.995  29.908  1.00126.10           C
ATOM    367  CZ3 TRP    51     -36.085 -16.331  28.659  1.00126.10           C
ATOM    368  CH2 TRP    51     -35.173 -16.676  29.635  1.00126.10           C
ATOM    369  C   TRP    51     -39.439 -21.545  27.518  1.00126.10           C
ATOM    370  O   TRP    51     -38.973 -22.355  28.314  1.00126.10           O
ATOM    371  N   GLY    52     -40.582 -20.868  27.749  1.00 39.45           N
ATOM    372  CA  GLY    52     -41.456 -21.075  28.873  1.00 39.45           C
ATOM    373  C   GLY    52     -42.197 -22.370  28.739  1.00 39.45           C
ATOM    374  O   GLY    52     -42.455 -23.047  29.732  1.00 39.45           O
ATOM    375  N   LEU    53     -42.600 -22.721  27.501  1.00103.07           N
ATOM    376  CA  LEU    53     -43.392 -23.889  27.260  1.00103.07           C
ATOM    377  CB  LEU    53     -43.773 -24.017  25.768  1.00103.07           C
ATOM    378  CG  LEU    53     -44.814 -25.101  25.399  1.00103.07           C
ATOM    379  CD1 LEU    53     -45.082 -25.097  23.885  1.00103.07           C
ATOM    380  CD2 LEU    53     -44.436 -26.505  25.901  1.00103.07           C
ATOM    381  C   LEU    53     -42.590 -25.079  27.680  1.00103.07           C
ATOM    382  O   LEU    53     -43.080 -25.943  28.404  1.00103.07           O
ATOM    383  N   THR    54     -41.320 -25.144  27.251  1.00 41.16           N
ATOM    384  CA  THR    54     -40.483 -26.254  27.591  1.00 41.16           C
ATOM    385  CB  THR    54     -39.134 -26.187  26.929  1.00 41.16           C
ATOM    386  OG1 THR    54     -39.290 -26.194  25.518  1.00 41.16           O
ATOM    387  CG2 THR    54     -38.286 -27.392  27.376  1.00 41.16           C
ATOM    388  C   THR    54     -40.265 -26.289  29.074  1.00 41.16           C
ATOM    389  O   THR    54     -40.389 -27.341  29.700  1.00 41.16           O
ATOM    390  N   VAL    55     -39.953 -25.129  29.683  1.00107.50           N
ATOM    391  CA  VAL    55     -39.623 -25.088  31.081  1.00107.50           C
ATOM    392  CB  VAL    55     -39.151 -23.736  31.546  1.00107.50           C
ATOM    393  CG1 VAL    55     -37.851 -23.398  30.797  1.00107.50           C
ATOM    394  CG2 VAL    55     -40.267 -22.698  31.351  1.00107.50           C
ATOM    395  C   VAL    55     -40.791 -25.500  31.938  1.00107.50           C
ATOM    396  O   VAL    55     -40.641 -26.321  32.842  1.00107.50           O
ATOM    397  N   GLY    56     -41.976 -24.917  31.685  1.00 60.47           N
ATOM    398  CA  GLY    56     -43.196 -25.182  32.401  1.00 60.47           C
ATOM    399  C   GLY    56     -43.669 -26.568  32.084  1.00 60.47           C
ATOM    400  O   GLY    56     -44.301 -27.221  32.916  1.00 60.47           O
ATOM    401  N   SER    57     -43.366 -27.055  30.864  1.00170.50           N
ATOM    402  CA  SER    57     -43.847 -28.330  30.413  1.00170.50           C
ATOM    403  CB  SER    57     -43.341 -29.518  31.250  1.00170.50           C
ATOM    404  OG  SER    57     -43.867 -30.732  30.732  1.00170.50           O
ATOM    405  C   SER    57     -45.341 -28.340  30.466  1.00170.50           C
ATOM    406  O   SER    57     -45.947 -29.053  31.264  1.00170.50           O
ATOM    407  N   TRP    58     -45.976 -27.506  29.617  1.00 98.57           N
ATOM    408  CA  TRP    58     -47.405 -27.420  29.606  1.00 98.57           C
ATOM    409  CB  TRP    58     -47.936 -26.419  28.571  1.00 98.57           C
ATOM    410  CG  TRP    58     -47.649 -24.983  28.915  1.00 98.57           C
ATOM    411  CD2 TRP    58     -47.900 -23.890  28.023  1.00 98.57           C
ATOM    412  CD1 TRP    58     -47.135 -24.444  30.058  1.00 98.57           C
ATOM    413  NE1 TRP    58     -47.053 -23.078  29.935  1.00 98.57           N
ATOM    414  CE2 TRP    58     -47.520 -22.723  28.686  1.00 98.57           C
ATOM    415  CE3 TRP    58     -48.403 -23.864  26.755  1.00 98.57           C
ATOM    416  CZ2 TRP    58     -47.644 -21.503  28.086  1.00 98.57           C
ATOM    417  CZ3 TRP    58     -48.527 -22.632  26.151  1.00 98.57           C
ATOM    418  CH2 TRP    58     -48.155 -21.476  26.805  1.00 98.57           C
ATOM    419  C   TRP    58     -48.021 -28.748  29.266  1.00 98.57           C
ATOM    420  O   TRP    58     -48.785 -29.314  30.047  1.00 98.57           O
ATOM    421  N   ILE    59     -47.705 -29.256  28.063  1.00169.40           N
ATOM    422  CA  ILE    59     -48.220 -30.473  27.497  1.00169.40           C
ATOM    423  CB  ILE    59     -48.408 -30.466  26.005  1.00169.40           C
ATOM    424  CG2 ILE    59     -47.071 -30.638  25.302  1.00169.40           C
ATOM    425  CG1 ILE    59     -49.445 -31.530  25.616  1.00169.40           C
ATOM    426  CD1 ILE    59     -49.947 -31.393  24.180  1.00169.40           C
ATOM    427  C   ILE    59     -47.600 -31.733  28.027  1.00169.40           C
ATOM    428  O   ILE    59     -47.991 -32.814  27.604  1.00169.40           O
ATOM    429  N   GLY    60     -46.496 -31.672  28.794  1.00 44.22           N
ATOM    430  CA  GLY    60     -45.982 -32.907  29.330  1.00 44.22           C
ATOM    431  C   GLY    60     -44.897 -33.371  28.417  1.00 44.22           C
ATOM    432  O   GLY    60     -44.116 -32.571  27.907  1.00 44.22           O
ATOM    433  N   SER    61     -44.818 -34.695  28.198  1.00 76.06           N
ATOM    434  CA  SER    61     -43.772 -35.255  27.396  1.00 76.06           C
ATOM    435  CB  SER    61     -43.883 -36.784  27.275  1.00 76.06           C
ATOM    436  OG  SER    61     -42.834 -37.292  26.464  1.00 76.06           O
ATOM    437  C   SER    61     -43.880 -34.699  26.011  1.00 76.06           C
ATOM    438  O   SER    61     -42.877 -34.585  25.309  1.00 76.06           O
ATOM    439  N   SER    62     -45.113 -34.361  25.586  1.00 62.65           N
ATOM    440  CA  SER    62     -45.388 -33.864  24.267  1.00 62.65           C
ATOM    441  CB  SER    62     -46.844 -34.099  23.832  1.00 62.65           C
ATOM    442  OG  SER    62     -47.732 -33.549  24.788  1.00 62.65           O
ATOM    443  C   SER    62     -45.044 -32.413  24.120  1.00 62.65           C
ATOM    444  O   SER    62     -45.267 -31.840  23.057  1.00 62.65           O
ATOM    445  N   ALA    63     -44.486 -31.774  25.166  1.00 44.99           N
ATOM    446  CA  ALA    63     -44.169 -30.372  25.078  1.00 44.99           C
ATOM    447  CB  ALA    63     -43.457 -29.842  26.331  1.00 44.99           C
ATOM    448  C   ALA    63     -43.250 -30.173  23.923  1.00 44.99           C
ATOM    449  O   ALA    63     -43.345 -29.182  23.199  1.00 44.99           O
ATOM    450  N   GLY    64     -42.351 -31.141  23.703  1.00 35.50           N
ATOM    451  CA  GLY    64     -41.369 -31.014  22.668  1.00 35.50           C
ATOM    452  C   GLY    64     -42.064 -30.835  21.353  1.00 35.50           C
ATOM    453  O   GLY    64     -41.613 -30.077  20.496  1.00 35.50           O
ATOM    454  N   LEU    65     -43.213 -31.503  21.178  1.00140.09           N
ATOM    455  CA  LEU    65     -43.904 -31.529  19.922  1.00140.09           C
ATOM    456  CB  LEU    65     -45.261 -32.240  20.078  1.00140.09           C
ATOM    457  CG  LEU    65     -46.081 -32.401  18.787  1.00140.09           C
ATOM    458  CD1 LEU    65     -45.416 -33.406  17.835  1.00140.09           C
ATOM    459  CD2 LEU    65     -47.552 -32.740  19.091  1.00140.09           C
ATOM    460  C   LEU    65     -44.179 -30.122  19.480  1.00140.09           C
ATOM    461  O   LEU    65     -44.012 -29.809  18.303  1.00140.09           O
ATOM    462  N   MET    66     -44.629 -29.240  20.395  1.00 45.90           N
ATOM    463  CA  MET    66     -44.928 -27.882  20.022  1.00 45.90           C
ATOM    464  CB  MET    66     -45.612 -27.087  21.146  1.00 45.90           C
ATOM    465  CG  MET    66     -47.042 -27.550  21.432  1.00 45.90           C
ATOM    466  SD  MET    66     -48.214 -27.283  20.066  1.00 45.90           S
ATOM    467  CE  MET    66     -47.605 -28.629  19.009  1.00 45.90           C
ATOM    468  C   MET    66     -43.685 -27.141  19.645  1.00 45.90           C
ATOM    469  O   MET    66     -43.671 -26.395  18.666  1.00 45.90           O
ATOM    470  N   ALA    67     -42.596 -27.337  20.410  1.00 27.79           N
ATOM    471  CA  ALA    67     -41.398 -26.604  20.123  1.00 27.79           C
ATOM    472  CB  ALA    67     -40.244 -26.933  21.089  1.00 27.79           C
ATOM    473  C   ALA    67     -40.967 -26.979  18.744  1.00 27.79           C
ATOM    474  O   ALA    67     -40.560 -26.133  17.949  1.00 27.79           O
ATOM    475  N   ALA    68     -41.081 -28.276  18.416  1.00 30.13           N
ATOM    476  CA  ALA    68     -40.640 -28.751  17.141  1.00 30.13           C
ATOM    477  CB  ALA    68     -40.869 -30.261  16.962  1.00 30.13           C
ATOM    478  C   ALA    68     -41.415 -28.047  16.075  1.00 30.13           C
ATOM    479  O   ALA    68     -40.845 -27.569  15.096  1.00 30.13           O
ATOM    480  N   ALA    69     -42.739 -27.909  16.266  1.00 33.95           N
ATOM    481  CA  ALA    69     -43.551 -27.332  15.234  1.00 33.95           C
ATOM    482  CB  ALA    69     -45.036 -27.254  15.632  1.00 33.95           C
ATOM    483  C   ALA    69     -43.084 -25.930  14.956  1.00 33.95           C
ATOM    484  O   ALA    69     -42.979 -25.518  13.802  1.00 33.95           O
ATOM    485  N   ALA    70     -42.776 -25.170  16.022  1.00 52.65           N
ATOM    486  CA  ALA    70     -42.409 -23.779  15.965  1.00 52.65           C
ATOM    487  CB  ALA    70     -42.275 -23.150  17.363  1.00 52.65           C
ATOM    488  C   ALA    70     -41.108 -23.539  15.255  1.00 52.65           C
ATOM    489  O   ALA    70     -40.942 -22.512  14.599  1.00 52.65           O
ATOM    490  N   SER    71     -40.152 -24.479  15.362  1.00104.27           N
ATOM    491  CA  SER    71     -38.801 -24.242  14.928  1.00104.27           C
ATOM    492  CB  SER    71     -37.883 -25.468  15.122  1.00104.27           C
ATOM    493  OG  SER    71     -38.335 -26.578  14.361  1.00104.27           O
ATOM    494  C   SER    71     -38.670 -23.757  13.505  1.00104.27           C
ATOM    495  O   SER    71     -37.928 -22.797  13.300  1.00104.27           O
ATOM    496  N   PRO    72     -39.311 -24.287  12.498  1.00 83.30           N
ATOM    497  CA  PRO    72     -39.072 -23.871  11.136  1.00 83.30           C
ATOM    498  CD  PRO    72     -40.248 -25.392  12.599  1.00 83.30           C
ATOM    499  CB  PRO    72     -40.031 -24.703  10.281  1.00 83.30           C
ATOM    500  CG  PRO    72     -40.373 -25.922  11.160  1.00 83.30           C
ATOM    501  C   PRO    72     -39.269 -22.394  10.940  1.00 83.30           C
ATOM    502  O   PRO    72     -38.505 -21.797  10.182  1.00 83.30           O
ATOM    503  N   TYR    73     -40.320 -21.815  11.560  1.00136.59           N
ATOM    504  CA  TYR    73     -40.665 -20.420  11.487  1.00136.59           C
ATOM    505  CB  TYR    73     -42.101 -20.176  11.988  1.00136.59           C
ATOM    506  CG  TYR    73     -42.408 -18.719  11.935  1.00136.59           C
ATOM    507  CD1 TYR    73     -42.907 -18.142  10.789  1.00136.59           C
ATOM    508  CD2 TYR    73     -42.184 -17.930  13.038  1.00136.59           C
ATOM    509  CE1 TYR    73     -43.193 -16.797  10.752  1.00136.59           C
ATOM    510  CE2 TYR    73     -42.469 -16.586  13.006  1.00136.59           C
ATOM    511  CZ  TYR    73     -42.974 -16.016  11.862  1.00136.59           C
ATOM    512  OH  TYR    73     -43.267 -14.636  11.832  1.00136.59           O
ATOM    513  C   TYR    73     -39.713 -19.575  12.289  1.00136.59           C
ATOM    514  O   TYR    73     -39.333 -18.483  11.870  1.00136.59           O
ATOM    515  N   VAL    74     -39.325 -20.048  13.490  1.00 37.45           N
ATOM    516  CA  VAL    74     -38.440 -19.313  14.348  1.00 37.45           C
ATOM    517  CB  VAL    74     -38.191 -20.014  15.650  1.00 37.45           C
ATOM    518  CG1 VAL    74     -37.161 -19.204  16.452  1.00 37.45           C
ATOM    519  CG2 VAL    74     -39.530 -20.203  16.378  1.00 37.45           C
ATOM    520  C   VAL    74     -37.114 -19.167  13.671  1.00 37.45           C
ATOM    521  O   VAL    74     -36.492 -18.108  13.732  1.00 37.45           O
ATOM    522  N   ALA    75     -36.641 -20.237  13.010  1.00 29.81           N
ATOM    523  CA  ALA    75     -35.354 -20.193  12.377  1.00 29.81           C
ATOM    524  CB  ALA    75     -34.978 -21.531  11.717  1.00 29.81           C
ATOM    525  C   ALA    75     -35.370 -19.150  11.305  1.00 29.81           C
ATOM    526  O   ALA    75     -34.441 -18.355  11.177  1.00 29.81           O
ATOM    527  N   TRP    76     -36.461 -19.101  10.527  1.00 68.01           N
ATOM    528  CA  TRP    76     -36.557 -18.188   9.429  1.00 68.01           C
ATOM    529  CB  TRP    76     -37.892 -18.314   8.675  1.00 68.01           C
ATOM    530  CG  TRP    76     -38.077 -17.301   7.572  1.00 68.01           C
ATOM    531  CD2 TRP    76     -38.808 -16.074   7.723  1.00 68.01           C
ATOM    532  CD1 TRP    76     -37.637 -17.330   6.282  1.00 68.01           C
ATOM    533  NE1 TRP    76     -38.050 -16.199   5.619  1.00 68.01           N
ATOM    534  CE2 TRP    76     -38.773 -15.417   6.493  1.00 68.01           C
ATOM    535  CE3 TRP    76     -39.459 -15.540   8.797  1.00 68.01           C
ATOM    536  CZ2 TRP    76     -39.391 -14.211   6.320  1.00 68.01           C
ATOM    537  CZ3 TRP    76     -40.080 -14.321   8.620  1.00 68.01           C
ATOM    538  CH2 TRP    76     -40.048 -13.668   7.404  1.00 68.01           C
ATOM    539  C   TRP    76     -36.474 -16.791   9.952  1.00 68.01           C
ATOM    540  O   TRP    76     -35.861 -15.920   9.337  1.00 68.01           O
ATOM    541  N   MET    77     -37.110 -16.543  11.106  1.00105.30           N
ATOM    542  CA  MET    77     -37.197 -15.221  11.642  1.00105.30           C
ATOM    543  CB  MET    77     -38.080 -15.239  12.895  1.00105.30           C
ATOM    544  CG  MET    77     -38.476 -13.889  13.473  1.00105.30           C
ATOM    545  SD  MET    77     -40.060 -13.998  14.352  1.00105.30           S
ATOM    546  CE  MET    77     -39.639 -15.514  15.259  1.00105.30           C
ATOM    547  C   MET    77     -35.832 -14.674  11.954  1.00105.30           C
ATOM    548  O   MET    77     -35.492 -13.568  11.534  1.00105.30           O
ATOM    549  N   SER    78     -34.991 -15.453  12.658  1.00 81.62           N
ATOM    550  CA  SER    78     -33.691 -14.984  13.048  1.00 81.62           C
ATOM    551  CB  SER    78     -32.965 -15.988  13.956  1.00 81.62           C
ATOM    552  OG  SER    78     -33.720 -16.207  15.137  1.00 81.62           O
ATOM    553  C   SER    78     -32.832 -14.796  11.838  1.00 81.62           C
ATOM    554  O   SER    78     -32.107 -13.808  11.725  1.00 81.62           O
ATOM    555  N   VAL    79     -32.889 -15.755  10.896  1.00100.38           N
ATOM    556  CA  VAL    79     -32.040 -15.701   9.742  1.00100.38           C
ATOM    557  CB  VAL    79     -32.133 -16.936   8.888  1.00100.38           C
ATOM    558  CG1 VAL    79     -31.651 -18.134   9.725  1.00100.38           C
ATOM    559  CG2 VAL    79     -33.572 -17.086   8.364  1.00100.38           C
ATOM    560  C   VAL    79     -32.382 -14.515   8.888  1.00100.38           C
ATOM    561  O   VAL    79     -31.497 -13.805   8.413  1.00100.38           O
ATOM    562  N   THR    80     -33.687 -14.273   8.680  1.00128.06           N
ATOM    563  CA  THR    80     -34.193 -13.237   7.822  1.00128.06           C
ATOM    564  CB  THR    80     -35.677 -13.383   7.651  1.00128.06           C
ATOM    565  OG1 THR    80     -36.149 -12.563   6.599  1.00128.06           O
ATOM    566  CG2 THR    80     -36.366 -13.028   8.973  1.00128.06           C
ATOM    567  C   THR    80     -33.884 -11.874   8.377  1.00128.06           C
ATOM    568  O   THR    80     -33.598 -10.941   7.626  1.00128.06           O
ATOM    569  N   ALA    81     -33.930 -11.715   9.713  1.00 30.69           N
ATOM    570  CA  ALA    81     -33.708 -10.421  10.295  1.00 30.69           C
ATOM    571  CB  ALA    81     -33.766 -10.450  11.832  1.00 30.69           C
ATOM    572  C   ALA    81     -32.340  -9.963   9.905  1.00 30.69           C
ATOM    573  O   ALA    81     -32.141  -8.807   9.533  1.00 30.69           O
ATOM    574  N   GLY    82     -31.356 -10.877   9.960  1.00 22.69           N
ATOM    575  CA  GLY    82     -30.013 -10.526   9.609  1.00 22.69           C
ATOM    576  C   GLY    82     -30.000 -10.123   8.171  1.00 22.69           C
ATOM    577  O   GLY    82     -29.271  -9.215   7.775  1.00 22.69           O
ATOM    578  N   GLN    83     -30.809 -10.808   7.344  1.00 90.94           N
ATOM    579  CA  GLN    83     -30.822 -10.537   5.942  1.00 90.94           C
ATOM    580  CB  GLN    83     -31.840 -11.407   5.188  1.00 90.94           C
ATOM    581  CG  GLN    83     -31.545 -12.906   5.250  1.00 90.94           C
ATOM    582  CD  GLN    83     -32.631 -13.623   4.463  1.00 90.94           C
ATOM    583  OE1 GLN    83     -32.349 -14.328   3.495  1.00 90.94           O
ATOM    584  NE2 GLN    83     -33.911 -13.430   4.883  1.00 90.94           N
ATOM    585  C   GLN    83     -31.244  -9.112   5.721  1.00 90.94           C
ATOM    586  O   GLN    83     -30.632  -8.395   4.931  1.00 90.94           O
ATOM    587  N   ALA    84     -32.310  -8.673   6.421  1.00 39.72           N
ATOM    588  CA  ALA    84     -32.887  -7.358   6.273  1.00 39.72           C
ATOM    589  CB  ALA    84     -34.190  -7.199   7.079  1.00 39.72           C
ATOM    590  C   ALA    84     -31.948  -6.278   6.728  1.00 39.72           C
ATOM    591  O   ALA    84     -31.805  -5.239   6.085  1.00 39.72           O
ATOM    592  N   GLN    85     -31.269  -6.485   7.865  1.00 81.22           N
ATOM    593  CA  GLN    85     -30.367  -5.478   8.343  1.00 81.22           C
ATOM    594  CB  GLN    85     -29.656  -5.898   9.646  1.00 81.22           C
ATOM    595  CG  GLN    85     -28.640  -4.882  10.178  1.00 81.22           C
ATOM    596  CD  GLN    85     -29.389  -3.739  10.843  1.00 81.22           C
ATOM    597  OE1 GLN    85     -28.881  -3.112  11.771  1.00 81.22           O
ATOM    598  NE2 GLN    85     -30.625  -3.454  10.357  1.00 81.22           N
ATOM    599  C   GLN    85     -29.315  -5.311   7.300  1.00 81.22           C
ATOM    600  O   GLN    85     -28.845  -4.205   7.034  1.00 81.22           O
ATOM    601  N   LEU    86     -28.917  -6.435   6.683  1.00 45.90           N
ATOM    602  CA  LEU    86     -27.880  -6.405   5.697  1.00 45.90           C
ATOM    603  CB  LEU    86     -27.529  -7.812   5.183  1.00 45.90           C
ATOM    604  CG  LEU    86     -26.370  -7.850   4.169  1.00 45.90           C
ATOM    605  CD1 LEU    86     -25.058  -7.381   4.818  1.00 45.90           C
ATOM    606  CD2 LEU    86     -26.237  -9.239   3.517  1.00 45.90           C
ATOM    607  C   LEU    86     -28.326  -5.583   4.529  1.00 45.90           C
ATOM    608  O   LEU    86     -27.594  -4.714   4.056  1.00 45.90           O
ATOM    609  N   THR    87     -29.562  -5.808   4.050  1.00122.95           N
ATOM    610  CA  THR    87     -30.039  -5.085   2.906  1.00122.95           C
ATOM    611  CB  THR    87     -31.340  -5.624   2.362  1.00122.95           C
ATOM    612  OG1 THR    87     -31.754  -4.874   1.230  1.00122.95           O
ATOM    613  CG2 THR    87     -32.418  -5.602   3.452  1.00122.95           C
ATOM    614  C   THR    87     -30.162  -3.638   3.261  1.00122.95           C
ATOM    615  O   THR    87     -29.954  -2.769   2.417  1.00122.95           O
ATOM    616  N   ALA    88     -30.506  -3.328   4.526  1.00 38.34           N
ATOM    617  CA  ALA    88     -30.645  -1.950   4.895  1.00 38.34           C
ATOM    618  CB  ALA    88     -31.058  -1.756   6.365  1.00 38.34           C
ATOM    619  C   ALA    88     -29.330  -1.247   4.705  1.00 38.34           C
ATOM    620  O   ALA    88     -29.273  -0.183   4.092  1.00 38.34           O
ATOM    621  N   ALA    89     -28.225  -1.836   5.200  1.00 45.21           N
ATOM    622  CA  ALA    89     -26.927  -1.223   5.094  1.00 45.21           C
ATOM    623  CB  ALA    89     -25.833  -2.003   5.844  1.00 45.21           C
ATOM    624  C   ALA    89     -26.515  -1.159   3.656  1.00 45.21           C
ATOM    625  O   ALA    89     -25.824  -0.236   3.231  1.00 45.21           O
ATOM    626  N   GLN    90     -26.870  -2.202   2.890  1.00 66.50           N
ATOM    627  CA  GLN    90     -26.517  -2.305   1.502  1.00 66.50           C
ATOM    628  CB  GLN    90     -26.799  -3.696   0.918  1.00 66.50           C
ATOM    629  CG  GLN    90     -25.872  -4.766   1.485  1.00 66.50           C
ATOM    630  CD  GLN    90     -24.453  -4.330   1.159  1.00 66.50           C
ATOM    631  OE1 GLN    90     -23.902  -3.421   1.779  1.00 66.50           O
ATOM    632  NE2 GLN    90     -23.841  -4.993   0.144  1.00 66.50           N
ATOM    633  C   GLN    90     -27.266  -1.329   0.673  1.00 66.50           C
ATOM    634  O   GLN    90     -26.747  -0.840  -0.329  1.00 66.50           O
ATOM    635  N   VAL    91     -28.534  -1.065   1.022  1.00 71.50           N
ATOM    636  CA  VAL    91     -29.262  -0.161   0.201  1.00 71.50           C
ATOM    637  CB  VAL    91     -30.701  -0.014   0.580  1.00 71.50           C
ATOM    638  CG1 VAL    91     -31.287   0.977  -0.424  1.00 71.50           C
ATOM    639  CG2 VAL    91     -31.400  -1.385   0.545  1.00 71.50           C
ATOM    640  C   VAL    91     -28.581   1.157   0.304  1.00 71.50           C
ATOM    641  O   VAL    91     -28.391   1.811  -0.711  1.00 71.50           O
ATOM    642  N   ARG    92     -28.183   1.565   1.527  1.00148.79           N
ATOM    643  CA  ARG    92     -27.550   2.824   1.825  1.00148.79           C
ATOM    644  CB  ARG    92     -27.402   3.016   3.345  1.00148.79           C
ATOM    645  CG  ARG    92     -26.949   4.409   3.784  1.00148.79           C
ATOM    646  CD  ARG    92     -26.832   4.539   5.305  1.00148.79           C
ATOM    647  NE  ARG    92     -28.181   4.272   5.883  1.00148.79           N
ATOM    648  CZ  ARG    92     -28.311   3.518   7.013  1.00148.79           C
ATOM    649  NH1 ARG    92     -27.202   2.993   7.617  1.00148.79           N
ATOM    650  NH2 ARG    92     -29.550   3.277   7.529  1.00148.79           N
ATOM    651  C   ARG    92     -26.189   2.901   1.213  1.00148.79           C
ATOM    652  O   ARG    92     -25.811   3.926   0.648  1.00148.79           O
ATOM    653  N   VAL    93     -25.413   1.808   1.299  1.00 94.75           N
ATOM    654  CA  VAL    93     -24.099   1.833   0.735  1.00 94.75           C
ATOM    655  CB  VAL    93     -23.345   0.544   0.893  1.00 94.75           C
ATOM    656  CG1 VAL    93     -24.056  -0.558   0.095  1.00 94.75           C
ATOM    657  CG2 VAL    93     -21.891   0.783   0.455  1.00 94.75           C
ATOM    658  C   VAL    93     -24.284   2.087  -0.717  1.00 94.75           C
ATOM    659  O   VAL    93     -23.485   2.771  -1.354  1.00 94.75           O
ATOM    660  N   ALA    94     -25.376   1.539  -1.273  1.00 46.46           N
ATOM    661  CA  ALA    94     -25.633   1.703  -2.664  1.00 46.46           C
ATOM    662  CB  ALA    94     -26.930   1.013  -3.120  1.00 46.46           C
ATOM    663  C   ALA    94     -25.763   3.167  -2.985  1.00 46.46           C
ATOM    664  O   ALA    94     -25.195   3.628  -3.973  1.00 46.46           O
ATOM    665  N   ALA    95     -26.508   3.935  -2.158  1.00 50.13           N
ATOM    666  CA  ALA    95     -26.777   5.334  -2.416  1.00 50.13           C
ATOM    667  CB  ALA    95     -27.732   6.008  -1.427  1.00 50.13           C
ATOM    668  C   ALA    95     -25.546   6.150  -2.299  1.00 50.13           C
ATOM    669  O   ALA    95     -25.298   7.044  -3.106  1.00 50.13           O
ATOM    670  N   ALA    96     -24.745   5.850  -1.268  1.00 41.83           N
ATOM    671  CA  ALA    96     -23.565   6.608  -1.004  1.00 41.83           C
ATOM    672  CB  ALA    96     -22.746   6.042   0.169  1.00 41.83           C
ATOM    673  C   ALA    96     -22.737   6.509  -2.236  1.00 41.83           C
ATOM    674  O   ALA    96     -22.025   7.445  -2.593  1.00 41.83           O
ATOM    675  N   ALA    97     -22.803   5.346  -2.907  1.00 32.54           N
ATOM    676  CA  ALA    97     -22.050   5.141  -4.107  1.00 32.54           C
ATOM    677  CB  ALA    97     -22.244   3.731  -4.683  1.00 32.54           C
ATOM    678  C   ALA    97     -22.486   6.122  -5.162  1.00 32.54           C
ATOM    679  O   ALA    97     -21.656   6.686  -5.871  1.00 32.54           O
ATOM    680  N   TYR    98     -23.806   6.344  -5.306  1.00 59.00           N
ATOM    681  CA  TYR    98     -24.311   7.276  -6.282  1.00 59.00           C
ATOM    682  CB  TYR    98     -25.850   7.272  -6.356  1.00 59.00           C
ATOM    683  CG  TYR    98     -26.304   8.457  -7.142  1.00 59.00           C
ATOM    684  CD1 TYR    98     -26.351   8.437  -8.518  1.00 59.00           C
ATOM    685  CD2 TYR    98     -26.698   9.600  -6.484  1.00 59.00           C
ATOM    686  CE1 TYR    98     -26.776   9.543  -9.217  1.00 59.00           C
ATOM    687  CE2 TYR    98     -27.124  10.708  -7.176  1.00 59.00           C
ATOM    688  CZ  TYR    98     -27.163  10.679  -8.548  1.00 59.00           C
ATOM    689  OH  TYR    98     -27.600  11.811  -9.266  1.00 59.00           O
ATOM    690  C   TYR    98     -23.892   8.666  -5.923  1.00 59.00           C
ATOM    691  O   TYR    98     -23.473   9.448  -6.776  1.00 59.00           O
ATOM    692  N   GLU    99     -23.986   8.995  -4.625  1.00110.40           N
ATOM    693  CA  GLU    99     -23.733  10.322  -4.153  1.00110.40           C
ATOM    694  CB  GLU    99     -23.961  10.435  -2.637  1.00110.40           C
ATOM    695  CG  GLU    99     -24.249  11.859  -2.167  1.00110.40           C
ATOM    696  CD  GLU    99     -25.671  12.195  -2.599  1.00110.40           C
ATOM    697  OE1 GLU    99     -25.874  12.467  -3.812  1.00110.40           O
ATOM    698  OE2 GLU    99     -26.576  12.176  -1.722  1.00110.40           O
ATOM    699  C   GLU    99     -22.313  10.687  -4.447  1.00110.40           C
ATOM    700  O   GLU    99     -22.028  11.828  -4.804  1.00110.40           O
ATOM    701  N   THR   100     -21.378   9.732  -4.281  1.00103.60           N
ATOM    702  CA  THR   100     -19.990  10.001  -4.523  1.00103.60           C
ATOM    703  CB  THR   100     -19.083   8.897  -4.060  1.00103.60           C
ATOM    704  OG1 THR   100     -17.732   9.332  -4.098  1.00103.60           O
ATOM    705  CG2 THR   100     -19.263   7.679  -4.976  1.00103.60           C
ATOM    706  C   THR   100     -19.746  10.225  -5.992  1.00103.60           C
ATOM    707  O   THR   100     -18.946  11.079  -6.367  1.00103.60           O
ATOM    708  N   ALA   101     -20.412   9.443  -6.866  1.00 40.70           N
ATOM    709  CA  ALA   101     -20.228   9.531  -8.295  1.00 40.70           C
ATOM    710  CB  ALA   101     -20.991   8.437  -9.058  1.00 40.70           C
ATOM    711  C   ALA   101     -20.706  10.855  -8.810  1.00 40.70           C
ATOM    712  O   ALA   101     -20.126  11.427  -9.733  1.00 40.70           O
ATOM    713  N   TYR   102     -21.824  11.345  -8.251  1.00 60.99           N
ATOM    714  CA  TYR   102     -22.401  12.604  -8.628  1.00 60.99           C
ATOM    715  CB  TYR   102     -23.738  12.836  -7.901  1.00 60.99           C
ATOM    716  CG  TYR   102     -24.322  14.154  -8.282  1.00 60.99           C
ATOM    717  CD1 TYR   102     -24.006  15.285  -7.565  1.00 60.99           C
ATOM    718  CD2 TYR   102     -25.184  14.258  -9.350  1.00 60.99           C
ATOM    719  CE1 TYR   102     -24.543  16.504  -7.904  1.00 60.99           C
ATOM    720  CE2 TYR   102     -25.724  15.476  -9.692  1.00 60.99           C
ATOM    721  CZ  TYR   102     -25.405  16.601  -8.969  1.00 60.99           C
ATOM    722  OH  TYR   102     -25.956  17.853  -9.314  1.00 60.99           O
ATOM    723  C   TYR   102     -21.442  13.688  -8.250  1.00 60.99           C
ATOM    724  O   TYR   102     -21.221  14.633  -9.007  1.00 60.99           O
ATOM    725  N   ARG   103     -20.822  13.556  -7.062  1.00165.36           N
ATOM    726  CA  ARG   103     -19.947  14.571  -6.555  1.00165.36           C
ATOM    727  CB  ARG   103     -19.323  14.163  -5.207  1.00165.36           C
ATOM    728  CG  ARG   103     -18.377  15.201  -4.599  1.00165.36           C
ATOM    729  CD  ARG   103     -19.079  16.472  -4.112  1.00165.36           C
ATOM    730  NE  ARG   103     -19.427  17.291  -5.307  1.00165.36           N
ATOM    731  CZ  ARG   103     -20.326  18.312  -5.203  1.00165.36           C
ATOM    732  NH1 ARG   103     -20.964  18.549  -4.020  1.00165.36           N
ATOM    733  NH2 ARG   103     -20.587  19.099  -6.287  1.00165.36           N
ATOM    734  C   ARG   103     -18.829  14.788  -7.536  1.00165.36           C
ATOM    735  O   ARG   103     -18.520  15.926  -7.886  1.00165.36           O
ATOM    736  N   LEU   104     -18.193  13.692  -7.997  1.00169.96           N
ATOM    737  CA  LEU   104     -17.084  13.715  -8.916  1.00169.96           C
ATOM    738  CB  LEU   104     -16.292  12.398  -8.960  1.00169.96           C
ATOM    739  CG  LEU   104     -15.388  12.192  -7.732  1.00169.96           C
ATOM    740  CD1 LEU   104     -14.244  13.218  -7.716  1.00169.96           C
ATOM    741  CD2 LEU   104     -16.197  12.189  -6.425  1.00169.96           C
ATOM    742  C   LEU   104     -17.472  14.053 -10.324  1.00169.96           C
ATOM    743  O   LEU   104     -16.654  14.582 -11.074  1.00169.96           O
ATOM    744  N   THR   105     -18.697  13.709 -10.758  1.00 52.05           N
ATOM    745  CA  THR   105     -19.033  13.938 -12.136  1.00 52.05           C
ATOM    746  CB  THR   105     -20.366  13.365 -12.515  1.00 52.05           C
ATOM    747  OG1 THR   105     -20.382  11.972 -12.246  1.00 52.05           O
ATOM    748  CG2 THR   105     -20.614  13.613 -14.013  1.00 52.05           C
ATOM    749  C   THR   105     -19.049  15.414 -12.418  1.00 52.05           C
ATOM    750  O   THR   105     -19.552  16.214 -11.630  1.00 52.05           O
ATOM    751  N   VAL   106     -18.477  15.802 -13.579  1.00 62.46           N
ATOM    752  CA  VAL   106     -18.399  17.179 -13.990  1.00 62.46           C
ATOM    753  CB  VAL   106     -17.467  17.347 -15.158  1.00 62.46           C
ATOM    754  CG1 VAL   106     -17.433  18.817 -15.588  1.00 62.46           C
ATOM    755  CG2 VAL   106     -16.085  16.803 -14.751  1.00 62.46           C
ATOM    756  C   VAL   106     -19.790  17.596 -14.382  1.00 62.46           C
ATOM    757  O   VAL   106     -20.487  16.859 -15.077  1.00 62.46           O
ATOM    758  N   PRO   107     -20.219  18.768 -13.980  1.00 80.29           N
ATOM    759  CA  PRO   107     -21.570  19.203 -14.237  1.00 80.29           C
ATOM    760  CD  PRO   107     -19.630  19.447 -12.836  1.00 80.29           C
ATOM    761  CB  PRO   107     -21.734  20.507 -13.459  1.00 80.29           C
ATOM    762  CG  PRO   107     -20.741  20.362 -12.290  1.00 80.29           C
ATOM    763  C   PRO   107     -21.808  19.349 -15.708  1.00 80.29           C
ATOM    764  O   PRO   107     -20.869  19.666 -16.433  1.00 80.29           O
ATOM    765  N   PRO   108     -23.002  19.128 -16.179  1.00 82.25           N
ATOM    766  CA  PRO   108     -23.229  19.207 -17.592  1.00 82.25           C
ATOM    767  CD  PRO   108     -23.960  18.262 -15.516  1.00 82.25           C
ATOM    768  CB  PRO   108     -24.648  18.690 -17.812  1.00 82.25           C
ATOM    769  CG  PRO   108     -24.859  17.714 -16.639  1.00 82.25           C
ATOM    770  C   PRO   108     -22.979  20.567 -18.155  1.00 82.25           C
ATOM    771  O   PRO   108     -22.494  20.642 -19.282  1.00 82.25           O
ATOM    772  N   PRO   109     -23.316  21.619 -17.463  1.00 97.89           N
ATOM    773  CA  PRO   109     -23.054  22.926 -17.999  1.00 97.89           C
ATOM    774  CD  PRO   109     -24.509  21.606 -16.631  1.00 97.89           C
ATOM    775  CB  PRO   109     -23.878  23.896 -17.158  1.00 97.89           C
ATOM    776  CG  PRO   109     -25.068  23.039 -16.688  1.00 97.89           C
ATOM    777  C   PRO   109     -21.599  23.247 -18.051  1.00 97.89           C
ATOM    778  O   PRO   109     -21.186  23.972 -18.955  1.00 97.89           O
ATOM    779  N   VAL   110     -20.803  22.732 -17.096  1.00123.84           N
ATOM    780  CA  VAL   110     -19.410  23.056 -17.109  1.00123.84           C
ATOM    781  CB  VAL   110     -18.684  22.747 -15.824  1.00123.84           C
ATOM    782  CG1 VAL   110     -18.964  21.312 -15.387  1.00123.84           C
ATOM    783  CG2 VAL   110     -17.193  23.050 -16.023  1.00123.84           C
ATOM    784  C   VAL   110     -18.758  22.449 -18.315  1.00123.84           C
ATOM    785  O   VAL   110     -17.814  23.021 -18.858  1.00123.84           O
ATOM    786  N   ILE   111     -19.212  21.261 -18.765  1.00103.59           N
ATOM    787  CA  ILE   111     -18.617  20.694 -19.947  1.00103.59           C
ATOM    788  CB  ILE   111     -19.020  19.269 -20.202  1.00103.59           C
ATOM    789  CG2 ILE   111     -18.553  18.422 -19.007  1.00103.59           C
ATOM    790  CG1 ILE   111     -20.525  19.168 -20.474  1.00103.59           C
ATOM    791  CD1 ILE   111     -20.956  17.798 -20.983  1.00103.59           C
ATOM    792  C   ILE   111     -18.956  21.514 -21.170  1.00103.59           C
ATOM    793  O   ILE   111     -18.095  21.811 -21.994  1.00103.59           O
ATOM    794  N   ALA   112     -20.227  21.928 -21.323  1.00 37.90           N
ATOM    795  CA  ALA   112     -20.650  22.649 -22.497  1.00 37.90           C
ATOM    796  CB  ALA   112     -22.155  22.966 -22.490  1.00 37.90           C
ATOM    797  C   ALA   112     -19.925  23.948 -22.584  1.00 37.90           C
ATOM    798  O   ALA   112     -19.599  24.411 -23.674  1.00 37.90           O
ATOM    799  N   GLU   113     -19.671  24.583 -21.429  1.00 41.38           N
ATOM    800  CA  GLU   113     -19.051  25.875 -21.426  1.00 41.38           C
ATOM    801  CB  GLU   113     -18.949  26.454 -20.003  1.00 41.38           C
ATOM    802  CG  GLU   113     -20.332  26.776 -19.424  1.00 41.38           C
ATOM    803  CD  GLU   113     -20.211  27.096 -17.942  1.00 41.38           C
ATOM    804  OE1 GLU   113     -19.784  26.192 -17.175  1.00 41.38           O
ATOM    805  OE2 GLU   113     -20.554  28.246 -17.555  1.00 41.38           O
ATOM    806  C   GLU   113     -17.686  25.777 -22.036  1.00 41.38           C
ATOM    807  O   GLU   113     -17.298  26.638 -22.827  1.00 41.38           O
ATOM    808  N   ASN   114     -16.913  24.723 -21.706  1.00111.68           N
ATOM    809  CA  ASN   114     -15.604  24.638 -22.286  1.00111.68           C
ATOM    810  CB  ASN   114     -14.677  23.560 -21.688  1.00111.68           C
ATOM    811  CG  ASN   114     -15.208  22.180 -22.004  1.00111.68           C
ATOM    812  OD1 ASN   114     -15.184  21.724 -23.146  1.00111.68           O
ATOM    813  ND2 ASN   114     -15.687  21.484 -20.942  1.00111.68           N
ATOM    814  C   ASN   114     -15.745  24.428 -23.765  1.00111.68           C
ATOM    815  O   ASN   114     -14.935  24.918 -24.549  1.00111.68           O
ATOM    816  N   ARG   115     -16.787  23.690 -24.188  1.00146.99           N
ATOM    817  CA  ARG   115     -17.000  23.403 -25.580  1.00146.99           C
ATOM    818  CB  ARG   115     -18.172  22.435 -25.794  1.00146.99           C
ATOM    819  CG  ARG   115     -17.919  21.043 -25.206  1.00146.99           C
ATOM    820  CD  ARG   115     -17.428  20.030 -26.242  1.00146.99           C
ATOM    821  NE  ARG   115     -16.040  19.595 -25.907  1.00146.99           N
ATOM    822  CZ  ARG   115     -14.966  20.328 -26.324  1.00146.99           C
ATOM    823  NH1 ARG   115     -15.154  21.571 -26.849  1.00146.99           N
ATOM    824  NH2 ARG   115     -13.702  19.823 -26.220  1.00146.99           N
ATOM    825  C   ARG   115     -17.278  24.668 -26.341  1.00146.99           C
ATOM    826  O   ARG   115     -16.805  24.836 -27.464  1.00146.99           O
ATOM    827  N   THR   116     -18.073  25.589 -25.761  1.00 96.32           N
ATOM    828  CA  THR   116     -18.412  26.816 -26.432  1.00 96.32           C
ATOM    829  CB  THR   116     -19.468  27.613 -25.724  1.00 96.32           C
ATOM    830  OG1 THR   116     -19.940  28.653 -26.570  1.00 96.32           O
ATOM    831  CG2 THR   116     -18.871  28.206 -24.438  1.00 96.32           C
ATOM    832  C   THR   116     -17.194  27.674 -26.558  1.00 96.32           C
ATOM    833  O   THR   116     -17.019  28.356 -27.566  1.00 96.32           O
ATOM    834  N   GLU   117     -16.322  27.678 -25.529  1.00 67.72           N
ATOM    835  CA  GLU   117     -15.153  28.508 -25.569  1.00 67.72           C
ATOM    836  CB  GLU   117     -14.327  28.496 -24.271  1.00 67.72           C
ATOM    837  CG  GLU   117     -13.164  29.490 -24.314  1.00 67.72           C
ATOM    838  CD  GLU   117     -13.753  30.892 -24.414  1.00 67.72           C
ATOM    839  OE1 GLU   117     -14.944  31.059 -24.038  1.00 67.72           O
ATOM    840  OE2 GLU   117     -13.024  31.813 -24.872  1.00 67.72           O
ATOM    841  C   GLU   117     -14.277  28.041 -26.683  1.00 67.72           C
ATOM    842  O   GLU   117     -13.624  28.837 -27.356  1.00 67.72           O
ATOM    843  N   LEU   118     -14.243  26.718 -26.904  1.00 45.89           N
ATOM    844  CA  LEU   118     -13.431  26.162 -27.942  1.00 45.89           C
ATOM    845  CB  LEU   118     -13.549  24.628 -27.987  1.00 45.89           C
ATOM    846  CG  LEU   118     -12.639  23.934 -29.016  1.00 45.89           C
ATOM    847  CD1 LEU   118     -11.155  24.080 -28.634  1.00 45.89           C
ATOM    848  CD2 LEU   118     -13.058  22.471 -29.223  1.00 45.89           C
ATOM    849  C   LEU   118     -13.925  26.718 -29.245  1.00 45.89           C
ATOM    850  O   LEU   118     -13.140  27.098 -30.111  1.00 45.89           O
ATOM    851  N   MET   119     -15.258  26.795 -29.410  1.00132.69           N
ATOM    852  CA  MET   119     -15.857  27.292 -30.619  1.00132.69           C
ATOM    853  CB  MET   119     -17.394  27.218 -30.582  1.00132.69           C
ATOM    854  CG  MET   119     -17.940  25.790 -30.556  1.00132.69           C
ATOM    855  SD  MET   119     -17.836  24.913 -32.144  1.00132.69           S
ATOM    856  CE  MET   119     -19.371  25.630 -32.798  1.00132.69           C
ATOM    857  C   MET   119     -15.500  28.732 -30.804  1.00132.69           C
ATOM    858  O   MET   119     -15.220  29.165 -31.920  1.00132.69           O
ATOM    859  N   THR   120     -15.512  29.518 -29.712  1.00106.13           N
ATOM    860  CA  THR   120     -15.267  30.927 -29.830  1.00106.13           C
ATOM    861  CB  THR   120     -15.483  31.675 -28.552  1.00106.13           C
ATOM    862  OG1 THR   120     -14.560  31.234 -27.569  1.00106.13           O
ATOM    863  CG2 THR   120     -16.927  31.437 -28.081  1.00106.13           C
ATOM    864  C   THR   120     -13.858  31.194 -30.262  1.00106.13           C
ATOM    865  O   THR   120     -13.609  32.054 -31.103  1.00106.13           O
ATOM    866  N   LEU   121     -12.898  30.452 -29.689  1.00142.22           N
ATOM    867  CA  LEU   121     -11.496  30.632 -29.926  1.00142.22           C
ATOM    868  CB  LEU   121     -10.692  29.644 -29.057  1.00142.22           C
ATOM    869  CG  LEU   121      -9.169  29.856 -29.039  1.00142.22           C
ATOM    870  CD1 LEU   121      -8.517  29.605 -30.407  1.00142.22           C
ATOM    871  CD2 LEU   121      -8.822  31.221 -28.433  1.00142.22           C
ATOM    872  C   LEU   121     -11.202  30.339 -31.364  1.00142.22           C
ATOM    873  O   LEU   121     -10.355  30.992 -31.971  1.00142.22           O
ATOM    874  N   THR   122     -11.870  29.317 -31.934  1.00104.58           N
ATOM    875  CA  THR   122     -11.621  28.912 -33.291  1.00104.58           C
ATOM    876  CB  THR   122     -12.340  27.644 -33.665  1.00104.58           C
ATOM    877  OG1 THR   122     -13.745  27.817 -33.565  1.00104.58           O
ATOM    878  CG2 THR   122     -11.887  26.521 -32.722  1.00104.58           C
ATOM    879  C   THR   122     -12.040  29.975 -34.261  1.00104.58           C
ATOM    880  O   THR   122     -11.316  30.272 -35.210  1.00104.58           O
ATOM    881  N   ALA   123     -13.220  30.586 -34.049  1.00 35.23           N
ATOM    882  CA  ALA   123     -13.730  31.542 -34.991  1.00 35.23           C
ATOM    883  CB  ALA   123     -15.119  32.075 -34.598  1.00 35.23           C
ATOM    884  C   ALA   123     -12.808  32.723 -35.095  1.00 35.23           C
ATOM    885  O   ALA   123     -12.565  33.229 -36.190  1.00 35.23           O
ATOM    886  N   THR   124     -12.298  33.196 -33.942  1.00 79.95           N
ATOM    887  CA  THR   124     -11.457  34.357 -33.791  1.00 79.95           C
ATOM    888  CB  THR   124     -11.419  34.870 -32.381  1.00 79.95           C
ATOM    889  OG1 THR   124     -10.816  33.917 -31.518  1.00 79.95           O
ATOM    890  CG2 THR   124     -12.869  35.142 -31.942  1.00 79.95           C
ATOM    891  C   THR   124     -10.042  34.125 -34.241  1.00 79.95           C
ATOM    892  O   THR   124      -9.302  35.086 -34.431  1.00 79.95           O
ATOM    893  N   ASN   125      -9.597  32.861 -34.353  1.00147.66           N
ATOM    894  CA  ASN   125      -8.216  32.560 -34.638  1.00147.66           C
ATOM    895  CB  ASN   125      -7.945  31.060 -34.402  1.00147.66           C
ATOM    896  CG  ASN   125      -6.455  30.784 -34.284  1.00147.66           C
ATOM    897  OD1 ASN   125      -5.690  31.615 -33.798  1.00147.66           O
ATOM    898  ND2 ASN   125      -6.033  29.569 -34.728  1.00147.66           N
ATOM    899  C   ASN   125      -7.887  32.862 -36.076  1.00147.66           C
ATOM    900  O   ASN   125      -7.513  31.970 -36.836  1.00147.66           O
ATOM    901  N   LEU   126      -8.004  34.140 -36.488  1.00115.99           N
ATOM    902  CA  LEU   126      -7.693  34.537 -37.831  1.00115.99           C
ATOM    903  CB  LEU   126      -8.167  35.974 -38.123  1.00115.99           C
ATOM    904  CG  LEU   126      -7.974  36.453 -39.577  1.00115.99           C
ATOM    905  CD1 LEU   126      -6.496  36.682 -39.936  1.00115.99           C
ATOM    906  CD2 LEU   126      -8.692  35.513 -40.559  1.00115.99           C
ATOM    907  C   LEU   126      -6.207  34.466 -38.028  1.00115.99           C
ATOM    908  O   LEU   126      -5.728  33.943 -39.034  1.00115.99           O
ATOM    909  N   LEU   127      -5.449  35.026 -37.061  1.00 90.87           N
ATOM    910  CA  LEU   127      -4.011  35.057 -37.065  1.00 90.87           C
ATOM    911  CB  LEU   127      -3.420  35.904 -35.924  1.00 90.87           C
ATOM    912  CG  LEU   127      -3.692  37.415 -36.033  1.00 90.87           C
ATOM    913  CD1 LEU   127      -2.937  38.038 -37.219  1.00 90.87           C
ATOM    914  CD2 LEU   127      -5.199  37.711 -36.059  1.00 90.87           C
ATOM    915  C   LEU   127      -3.500  33.666 -36.851  1.00 90.87           C
ATOM    916  O   LEU   127      -2.494  33.269 -37.435  1.00 90.87           O
ATOM    917  N   GLY   128      -4.183  32.879 -35.997  1.00 21.48           N
ATOM    918  CA  GLY   128      -3.705  31.561 -35.689  1.00 21.48           C
ATOM    919  C   GLY   128      -2.922  31.669 -34.419  1.00 21.48           C
ATOM    920  O   GLY   128      -2.323  30.703 -33.951  1.00 21.48           O
ATOM    921  N   GLN   129      -2.919  32.882 -33.840  1.00101.21           N
ATOM    922  CA  GLN   129      -2.222  33.192 -32.625  1.00101.21           C
ATOM    923  CB  GLN   129      -2.249  34.698 -32.299  1.00101.21           C
ATOM    924  CG  GLN   129      -1.449  35.548 -33.290  1.00101.21           C
ATOM    925  CD  GLN   129       0.021  35.191 -33.119  1.00101.21           C
ATOM    926  OE1 GLN   129       0.433  34.059 -33.367  1.00101.21           O
ATOM    927  NE2 GLN   129       0.836  36.181 -32.666  1.00101.21           N
ATOM    928  C   GLN   129      -2.840  32.446 -31.472  1.00101.21           C
ATOM    929  O   GLN   129      -2.141  32.059 -30.538  1.00101.21           O
ATOM    930  N   ASN   130      -4.171  32.243 -31.518  1.00 92.49           N
ATOM    931  CA  ASN   130      -5.011  31.654 -30.498  1.00 92.49           C
ATOM    932  CB  ASN   130      -6.514  31.797 -30.806  1.00 92.49           C
ATOM    933  CG  ASN   130      -6.900  33.260 -30.669  1.00 92.49           C
ATOM    934  OD1 ASN   130      -6.484  34.088 -31.476  1.00 92.49           O
ATOM    935  ND2 ASN   130      -7.718  33.586 -29.632  1.00 92.49           N
ATOM    936  C   ASN   130      -4.772  30.187 -30.275  1.00 92.49           C
ATOM    937  O   ASN   130      -5.148  29.661 -29.227  1.00 92.49           O
ATOM    938  N   THR   131      -4.138  29.481 -31.228  1.00145.59           N
ATOM    939  CA  THR   131      -4.094  28.043 -31.204  1.00145.59           C
ATOM    940  CB  THR   131      -3.290  27.452 -32.334  1.00145.59           C
ATOM    941  OG1 THR   131      -1.978  27.989 -32.362  1.00145.59           O
ATOM    942  CG2 THR   131      -4.008  27.762 -33.656  1.00145.59           C
ATOM    943  C   THR   131      -3.627  27.476 -29.889  1.00145.59           C
ATOM    944  O   THR   131      -4.132  26.419 -29.513  1.00145.59           O
ATOM    945  N   PRO   132      -2.721  28.022 -29.136  1.00 73.24           N
ATOM    946  CA  PRO   132      -2.379  27.359 -27.906  1.00 73.24           C
ATOM    947  CD  PRO   132      -1.629  28.830 -29.651  1.00 73.24           C
ATOM    948  CB  PRO   132      -1.175  28.120 -27.360  1.00 73.24           C
ATOM    949  CG  PRO   132      -0.488  28.659 -28.632  1.00 73.24           C
ATOM    950  C   PRO   132      -3.544  27.242 -26.966  1.00 73.24           C
ATOM    951  O   PRO   132      -3.622  26.248 -26.244  1.00 73.24           O
ATOM    952  N   ALA   133      -4.438  28.250 -26.939  1.00 40.91           N
ATOM    953  CA  ALA   133      -5.604  28.233 -26.099  1.00 40.91           C
ATOM    954  CB  ALA   133      -6.371  29.568 -26.128  1.00 40.91           C
ATOM    955  C   ALA   133      -6.538  27.174 -26.584  1.00 40.91           C
ATOM    956  O   ALA   133      -7.185  26.485 -25.797  1.00 40.91           O
ATOM    957  N   ILE   134      -6.633  27.028 -27.918  1.00104.08           N
ATOM    958  CA  ILE   134      -7.575  26.121 -28.499  1.00104.08           C
ATOM    959  CB  ILE   134      -7.584  26.228 -30.014  1.00104.08           C
ATOM    960  CG2 ILE   134      -6.423  25.429 -30.618  1.00104.08           C
ATOM    961  CG1 ILE   134      -8.920  25.795 -30.620  1.00104.08           C
ATOM    962  CD1 ILE   134      -9.027  26.225 -32.085  1.00104.08           C
ATOM    963  C   ILE   134      -7.223  24.735 -28.040  1.00104.08           C
ATOM    964  O   ILE   134      -8.100  23.960 -27.664  1.00104.08           O
ATOM    965  N   GLU   135      -5.922  24.387 -28.054  1.00 90.35           N
ATOM    966  CA  GLU   135      -5.465  23.097 -27.625  1.00 90.35           C
ATOM    967  CB  GLU   135      -4.016  22.799 -28.052  1.00 90.35           C
ATOM    968  CG  GLU   135      -2.985  23.818 -27.566  1.00 90.35           C
ATOM    969  CD  GLU   135      -1.685  23.514 -28.300  1.00 90.35           C
ATOM    970  OE1 GLU   135      -1.658  22.498 -29.045  1.00 90.35           O
ATOM    971  OE2 GLU   135      -0.710  24.293 -28.135  1.00 90.35           O
ATOM    972  C   GLU   135      -5.586  22.972 -26.141  1.00 90.35           C
ATOM    973  O   GLU   135      -5.833  21.881 -25.634  1.00 90.35           O
ATOM    974  N   ALA   136      -5.381  24.079 -25.401  1.00 24.42           N
ATOM    975  CA  ALA   136      -5.479  24.052 -23.967  1.00 24.42           C
ATOM    976  CB  ALA   136      -5.155  25.411 -23.320  1.00 24.42           C
ATOM    977  C   ALA   136      -6.885  23.706 -23.605  1.00 24.42           C
ATOM    978  O   ALA   136      -7.129  22.944 -22.671  1.00 24.42           O
ATOM    979  N   ASN   137      -7.854  24.262 -24.352  1.00 67.00           N
ATOM    980  CA  ASN   137      -9.241  24.020 -24.081  1.00 67.00           C
ATOM    981  CB  ASN   137     -10.179  24.804 -25.019  1.00 67.00           C
ATOM    982  CG  ASN   137     -11.577  24.814 -24.418  1.00 67.00           C
ATOM    983  OD1 ASN   137     -12.043  23.823 -23.858  1.00 67.00           O
ATOM    984  ND2 ASN   137     -12.269  25.980 -24.529  1.00 67.00           N
ATOM    985  C   ASN   137      -9.501  22.560 -24.285  1.00 67.00           C
ATOM    986  O   ASN   137     -10.307  21.962 -23.576  1.00 67.00           O
ATOM    987  N   GLN   138      -8.833  21.958 -25.289  1.00 76.85           N
ATOM    988  CA  GLN   138      -8.989  20.563 -25.598  1.00 76.85           C
ATOM    989  CB  GLN   138      -8.240  20.141 -26.875  1.00 76.85           C
ATOM    990  CG  GLN   138      -8.921  20.597 -28.165  1.00 76.85           C
ATOM    991  CD  GLN   138     -10.133  19.699 -28.363  1.00 76.85           C
ATOM    992  OE1 GLN   138     -10.477  18.907 -27.488  1.00 76.85           O
ATOM    993  NE2 GLN   138     -10.795  19.817 -29.545  1.00 76.85           N
ATOM    994  C   GLN   138      -8.479  19.708 -24.476  1.00 76.85           C
ATOM    995  O   GLN   138      -9.103  18.710 -24.122  1.00 76.85           O
ATOM    996  N   ALA   139      -7.328  20.073 -23.883  1.00 24.77           N
ATOM    997  CA  ALA   139      -6.747  19.267 -22.846  1.00 24.77           C
ATOM    998  CB  ALA   139      -5.407  19.824 -22.339  1.00 24.77           C
ATOM    999  C   ALA   139      -7.684  19.221 -21.679  1.00 24.77           C
ATOM   1000  O   ALA   139      -7.882  18.176 -21.061  1.00 24.77           O
ATOM   1001  N   ALA   140      -8.311  20.363 -21.358  1.00 31.71           N
ATOM   1002  CA  ALA   140      -9.178  20.439 -20.220  1.00 31.71           C
ATOM   1003  CB  ALA   140      -9.796  21.834 -20.043  1.00 31.71           C
ATOM   1004  C   ALA   140     -10.311  19.476 -20.404  1.00 31.71           C
ATOM   1005  O   ALA   140     -10.771  18.850 -19.451  1.00 31.71           O
ATOM   1006  N   TYR   141     -10.797  19.355 -21.651  1.00 78.83           N
ATOM   1007  CA  TYR   141     -11.912  18.519 -21.994  1.00 78.83           C
ATOM   1008  CB  TYR   141     -12.286  18.714 -23.479  1.00 78.83           C
ATOM   1009  CG  TYR   141     -13.383  17.800 -23.909  1.00 78.83           C
ATOM   1010  CD1 TYR   141     -14.664  17.936 -23.429  1.00 78.83           C
ATOM   1011  CD2 TYR   141     -13.123  16.821 -24.840  1.00 78.83           C
ATOM   1012  CE1 TYR   141     -15.663  17.089 -23.855  1.00 78.83           C
ATOM   1013  CE2 TYR   141     -14.115  15.974 -25.270  1.00 78.83           C
ATOM   1014  CZ  TYR   141     -15.388  16.103 -24.774  1.00 78.83           C
ATOM   1015  OH  TYR   141     -16.411  15.236 -25.213  1.00 78.83           O
ATOM   1016  C   TYR   141     -11.571  17.083 -21.713  1.00 78.83           C
ATOM   1017  O   TYR   141     -12.356  16.356 -21.103  1.00 78.83           O
ATOM   1018  N   SER   142     -10.366  16.644 -22.114  1.00 26.81           N
ATOM   1019  CA  SER   142      -9.968  15.284 -21.903  1.00 26.81           C
ATOM   1020  CB  SER   142      -8.573  14.969 -22.469  1.00 26.81           C
ATOM   1021  OG  SER   142      -7.581  15.714 -21.779  1.00 26.81           O
ATOM   1022  C   SER   142      -9.925  15.041 -20.428  1.00 26.81           C
ATOM   1023  O   SER   142     -10.178  13.929 -19.969  1.00 26.81           O
ATOM   1024  N   GLN   143      -9.593  16.080 -19.639  1.00 31.01           N
ATOM   1025  CA  GLN   143      -9.531  15.915 -18.217  1.00 31.01           C
ATOM   1026  CB  GLN   143      -9.071  17.186 -17.486  1.00 31.01           C
ATOM   1027  CG  GLN   143      -7.649  17.622 -17.842  1.00 31.01           C
ATOM   1028  CD  GLN   143      -7.334  18.884 -17.049  1.00 31.01           C
ATOM   1029  OE1 GLN   143      -7.109  18.843 -15.840  1.00 31.01           O
ATOM   1030  NE2 GLN   143      -7.329  20.047 -17.751  1.00 31.01           N
ATOM   1031  C   GLN   143     -10.906  15.596 -17.723  1.00 31.01           C
ATOM   1032  O   GLN   143     -11.092  14.706 -16.895  1.00 31.01           O
ATOM   1033  N   MET   144     -11.919  16.317 -18.236  1.00 52.32           N
ATOM   1034  CA  MET   144     -13.267  16.085 -17.812  1.00 52.32           C
ATOM   1035  CB  MET   144     -14.242  17.120 -18.378  1.00 52.32           C
ATOM   1036  CG  MET   144     -13.998  18.486 -17.740  1.00 52.32           C
ATOM   1037  SD  MET   144     -14.806  19.865 -18.587  1.00 52.32           S
ATOM   1038  CE  MET   144     -13.563  19.875 -19.910  1.00 52.32           C
ATOM   1039  C   MET   144     -13.662  14.709 -18.243  1.00 52.32           C
ATOM   1040  O   MET   144     -14.373  13.995 -17.536  1.00 52.32           O
ATOM   1041  N   TRP   145     -13.185  14.292 -19.426  1.00 52.48           N
ATOM   1042  CA  TRP   145     -13.506  12.992 -19.932  1.00 52.48           C
ATOM   1043  CB  TRP   145     -12.898  12.764 -21.327  1.00 52.48           C
ATOM   1044  CG  TRP   145     -13.285  11.468 -21.996  1.00 52.48           C
ATOM   1045  CD2 TRP   145     -13.419  11.324 -23.417  1.00 52.48           C
ATOM   1046  CD1 TRP   145     -13.591  10.255 -21.454  1.00 52.48           C
ATOM   1047  NE1 TRP   145     -13.904   9.361 -22.450  1.00 52.48           N
ATOM   1048  CE2 TRP   145     -13.803  10.007 -23.664  1.00 52.48           C
ATOM   1049  CE3 TRP   145     -13.240  12.219 -24.434  1.00 52.48           C
ATOM   1050  CZ2 TRP   145     -14.015   9.563 -24.939  1.00 52.48           C
ATOM   1051  CZ3 TRP   145     -13.450  11.767 -25.718  1.00 52.48           C
ATOM   1052  CH2 TRP   145     -13.829  10.465 -25.965  1.00 52.48           C
ATOM   1053  C   TRP   145     -12.967  11.971 -18.971  1.00 52.48           C
ATOM   1054  O   TRP   145     -13.640  10.991 -18.652  1.00 52.48           O
ATOM   1055  N   ALA   146     -11.728  12.174 -18.484  1.00 36.48           N
ATOM   1056  CA  ALA   146     -11.107  11.265 -17.557  1.00 36.48           C
ATOM   1057  CB  ALA   146      -9.646  11.637 -17.246  1.00 36.48           C
ATOM   1058  C   ALA   146     -11.844  11.259 -16.251  1.00 36.48           C
ATOM   1059  O   ALA   146     -11.975  10.215 -15.614  1.00 36.48           O
ATOM   1060  N   GLN   147     -12.308  12.440 -15.798  1.00133.03           N
ATOM   1061  CA  GLN   147     -12.971  12.558 -14.528  1.00133.03           C
ATOM   1062  CB  GLN   147     -13.363  14.012 -14.196  1.00133.03           C
ATOM   1063  CG  GLN   147     -12.206  14.936 -13.817  1.00133.03           C
ATOM   1064  CD  GLN   147     -11.944  14.738 -12.334  1.00133.03           C
ATOM   1065  OE1 GLN   147     -11.197  15.490 -11.711  1.00133.03           O
ATOM   1066  NE2 GLN   147     -12.596  13.696 -11.749  1.00133.03           N
ATOM   1067  C   GLN   147     -14.257  11.791 -14.535  1.00133.03           C
ATOM   1068  O   GLN   147     -14.556  11.070 -13.586  1.00133.03           O
ATOM   1069  N   ASP   148     -15.060  11.930 -15.608  1.00 61.71           N
ATOM   1070  CA  ASP   148     -16.337  11.278 -15.636  1.00 61.71           C
ATOM   1071  CB  ASP   148     -17.204  11.678 -16.844  1.00 61.71           C
ATOM   1072  CG  ASP   148     -17.750  13.079 -16.585  1.00 61.71           C
ATOM   1073  OD1 ASP   148     -17.541  13.596 -15.454  1.00 61.71           O
ATOM   1074  OD2 ASP   148     -18.386  13.649 -17.511  1.00 61.71           O
ATOM   1075  C   ASP   148     -16.158   9.790 -15.652  1.00 61.71           C
ATOM   1076  O   ASP   148     -16.853   9.067 -14.940  1.00 61.71           O
ATOM   1077  N   ALA   149     -15.205   9.288 -16.455  1.00 36.68           N
ATOM   1078  CA  ALA   149     -15.012   7.870 -16.550  1.00 36.68           C
ATOM   1079  CB  ALA   149     -13.881   7.504 -17.520  1.00 36.68           C
ATOM   1080  C   ALA   149     -14.629   7.348 -15.202  1.00 36.68           C
ATOM   1081  O   ALA   149     -15.158   6.338 -14.738  1.00 36.68           O
ATOM   1082  N   GLU   150     -13.722   8.056 -14.510  1.00 43.04           N
ATOM   1083  CA  GLU   150     -13.268   7.575 -13.240  1.00 43.04           C
ATOM   1084  CB  GLU   150     -12.272   8.518 -12.543  1.00 43.04           C
ATOM   1085  CG  GLU   150     -11.808   7.979 -11.189  1.00 43.04           C
ATOM   1086  CD  GLU   150     -11.132   9.110 -10.424  1.00 43.04           C
ATOM   1087  OE1 GLU   150     -10.921  10.193 -11.032  1.00 43.04           O
ATOM   1088  OE2 GLU   150     -10.824   8.908  -9.219  1.00 43.04           O
ATOM   1089  C   GLU   150     -14.456   7.484 -12.340  1.00 43.04           C
ATOM   1090  O   GLU   150     -14.583   6.541 -11.567  1.00 43.04           O
ATOM   1091  N   ALA   151     -15.363   8.470 -12.408  1.00 40.73           N
ATOM   1092  CA  ALA   151     -16.484   8.464 -11.516  1.00 40.73           C
ATOM   1093  CB  ALA   151     -17.356   9.722 -11.660  1.00 40.73           C
ATOM   1094  C   ALA   151     -17.356   7.271 -11.771  1.00 40.73           C
ATOM   1095  O   ALA   151     -17.763   6.588 -10.832  1.00 40.73           O
ATOM   1096  N   MET   152     -17.666   6.982 -13.051  1.00155.44           N
ATOM   1097  CA  MET   152     -18.519   5.869 -13.372  1.00155.44           C
ATOM   1098  CB  MET   152     -18.852   5.759 -14.872  1.00155.44           C
ATOM   1099  CG  MET   152     -20.032   6.612 -15.344  1.00155.44           C
ATOM   1100  SD  MET   152     -19.804   8.405 -15.259  1.00155.44           S
ATOM   1101  CE  MET   152     -20.430   8.558 -13.561  1.00155.44           C
ATOM   1102  C   MET   152     -17.878   4.572 -12.977  1.00155.44           C
ATOM   1103  O   MET   152     -18.539   3.704 -12.408  1.00155.44           O
ATOM   1104  N   TYR   153     -16.568   4.401 -13.247  1.00 58.46           N
ATOM   1105  CA  TYR   153     -15.952   3.135 -12.952  1.00 58.46           C
ATOM   1106  CB  TYR   153     -14.452   3.046 -13.276  1.00 58.46           C
ATOM   1107  CG  TYR   153     -14.235   3.122 -14.746  1.00 58.46           C
ATOM   1108  CD1 TYR   153     -14.685   2.122 -15.577  1.00 58.46           C
ATOM   1109  CD2 TYR   153     -13.547   4.183 -15.285  1.00 58.46           C
ATOM   1110  CE1 TYR   153     -14.463   2.191 -16.932  1.00 58.46           C
ATOM   1111  CE2 TYR   153     -13.321   4.259 -16.636  1.00 58.46           C
ATOM   1112  CZ  TYR   153     -13.783   3.262 -17.459  1.00 58.46           C
ATOM   1113  OH  TYR   153     -13.553   3.331 -18.847  1.00 58.46           O
ATOM   1114  C   TYR   153     -16.036   2.900 -11.486  1.00 58.46           C
ATOM   1115  O   TYR   153     -16.357   1.801 -11.039  1.00 58.46           O
ATOM   1116  N   TYR   154     -15.732   3.942 -10.695  1.00105.57           N
ATOM   1117  CA  TYR   154     -15.761   3.814  -9.272  1.00105.57           C
ATOM   1118  CB  TYR   154     -15.141   5.008  -8.530  1.00105.57           C
ATOM   1119  CG  TYR   154     -13.661   4.837  -8.665  1.00105.57           C
ATOM   1120  CD1 TYR   154     -13.005   5.162  -9.828  1.00105.57           C
ATOM   1121  CD2 TYR   154     -12.917   4.337  -7.622  1.00105.57           C
ATOM   1122  CE1 TYR   154     -11.647   5.007  -9.960  1.00105.57           C
ATOM   1123  CE2 TYR   154     -11.554   4.177  -7.738  1.00105.57           C
ATOM   1124  CZ  TYR   154     -10.918   4.511  -8.910  1.00105.57           C
ATOM   1125  OH  TYR   154      -9.524   4.347  -9.031  1.00105.57           O
ATOM   1126  C   TYR   154     -17.162   3.560  -8.810  1.00105.57           C
ATOM   1127  O   TYR   154     -17.376   2.815  -7.857  1.00105.57           O
ATOM   1128  N   ALA   155     -18.162   4.188  -9.453  1.00 30.71           N
ATOM   1129  CA  ALA   155     -19.518   3.961  -9.042  1.00 30.71           C
ATOM   1130  CB  ALA   155     -20.527   4.770  -9.876  1.00 30.71           C
ATOM   1131  C   ALA   155     -19.849   2.512  -9.236  1.00 30.71           C
ATOM   1132  O   ALA   155     -20.432   1.873  -8.361  1.00 30.71           O
ATOM   1133  N   ALA   156     -19.451   1.943 -10.387  1.00 33.30           N
ATOM   1134  CA  ALA   156     -19.771   0.579 -10.693  1.00 33.30           C
ATOM   1135  CB  ALA   156     -19.232   0.141 -12.064  1.00 33.30           C
ATOM   1136  C   ALA   156     -19.148  -0.306  -9.663  1.00 33.30           C
ATOM   1137  O   ALA   156     -19.779  -1.247  -9.183  1.00 33.30           O
ATOM   1138  N   ALA   157     -17.897  -0.007  -9.265  1.00 34.35           N
ATOM   1139  CA  ALA   157     -17.218  -0.885  -8.360  1.00 34.35           C
ATOM   1140  CB  ALA   157     -15.793  -0.416  -8.021  1.00 34.35           C
ATOM   1141  C   ALA   157     -17.971  -0.981  -7.065  1.00 34.35           C
ATOM   1142  O   ALA   157     -18.195  -2.076  -6.552  1.00 34.35           O
ATOM   1143  N   THR   158     -18.403   0.169  -6.516  1.00109.35           N
ATOM   1144  CA  THR   158     -19.067   0.223  -5.241  1.00109.35           C
ATOM   1145  CB  THR   158     -19.257   1.632  -4.768  1.00109.35           C
ATOM   1146  OG1 THR   158     -20.059   2.342  -5.699  1.00109.35           O
ATOM   1147  CG2 THR   158     -17.880   2.310  -4.628  1.00109.35           C
ATOM   1148  C   THR   158     -20.414  -0.429  -5.315  1.00109.35           C
ATOM   1149  O   THR   158     -20.861  -1.057  -4.357  1.00109.35           O
ATOM   1150  N   ALA   159     -21.118  -0.279  -6.449  1.00 38.36           N
ATOM   1151  CA  ALA   159     -22.435  -0.837  -6.579  1.00 38.36           C
ATOM   1152  CB  ALA   159     -23.091  -0.519  -7.931  1.00 38.36           C
ATOM   1153  C   ALA   159     -22.344  -2.324  -6.470  1.00 38.36           C
ATOM   1154  O   ALA   159     -23.241  -2.972  -5.940  1.00 38.36           O
ATOM   1155  N   ALA   160     -21.268  -2.923  -7.002  1.00 29.03           N
ATOM   1156  CA  ALA   160     -21.187  -4.353  -6.949  1.00 29.03           C
ATOM   1157  CB  ALA   160     -19.911  -4.908  -7.605  1.00 29.03           C
ATOM   1158  C   ALA   160     -21.171  -4.778  -5.520  1.00 29.03           C
ATOM   1159  O   ALA   160     -21.895  -5.692  -5.133  1.00 29.03           O
ATOM   1160  N   THR   161     -20.373  -4.104  -4.674  1.00107.02           N
ATOM   1161  CA  THR   161     -20.318  -4.532  -3.310  1.00107.02           C
ATOM   1162  CB  THR   161     -19.398  -3.717  -2.445  1.00107.02           C
ATOM   1163  OG1 THR   161     -19.838  -2.368  -2.383  1.00107.02           O
ATOM   1164  CG2 THR   161     -17.973  -3.797  -3.014  1.00107.02           C
ATOM   1165  C   THR   161     -21.690  -4.379  -2.729  1.00107.02           C
ATOM   1166  O   THR   161     -22.175  -5.233  -1.990  1.00107.02           O
ATOM   1167  N   ALA   162     -22.353  -3.255  -3.035  1.00 59.27           N
ATOM   1168  CA  ALA   162     -23.645  -2.999  -2.467  1.00 59.27           C
ATOM   1169  CB  ALA   162     -24.146  -1.576  -2.773  1.00 59.27           C
ATOM   1170  C   ALA   162     -24.716  -3.951  -2.935  1.00 59.27           C
ATOM   1171  O   ALA   162     -25.534  -4.367  -2.118  1.00 59.27           O
ATOM   1172  N   THR   163     -24.812  -4.225  -4.261  1.00 85.82           N
ATOM   1173  CA  THR   163     -25.829  -5.083  -4.834  1.00 85.82           C
ATOM   1174  CB  THR   163     -26.079  -4.761  -6.276  1.00 85.82           C
ATOM   1175  OG1 THR   163     -26.431  -3.392  -6.417  1.00 85.82           O
ATOM   1176  CG2 THR   163     -27.237  -5.646  -6.775  1.00 85.82           C
ATOM   1177  C   THR   163     -25.520  -6.527  -4.767  1.00 85.82           C
ATOM   1178  O   THR   163     -26.373  -7.344  -4.422  1.00 85.82           O
ATOM   1179  N   GLU   164     -24.277  -6.880  -5.118  1.00 93.45           N
ATOM   1180  CA  GLU   164     -23.987  -8.269  -5.162  1.00 93.45           C
ATOM   1181  CB  GLU   164     -22.589  -8.638  -5.679  1.00 93.45           C
ATOM   1182  CG  GLU   164     -22.426 -10.161  -5.774  1.00 93.45           C
ATOM   1183  CD  GLU   164     -21.037 -10.501  -6.291  1.00 93.45           C
ATOM   1184  OE1 GLU   164     -20.794 -10.284  -7.509  1.00 93.45           O
ATOM   1185  OE2 GLU   164     -20.204 -10.986  -5.481  1.00 93.45           O
ATOM   1186  C   GLU   164     -24.100  -8.727  -3.769  1.00 93.45           C
ATOM   1187  O   GLU   164     -24.429  -9.883  -3.505  1.00 93.45           O
ATOM   1188  N   ALA   165     -23.841  -7.815  -2.816  1.00104.69           N
ATOM   1189  CA  ALA   165     -23.852  -8.394  -1.529  1.00104.69           C
ATOM   1190  CB  ALA   165     -22.992  -7.652  -0.498  1.00104.69           C
ATOM   1191  C   ALA   165     -25.259  -8.466  -1.005  1.00104.69           C
ATOM   1192  O   ALA   165     -25.817  -7.470  -0.562  1.00104.69           O
ATOM   1193  N   LEU   166     -25.881  -9.665  -1.039  1.00 74.25           N
ATOM   1194  CA  LEU   166     -27.195  -9.849  -0.473  1.00 74.25           C
ATOM   1195  CB  LEU   166     -28.359  -9.480  -1.410  1.00 74.25           C
ATOM   1196  CG  LEU   166     -28.473  -7.968  -1.673  1.00 74.25           C
ATOM   1197  CD1 LEU   166     -29.648  -7.642  -2.606  1.00 74.25           C
ATOM   1198  CD2 LEU   166     -28.541  -7.183  -0.355  1.00 74.25           C
ATOM   1199  C   LEU   166     -27.318 -11.303  -0.157  1.00 74.25           C
ATOM   1200  O   LEU   166     -26.878 -12.151  -0.930  1.00 74.25           O
ATOM   1201  N   LEU   167     -27.911 -11.634   1.006  1.00129.53           N
ATOM   1202  CA  LEU   167     -28.035 -13.021   1.348  1.00129.53           C
ATOM   1203  CB  LEU   167     -28.165 -13.277   2.864  1.00129.53           C
ATOM   1204  CG  LEU   167     -28.120 -14.767   3.261  1.00129.53           C
ATOM   1205  CD1 LEU   167     -26.770 -15.406   2.891  1.00129.53           C
ATOM   1206  CD2 LEU   167     -28.457 -14.948   4.750  1.00129.53           C
ATOM   1207  C   LEU   167     -29.242 -13.574   0.645  1.00129.53           C
ATOM   1208  O   LEU   167     -30.216 -12.861   0.408  1.00129.53           O
ATOM   1209  N   PRO   168     -29.197 -14.833   0.287  1.00 62.02           N
ATOM   1210  CA  PRO   168     -30.320 -15.427  -0.389  1.00 62.02           C
ATOM   1211  CD  PRO   168     -27.942 -15.447  -0.118  1.00 62.02           C
ATOM   1212  CB  PRO   168     -29.819 -16.754  -0.955  1.00 62.02           C
ATOM   1213  CG  PRO   168     -28.318 -16.499  -1.178  1.00 62.02           C
ATOM   1214  C   PRO   168     -31.474 -15.560   0.550  1.00 62.02           C
ATOM   1215  O   PRO   168     -31.253 -15.832   1.729  1.00 62.02           O
ATOM   1216  N   PHE   169     -32.713 -15.381   0.047  1.00 48.88           N
ATOM   1217  CA  PHE   169     -33.868 -15.487   0.891  1.00 48.88           C
ATOM   1218  CB  PHE   169     -34.951 -14.421   0.637  1.00 48.88           C
ATOM   1219  CG  PHE   169     -34.397 -13.071   0.936  1.00 48.88           C
ATOM   1220  CD1 PHE   169     -33.745 -12.365  -0.047  1.00 48.88           C
ATOM   1221  CD2 PHE   169     -34.528 -12.509   2.186  1.00 48.88           C
ATOM   1222  CE1 PHE   169     -33.232 -11.116   0.203  1.00 48.88           C
ATOM   1223  CE2 PHE   169     -34.016 -11.259   2.443  1.00 48.88           C
ATOM   1224  CZ  PHE   169     -33.361 -10.563   1.454  1.00 48.88           C
ATOM   1225  C   PHE   169     -34.518 -16.795   0.580  1.00 48.88           C
ATOM   1226  O   PHE   169     -34.434 -17.285  -0.546  1.00 48.88           O
ATOM   1227  N   GLU   170     -35.164 -17.415   1.589  1.00113.12           N
ATOM   1228  CA  GLU   170     -35.810 -18.669   1.333  1.00113.12           C
ATOM   1229  CB  GLU   170     -34.900 -19.877   1.594  1.00113.12           C
ATOM   1230  CG  GLU   170     -35.425 -21.153   0.945  1.00113.12           C
ATOM   1231  CD  GLU   170     -35.155 -21.013  -0.545  1.00113.12           C
ATOM   1232  OE1 GLU   170     -33.965 -21.122  -0.944  1.00113.12           O
ATOM   1233  OE2 GLU   170     -36.134 -20.785  -1.304  1.00113.12           O
ATOM   1234  C   GLU   170     -36.975 -18.795   2.273  1.00113.12           C
ATOM   1235  O   GLU   170     -37.053 -18.101   3.286  1.00113.12           O
ATOM   1236  N   ASP   171     -37.931 -19.685   1.934  1.00 82.02           N
ATOM   1237  CA  ASP   171     -39.066 -19.948   2.772  1.00 82.02           C
ATOM   1238  CB  ASP   171     -40.227 -20.616   2.010  1.00 82.02           C
ATOM   1239  CG  ASP   171     -41.452 -20.693   2.911  1.00 82.02           C
ATOM   1240  OD1 ASP   171     -41.751 -19.674   3.588  1.00 82.02           O
ATOM   1241  OD2 ASP   171     -42.119 -21.763   2.918  1.00 82.02           O
ATOM   1242  C   ASP   171     -38.588 -20.908   3.814  1.00 82.02           C
ATOM   1243  O   ASP   171     -37.463 -21.397   3.730  1.00 82.02           O
ATOM   1244  N   ALA   172     -39.417 -21.186   4.843  1.00 55.37           N
ATOM   1245  CA  ALA   172     -38.986 -22.088   5.874  1.00 55.37           C
ATOM   1246  CB  ALA   172     -39.658 -21.822   7.232  1.00 55.37           C
ATOM   1247  C   ALA   172     -39.314 -23.495   5.475  1.00 55.37           C
ATOM   1248  O   ALA   172     -40.437 -23.819   5.092  1.00 55.37           O
ATOM   1249  N   PRO   173     -38.303 -24.322   5.516  1.00107.56           N
ATOM   1250  CA  PRO   173     -38.488 -25.726   5.246  1.00107.56           C
ATOM   1251  CD  PRO   173     -37.010 -23.855   5.043  1.00107.56           C
ATOM   1252  CB  PRO   173     -37.236 -26.191   4.500  1.00107.56           C
ATOM   1253  CG  PRO   173     -36.180 -25.125   4.824  1.00107.56           C
ATOM   1254  C   PRO   173     -38.698 -26.476   6.510  1.00107.56           C
ATOM   1255  O   PRO   173     -38.432 -25.932   7.577  1.00107.56           O
ATOM   1256  N   LEU   174     -39.150 -27.736   6.411  1.00119.82           N
ATOM   1257  CA  LEU   174     -39.296 -28.553   7.574  1.00119.82           C
ATOM   1258  CB  LEU   174     -40.115 -29.833   7.317  1.00119.82           C
ATOM   1259  CG  LEU   174     -39.879 -30.480   5.933  1.00119.82           C
ATOM   1260  CD1 LEU   174     -40.489 -29.631   4.804  1.00119.82           C
ATOM   1261  CD2 LEU   174     -38.393 -30.779   5.689  1.00119.82           C
ATOM   1262  C   LEU   174     -37.921 -28.944   8.000  1.00119.82           C
ATOM   1263  O   LEU   174     -36.988 -28.969   7.199  1.00119.82           O
ATOM   1264  N   ILE   175     -37.755 -29.226   9.305  1.00178.42           N
ATOM   1265  CA  ILE   175     -36.466 -29.592   9.806  1.00178.42           C
ATOM   1266  CB  ILE   175     -36.366 -29.576  11.307  1.00178.42           C
ATOM   1267  CG2 ILE   175     -36.570 -28.121  11.762  1.00178.42           C
ATOM   1268  CG1 ILE   175     -37.349 -30.568  11.954  1.00178.42           C
ATOM   1269  CD1 ILE   175     -38.820 -30.229  11.724  1.00178.42           C
ATOM   1270  C   ILE   175     -36.145 -30.959   9.297  1.00178.42           C
ATOM   1271  O   ILE   175     -36.992 -31.851   9.264  1.00178.42           O
ATOM   1272  N   THR   176     -34.891 -31.146   8.849  1.00251.22           N
ATOM   1273  CA  THR   176     -34.507 -32.397   8.274  1.00251.22           C
ATOM   1274  CB  THR   176     -33.141 -32.357   7.655  1.00251.22           C
ATOM   1275  OG1 THR   176     -32.164 -32.106   8.658  1.00251.22           O
ATOM   1276  CG2 THR   176     -33.112 -31.235   6.602  1.00251.22           C
ATOM   1277  C   THR   176     -34.476 -33.429   9.350  1.00251.22           C
ATOM   1278  O   THR   176     -34.111 -33.153  10.492  1.00251.22           O
ATOM   1279  N   ASN   177     -34.914 -34.655   9.009  1.00237.41           N
ATOM   1280  CA  ASN   177     -34.816 -35.721   9.953  1.00237.41           C
ATOM   1281  CB  ASN   177     -35.913 -36.795   9.804  1.00237.41           C
ATOM   1282  CG  ASN   177     -35.963 -37.306   8.371  1.00237.41           C
ATOM   1283  OD1 ASN   177     -35.334 -38.304   8.024  1.00237.41           O
ATOM   1284  ND2 ASN   177     -36.758 -36.611   7.514  1.00237.41           N
ATOM   1285  C   ASN   177     -33.453 -36.308   9.789  1.00237.41           C
ATOM   1286  O   ASN   177     -32.852 -36.258   8.717  1.00237.41           O
ATOM   1287  N   PRO   178     -32.939 -36.825  10.864  1.00155.34           N
ATOM   1288  CA  PRO   178     -31.601 -37.347  10.818  1.00155.34           C
ATOM   1289  CD  PRO   178     -33.230 -36.215  12.152  1.00155.34           C
ATOM   1290  CB  PRO   178     -31.147 -37.454  12.272  1.00155.34           C
ATOM   1291  CG  PRO   178     -31.936 -36.336  12.974  1.00155.34           C
ATOM   1292  C   PRO   178     -31.476 -38.614  10.040  1.00155.34           C
ATOM   1293  O   PRO   178     -32.452 -39.352   9.923  1.00155.34           O
ATOM   1294  N   GLY   179     -30.270 -38.870   9.496  1.00  4.08           N
ATOM   1295  CA  GLY   179     -30.032 -40.056   8.733  1.00  4.08           C
ATOM   1296  C   GLY   179     -29.278 -39.639   7.474  1.00  4.08           C
ATOM   1297  O   GLY   179     -29.817 -39.884   6.361  1.00  4.08           O
ATOM   1298  OXT GLY   179     -28.159 -39.074   7.602  1.00  4.08           O
END 
