# Supplementary material for: Predicted Structural Variability of Mycobacterium tuberculosis PPE18 Protein With Immunological Implications Among Clinical Strains
Source: Front Microbiol. 2021 Jan 8;11:595312. doi: 10.3389/fmicb.2020.595312 (PMC7819968; doi:10.3389/fmicb.2020.595312)
Supplement: Supplementary file 2 [file Data_Sheet_1.ZIP › All domain 1 RaptorX pdbs/5xfsB-387592_1_Var3.pdb]

REMARK   templates = 5xfsB 
EXPDTA    THEORETICAL MODEL, MODELLER 9v8 2018/10/10 13:47:05
REMARK   6 MODELLER OBJECTIVE FUNCTION:       564.5836
REMARK   6 MODELLER BEST TEMPLATE % SEQ ID:  52.601
SEQRES   1    179  MET VAL ASP PHE GLY ALA LEU PRO PRO GLU ILE ASN SER
SEQRES   2    179  ALA ARG MET TYR ALA GLY PRO GLY SER ALA SER LEU VAL
SEQRES   3    179  ALA ALA ALA GLN MET CYS ASP SER VAL ALA SER ASP LEU
SEQRES   4    179  PHE SER ALA ALA SER ALA PHE GLN SER VAL VAL TRP GLY
SEQRES   5    179  LEU THR VAL GLY SER TRP ILE GLY SER SER ALA GLY LEU
SEQRES   6    179  MET VAL ALA ALA ALA SER PRO TYR VAL ALA TRP MET SER
SEQRES   7    179  VAL THR ALA GLY GLN ALA GLU LEU THR ALA ALA GLN VAL
SEQRES   8    179  ARG VAL ALA ALA ALA ALA TYR GLU THR ALA TYR GLY LEU
SEQRES   9    179  THR VAL PRO PRO PRO VAL ILE ALA GLU ASN ARG ALA GLU
SEQRES  10    179  LEU MET ILE LEU ILE ALA THR ASN LEU LEU GLY GLN ASN
SEQRES  11    179  THR PRO ALA ILE ALA VAL ASN GLU ALA GLU TYR GLY GLU
SEQRES  12    179  MET TRP ALA GLN ASP ALA ALA ALA MET PHE GLY TYR ALA
SEQRES  13    179  ALA ALA THR ALA THR ALA THR ALA THR LEU LEU PRO PHE
SEQRES  14    179  GLU GLU ALA PRO GLU MET THR SER ALA GLY
ATOM      1  N   MET     1     -27.148  -3.770 -27.763  1.00 87.81           N
ATOM      2  CA  MET     1     -25.998  -4.089 -28.639  1.00 87.81           C
ATOM      3  CB  MET     1     -26.494  -4.433 -30.051  1.00 87.81           C
ATOM      4  CG  MET     1     -27.347  -5.701 -30.086  1.00 87.81           C
ATOM      5  SD  MET     1     -26.474  -7.202 -29.550  1.00 87.81           S
ATOM      6  CE  MET     1     -25.429  -7.282 -31.032  1.00 87.81           C
ATOM      7  C   MET     1     -25.091  -2.911 -28.723  1.00 87.81           C
ATOM      8  O   MET     1     -23.877  -3.034 -28.565  1.00 87.81           O
ATOM      9  N   VAL     2     -25.666  -1.721 -28.967  1.00 35.59           N
ATOM     10  CA  VAL     2     -24.821  -0.573 -29.029  1.00 35.59           C
ATOM     11  CB  VAL     2     -25.502   0.670 -29.516  1.00 35.59           C
ATOM     12  CG1 VAL     2     -24.484   1.820 -29.475  1.00 35.59           C
ATOM     13  CG2 VAL     2     -26.068   0.407 -30.925  1.00 35.59           C
ATOM     14  C   VAL     2     -24.347  -0.353 -27.630  1.00 35.59           C
ATOM     15  O   VAL     2     -25.117  -0.452 -26.675  1.00 35.59           O
ATOM     16  N   ASP     3     -23.042  -0.072 -27.492  1.00 62.56           N
ATOM     17  CA  ASP     3     -22.377   0.058 -26.230  1.00 62.56           C
ATOM     18  CB  ASP     3     -20.879  -0.245 -26.407  1.00 62.56           C
ATOM     19  CG  ASP     3     -20.211  -0.473 -25.067  1.00 62.56           C
ATOM     20  OD1 ASP     3     -20.934  -0.544 -24.039  1.00 62.56           O
ATOM     21  OD2 ASP     3     -18.956  -0.592 -25.062  1.00 62.56           O
ATOM     22  C   ASP     3     -22.511   1.473 -25.739  1.00 62.56           C
ATOM     23  O   ASP     3     -22.749   2.396 -26.515  1.00 62.56           O
ATOM     24  N   PHE     4     -22.373   1.667 -24.411  1.00120.95           N
ATOM     25  CA  PHE     4     -22.437   2.974 -23.815  1.00120.95           C
ATOM     26  CB  PHE     4     -22.341   2.984 -22.279  1.00120.95           C
ATOM     27  CG  PHE     4     -23.465   2.196 -21.705  1.00120.95           C
ATOM     28  CD1 PHE     4     -24.737   2.717 -21.666  1.00120.95           C
ATOM     29  CD2 PHE     4     -23.243   0.930 -21.221  1.00120.95           C
ATOM     30  CE1 PHE     4     -25.773   1.988 -21.137  1.00120.95           C
ATOM     31  CE2 PHE     4     -24.277   0.194 -20.688  1.00120.95           C
ATOM     32  CZ  PHE     4     -25.543   0.725 -20.643  1.00120.95           C
ATOM     33  C   PHE     4     -21.233   3.743 -24.276  1.00120.95           C
ATOM     34  O   PHE     4     -21.298   4.945 -24.530  1.00120.95           O
ATOM     35  N   GLY     5     -20.086   3.045 -24.362  1.00 38.75           N
ATOM     36  CA  GLY     5     -18.813   3.613 -24.715  1.00 38.75           C
ATOM     37  C   GLY     5     -18.849   4.150 -26.116  1.00 38.75           C
ATOM     38  O   GLY     5     -18.127   5.085 -26.457  1.00 38.75           O
ATOM     39  N   ALA     6     -19.651   3.520 -26.988  1.00 51.88           N
ATOM     40  CA  ALA     6     -19.778   3.897 -28.369  1.00 51.88           C
ATOM     41  CB  ALA     6     -20.714   2.965 -29.154  1.00 51.88           C
ATOM     42  C   ALA     6     -20.344   5.292 -28.475  1.00 51.88           C
ATOM     43  O   ALA     6     -20.040   5.997 -29.436  1.00 51.88           O
ATOM     44  N   LEU     7     -21.213   5.685 -27.514  1.00 75.33           N
ATOM     45  CA  LEU     7     -21.962   6.923 -27.485  1.00 75.33           C
ATOM     46  CB  LEU     7     -23.120   6.856 -26.477  1.00 75.33           C
ATOM     47  CG  LEU     7     -24.073   5.669 -26.721  1.00 75.33           C
ATOM     48  CD1 LEU     7     -25.211   5.639 -25.692  1.00 75.33           C
ATOM     49  CD2 LEU     7     -24.581   5.644 -28.170  1.00 75.33           C
ATOM     50  C   LEU     7     -21.112   8.109 -27.085  1.00 75.33           C
ATOM     51  O   LEU     7     -20.262   8.025 -26.200  1.00 75.33           O
ATOM     52  N   PRO     8     -21.368   9.232 -27.734  1.00116.80           N
ATOM     53  CA  PRO     8     -20.656  10.462 -27.442  1.00116.80           C
ATOM     54  CD  PRO     8     -21.772   9.168 -29.130  1.00116.80           C
ATOM     55  CB  PRO     8     -20.876  11.372 -28.650  1.00116.80           C
ATOM     56  CG  PRO     8     -21.138  10.393 -29.805  1.00116.80           C
ATOM     57  C   PRO     8     -21.135  11.080 -26.157  1.00116.80           C
ATOM     58  O   PRO     8     -22.254  10.784 -25.741  1.00116.80           O
ATOM     59  N   PRO     9     -20.357  11.926 -25.532  1.00122.91           N
ATOM     60  CA  PRO     9     -20.693  12.527 -24.271  1.00122.91           C
ATOM     61  CD  PRO     9     -19.062  12.346 -26.035  1.00122.91           C
ATOM     62  CB  PRO     9     -19.485  13.383 -23.884  1.00122.91           C
ATOM     63  CG  PRO     9     -18.725  13.597 -25.210  1.00122.91           C
ATOM     64  C   PRO     9     -21.986  13.286 -24.316  1.00122.91           C
ATOM     65  O   PRO     9     -22.680  13.328 -23.301  1.00122.91           O
ATOM     66  N   GLU    10     -22.345  13.876 -25.471  1.00103.63           N
ATOM     67  CA  GLU    10     -23.551  14.650 -25.550  1.00103.63           C
ATOM     68  CB  GLU    10     -23.784  15.306 -26.921  1.00103.63           C
ATOM     69  CG  GLU    10     -22.907  16.539 -27.170  1.00103.63           C
ATOM     70  CD  GLU    10     -21.545  16.098 -27.688  1.00103.63           C
ATOM     71  OE1 GLU    10     -21.515  15.336 -28.691  1.00103.63           O
ATOM     72  OE2 GLU    10     -20.516  16.533 -27.103  1.00103.63           O
ATOM     73  C   GLU    10     -24.724  13.757 -25.262  1.00103.63           C
ATOM     74  O   GLU    10     -25.737  14.210 -24.731  1.00103.63           O
ATOM     75  N   ILE    11     -24.653  12.480 -25.690  1.00125.53           N
ATOM     76  CA  ILE    11     -25.717  11.531 -25.477  1.00125.53           C
ATOM     77  CB  ILE    11     -25.528  10.296 -26.314  1.00125.53           C
ATOM     78  CG2 ILE    11     -26.649   9.298 -25.959  1.00125.53           C
ATOM     79  CG1 ILE    11     -25.455  10.649 -27.811  1.00125.53           C
ATOM     80  CD1 ILE    11     -26.707  11.331 -28.360  1.00125.53           C
ATOM     81  C   ILE    11     -25.817  11.048 -24.052  1.00125.53           C
ATOM     82  O   ILE    11     -26.883  11.104 -23.442  1.00125.53           O
ATOM     83  N   ASN    12     -24.696  10.582 -23.466  1.00 83.74           N
ATOM     84  CA  ASN    12     -24.755   9.911 -22.195  1.00 83.74           C
ATOM     85  CB  ASN    12     -23.445   9.219 -21.786  1.00 83.74           C
ATOM     86  CG  ASN    12     -23.398   7.886 -22.527  1.00 83.74           C
ATOM     87  OD1 ASN    12     -24.403   7.430 -23.069  1.00 83.74           O
ATOM     88  ND2 ASN    12     -22.211   7.227 -22.532  1.00 83.74           N
ATOM     89  C   ASN    12     -25.193  10.821 -21.096  1.00 83.74           C
ATOM     90  O   ASN    12     -25.805  10.368 -20.129  1.00 83.74           O
ATOM     91  N   SER    13     -24.805  12.104 -21.169  1.00113.86           N
ATOM     92  CA  SER    13     -25.144  13.095 -20.186  1.00113.86           C
ATOM     93  CB  SER    13     -24.268  14.347 -20.337  1.00113.86           C
ATOM     94  OG  SER    13     -22.901  13.978 -20.394  1.00113.86           O
ATOM     95  C   SER    13     -26.548  13.586 -20.365  1.00113.86           C
ATOM     96  O   SER    13     -27.237  13.871 -19.388  1.00113.86           O
ATOM     97  N   ALA    14     -26.994  13.740 -21.628  1.00 39.38           N
ATOM     98  CA  ALA    14     -28.302  14.271 -21.893  1.00 39.38           C
ATOM     99  CB  ALA    14     -28.616  14.360 -23.398  1.00 39.38           C
ATOM    100  C   ALA    14     -29.302  13.337 -21.292  1.00 39.38           C
ATOM    101  O   ALA    14     -30.257  13.753 -20.638  1.00 39.38           O
ATOM    102  N   ARG    15     -29.077  12.029 -21.491  1.00123.51           N
ATOM    103  CA  ARG    15     -29.966  11.007 -21.026  1.00123.51           C
ATOM    104  CB  ARG    15     -29.459   9.616 -21.437  1.00123.51           C
ATOM    105  CG  ARG    15     -29.213   9.475 -22.939  1.00123.51           C
ATOM    106  CD  ARG    15     -28.235   8.349 -23.287  1.00123.51           C
ATOM    107  NE  ARG    15     -28.955   7.055 -23.153  1.00123.51           N
ATOM    108  CZ  ARG    15     -28.243   5.893 -23.048  1.00123.51           C
ATOM    109  NH1 ARG    15     -26.880   5.930 -23.004  1.00123.51           N
ATOM    110  NH2 ARG    15     -28.897   4.699 -22.987  1.00123.51           N
ATOM    111  C   ARG    15     -29.986  11.015 -19.525  1.00123.51           C
ATOM    112  O   ARG    15     -31.038  10.880 -18.907  1.00123.51           O
ATOM    113  N   MET    16     -28.794  11.145 -18.911  1.00 88.01           N
ATOM    114  CA  MET    16     -28.573  11.067 -17.490  1.00 88.01           C
ATOM    115  CB  MET    16     -27.073  11.099 -17.145  1.00 88.01           C
ATOM    116  CG  MET    16     -26.730  10.637 -15.727  1.00 88.01           C
ATOM    117  SD  MET    16     -26.530   8.839 -15.528  1.00 88.01           S
ATOM    118  CE  MET    16     -28.065   8.363 -16.367  1.00 88.01           C
ATOM    119  C   MET    16     -29.168  12.216 -16.734  1.00 88.01           C
ATOM    120  O   MET    16     -29.687  12.031 -15.636  1.00 88.01           O
ATOM    121  N   TYR    17     -29.050  13.438 -17.285  1.00117.57           N
ATOM    122  CA  TYR    17     -29.490  14.659 -16.668  1.00117.57           C
ATOM    123  CB  TYR    17     -28.843  15.940 -17.220  1.00117.57           C
ATOM    124  CG  TYR    17     -27.601  16.081 -16.402  1.00117.57           C
ATOM    125  CD1 TYR    17     -26.532  15.230 -16.562  1.00117.57           C
ATOM    126  CD2 TYR    17     -27.520  17.076 -15.453  1.00117.57           C
ATOM    127  CE1 TYR    17     -25.402  15.377 -15.787  1.00117.57           C
ATOM    128  CE2 TYR    17     -26.396  17.229 -14.679  1.00117.57           C
ATOM    129  CZ  TYR    17     -25.334  16.373 -14.843  1.00117.57           C
ATOM    130  OH  TYR    17     -24.179  16.526 -14.045  1.00117.57           O
ATOM    131  C   TYR    17     -30.968  14.774 -16.569  1.00117.57           C
ATOM    132  O   TYR    17     -31.455  15.558 -15.759  1.00117.57           O
ATOM    133  N   ALA    18     -31.722  14.089 -17.447  1.00 45.93           N
ATOM    134  CA  ALA    18     -33.151  14.166 -17.362  1.00 45.93           C
ATOM    135  CB  ALA    18     -33.837  14.404 -18.716  1.00 45.93           C
ATOM    136  C   ALA    18     -33.687  12.876 -16.825  1.00 45.93           C
ATOM    137  O   ALA    18     -33.098  11.812 -17.013  1.00 45.93           O
ATOM    138  N   GLY    19     -34.827  12.951 -16.103  1.00 46.86           N
ATOM    139  CA  GLY    19     -35.433  11.756 -15.594  1.00 46.86           C
ATOM    140  C   GLY    19     -35.935  12.022 -14.213  1.00 46.86           C
ATOM    141  O   GLY    19     -35.832  13.128 -13.679  1.00 46.86           O
ATOM    142  N   PRO    20     -36.512  10.990 -13.660  1.00 94.34           N
ATOM    143  CA  PRO    20     -37.082  11.028 -12.338  1.00 94.34           C
ATOM    144  CD  PRO    20     -37.156   9.993 -14.497  1.00 94.34           C
ATOM    145  CB  PRO    20     -38.020   9.817 -12.248  1.00 94.34           C
ATOM    146  CG  PRO    20     -37.700   8.970 -13.492  1.00 94.34           C
ATOM    147  C   PRO    20     -36.133  11.136 -11.184  1.00 94.34           C
ATOM    148  O   PRO    20     -36.554  11.607 -10.129  1.00 94.34           O
ATOM    149  N   GLY    21     -34.871  10.691 -11.322  1.00 33.78           N
ATOM    150  CA  GLY    21     -33.960  10.823 -10.219  1.00 33.78           C
ATOM    151  C   GLY    21     -34.101   9.641  -9.296  1.00 33.78           C
ATOM    152  O   GLY    21     -34.709   8.625  -9.630  1.00 33.78           O
ATOM    153  N   SER    22     -33.481   9.757  -8.101  1.00 58.08           N
ATOM    154  CA  SER    22     -33.441   8.748  -7.079  1.00 58.08           C
ATOM    155  CB  SER    22     -32.321   9.000  -6.048  1.00 58.08           C
ATOM    156  OG  SER    22     -32.580  10.193  -5.322  1.00 58.08           O
ATOM    157  C   SER    22     -34.734   8.677  -6.331  1.00 58.08           C
ATOM    158  O   SER    22     -34.969   7.719  -5.597  1.00 58.08           O
ATOM    159  N   ALA    23     -35.628   9.661  -6.525  1.00 41.25           N
ATOM    160  CA  ALA    23     -36.795   9.772  -5.691  1.00 41.25           C
ATOM    161  CB  ALA    23     -37.700  10.945  -6.104  1.00 41.25           C
ATOM    162  C   ALA    23     -37.629   8.528  -5.730  1.00 41.25           C
ATOM    163  O   ALA    23     -38.046   8.039  -4.681  1.00 41.25           O
ATOM    164  N   SER    24     -37.884   7.957  -6.921  1.00 40.11           N
ATOM    165  CA  SER    24     -38.757   6.817  -6.999  1.00 40.11           C
ATOM    166  CB  SER    24     -38.984   6.345  -8.442  1.00 40.11           C
ATOM    167  OG  SER    24     -37.763   5.858  -8.980  1.00 40.11           O
ATOM    168  C   SER    24     -38.167   5.654  -6.260  1.00 40.11           C
ATOM    169  O   SER    24     -38.880   4.932  -5.565  1.00 40.11           O
ATOM    170  N   LEU    25     -36.845   5.445  -6.399  1.00153.74           N
ATOM    171  CA  LEU    25     -36.177   4.305  -5.834  1.00153.74           C
ATOM    172  CB  LEU    25     -34.686   4.251  -6.217  1.00153.74           C
ATOM    173  CG  LEU    25     -34.428   4.064  -7.727  1.00153.74           C
ATOM    174  CD1 LEU    25     -32.923   4.023  -8.031  1.00153.74           C
ATOM    175  CD2 LEU    25     -35.174   2.839  -8.275  1.00153.74           C
ATOM    176  C   LEU    25     -36.232   4.327  -4.336  1.00153.74           C
ATOM    177  O   LEU    25     -36.545   3.326  -3.698  1.00153.74           O
ATOM    178  N   VAL    26     -35.947   5.474  -3.711  1.00 44.82           N
ATOM    179  CA  VAL    26     -35.929   5.492  -2.277  1.00 44.82           C
ATOM    180  CB  VAL    26     -35.565   6.837  -1.715  1.00 44.82           C
ATOM    181  CG1 VAL    26     -35.642   6.747  -0.181  1.00 44.82           C
ATOM    182  CG2 VAL    26     -34.187   7.260  -2.254  1.00 44.82           C
ATOM    183  C   VAL    26     -37.303   5.173  -1.775  1.00 44.82           C
ATOM    184  O   VAL    26     -37.460   4.528  -0.740  1.00 44.82           O
ATOM    185  N   ALA    27     -38.343   5.643  -2.488  1.00 25.20           N
ATOM    186  CA  ALA    27     -39.693   5.405  -2.068  1.00 25.20           C
ATOM    187  CB  ALA    27     -40.729   6.041  -3.010  1.00 25.20           C
ATOM    188  C   ALA    27     -39.926   3.933  -2.063  1.00 25.20           C
ATOM    189  O   ALA    27     -40.566   3.403  -1.156  1.00 25.20           O
ATOM    190  N   ALA    28     -39.408   3.235  -3.091  1.00 34.87           N
ATOM    191  CA  ALA    28     -39.576   1.815  -3.172  1.00 34.87           C
ATOM    192  CB  ALA    28     -38.939   1.200  -4.430  1.00 34.87           C
ATOM    193  C   ALA    28     -38.909   1.191  -1.987  1.00 34.87           C
ATOM    194  O   ALA    28     -39.483   0.325  -1.327  1.00 34.87           O
ATOM    195  N   ALA    29     -37.685   1.655  -1.665  1.00 44.59           N
ATOM    196  CA  ALA    29     -36.916   1.071  -0.607  1.00 44.59           C
ATOM    197  CB  ALA    29     -35.525   1.714  -0.462  1.00 44.59           C
ATOM    198  C   ALA    29     -37.622   1.201   0.711  1.00 44.59           C
ATOM    199  O   ALA    29     -37.755   0.228   1.454  1.00 44.59           O
ATOM    200  N   GLN    30     -38.153   2.393   1.025  1.00 81.12           N
ATOM    201  CA  GLN    30     -38.747   2.578   2.316  1.00 81.12           C
ATOM    202  CB  GLN    30     -39.172   4.026   2.586  1.00 81.12           C
ATOM    203  CG  GLN    30     -39.494   4.289   4.058  1.00 81.12           C
ATOM    204  CD  GLN    30     -39.520   5.796   4.247  1.00 81.12           C
ATOM    205  OE1 GLN    30     -39.620   6.544   3.277  1.00 81.12           O
ATOM    206  NE2 GLN    30     -39.417   6.254   5.523  1.00 81.12           N
ATOM    207  C   GLN    30     -39.932   1.672   2.438  1.00 81.12           C
ATOM    208  O   GLN    30     -40.213   1.149   3.517  1.00 81.12           O
ATOM    209  N   MET    31     -40.662   1.467   1.325  1.00134.56           N
ATOM    210  CA  MET    31     -41.837   0.640   1.324  1.00134.56           C
ATOM    211  CB  MET    31     -42.478   0.549  -0.074  1.00134.56           C
ATOM    212  CG  MET    31     -42.977   1.882  -0.638  1.00134.56           C
ATOM    213  SD  MET    31     -44.464   2.551   0.162  1.00134.56           S
ATOM    214  CE  MET    31     -44.899   3.630  -1.234  1.00134.56           C
ATOM    215  C   MET    31     -41.444  -0.762   1.683  1.00134.56           C
ATOM    216  O   MET    31     -42.091  -1.416   2.500  1.00134.56           O
ATOM    217  N   CYS    32     -40.337  -1.249   1.094  1.00 38.24           N
ATOM    218  CA  CYS    32     -39.919  -2.605   1.294  1.00 38.24           C
ATOM    219  CB  CYS    32     -38.661  -2.961   0.486  1.00 38.24           C
ATOM    220  SG  CYS    32     -38.949  -2.853  -1.307  1.00 38.24           S
ATOM    221  C   CYS    32     -39.609  -2.787   2.739  1.00 38.24           C
ATOM    222  O   CYS    32     -39.870  -3.840   3.316  1.00 38.24           O
ATOM    223  N   ASP    33     -39.013  -1.756   3.351  1.00 76.80           N
ATOM    224  CA  ASP    33     -38.663  -1.833   4.734  1.00 76.80           C
ATOM    225  CB  ASP    33     -37.826  -0.635   5.190  1.00 76.80           C
ATOM    226  CG  ASP    33     -37.107  -1.073   6.449  1.00 76.80           C
ATOM    227  OD1 ASP    33     -37.486  -2.132   7.019  1.00 76.80           O
ATOM    228  OD2 ASP    33     -36.152  -0.361   6.847  1.00 76.80           O
ATOM    229  C   ASP    33     -39.916  -1.868   5.556  1.00 76.80           C
ATOM    230  O   ASP    33     -39.984  -2.557   6.573  1.00 76.80           O
ATOM    231  N   SER    34     -40.950  -1.119   5.128  1.00 36.45           N
ATOM    232  CA  SER    34     -42.166  -1.057   5.882  1.00 36.45           C
ATOM    233  CB  SER    34     -43.231  -0.163   5.230  1.00 36.45           C
ATOM    234  OG  SER    34     -42.763   1.175   5.162  1.00 36.45           O
ATOM    235  C   SER    34     -42.744  -2.438   5.968  1.00 36.45           C
ATOM    236  O   SER    34     -43.246  -2.830   7.019  1.00 36.45           O
ATOM    237  N   VAL    35     -42.715  -3.189   4.844  1.00 42.00           N
ATOM    238  CA  VAL    35     -43.230  -4.536   4.759  1.00 42.00           C
ATOM    239  CB  VAL    35     -43.208  -5.076   3.354  1.00 42.00           C
ATOM    240  CG1 VAL    35     -43.653  -6.548   3.389  1.00 42.00           C
ATOM    241  CG2 VAL    35     -44.081  -4.185   2.453  1.00 42.00           C
ATOM    242  C   VAL    35     -42.384  -5.473   5.567  1.00 42.00           C
ATOM    243  O   VAL    35     -42.900  -6.327   6.287  1.00 42.00           O
ATOM    244  N   ALA    36     -41.048  -5.336   5.472  1.00 31.55           N
ATOM    245  CA  ALA    36     -40.176  -6.228   6.174  1.00 31.55           C
ATOM    246  CB  ALA    36     -38.689  -5.884   5.984  1.00 31.55           C
ATOM    247  C   ALA    36     -40.499  -6.088   7.625  1.00 31.55           C
ATOM    248  O   ALA    36     -40.490  -7.065   8.370  1.00 31.55           O
ATOM    249  N   SER    37     -40.788  -4.851   8.062  1.00 75.18           N
ATOM    250  CA  SER    37     -41.107  -4.596   9.435  1.00 75.18           C
ATOM    251  CB  SER    37     -41.342  -3.101   9.719  1.00 75.18           C
ATOM    252  OG  SER    37     -41.660  -2.905  11.089  1.00 75.18           O
ATOM    253  C   SER    37     -42.379  -5.299   9.815  1.00 75.18           C
ATOM    254  O   SER    37     -42.426  -6.006  10.820  1.00 75.18           O
ATOM    255  N   ASP    38     -43.450  -5.115   9.016  1.00122.92           N
ATOM    256  CA  ASP    38     -44.736  -5.648   9.371  1.00122.92           C
ATOM    257  CB  ASP    38     -45.940  -5.010   8.637  1.00122.92           C
ATOM    258  CG  ASP    38     -45.931  -5.265   7.135  1.00122.92           C
ATOM    259  OD1 ASP    38     -45.407  -6.320   6.693  1.00122.92           O
ATOM    260  OD2 ASP    38     -46.484  -4.399   6.407  1.00122.92           O
ATOM    261  C   ASP    38     -44.784  -7.135   9.266  1.00122.92           C
ATOM    262  O   ASP    38     -45.564  -7.766   9.975  1.00122.92           O
ATOM    263  N   LEU    39     -43.995  -7.747   8.362  1.00 56.39           N
ATOM    264  CA  LEU    39     -44.033  -9.178   8.251  1.00 56.39           C
ATOM    265  CB  LEU    39     -43.136  -9.712   7.119  1.00 56.39           C
ATOM    266  CG  LEU    39     -43.673  -9.432   5.698  1.00 56.39           C
ATOM    267  CD1 LEU    39     -42.697  -9.930   4.624  1.00 56.39           C
ATOM    268  CD2 LEU    39     -45.071 -10.042   5.498  1.00 56.39           C
ATOM    269  C   LEU    39     -43.557  -9.758   9.552  1.00 56.39           C
ATOM    270  O   LEU    39     -44.163 -10.684  10.091  1.00 56.39           O
ATOM    271  N   PHE    40     -42.473  -9.188  10.108  1.00 96.72           N
ATOM    272  CA  PHE    40     -41.846  -9.654  11.316  1.00 96.72           C
ATOM    273  CB  PHE    40     -40.611  -8.800  11.662  1.00 96.72           C
ATOM    274  CG  PHE    40     -40.041  -9.260  12.960  1.00 96.72           C
ATOM    275  CD1 PHE    40     -39.257 -10.385  13.015  1.00 96.72           C
ATOM    276  CD2 PHE    40     -40.278  -8.552  14.117  1.00 96.72           C
ATOM    277  CE1 PHE    40     -38.726 -10.810  14.209  1.00 96.72           C
ATOM    278  CE2 PHE    40     -39.748  -8.974  15.316  1.00 96.72           C
ATOM    279  CZ  PHE    40     -38.971 -10.105  15.363  1.00 96.72           C
ATOM    280  C   PHE    40     -42.790  -9.550  12.471  1.00 96.72           C
ATOM    281  O   PHE    40     -42.906 -10.474  13.274  1.00 96.72           O
ATOM    282  N   SER    41     -43.488  -8.409  12.589  1.00 75.30           N
ATOM    283  CA  SER    41     -44.378  -8.200  13.692  1.00 75.30           C
ATOM    284  CB  SER    41     -45.109  -6.856  13.585  1.00 75.30           C
ATOM    285  OG  SER    41     -44.158  -5.813  13.448  1.00 75.30           O
ATOM    286  C   SER    41     -45.421  -9.261  13.626  1.00 75.30           C
ATOM    287  O   SER    41     -45.821  -9.819  14.647  1.00 75.30           O
ATOM    288  N   ALA    42     -45.886  -9.557  12.400  1.00 35.35           N
ATOM    289  CA  ALA    42     -46.892 -10.553  12.201  1.00 35.35           C
ATOM    290  CB  ALA    42     -47.321 -10.695  10.731  1.00 35.35           C
ATOM    291  C   ALA    42     -46.340 -11.874  12.632  1.00 35.35           C
ATOM    292  O   ALA    42     -47.040 -12.678  13.238  1.00 35.35           O
ATOM    293  N   ALA    43     -45.065 -12.155  12.310  1.00 32.12           N
ATOM    294  CA  ALA    43     -44.470 -13.406  12.686  1.00 32.12           C
ATOM    295  CB  ALA    43     -43.050 -13.588  12.123  1.00 32.12           C
ATOM    296  C   ALA    43     -44.375 -13.490  14.177  1.00 32.12           C
ATOM    297  O   ALA    43     -44.633 -14.538  14.768  1.00 32.12           O
ATOM    298  N   SER    44     -44.015 -12.368  14.829  1.00 84.92           N
ATOM    299  CA  SER    44     -43.775 -12.355  16.244  1.00 84.92           C
ATOM    300  CB  SER    44     -43.402 -10.960  16.785  1.00 84.92           C
ATOM    301  OG  SER    44     -42.170 -10.516  16.234  1.00 84.92           O
ATOM    302  C   SER    44     -45.004 -12.793  16.980  1.00 84.92           C
ATOM    303  O   SER    44     -44.902 -13.533  17.955  1.00 84.92           O
ATOM    304  N   ALA    45     -46.192 -12.320  16.556  1.00 39.44           N
ATOM    305  CA  ALA    45     -47.431 -12.641  17.210  1.00 39.44           C
ATOM    306  CB  ALA    45     -48.628 -11.859  16.643  1.00 39.44           C
ATOM    307  C   ALA    45     -47.748 -14.094  17.062  1.00 39.44           C
ATOM    308  O   ALA    45     -48.164 -14.736  18.024  1.00 39.44           O
ATOM    309  N   PHE    46     -47.550 -14.655  15.852  1.00 71.04           N
ATOM    310  CA  PHE    46     -47.860 -16.033  15.606  1.00 71.04           C
ATOM    311  CB  PHE    46     -47.522 -16.481  14.172  1.00 71.04           C
ATOM    312  CG  PHE    46     -48.611 -16.051  13.253  1.00 71.04           C
ATOM    313  CD1 PHE    46     -48.842 -14.724  12.980  1.00 71.04           C
ATOM    314  CD2 PHE    46     -49.390 -17.002  12.639  1.00 71.04           C
ATOM    315  CE1 PHE    46     -49.846 -14.354  12.120  1.00 71.04           C
ATOM    316  CE2 PHE    46     -50.398 -16.642  11.777  1.00 71.04           C
ATOM    317  CZ  PHE    46     -50.630 -15.312  11.521  1.00 71.04           C
ATOM    318  C   PHE    46     -47.030 -16.860  16.523  1.00 71.04           C
ATOM    319  O   PHE    46     -47.533 -17.764  17.189  1.00 71.04           O
ATOM    320  N   GLN    47     -45.735 -16.521  16.620  1.00 98.95           N
ATOM    321  CA  GLN    47     -44.842 -17.275  17.437  1.00 98.95           C
ATOM    322  CB  GLN    47     -43.408 -16.722  17.480  1.00 98.95           C
ATOM    323  CG  GLN    47     -42.618 -17.012  16.199  1.00 98.95           C
ATOM    324  CD  GLN    47     -42.412 -18.519  16.129  1.00 98.95           C
ATOM    325  OE1 GLN    47     -43.307 -19.259  15.724  1.00 98.95           O
ATOM    326  NE2 GLN    47     -41.206 -18.992  16.547  1.00 98.95           N
ATOM    327  C   GLN    47     -45.388 -17.262  18.824  1.00 98.95           C
ATOM    328  O   GLN    47     -45.205 -18.220  19.568  1.00 98.95           O
ATOM    329  N   SER    48     -46.050 -16.157  19.212  1.00 51.18           N
ATOM    330  CA  SER    48     -46.624 -16.007  20.520  1.00 51.18           C
ATOM    331  CB  SER    48     -47.241 -14.618  20.743  1.00 51.18           C
ATOM    332  OG  SER    48     -47.881 -14.572  22.011  1.00 51.18           O
ATOM    333  C   SER    48     -47.733 -16.991  20.758  1.00 51.18           C
ATOM    334  O   SER    48     -47.739 -17.668  21.783  1.00 51.18           O
ATOM    335  N   VAL    49     -48.718 -17.053  19.837  1.00 52.58           N
ATOM    336  CA  VAL    49     -49.904 -17.861  19.966  1.00 52.58           C
ATOM    337  CB  VAL    49     -50.894 -17.563  18.879  1.00 52.58           C
ATOM    338  CG1 VAL    49     -52.044 -18.579  18.972  1.00 52.58           C
ATOM    339  CG2 VAL    49     -51.336 -16.094  19.001  1.00 52.58           C
ATOM    340  C   VAL    49     -49.619 -19.334  19.901  1.00 52.58           C
ATOM    341  O   VAL    49     -50.055 -20.095  20.763  1.00 52.58           O
ATOM    342  N   VAL    50     -48.874 -19.780  18.873  1.00 94.87           N
ATOM    343  CA  VAL    50     -48.599 -21.176  18.692  1.00 94.87           C
ATOM    344  CB  VAL    50     -47.807 -21.466  17.450  1.00 94.87           C
ATOM    345  CG1 VAL    50     -46.438 -20.773  17.563  1.00 94.87           C
ATOM    346  CG2 VAL    50     -47.712 -22.990  17.279  1.00 94.87           C
ATOM    347  C   VAL    50     -47.795 -21.656  19.849  1.00 94.87           C
ATOM    348  O   VAL    50     -47.941 -22.796  20.281  1.00 94.87           O
ATOM    349  N   TRP    51     -46.893 -20.797  20.353  1.00149.67           N
ATOM    350  CA  TRP    51     -46.020 -21.144  21.431  1.00149.67           C
ATOM    351  CB  TRP    51     -44.967 -20.064  21.729  1.00149.67           C
ATOM    352  CG  TRP    51     -44.020 -20.424  22.851  1.00149.67           C
ATOM    353  CD2 TRP    51     -42.865 -21.255  22.669  1.00149.67           C
ATOM    354  CD1 TRP    51     -44.054 -20.091  24.173  1.00149.67           C
ATOM    355  NE1 TRP    51     -42.988 -20.660  24.827  1.00149.67           N
ATOM    356  CE2 TRP    51     -42.246 -21.381  23.914  1.00149.67           C
ATOM    357  CE3 TRP    51     -42.358 -21.864  21.556  1.00149.67           C
ATOM    358  CZ2 TRP    51     -41.110 -22.123  24.063  1.00149.67           C
ATOM    359  CZ3 TRP    51     -41.213 -22.609  21.710  1.00149.67           C
ATOM    360  CH2 TRP    51     -40.599 -22.736  22.939  1.00149.67           C
ATOM    361  C   TRP    51     -46.818 -21.379  22.680  1.00149.67           C
ATOM    362  O   TRP    51     -46.486 -22.267  23.461  1.00149.67           O
ATOM    363  N   GLY    52     -47.833 -20.526  22.932  1.00 39.97           N
ATOM    364  CA  GLY    52     -48.728 -20.600  24.060  1.00 39.97           C
ATOM    365  C   GLY    52     -49.663 -21.761  23.906  1.00 39.97           C
ATOM    366  O   GLY    52     -50.038 -22.393  24.891  1.00 39.97           O
ATOM    367  N   LEU    53     -50.096 -22.029  22.657  1.00111.02           N
ATOM    368  CA  LEU    53     -51.037 -23.067  22.360  1.00111.02           C
ATOM    369  CB  LEU    53     -51.306 -23.171  20.835  1.00111.02           C
ATOM    370  CG  LEU    53     -52.431 -24.123  20.349  1.00111.02           C
ATOM    371  CD1 LEU    53     -52.458 -24.167  18.813  1.00111.02           C
ATOM    372  CD2 LEU    53     -52.362 -25.545  20.929  1.00111.02           C
ATOM    373  C   LEU    53     -50.423 -24.361  22.771  1.00111.02           C
ATOM    374  O   LEU    53     -51.033 -25.149  23.490  1.00111.02           O
ATOM    375  N   THR    54     -49.183 -24.606  22.322  1.00117.97           N
ATOM    376  CA  THR    54     -48.524 -25.839  22.611  1.00117.97           C
ATOM    377  CB  THR    54     -47.206 -25.971  21.897  1.00117.97           C
ATOM    378  OG1 THR    54     -46.358 -24.886  22.239  1.00117.97           O
ATOM    379  CG2 THR    54     -47.449 -25.988  20.382  1.00117.97           C
ATOM    380  C   THR    54     -48.299 -25.955  24.089  1.00117.97           C
ATOM    381  O   THR    54     -48.583 -26.994  24.682  1.00117.97           O
ATOM    382  N   VAL    55     -47.805 -24.879  24.733  1.00106.23           N
ATOM    383  CA  VAL    55     -47.470 -24.932  26.131  1.00106.23           C
ATOM    384  CB  VAL    55     -46.791 -23.687  26.623  1.00106.23           C
ATOM    385  CG1 VAL    55     -45.429 -23.576  25.916  1.00106.23           C
ATOM    386  CG2 VAL    55     -47.719 -22.485  26.392  1.00106.23           C
ATOM    387  C   VAL    55     -48.681 -25.175  26.993  1.00106.23           C
ATOM    388  O   VAL    55     -48.655 -26.035  27.872  1.00106.23           O
ATOM    389  N   GLY    56     -49.763 -24.401  26.777  1.00 60.99           N
ATOM    390  CA  GLY    56     -51.004 -24.501  27.499  1.00 60.99           C
ATOM    391  C   GLY    56     -51.683 -25.787  27.142  1.00 60.99           C
ATOM    392  O   GLY    56     -52.390 -26.369  27.964  1.00 60.99           O
ATOM    393  N   SER    57     -51.471 -26.273  25.901  1.00170.94           N
ATOM    394  CA  SER    57     -52.146 -27.448  25.418  1.00170.94           C
ATOM    395  CB  SER    57     -51.822 -28.719  26.218  1.00170.94           C
ATOM    396  OG  SER    57     -52.588 -29.807  25.723  1.00170.94           O
ATOM    397  C   SER    57     -53.624 -27.251  25.481  1.00170.94           C
ATOM    398  O   SER    57     -54.317 -27.891  26.270  1.00170.94           O
ATOM    399  N   TRP    58     -54.145 -26.330  24.645  1.00104.27           N
ATOM    400  CA  TRP    58     -55.547 -26.047  24.653  1.00104.27           C
ATOM    401  CB  TRP    58     -55.930 -24.983  23.619  1.00104.27           C
ATOM    402  CG  TRP    58     -55.392 -23.617  23.952  1.00104.27           C
ATOM    403  CD2 TRP    58     -55.133 -22.601  22.972  1.00104.27           C
ATOM    404  CD1 TRP    58     -55.041 -23.093  25.159  1.00104.27           C
ATOM    405  NE1 TRP    58     -54.585 -21.805  24.996  1.00104.27           N
ATOM    406  CE2 TRP    58     -54.635 -21.493  23.655  1.00104.27           C
ATOM    407  CE3 TRP    58     -55.296 -22.596  21.618  1.00104.27           C
ATOM    408  CZ2 TRP    58     -54.290 -20.352  22.986  1.00104.27           C
ATOM    409  CZ3 TRP    58     -54.947 -21.444  20.947  1.00104.27           C
ATOM    410  CH2 TRP    58     -54.454 -20.346  21.618  1.00104.27           C
ATOM    411  C   TRP    58     -56.332 -27.291  24.321  1.00104.27           C
ATOM    412  O   TRP    58     -57.136 -27.769  25.118  1.00104.27           O
ATOM    413  N   ILE    59     -56.087 -27.817  23.111  1.00174.91           N
ATOM    414  CA  ILE    59     -56.645 -28.958  22.439  1.00174.91           C
ATOM    415  CB  ILE    59     -56.711 -28.779  20.946  1.00174.91           C
ATOM    416  CG2 ILE    59     -57.894 -27.850  20.631  1.00174.91           C
ATOM    417  CG1 ILE    59     -55.375 -28.276  20.409  1.00174.91           C
ATOM    418  CD1 ILE    59     -55.309 -28.198  18.884  1.00174.91           C
ATOM    419  C   ILE    59     -56.182 -30.310  22.910  1.00174.91           C
ATOM    420  O   ILE    59     -56.676 -31.317  22.414  1.00174.91           O
ATOM    421  N   GLY    60     -55.119 -30.412  23.727  1.00 41.78           N
ATOM    422  CA  GLY    60     -54.749 -31.725  24.198  1.00 41.78           C
ATOM    423  C   GLY    60     -53.772 -32.281  23.212  1.00 41.78           C
ATOM    424  O   GLY    60     -52.937 -31.555  22.676  1.00 41.78           O
ATOM    425  N   SER    61     -53.853 -33.598  22.959  1.00 37.63           N
ATOM    426  CA  SER    61     -52.932 -34.239  22.068  1.00 37.63           C
ATOM    427  CB  SER    61     -53.174 -35.755  21.952  1.00 37.63           C
ATOM    428  OG  SER    61     -54.442 -36.008  21.366  1.00 37.63           O
ATOM    429  C   SER    61     -53.106 -33.638  20.705  1.00 37.63           C
ATOM    430  O   SER    61     -52.216 -33.735  19.862  1.00 37.63           O
ATOM    431  N   SER    62     -54.281 -33.025  20.459  1.00 97.77           N
ATOM    432  CA  SER    62     -54.650 -32.418  19.206  1.00 97.77           C
ATOM    433  CB  SER    62     -56.168 -32.201  19.104  1.00 97.77           C
ATOM    434  OG  SER    62     -56.839 -33.449  19.198  1.00 97.77           O
ATOM    435  C   SER    62     -53.990 -31.086  19.028  1.00 97.77           C
ATOM    436  O   SER    62     -54.111 -30.485  17.961  1.00 97.77           O
ATOM    437  N   ALA    63     -53.253 -30.602  20.044  1.00 50.07           N
ATOM    438  CA  ALA    63     -52.671 -29.284  20.001  1.00 50.07           C
ATOM    439  CB  ALA    63     -51.758 -28.984  21.203  1.00 50.07           C
ATOM    440  C   ALA    63     -51.836 -29.177  18.778  1.00 50.07           C
ATOM    441  O   ALA    63     -51.800 -28.139  18.115  1.00 50.07           O
ATOM    442  N   GLY    64     -51.170 -30.283  18.437  1.00 43.43           N
ATOM    443  CA  GLY    64     -50.266 -30.278  17.336  1.00 43.43           C
ATOM    444  C   GLY    64     -50.983 -29.871  16.084  1.00 43.43           C
ATOM    445  O   GLY    64     -50.426 -29.124  15.282  1.00 43.43           O
ATOM    446  N   LEU    65     -52.249 -30.300  15.901  1.00 97.61           N
ATOM    447  CA  LEU    65     -52.928 -30.064  14.654  1.00 97.61           C
ATOM    448  CB  LEU    65     -54.399 -30.510  14.648  1.00 97.61           C
ATOM    449  CG  LEU    65     -55.107 -30.147  13.326  1.00 97.61           C
ATOM    450  CD1 LEU    65     -54.470 -30.871  12.133  1.00 97.61           C
ATOM    451  CD2 LEU    65     -56.627 -30.362  13.414  1.00 97.61           C
ATOM    452  C   LEU    65     -52.945 -28.603  14.338  1.00 97.61           C
ATOM    453  O   LEU    65     -52.719 -28.222  13.191  1.00 97.61           O
ATOM    454  N   MET    66     -53.237 -27.736  15.323  1.00140.88           N
ATOM    455  CA  MET    66     -53.249 -26.331  15.023  1.00140.88           C
ATOM    456  CB  MET    66     -53.789 -25.466  16.176  1.00140.88           C
ATOM    457  CG  MET    66     -55.292 -25.174  16.110  1.00140.88           C
ATOM    458  SD  MET    66     -56.403 -26.609  16.115  1.00140.88           S
ATOM    459  CE  MET    66     -56.432 -26.738  14.302  1.00140.88           C
ATOM    460  C   MET    66     -51.881 -25.829  14.672  1.00140.88           C
ATOM    461  O   MET    66     -51.726 -25.047  13.735  1.00140.88           O
ATOM    462  N   VAL    67     -50.843 -26.266  15.406  1.00 38.01           N
ATOM    463  CA  VAL    67     -49.529 -25.748  15.140  1.00 38.01           C
ATOM    464  CB  VAL    67     -48.484 -26.287  16.076  1.00 38.01           C
ATOM    465  CG1 VAL    67     -47.108 -25.773  15.620  1.00 38.01           C
ATOM    466  CG2 VAL    67     -48.854 -25.877  17.513  1.00 38.01           C
ATOM    467  C   VAL    67     -49.148 -26.141  13.752  1.00 38.01           C
ATOM    468  O   VAL    67     -48.591 -25.346  12.995  1.00 38.01           O
ATOM    469  N   ALA    68     -49.472 -27.389  13.375  1.00 30.55           N
ATOM    470  CA  ALA    68     -49.103 -27.892  12.088  1.00 30.55           C
ATOM    471  CB  ALA    68     -49.579 -29.338  11.876  1.00 30.55           C
ATOM    472  C   ALA    68     -49.743 -27.043  11.036  1.00 30.55           C
ATOM    473  O   ALA    68     -49.102 -26.656  10.060  1.00 30.55           O
ATOM    474  N   ALA    69     -51.024 -26.689  11.231  1.00 32.25           N
ATOM    475  CA  ALA    69     -51.729 -25.956  10.224  1.00 32.25           C
ATOM    476  CB  ALA    69     -53.186 -25.662  10.620  1.00 32.25           C
ATOM    477  C   ALA    69     -51.046 -24.638   9.994  1.00 32.25           C
ATOM    478  O   ALA    69     -50.873 -24.212   8.853  1.00 32.25           O
ATOM    479  N   ALA    70     -50.624 -23.971  11.085  1.00 54.22           N
ATOM    480  CA  ALA    70     -50.043 -22.653  11.068  1.00 54.22           C
ATOM    481  CB  ALA    70     -49.827 -22.081  12.481  1.00 54.22           C
ATOM    482  C   ALA    70     -48.716 -22.588  10.361  1.00 54.22           C
ATOM    483  O   ALA    70     -48.394 -21.575   9.742  1.00 54.22           O
ATOM    484  N   SER    71     -47.913 -23.663  10.431  1.00 95.20           N
ATOM    485  CA  SER    71     -46.536 -23.643  10.012  1.00 95.20           C
ATOM    486  CB  SER    71     -45.892 -25.040  10.056  1.00 95.20           C
ATOM    487  OG  SER    71     -44.536 -24.961   9.647  1.00 95.20           O
ATOM    488  C   SER    71     -46.317 -23.118   8.616  1.00 95.20           C
ATOM    489  O   SER    71     -45.420 -22.299   8.431  1.00 95.20           O
ATOM    490  N   PRO    72     -47.055 -23.502   7.614  1.00 84.03           N
ATOM    491  CA  PRO    72     -46.728 -23.056   6.283  1.00 84.03           C
ATOM    492  CD  PRO    72     -47.791 -24.754   7.612  1.00 84.03           C
ATOM    493  CB  PRO    72     -47.687 -23.803   5.365  1.00 84.03           C
ATOM    494  CG  PRO    72     -47.963 -25.117   6.124  1.00 84.03           C
ATOM    495  C   PRO    72     -46.740 -21.564   6.125  1.00 84.03           C
ATOM    496  O   PRO    72     -45.920 -21.048   5.366  1.00 84.03           O
ATOM    497  N   TYR    73     -47.695 -20.875   6.780  1.00139.23           N
ATOM    498  CA  TYR    73     -47.849 -19.445   6.750  1.00139.23           C
ATOM    499  CB  TYR    73     -49.227 -19.025   7.313  1.00139.23           C
ATOM    500  CG  TYR    73     -49.388 -17.539   7.333  1.00139.23           C
ATOM    501  CD1 TYR    73     -49.796 -16.862   6.205  1.00139.23           C
ATOM    502  CD2 TYR    73     -49.137 -16.813   8.476  1.00139.23           C
ATOM    503  CE1 TYR    73     -49.953 -15.495   6.217  1.00139.23           C
ATOM    504  CE2 TYR    73     -49.295 -15.444   8.494  1.00139.23           C
ATOM    505  CZ  TYR    73     -49.705 -14.780   7.363  1.00139.23           C
ATOM    506  OH  TYR    73     -49.867 -13.377   7.378  1.00139.23           O
ATOM    507  C   TYR    73     -46.771 -18.776   7.555  1.00139.23           C
ATOM    508  O   TYR    73     -46.229 -17.751   7.145  1.00139.23           O
ATOM    509  N   VAL    74     -46.448 -19.331   8.742  1.00 96.57           N
ATOM    510  CA  VAL    74     -45.469 -18.743   9.615  1.00 96.57           C
ATOM    511  CB  VAL    74     -45.363 -19.442  10.940  1.00 96.57           C
ATOM    512  CG1 VAL    74     -44.868 -20.877  10.709  1.00 96.57           C
ATOM    513  CG2 VAL    74     -44.447 -18.614  11.859  1.00 96.57           C
ATOM    514  C   VAL    74     -44.121 -18.769   8.958  1.00 96.57           C
ATOM    515  O   VAL    74     -43.359 -17.810   9.065  1.00 96.57           O
ATOM    516  N   ALA    75     -43.785 -19.871   8.260  1.00 30.86           N
ATOM    517  CA  ALA    75     -42.499 -19.970   7.629  1.00 30.86           C
ATOM    518  CB  ALA    75     -42.290 -21.312   6.907  1.00 30.86           C
ATOM    519  C   ALA    75     -42.383 -18.891   6.597  1.00 30.86           C
ATOM    520  O   ALA    75     -41.354 -18.227   6.485  1.00 30.86           O
ATOM    521  N   TRP    76     -43.474 -18.671   5.845  1.00 75.23           N
ATOM    522  CA  TRP    76     -43.544 -17.725   4.768  1.00 75.23           C
ATOM    523  CB  TRP    76     -44.966 -17.699   4.171  1.00 75.23           C
ATOM    524  CG  TRP    76     -45.234 -16.719   3.054  1.00 75.23           C
ATOM    525  CD2 TRP    76     -45.762 -15.398   3.248  1.00 75.23           C
ATOM    526  CD1 TRP    76     -45.086 -16.880   1.706  1.00 75.23           C
ATOM    527  NE1 TRP    76     -45.494 -15.741   1.051  1.00 75.23           N
ATOM    528  CE2 TRP    76     -45.911 -14.821   1.988  1.00 75.23           C
ATOM    529  CE3 TRP    76     -46.099 -14.721   4.386  1.00 75.23           C
ATOM    530  CZ2 TRP    76     -46.400 -13.553   1.845  1.00 75.23           C
ATOM    531  CZ3 TRP    76     -46.590 -13.443   4.237  1.00 75.23           C
ATOM    532  CH2 TRP    76     -46.739 -12.868   2.993  1.00 75.23           C
ATOM    533  C   TRP    76     -43.248 -16.371   5.327  1.00 75.23           C
ATOM    534  O   TRP    76     -42.543 -15.574   4.708  1.00 75.23           O
ATOM    535  N   MET    77     -43.788 -16.080   6.523  1.00121.87           N
ATOM    536  CA  MET    77     -43.642 -14.783   7.115  1.00121.87           C
ATOM    537  CB  MET    77     -44.355 -14.685   8.474  1.00121.87           C
ATOM    538  CG  MET    77     -45.869 -14.892   8.385  1.00121.87           C
ATOM    539  SD  MET    77     -46.723 -13.680   7.340  1.00121.87           S
ATOM    540  CE  MET    77     -46.316 -12.263   8.402  1.00121.87           C
ATOM    541  C   MET    77     -42.198 -14.468   7.377  1.00121.87           C
ATOM    542  O   MET    77     -41.699 -13.424   6.961  1.00121.87           O
ATOM    543  N   SER    78     -41.477 -15.385   8.047  1.00 81.45           N
ATOM    544  CA  SER    78     -40.119 -15.113   8.419  1.00 81.45           C
ATOM    545  CB  SER    78     -39.529 -16.198   9.334  1.00 81.45           C
ATOM    546  OG  SER    78     -38.183 -15.878   9.648  1.00 81.45           O
ATOM    547  C   SER    78     -39.253 -15.014   7.203  1.00 81.45           C
ATOM    548  O   SER    78     -38.403 -14.130   7.103  1.00 81.45           O
ATOM    549  N   VAL    79     -39.448 -15.931   6.238  1.00 39.48           N
ATOM    550  CA  VAL    79     -38.615 -15.956   5.074  1.00 39.48           C
ATOM    551  CB  VAL    79     -38.891 -17.141   4.198  1.00 39.48           C
ATOM    552  CG1 VAL    79     -38.057 -17.007   2.914  1.00 39.48           C
ATOM    553  CG2 VAL    79     -38.595 -18.418   5.006  1.00 39.48           C
ATOM    554  C   VAL    79     -38.809 -14.710   4.264  1.00 39.48           C
ATOM    555  O   VAL    79     -37.843 -14.117   3.787  1.00 39.48           O
ATOM    556  N   THR    80     -40.071 -14.280   4.087  1.00130.35           N
ATOM    557  CA  THR    80     -40.398 -13.136   3.279  1.00130.35           C
ATOM    558  CB  THR    80     -41.870 -13.024   3.006  1.00130.35           C
ATOM    559  OG1 THR    80     -42.604 -12.937   4.218  1.00130.35           O
ATOM    560  CG2 THR    80     -42.297 -14.265   2.211  1.00130.35           C
ATOM    561  C   THR    80     -39.904 -11.862   3.899  1.00130.35           C
ATOM    562  O   THR    80     -39.515 -10.936   3.190  1.00130.35           O
ATOM    563  N   ALA    81     -39.909 -11.762   5.241  1.00 30.13           N
ATOM    564  CA  ALA    81     -39.484 -10.536   5.853  1.00 30.13           C
ATOM    565  CB  ALA    81     -39.512 -10.595   7.389  1.00 30.13           C
ATOM    566  C   ALA    81     -38.070 -10.283   5.437  1.00 30.13           C
ATOM    567  O   ALA    81     -37.698  -9.157   5.106  1.00 30.13           O
ATOM    568  N   GLY    82     -37.240 -11.340   5.427  1.00 21.96           N
ATOM    569  CA  GLY    82     -35.869 -11.184   5.041  1.00 21.96           C
ATOM    570  C   GLY    82     -35.840 -10.731   3.617  1.00 21.96           C
ATOM    571  O   GLY    82     -34.993  -9.930   3.228  1.00 21.96           O
ATOM    572  N   GLN    83     -36.764 -11.254   2.791  1.00 45.68           N
ATOM    573  CA  GLN    83     -36.747 -10.912   1.401  1.00 45.68           C
ATOM    574  CB  GLN    83     -37.820 -11.652   0.578  1.00 45.68           C
ATOM    575  CG  GLN    83     -37.666 -13.177   0.584  1.00 45.68           C
ATOM    576  CD  GLN    83     -38.645 -13.765  -0.425  1.00 45.68           C
ATOM    577  OE1 GLN    83     -38.490 -13.557  -1.628  1.00 45.68           O
ATOM    578  NE2 GLN    83     -39.664 -14.522   0.064  1.00 45.68           N
ATOM    579  C   GLN    83     -36.993  -9.438   1.234  1.00 45.68           C
ATOM    580  O   GLN    83     -36.307  -8.783   0.450  1.00 45.68           O
ATOM    581  N   ALA    84     -37.977  -8.878   1.969  1.00 37.70           N
ATOM    582  CA  ALA    84     -38.355  -7.490   1.852  1.00 37.70           C
ATOM    583  CB  ALA    84     -39.598  -7.141   2.690  1.00 37.70           C
ATOM    584  C   ALA    84     -37.252  -6.585   2.303  1.00 37.70           C
ATOM    585  O   ALA    84     -36.976  -5.570   1.665  1.00 37.70           O
ATOM    586  N   GLU    85     -36.588  -6.921   3.423  1.00 81.57           N
ATOM    587  CA  GLU    85     -35.552  -6.052   3.892  1.00 81.57           C
ATOM    588  CB  GLU    85     -34.913  -6.466   5.225  1.00 81.57           C
ATOM    589  CG  GLU    85     -33.852  -5.458   5.668  1.00 81.57           C
ATOM    590  CD  GLU    85     -33.438  -5.771   7.097  1.00 81.57           C
ATOM    591  OE1 GLU    85     -33.754  -6.893   7.575  1.00 81.57           O
ATOM    592  OE2 GLU    85     -32.801  -4.887   7.730  1.00 81.57           O
ATOM    593  C   GLU    85     -34.477  -6.038   2.860  1.00 81.57           C
ATOM    594  O   GLU    85     -33.820  -5.021   2.642  1.00 81.57           O
ATOM    595  N   LEU    86     -34.259  -7.190   2.201  1.00146.29           N
ATOM    596  CA  LEU    86     -33.235  -7.259   1.206  1.00146.29           C
ATOM    597  CB  LEU    86     -33.014  -8.679   0.663  1.00146.29           C
ATOM    598  CG  LEU    86     -32.512  -9.639   1.759  1.00146.29           C
ATOM    599  CD1 LEU    86     -32.036 -10.974   1.170  1.00146.29           C
ATOM    600  CD2 LEU    86     -31.459  -8.956   2.645  1.00146.29           C
ATOM    601  C   LEU    86     -33.576  -6.345   0.065  1.00146.29           C
ATOM    602  O   LEU    86     -32.719  -5.618  -0.433  1.00146.29           O
ATOM    603  N   THR    87     -34.850  -6.338  -0.371  1.00111.32           N
ATOM    604  CA  THR    87     -35.242  -5.492  -1.463  1.00111.32           C
ATOM    605  CB  THR    87     -36.668  -5.692  -1.893  1.00111.32           C
ATOM    606  OG1 THR    87     -37.557  -5.363  -0.837  1.00111.32           O
ATOM    607  CG2 THR    87     -36.859  -7.163  -2.301  1.00111.32           C
ATOM    608  C   THR    87     -35.082  -4.068  -1.034  1.00111.32           C
ATOM    609  O   THR    87     -34.747  -3.205  -1.843  1.00111.32           O
ATOM    610  N   ALA    88     -35.333  -3.775   0.256  1.00 36.95           N
ATOM    611  CA  ALA    88     -35.230  -2.419   0.705  1.00 36.95           C
ATOM    612  CB  ALA    88     -35.558  -2.258   2.199  1.00 36.95           C
ATOM    613  C   ALA    88     -33.820  -1.945   0.495  1.00 36.95           C
ATOM    614  O   ALA    88     -33.595  -0.869  -0.057  1.00 36.95           O
ATOM    615  N   ALA    89     -32.827  -2.757   0.902  1.00 46.92           N
ATOM    616  CA  ALA    89     -31.440  -2.401   0.775  1.00 46.92           C
ATOM    617  CB  ALA    89     -30.499  -3.447   1.400  1.00 46.92           C
ATOM    618  C   ALA    89     -31.077  -2.307  -0.673  1.00 46.92           C
ATOM    619  O   ALA    89     -30.248  -1.487  -1.062  1.00 46.92           O
ATOM    620  N   GLN    90     -31.640  -3.208  -1.496  1.00 71.16           N
ATOM    621  CA  GLN    90     -31.347  -3.270  -2.900  1.00 71.16           C
ATOM    622  CB  GLN    90     -31.843  -4.565  -3.564  1.00 71.16           C
ATOM    623  CG  GLN    90     -31.123  -5.796  -3.018  1.00 71.16           C
ATOM    624  CD  GLN    90     -29.635  -5.557  -3.219  1.00 71.16           C
ATOM    625  OE1 GLN    90     -28.818  -5.790  -2.328  1.00 71.16           O
ATOM    626  NE2 GLN    90     -29.265  -5.082  -4.437  1.00 71.16           N
ATOM    627  C   GLN    90     -31.938  -2.120  -3.637  1.00 71.16           C
ATOM    628  O   GLN    90     -31.381  -1.677  -4.638  1.00 71.16           O
ATOM    629  N   VAL    91     -33.117  -1.644  -3.210  1.00 60.36           N
ATOM    630  CA  VAL    91     -33.718  -0.567  -3.931  1.00 60.36           C
ATOM    631  CB  VAL    91     -35.119  -0.286  -3.506  1.00 60.36           C
ATOM    632  CG1 VAL    91     -35.611   0.869  -4.374  1.00 60.36           C
ATOM    633  CG2 VAL    91     -35.953  -1.565  -3.679  1.00 60.36           C
ATOM    634  C   VAL    91     -32.871   0.657  -3.747  1.00 60.36           C
ATOM    635  O   VAL    91     -32.754   1.476  -4.657  1.00 60.36           O
ATOM    636  N   ARG    92     -32.311   0.840  -2.536  1.00154.85           N
ATOM    637  CA  ARG    92     -31.457   1.958  -2.259  1.00154.85           C
ATOM    638  CB  ARG    92     -31.159   2.177  -0.772  1.00154.85           C
ATOM    639  CG  ARG    92     -30.122   3.280  -0.549  1.00154.85           C
ATOM    640  CD  ARG    92     -30.141   3.844   0.869  1.00154.85           C
ATOM    641  NE  ARG    92     -30.443   2.710   1.785  1.00154.85           N
ATOM    642  CZ  ARG    92     -30.785   2.955   3.081  1.00154.85           C
ATOM    643  NH1 ARG    92     -30.804   4.235   3.557  1.00154.85           N
ATOM    644  NH2 ARG    92     -31.120   1.917   3.902  1.00154.85           N
ATOM    645  C   ARG    92     -30.137   1.821  -2.944  1.00154.85           C
ATOM    646  O   ARG    92     -29.602   2.792  -3.478  1.00154.85           O
ATOM    647  N   VAL    93     -29.567   0.602  -2.943  1.00103.60           N
ATOM    648  CA  VAL    93     -28.292   0.425  -3.564  1.00103.60           C
ATOM    649  CB  VAL    93     -27.737  -0.963  -3.424  1.00103.60           C
ATOM    650  CG1 VAL    93     -27.448  -1.215  -1.934  1.00103.60           C
ATOM    651  CG2 VAL    93     -28.725  -1.960  -4.046  1.00103.60           C
ATOM    652  C   VAL    93     -28.481   0.766  -5.006  1.00103.60           C
ATOM    653  O   VAL    93     -27.598   1.338  -5.644  1.00103.60           O
ATOM    654  N   ALA    94     -29.670   0.439  -5.547  1.00 45.09           N
ATOM    655  CA  ALA    94     -29.961   0.724  -6.918  1.00 45.09           C
ATOM    656  CB  ALA    94     -31.388   0.306  -7.321  1.00 45.09           C
ATOM    657  C   ALA    94     -29.857   2.206  -7.158  1.00 45.09           C
ATOM    658  O   ALA    94     -29.229   2.631  -8.125  1.00 45.09           O
ATOM    659  N   ALA    95     -30.460   3.032  -6.279  1.00 42.44           N
ATOM    660  CA  ALA    95     -30.479   4.471  -6.424  1.00 42.44           C
ATOM    661  CB  ALA    95     -31.393   5.152  -5.391  1.00 42.44           C
ATOM    662  C   ALA    95     -29.111   5.064  -6.267  1.00 42.44           C
ATOM    663  O   ALA    95     -28.715   5.954  -7.020  1.00 42.44           O
ATOM    664  N   ALA    96     -28.343   4.570  -5.283  1.00 40.72           N
ATOM    665  CA  ALA    96     -27.040   5.103  -5.018  1.00 40.72           C
ATOM    666  CB  ALA    96     -26.305   4.359  -3.890  1.00 40.72           C
ATOM    667  C   ALA    96     -26.257   4.923  -6.272  1.00 40.72           C
ATOM    668  O   ALA    96     -25.395   5.737  -6.598  1.00 40.72           O
ATOM    669  N   ALA    97     -26.528   3.829  -7.004  1.00 31.51           N
ATOM    670  CA  ALA    97     -25.816   3.579  -8.221  1.00 31.51           C
ATOM    671  CB  ALA    97     -26.275   2.286  -8.918  1.00 31.51           C
ATOM    672  C   ALA    97     -26.068   4.707  -9.175  1.00 31.51           C
ATOM    673  O   ALA    97     -25.145   5.190  -9.828  1.00 31.51           O
ATOM    674  N   TYR    98     -27.333   5.159  -9.277  1.00 60.46           N
ATOM    675  CA  TYR    98     -27.698   6.242 -10.156  1.00 60.46           C
ATOM    676  CB  TYR    98     -29.224   6.464 -10.174  1.00 60.46           C
ATOM    677  CG  TYR    98     -29.525   7.794 -10.777  1.00 60.46           C
ATOM    678  CD1 TYR    98     -29.407   8.020 -12.129  1.00 60.46           C
ATOM    679  CD2 TYR    98     -29.960   8.816  -9.965  1.00 60.46           C
ATOM    680  CE1 TYR    98     -29.698   9.260 -12.653  1.00 60.46           C
ATOM    681  CE2 TYR    98     -30.252  10.056 -10.483  1.00 60.46           C
ATOM    682  CZ  TYR    98     -30.118  10.278 -11.829  1.00 60.46           C
ATOM    683  OH  TYR    98     -30.413  11.550 -12.365  1.00 60.46           O
ATOM    684  C   TYR    98     -27.038   7.508  -9.709  1.00 60.46           C
ATOM    685  O   TYR    98     -26.516   8.269 -10.521  1.00 60.46           O
ATOM    686  N   GLU    99     -27.033   7.753  -8.390  1.00 47.45           N
ATOM    687  CA  GLU    99     -26.513   8.973  -7.844  1.00 47.45           C
ATOM    688  CB  GLU    99     -26.593   8.989  -6.310  1.00 47.45           C
ATOM    689  CG  GLU    99     -28.023   8.922  -5.774  1.00 47.45           C
ATOM    690  CD  GLU    99     -27.941   8.741  -4.266  1.00 47.45           C
ATOM    691  OE1 GLU    99     -27.281   7.764  -3.820  1.00 47.45           O
ATOM    692  OE2 GLU    99     -28.536   9.580  -3.539  1.00 47.45           O
ATOM    693  C   GLU    99     -25.067   9.083  -8.189  1.00 47.45           C
ATOM    694  O   GLU    99     -24.589  10.166  -8.519  1.00 47.45           O
ATOM    695  N   THR   100     -24.321   7.967  -8.101  1.00104.09           N
ATOM    696  CA  THR   100     -22.915   8.026  -8.368  1.00104.09           C
ATOM    697  CB  THR   100     -22.181   6.777  -7.983  1.00104.09           C
ATOM    698  OG1 THR   100     -20.782   7.018  -8.004  1.00104.09           O
ATOM    699  CG2 THR   100     -22.544   5.656  -8.970  1.00104.09           C
ATOM    700  C   THR   100     -22.665   8.304  -9.828  1.00104.09           C
ATOM    701  O   THR   100     -21.728   9.022 -10.171  1.00104.09           O
ATOM    702  N   ALA   101     -23.480   7.717 -10.729  1.00 41.13           N
ATOM    703  CA  ALA   101     -23.318   7.864 -12.155  1.00 41.13           C
ATOM    704  CB  ALA   101     -24.288   6.969 -12.948  1.00 41.13           C
ATOM    705  C   ALA   101     -23.561   9.284 -12.572  1.00 41.13           C
ATOM    706  O   ALA   101     -22.894   9.814 -13.461  1.00 41.13           O
ATOM    707  N   TYR   102     -24.570   9.916 -11.955  1.00 66.94           N
ATOM    708  CA  TYR   102     -24.957  11.273 -12.214  1.00 66.94           C
ATOM    709  CB  TYR   102     -26.203  11.615 -11.375  1.00 66.94           C
ATOM    710  CG  TYR   102     -26.738  12.968 -11.686  1.00 66.94           C
ATOM    711  CD1 TYR   102     -26.275  14.097 -11.044  1.00 66.94           C
ATOM    712  CD2 TYR   102     -27.735  13.100 -12.625  1.00 66.94           C
ATOM    713  CE1 TYR   102     -26.800  15.332 -11.343  1.00 66.94           C
ATOM    714  CE2 TYR   102     -28.261  14.330 -12.928  1.00 66.94           C
ATOM    715  CZ  TYR   102     -27.798  15.450 -12.283  1.00 66.94           C
ATOM    716  OH  TYR   102     -28.343  16.713 -12.594  1.00 66.94           O
ATOM    717  C   TYR   102     -23.833  12.160 -11.786  1.00 66.94           C
ATOM    718  O   TYR   102     -23.479  13.112 -12.480  1.00 66.94           O
ATOM    719  N   GLY   103     -23.221  11.852 -10.626  1.00 35.32           N
ATOM    720  CA  GLY   103     -22.192  12.703 -10.107  1.00 35.32           C
ATOM    721  C   GLY   103     -21.051  12.779 -11.082  1.00 35.32           C
ATOM    722  O   GLY   103     -20.519  13.858 -11.335  1.00 35.32           O
ATOM    723  N   LEU   104     -20.626  11.618 -11.620  1.00178.56           N
ATOM    724  CA  LEU   104     -19.515  11.492 -12.525  1.00178.56           C
ATOM    725  CB  LEU   104     -18.951  10.063 -12.572  1.00178.56           C
ATOM    726  CG  LEU   104     -18.437   9.611 -11.189  1.00178.56           C
ATOM    727  CD1 LEU   104     -17.710   8.258 -11.260  1.00178.56           C
ATOM    728  CD2 LEU   104     -17.606  10.715 -10.514  1.00178.56           C
ATOM    729  C   LEU   104     -19.826  11.961 -13.921  1.00178.56           C
ATOM    730  O   LEU   104     -18.922  12.349 -14.660  1.00178.56           O
ATOM    731  N   THR   105     -21.098  11.883 -14.355  1.00 52.64           N
ATOM    732  CA  THR   105     -21.414  12.262 -15.703  1.00 52.64           C
ATOM    733  CB  THR   105     -22.850  11.997 -16.062  1.00 52.64           C
ATOM    734  OG1 THR   105     -23.137  10.615 -15.925  1.00 52.64           O
ATOM    735  CG2 THR   105     -23.103  12.451 -17.507  1.00 52.64           C
ATOM    736  C   THR   105     -21.154  13.732 -15.892  1.00 52.64           C
ATOM    737  O   THR   105     -21.484  14.550 -15.035  1.00 52.64           O
ATOM    738  N   VAL   106     -20.539  14.100 -17.042  1.00128.41           N
ATOM    739  CA  VAL   106     -20.269  15.486 -17.339  1.00128.41           C
ATOM    740  CB  VAL   106     -19.361  15.718 -18.515  1.00128.41           C
ATOM    741  CG1 VAL   106     -17.929  15.314 -18.153  1.00128.41           C
ATOM    742  CG2 VAL   106     -19.918  14.932 -19.709  1.00128.41           C
ATOM    743  C   VAL   106     -21.572  16.151 -17.661  1.00128.41           C
ATOM    744  O   VAL   106     -22.397  15.614 -18.397  1.00128.41           O
ATOM    745  N   PRO   107     -21.758  17.338 -17.145  1.00 77.36           N
ATOM    746  CA  PRO   107     -22.990  18.048 -17.343  1.00 77.36           C
ATOM    747  CD  PRO   107     -21.050  17.776 -15.954  1.00 77.36           C
ATOM    748  CB  PRO   107     -22.902  19.278 -16.441  1.00 77.36           C
ATOM    749  CG  PRO   107     -21.966  18.826 -15.303  1.00 77.36           C
ATOM    750  C   PRO   107     -23.145  18.360 -18.799  1.00 77.36           C
ATOM    751  O   PRO   107     -22.140  18.604 -19.463  1.00 77.36           O
ATOM    752  N   PRO   108     -24.349  18.346 -19.302  1.00156.20           N
ATOM    753  CA  PRO   108     -24.598  18.570 -20.695  1.00156.20           C
ATOM    754  CD  PRO   108     -25.511  17.855 -18.589  1.00156.20           C
ATOM    755  CB  PRO   108     -26.088  18.281 -20.907  1.00156.20           C
ATOM    756  CG  PRO   108     -26.687  18.268 -19.487  1.00156.20           C
ATOM    757  C   PRO   108     -24.146  19.909 -21.181  1.00156.20           C
ATOM    758  O   PRO   108     -23.670  19.969 -22.313  1.00156.20           O
ATOM    759  N   PRO   109     -24.281  20.964 -20.423  1.00 95.67           N
ATOM    760  CA  PRO   109     -23.816  22.237 -20.906  1.00 95.67           C
ATOM    761  CD  PRO   109     -25.426  21.112 -19.534  1.00 95.67           C
ATOM    762  CB  PRO   109     -24.451  23.288 -20.002  1.00 95.67           C
ATOM    763  CG  PRO   109     -25.752  22.615 -19.528  1.00 95.67           C
ATOM    764  C   PRO   109     -22.326  22.302 -20.976  1.00 95.67           C
ATOM    765  O   PRO   109     -21.797  23.050 -21.797  1.00 95.67           O
ATOM    766  N   VAL   110     -21.633  21.541 -20.109  1.00 40.88           N
ATOM    767  CA  VAL   110     -20.201  21.545 -20.078  1.00 40.88           C
ATOM    768  CB  VAL   110     -19.651  20.703 -18.966  1.00 40.88           C
ATOM    769  CG1 VAL   110     -18.119  20.647 -19.091  1.00 40.88           C
ATOM    770  CG2 VAL   110     -20.144  21.294 -17.633  1.00 40.88           C
ATOM    771  C   VAL   110     -19.704  20.983 -21.371  1.00 40.88           C
ATOM    772  O   VAL   110     -18.703  21.443 -21.918  1.00 40.88           O
ATOM    773  N   ILE   111     -20.378  19.942 -21.890  1.00137.17           N
ATOM    774  CA  ILE   111     -19.910  19.349 -23.108  1.00137.17           C
ATOM    775  CB  ILE   111     -20.592  18.035 -23.420  1.00137.17           C
ATOM    776  CG2 ILE   111     -20.270  17.095 -22.249  1.00137.17           C
ATOM    777  CG1 ILE   111     -22.104  18.168 -23.683  1.00137.17           C
ATOM    778  CD1 ILE   111     -22.463  18.602 -25.104  1.00137.17           C
ATOM    779  C   ILE   111     -20.052  20.315 -24.251  1.00137.17           C
ATOM    780  O   ILE   111     -19.131  20.494 -25.047  1.00137.17           O
ATOM    781  N   ALA   112     -21.205  21.000 -24.338  1.00 38.93           N
ATOM    782  CA  ALA   112     -21.493  21.890 -25.429  1.00 38.93           C
ATOM    783  CB  ALA   112     -22.917  22.463 -25.366  1.00 38.93           C
ATOM    784  C   ALA   112     -20.538  23.037 -25.425  1.00 38.93           C
ATOM    785  O   ALA   112     -20.174  23.543 -26.485  1.00 38.93           O
ATOM    786  N   GLU   113     -20.127  23.496 -24.228  1.00 67.39           N
ATOM    787  CA  GLU   113     -19.261  24.637 -24.146  1.00 67.39           C
ATOM    788  CB  GLU   113     -18.903  24.994 -22.691  1.00 67.39           C
ATOM    789  CG  GLU   113     -18.078  26.277 -22.547  1.00 67.39           C
ATOM    790  CD  GLU   113     -17.859  26.532 -21.062  1.00 67.39           C
ATOM    791  OE1 GLU   113     -18.811  26.282 -20.274  1.00 67.39           O
ATOM    792  OE2 GLU   113     -16.740  26.975 -20.694  1.00 67.39           O
ATOM    793  C   GLU   113     -17.992  24.321 -24.877  1.00 67.39           C
ATOM    794  O   GLU   113     -17.500  25.127 -25.665  1.00 67.39           O
ATOM    795  N   ASN   114     -17.456  23.107 -24.658  1.00 58.18           N
ATOM    796  CA  ASN   114     -16.238  22.665 -25.277  1.00 58.18           C
ATOM    797  CB  ASN   114     -15.894  21.219 -24.853  1.00 58.18           C
ATOM    798  CG  ASN   114     -14.651  20.703 -25.577  1.00 58.18           C
ATOM    799  OD1 ASN   114     -14.594  20.630 -26.804  1.00 58.18           O
ATOM    800  ND2 ASN   114     -13.623  20.300 -24.786  1.00 58.18           N
ATOM    801  C   ASN   114     -16.430  22.656 -26.759  1.00 58.18           C
ATOM    802  O   ASN   114     -15.538  23.048 -27.510  1.00 58.18           O
ATOM    803  N   ARG   115     -17.602  22.193 -27.224  1.00135.66           N
ATOM    804  CA  ARG   115     -17.818  22.105 -28.636  1.00135.66           C
ATOM    805  CB  ARG   115     -19.140  21.415 -29.013  1.00135.66           C
ATOM    806  CG  ARG   115     -19.246  19.977 -28.489  1.00135.66           C
ATOM    807  CD  ARG   115     -17.915  19.212 -28.423  1.00135.66           C
ATOM    808  NE  ARG   115     -17.501  18.830 -29.801  1.00135.66           N
ATOM    809  CZ  ARG   115     -16.171  18.670 -30.083  1.00135.66           C
ATOM    810  NH1 ARG   115     -15.244  18.919 -29.109  1.00135.66           N
ATOM    811  NH2 ARG   115     -15.769  18.265 -31.318  1.00135.66           N
ATOM    812  C   ARG   115     -17.801  23.484 -29.236  1.00135.66           C
ATOM    813  O   ARG   115     -17.277  23.681 -30.331  1.00135.66           O
ATOM    814  N   ALA   116     -18.392  24.476 -28.540  1.00 32.10           N
ATOM    815  CA  ALA   116     -18.467  25.829 -29.027  1.00 32.10           C
ATOM    816  CB  ALA   116     -19.293  26.743 -28.105  1.00 32.10           C
ATOM    817  C   ALA   116     -17.099  26.427 -29.133  1.00 32.10           C
ATOM    818  O   ALA   116     -16.800  27.125 -30.101  1.00 32.10           O
ATOM    819  N   GLU   117     -16.236  26.175 -28.130  1.00 31.59           N
ATOM    820  CA  GLU   117     -14.920  26.745 -28.124  1.00 31.59           C
ATOM    821  CB  GLU   117     -14.107  26.409 -26.863  1.00 31.59           C
ATOM    822  CG  GLU   117     -12.728  27.078 -26.862  1.00 31.59           C
ATOM    823  CD  GLU   117     -11.928  26.530 -25.690  1.00 31.59           C
ATOM    824  OE1 GLU   117     -12.408  25.561 -25.043  1.00 31.59           O
ATOM    825  OE2 GLU   117     -10.820  27.069 -25.429  1.00 31.59           O
ATOM    826  C   GLU   117     -14.158  26.193 -29.283  1.00 31.59           C
ATOM    827  O   GLU   117     -13.355  26.879 -29.910  1.00 31.59           O
ATOM    828  N   LEU   118     -14.391  24.915 -29.603  1.00 50.57           N
ATOM    829  CA  LEU   118     -13.676  24.293 -30.673  1.00 50.57           C
ATOM    830  CB  LEU   118     -14.155  22.843 -30.872  1.00 50.57           C
ATOM    831  CG  LEU   118     -13.410  22.034 -31.945  1.00 50.57           C
ATOM    832  CD1 LEU   118     -11.975  21.707 -31.506  1.00 50.57           C
ATOM    833  CD2 LEU   118     -14.212  20.780 -32.334  1.00 50.57           C
ATOM    834  C   LEU   118     -13.997  25.057 -31.915  1.00 50.57           C
ATOM    835  O   LEU   118     -13.116  25.377 -32.711  1.00 50.57           O
ATOM    836  N   MET   119     -15.285  25.389 -32.098  1.00 44.11           N
ATOM    837  CA  MET   119     -15.715  26.086 -33.273  1.00 44.11           C
ATOM    838  CB  MET   119     -17.250  26.180 -33.370  1.00 44.11           C
ATOM    839  CG  MET   119     -17.770  26.689 -34.716  1.00 44.11           C
ATOM    840  SD  MET   119     -19.520  26.303 -35.035  1.00 44.11           S
ATOM    841  CE  MET   119     -20.159  27.264 -33.634  1.00 44.11           C
ATOM    842  C   MET   119     -15.111  27.459 -33.297  1.00 44.11           C
ATOM    843  O   MET   119     -14.709  27.936 -34.356  1.00 44.11           O
ATOM    844  N   ILE   120     -15.025  28.136 -32.134  1.00125.84           N
ATOM    845  CA  ILE   120     -14.511  29.478 -32.127  1.00125.84           C
ATOM    846  CB  ILE   120     -14.683  30.209 -30.822  1.00125.84           C
ATOM    847  CG2 ILE   120     -13.759  29.579 -29.774  1.00125.84           C
ATOM    848  CG1 ILE   120     -14.401  31.708 -31.027  1.00125.84           C
ATOM    849  CD1 ILE   120     -15.367  32.393 -31.994  1.00125.84           C
ATOM    850  C   ILE   120     -13.058  29.506 -32.505  1.00125.84           C
ATOM    851  O   ILE   120     -12.640  30.359 -33.285  1.00125.84           O
ATOM    852  N   LEU   121     -12.237  28.576 -31.977  1.00104.18           N
ATOM    853  CA  LEU   121     -10.832  28.593 -32.285  1.00104.18           C
ATOM    854  CB  LEU   121      -9.959  27.615 -31.488  1.00104.18           C
ATOM    855  CG  LEU   121      -9.693  28.070 -30.046  1.00104.18           C
ATOM    856  CD1 LEU   121     -10.920  27.891 -29.145  1.00104.18           C
ATOM    857  CD2 LEU   121      -8.413  27.426 -29.500  1.00104.18           C
ATOM    858  C   LEU   121     -10.590  28.313 -33.733  1.00104.18           C
ATOM    859  O   LEU   121      -9.597  28.777 -34.291  1.00104.18           O
ATOM    860  N   ILE   122     -11.453  27.498 -34.365  1.00 43.74           N
ATOM    861  CA  ILE   122     -11.291  27.146 -35.747  1.00 43.74           C
ATOM    862  CB  ILE   122     -12.390  26.248 -36.242  1.00 43.74           C
ATOM    863  CG2 ILE   122     -12.168  26.034 -37.749  1.00 43.74           C
ATOM    864  CG1 ILE   122     -12.483  24.946 -35.434  1.00 43.74           C
ATOM    865  CD1 ILE   122     -13.796  24.199 -35.666  1.00 43.74           C
ATOM    866  C   ILE   122     -11.420  28.374 -36.596  1.00 43.74           C
ATOM    867  O   ILE   122     -10.608  28.617 -37.487  1.00 43.74           O
ATOM    868  N   ALA   123     -12.454  29.191 -36.328  1.00 39.12           N
ATOM    869  CA  ALA   123     -12.745  30.305 -37.184  1.00 39.12           C
ATOM    870  CB  ALA   123     -13.994  31.091 -36.748  1.00 39.12           C
ATOM    871  C   ALA   123     -11.599  31.270 -37.195  1.00 39.12           C
ATOM    872  O   ALA   123     -11.233  31.799 -38.243  1.00 39.12           O
ATOM    873  N   THR   124     -11.028  31.520 -36.007  1.00136.95           N
ATOM    874  CA  THR   124      -9.972  32.449 -35.730  1.00136.95           C
ATOM    875  CB  THR   124      -9.855  32.723 -34.263  1.00136.95           C
ATOM    876  OG1 THR   124      -8.875  33.720 -34.026  1.00136.95           O
ATOM    877  CG2 THR   124      -9.481  31.417 -33.550  1.00136.95           C
ATOM    878  C   THR   124      -8.625  31.984 -36.216  1.00136.95           C
ATOM    879  O   THR   124      -7.717  32.799 -36.361  1.00136.95           O
ATOM    880  N   ASN   125      -8.424  30.671 -36.428  1.00142.18           N
ATOM    881  CA  ASN   125      -7.106  30.163 -36.714  1.00142.18           C
ATOM    882  CB  ASN   125      -7.072  28.631 -36.573  1.00142.18           C
ATOM    883  CG  ASN   125      -5.642  28.167 -36.365  1.00142.18           C
ATOM    884  OD1 ASN   125      -4.803  28.925 -35.882  1.00142.18           O
ATOM    885  ND2 ASN   125      -5.359  26.886 -36.723  1.00142.18           N
ATOM    886  C   ASN   125      -6.675  30.483 -38.122  1.00142.18           C
ATOM    887  O   ASN   125      -6.451  29.580 -38.927  1.00142.18           O
ATOM    888  N   LEU   126      -6.524  31.782 -38.453  1.00124.19           N
ATOM    889  CA  LEU   126      -6.094  32.186 -39.762  1.00124.19           C
ATOM    890  CB  LEU   126      -6.288  33.702 -39.970  1.00124.19           C
ATOM    891  CG  LEU   126      -5.942  34.234 -41.374  1.00124.19           C
ATOM    892  CD1 LEU   126      -4.430  34.237 -41.648  1.00124.19           C
ATOM    893  CD2 LEU   126      -6.738  33.485 -42.452  1.00124.19           C
ATOM    894  C   LEU   126      -4.640  31.844 -39.945  1.00124.19           C
ATOM    895  O   LEU   126      -4.243  31.266 -40.957  1.00124.19           O
ATOM    896  N   LEU   127      -3.809  32.226 -38.954  1.00 95.23           N
ATOM    897  CA  LEU   127      -2.394  31.973 -38.966  1.00 95.23           C
ATOM    898  CB  LEU   127      -1.624  32.725 -37.862  1.00 95.23           C
ATOM    899  CG  LEU   127      -1.556  34.251 -38.054  1.00 95.23           C
ATOM    900  CD1 LEU   127      -2.944  34.906 -37.973  1.00 95.23           C
ATOM    901  CD2 LEU   127      -0.554  34.880 -37.076  1.00 95.23           C
ATOM    902  C   LEU   127      -2.165  30.508 -38.760  1.00 95.23           C
ATOM    903  O   LEU   127      -1.227  29.931 -39.306  1.00 95.23           O
ATOM    904  N   GLY   128      -3.020  29.851 -37.956  1.00 20.91           N
ATOM    905  CA  GLY   128      -2.793  28.463 -37.688  1.00 20.91           C
ATOM    906  C   GLY   128      -2.038  28.376 -36.397  1.00 20.91           C
ATOM    907  O   GLY   128      -1.603  27.302 -35.987  1.00 20.91           O
ATOM    908  N   GLN   129      -1.864  29.528 -35.726  1.00 94.90           N
ATOM    909  CA  GLN   129      -1.150  29.594 -34.483  1.00 94.90           C
ATOM    910  CB  GLN   129      -0.976  31.028 -33.958  1.00 94.90           C
ATOM    911  CG  GLN   129      -0.216  31.102 -32.632  1.00 94.90           C
ATOM    912  CD  GLN   129      -0.172  32.562 -32.209  1.00 94.90           C
ATOM    913  OE1 GLN   129       0.800  33.033 -31.622  1.00 94.90           O
ATOM    914  NE2 GLN   129      -1.271  33.304 -32.512  1.00 94.90           N
ATOM    915  C   GLN   129      -1.910  28.848 -33.417  1.00 94.90           C
ATOM    916  O   GLN   129      -1.308  28.222 -32.547  1.00 94.90           O
ATOM    917  N   ASN   130      -3.256  28.922 -33.471  1.00 83.69           N
ATOM    918  CA  ASN   130      -4.217  28.428 -32.514  1.00 83.69           C
ATOM    919  CB  ASN   130      -5.647  28.929 -32.791  1.00 83.69           C
ATOM    920  CG  ASN   130      -5.667  30.435 -32.584  1.00 83.69           C
ATOM    921  OD1 ASN   130      -4.624  31.084 -32.573  1.00 83.69           O
ATOM    922  ND2 ASN   130      -6.885  31.010 -32.409  1.00 83.69           N
ATOM    923  C   ASN   130      -4.302  26.931 -32.441  1.00 83.69           C
ATOM    924  O   ASN   130      -4.826  26.394 -31.465  1.00 83.69           O
ATOM    925  N   THR   131      -3.783  26.214 -33.452  1.00 64.61           N
ATOM    926  CA  THR   131      -4.018  24.803 -33.609  1.00 64.61           C
ATOM    927  CB  THR   131      -3.168  24.200 -34.681  1.00 64.61           C
ATOM    928  OG1 THR   131      -3.400  24.864 -35.915  1.00 64.61           O
ATOM    929  CG2 THR   131      -3.536  22.712 -34.808  1.00 64.61           C
ATOM    930  C   THR   131      -3.759  24.033 -32.347  1.00 64.61           C
ATOM    931  O   THR   131      -4.529  23.123 -32.047  1.00 64.61           O
ATOM    932  N   PRO   132      -2.749  24.299 -31.576  1.00 72.22           N
ATOM    933  CA  PRO   132      -2.553  23.493 -30.404  1.00 72.22           C
ATOM    934  CD  PRO   132      -1.508  24.872 -32.066  1.00 72.22           C
ATOM    935  CB  PRO   132      -1.215  23.938 -29.826  1.00 72.22           C
ATOM    936  CG  PRO   132      -0.431  24.397 -31.074  1.00 72.22           C
ATOM    937  C   PRO   132      -3.713  23.549 -29.456  1.00 72.22           C
ATOM    938  O   PRO   132      -3.999  22.536 -28.819  1.00 72.22           O
ATOM    939  N   ALA   133      -4.373  24.716 -29.318  1.00 40.15           N
ATOM    940  CA  ALA   133      -5.513  24.844 -28.451  1.00 40.15           C
ATOM    941  CB  ALA   133      -5.975  26.300 -28.287  1.00 40.15           C
ATOM    942  C   ALA   133      -6.648  24.059 -29.016  1.00 40.15           C
ATOM    943  O   ALA   133      -7.426  23.450 -28.282  1.00 40.15           O
ATOM    944  N   ILE   134      -6.782  24.071 -30.355  1.00 43.64           N
ATOM    945  CA  ILE   134      -7.885  23.391 -30.958  1.00 43.64           C
ATOM    946  CB  ILE   134      -7.969  23.575 -32.440  1.00 43.64           C
ATOM    947  CG2 ILE   134      -9.076  22.644 -32.965  1.00 43.64           C
ATOM    948  CG1 ILE   134      -8.206  25.061 -32.763  1.00 43.64           C
ATOM    949  CD1 ILE   134      -8.016  25.403 -34.238  1.00 43.64           C
ATOM    950  C   ILE   134      -7.772  21.929 -30.658  1.00 43.64           C
ATOM    951  O   ILE   134      -8.759  21.287 -30.309  1.00 43.64           O
ATOM    952  N   ALA   135      -6.561  21.362 -30.794  1.00 37.89           N
ATOM    953  CA  ALA   135      -6.322  19.973 -30.522  1.00 37.89           C
ATOM    954  CB  ALA   135      -4.894  19.535 -30.884  1.00 37.89           C
ATOM    955  C   ALA   135      -6.514  19.703 -29.068  1.00 37.89           C
ATOM    956  O   ALA   135      -6.998  18.637 -28.698  1.00 37.89           O
ATOM    957  N   VAL   136      -6.098  20.643 -28.197  1.00 30.63           N
ATOM    958  CA  VAL   136      -6.245  20.432 -26.787  1.00 30.63           C
ATOM    959  CB  VAL   136      -5.629  21.507 -25.942  1.00 30.63           C
ATOM    960  CG1 VAL   136      -5.970  21.224 -24.467  1.00 30.63           C
ATOM    961  CG2 VAL   136      -4.115  21.533 -26.218  1.00 30.63           C
ATOM    962  C   VAL   136      -7.706  20.357 -26.474  1.00 30.63           C
ATOM    963  O   VAL   136      -8.129  19.568 -25.630  1.00 30.63           O
ATOM    964  N   ASN   137      -8.523  21.181 -27.153  1.00 37.12           N
ATOM    965  CA  ASN   137      -9.936  21.191 -26.918  1.00 37.12           C
ATOM    966  CB  ASN   137     -10.680  22.235 -27.772  1.00 37.12           C
ATOM    967  CG  ASN   137     -10.277  23.616 -27.276  1.00 37.12           C
ATOM    968  OD1 ASN   137     -10.259  23.870 -26.072  1.00 37.12           O
ATOM    969  ND2 ASN   137      -9.934  24.533 -28.220  1.00 37.12           N
ATOM    970  C   ASN   137     -10.480  19.842 -27.269  1.00 37.12           C
ATOM    971  O   ASN   137     -11.392  19.351 -26.608  1.00 37.12           O
ATOM    972  N   GLU   138      -9.946  19.224 -28.340  1.00121.29           N
ATOM    973  CA  GLU   138     -10.400  17.941 -28.800  1.00121.29           C
ATOM    974  CB  GLU   138      -9.797  17.558 -30.162  1.00121.29           C
ATOM    975  CG  GLU   138     -10.528  16.398 -30.826  1.00121.29           C
ATOM    976  CD  GLU   138     -11.924  16.881 -31.183  1.00121.29           C
ATOM    977  OE1 GLU   138     -12.047  17.700 -32.133  1.00121.29           O
ATOM    978  OE2 GLU   138     -12.888  16.438 -30.503  1.00121.29           O
ATOM    979  C   GLU   138     -10.061  16.863 -27.811  1.00121.29           C
ATOM    980  O   GLU   138     -10.861  15.961 -27.567  1.00121.29           O
ATOM    981  N   ALA   139      -8.858  16.921 -27.211  1.00 23.84           N
ATOM    982  CA  ALA   139      -8.450  15.902 -26.285  1.00 23.84           C
ATOM    983  CB  ALA   139      -7.025  16.114 -25.749  1.00 23.84           C
ATOM    984  C   ALA   139      -9.380  15.922 -25.114  1.00 23.84           C
ATOM    985  O   ALA   139      -9.786  14.875 -24.612  1.00 23.84           O
ATOM    986  N   GLU   140      -9.761  17.132 -24.669  1.00 79.09           N
ATOM    987  CA  GLU   140     -10.602  17.297 -23.518  1.00 79.09           C
ATOM    988  CB  GLU   140     -10.875  18.775 -23.191  1.00 79.09           C
ATOM    989  CG  GLU   140      -9.672  19.483 -22.571  1.00 79.09           C
ATOM    990  CD  GLU   140      -9.481  18.875 -21.191  1.00 79.09           C
ATOM    991  OE1 GLU   140      -8.751  17.852 -21.085  1.00 79.09           O
ATOM    992  OE2 GLU   140     -10.079  19.417 -20.225  1.00 79.09           O
ATOM    993  C   GLU   140     -11.923  16.635 -23.769  1.00 79.09           C
ATOM    994  O   GLU   140     -12.531  16.084 -22.854  1.00 79.09           O
ATOM    995  N   TYR   141     -12.408  16.688 -25.022  1.00 76.36           N
ATOM    996  CA  TYR   141     -13.673  16.129 -25.412  1.00 76.36           C
ATOM    997  CB  TYR   141     -13.948  16.455 -26.898  1.00 76.36           C
ATOM    998  CG  TYR   141     -15.250  15.908 -27.380  1.00 76.36           C
ATOM    999  CD1 TYR   141     -16.442  16.428 -26.930  1.00 76.36           C
ATOM   1000  CD2 TYR   141     -15.277  14.909 -28.323  1.00 76.36           C
ATOM   1001  CE1 TYR   141     -17.641  15.930 -27.393  1.00 76.36           C
ATOM   1002  CE2 TYR   141     -16.469  14.410 -28.790  1.00 76.36           C
ATOM   1003  CZ  TYR   141     -17.657  14.920 -28.325  1.00 76.36           C
ATOM   1004  OH  TYR   141     -18.885  14.414 -28.800  1.00 76.36           O
ATOM   1005  C   TYR   141     -13.609  14.645 -25.204  1.00 76.36           C
ATOM   1006  O   TYR   141     -14.515  14.039 -24.631  1.00 76.36           O
ATOM   1007  N   GLY   142     -12.492  14.031 -25.628  1.00 26.17           N
ATOM   1008  CA  GLY   142     -12.304  12.616 -25.504  1.00 26.17           C
ATOM   1009  C   GLY   142     -12.345  12.266 -24.053  1.00 26.17           C
ATOM   1010  O   GLY   142     -12.854  11.209 -23.687  1.00 26.17           O
ATOM   1011  N   GLU   143     -11.784  13.128 -23.182  1.00 40.79           N
ATOM   1012  CA  GLU   143     -11.798  12.812 -21.783  1.00 40.79           C
ATOM   1013  CB  GLU   143     -11.075  13.833 -20.886  1.00 40.79           C
ATOM   1014  CG  GLU   143      -9.551  13.823 -21.004  1.00 40.79           C
ATOM   1015  CD  GLU   143      -9.016  14.658 -19.849  1.00 40.79           C
ATOM   1016  OE1 GLU   143      -9.474  14.411 -18.700  1.00 40.79           O
ATOM   1017  OE2 GLU   143      -8.161  15.550 -20.088  1.00 40.79           O
ATOM   1018  C   GLU   143     -13.219  12.761 -21.319  1.00 40.79           C
ATOM   1019  O   GLU   143     -13.602  11.869 -20.565  1.00 40.79           O
ATOM   1020  N   MET   144     -14.052  13.715 -21.768  1.00 40.59           N
ATOM   1021  CA  MET   144     -15.419  13.726 -21.337  1.00 40.59           C
ATOM   1022  CB  MET   144     -16.183  14.956 -21.851  1.00 40.59           C
ATOM   1023  CG  MET   144     -15.657  16.245 -21.215  1.00 40.59           C
ATOM   1024  SD  MET   144     -16.489  17.767 -21.754  1.00 40.59           S
ATOM   1025  CE  MET   144     -15.629  17.874 -23.351  1.00 40.59           C
ATOM   1026  C   MET   144     -16.064  12.477 -21.842  1.00 40.59           C
ATOM   1027  O   MET   144     -16.884  11.860 -21.163  1.00 40.59           O
ATOM   1028  N   TRP   145     -15.684  12.059 -23.059  1.00 60.68           N
ATOM   1029  CA  TRP   145     -16.252  10.890 -23.659  1.00 60.68           C
ATOM   1030  CB  TRP   145     -15.698  10.668 -25.074  1.00 60.68           C
ATOM   1031  CG  TRP   145     -16.375   9.568 -25.851  1.00 60.68           C
ATOM   1032  CD2 TRP   145     -16.425   9.549 -27.287  1.00 60.68           C
ATOM   1033  CD1 TRP   145     -17.053   8.471 -25.420  1.00 60.68           C
ATOM   1034  NE1 TRP   145     -17.526   7.758 -26.500  1.00 60.68           N
ATOM   1035  CE2 TRP   145     -17.146   8.414 -27.651  1.00 60.68           C
ATOM   1036  CE3 TRP   145     -15.918  10.407 -28.216  1.00 60.68           C
ATOM   1037  CZ2 TRP   145     -17.372   8.119 -28.969  1.00 60.68           C
ATOM   1038  CZ3 TRP   145     -16.143  10.107 -29.541  1.00 60.68           C
ATOM   1039  CH2 TRP   145     -16.854   8.984 -29.908  1.00 60.68           C
ATOM   1040  C   TRP   145     -15.919   9.702 -22.797  1.00 60.68           C
ATOM   1041  O   TRP   145     -16.774   8.858 -22.533  1.00 60.68           O
ATOM   1042  N   ALA   146     -14.657   9.611 -22.333  1.00 36.08           N
ATOM   1043  CA  ALA   146     -14.216   8.513 -21.511  1.00 36.08           C
ATOM   1044  CB  ALA   146     -12.710   8.565 -21.201  1.00 36.08           C
ATOM   1045  C   ALA   146     -14.933   8.541 -20.197  1.00 36.08           C
ATOM   1046  O   ALA   146     -15.242   7.495 -19.627  1.00 36.08           O
ATOM   1047  N   GLN   147     -15.167   9.751 -19.660  1.00109.98           N
ATOM   1048  CA  GLN   147     -15.775   9.919 -18.370  1.00109.98           C
ATOM   1049  CB  GLN   147     -15.809  11.399 -17.962  1.00109.98           C
ATOM   1050  CG  GLN   147     -14.412  12.012 -17.896  1.00109.98           C
ATOM   1051  CD  GLN   147     -14.551  13.525 -17.831  1.00109.98           C
ATOM   1052  OE1 GLN   147     -14.018  14.235 -18.683  1.00109.98           O
ATOM   1053  NE2 GLN   147     -15.282  14.032 -16.803  1.00109.98           N
ATOM   1054  C   GLN   147     -17.194   9.436 -18.389  1.00109.98           C
ATOM   1055  O   GLN   147     -17.633   8.754 -17.464  1.00109.98           O
ATOM   1056  N   ASP   148     -17.960   9.789 -19.437  1.00 61.89           N
ATOM   1057  CA  ASP   148     -19.337   9.390 -19.480  1.00 61.89           C
ATOM   1058  CB  ASP   148     -20.120   9.995 -20.657  1.00 61.89           C
ATOM   1059  CG  ASP   148     -20.471  11.433 -20.307  1.00 61.89           C
ATOM   1060  OD1 ASP   148     -20.262  11.827 -19.128  1.00 61.89           O
ATOM   1061  OD2 ASP   148     -20.961  12.153 -21.216  1.00 61.89           O
ATOM   1062  C   ASP   148     -19.433   7.900 -19.591  1.00 61.89           C
ATOM   1063  O   ASP   148     -20.232   7.267 -18.903  1.00 61.89           O
ATOM   1064  N   ALA   149     -18.598   7.294 -20.452  1.00 36.48           N
ATOM   1065  CA  ALA   149     -18.666   5.875 -20.656  1.00 36.48           C
ATOM   1066  CB  ALA   149     -17.634   5.381 -21.685  1.00 36.48           C
ATOM   1067  C   ALA   149     -18.373   5.185 -19.359  1.00 36.48           C
ATOM   1068  O   ALA   149     -19.085   4.268 -18.952  1.00 36.48           O
ATOM   1069  N   ALA   150     -17.337   5.653 -18.642  1.00 34.27           N
ATOM   1070  CA  ALA   150     -16.937   5.009 -17.426  1.00 34.27           C
ATOM   1071  CB  ALA   150     -15.748   5.702 -16.739  1.00 34.27           C
ATOM   1072  C   ALA   150     -18.089   5.067 -16.478  1.00 34.27           C
ATOM   1073  O   ALA   150     -18.334   4.119 -15.735  1.00 34.27           O
ATOM   1074  N   ALA   151     -18.815   6.200 -16.461  1.00 37.98           N
ATOM   1075  CA  ALA   151     -19.913   6.351 -15.552  1.00 37.98           C
ATOM   1076  CB  ALA   151     -20.557   7.746 -15.630  1.00 37.98           C
ATOM   1077  C   ALA   151     -20.994   5.361 -15.865  1.00 37.98           C
ATOM   1078  O   ALA   151     -21.511   4.700 -14.966  1.00 37.98           O
ATOM   1079  N   MET   152     -21.367   5.235 -17.152  1.00 65.60           N
ATOM   1080  CA  MET   152     -22.430   4.345 -17.528  1.00 65.60           C
ATOM   1081  CB  MET   152     -22.804   4.456 -19.013  1.00 65.60           C
ATOM   1082  CG  MET   152     -23.616   5.706 -19.355  1.00 65.60           C
ATOM   1083  SD  MET   152     -25.380   5.591 -18.926  1.00 65.60           S
ATOM   1084  CE  MET   152     -25.187   5.871 -17.143  1.00 65.60           C
ATOM   1085  C   MET   152     -22.051   2.920 -17.266  1.00 65.60           C
ATOM   1086  O   MET   152     -22.862   2.152 -16.751  1.00 65.60           O
ATOM   1087  N   PHE   153     -20.804   2.522 -17.594  1.00 63.68           N
ATOM   1088  CA  PHE   153     -20.455   1.140 -17.411  1.00 63.68           C
ATOM   1089  CB  PHE   153     -19.026   0.736 -17.828  1.00 63.68           C
ATOM   1090  CG  PHE   153     -18.861   0.813 -19.308  1.00 63.68           C
ATOM   1091  CD1 PHE   153     -19.732   0.176 -20.159  1.00 63.68           C
ATOM   1092  CD2 PHE   153     -17.777   1.475 -19.841  1.00 63.68           C
ATOM   1093  CE1 PHE   153     -19.551   0.245 -21.521  1.00 63.68           C
ATOM   1094  CE2 PHE   153     -17.590   1.545 -21.202  1.00 63.68           C
ATOM   1095  CZ  PHE   153     -18.481   0.932 -22.045  1.00 63.68           C
ATOM   1096  C   PHE   153     -20.554   0.825 -15.957  1.00 63.68           C
ATOM   1097  O   PHE   153     -21.053  -0.230 -15.573  1.00 63.68           O
ATOM   1098  N   GLY   154     -20.059   1.742 -15.107  1.00 27.19           N
ATOM   1099  CA  GLY   154     -20.067   1.531 -13.690  1.00 27.19           C
ATOM   1100  C   GLY   154     -21.485   1.449 -13.205  1.00 27.19           C
ATOM   1101  O   GLY   154     -21.790   0.706 -12.274  1.00 27.19           O
ATOM   1102  N   TYR   155     -22.380   2.265 -13.788  1.00 65.36           N
ATOM   1103  CA  TYR   155     -23.755   2.296 -13.388  1.00 65.36           C
ATOM   1104  CB  TYR   155     -24.477   3.477 -14.062  1.00 65.36           C
ATOM   1105  CG  TYR   155     -25.924   3.528 -13.708  1.00 65.36           C
ATOM   1106  CD1 TYR   155     -26.354   3.604 -12.403  1.00 65.36           C
ATOM   1107  CD2 TYR   155     -26.854   3.564 -14.719  1.00 65.36           C
ATOM   1108  CE1 TYR   155     -27.699   3.668 -12.115  1.00 65.36           C
ATOM   1109  CE2 TYR   155     -28.197   3.629 -14.439  1.00 65.36           C
ATOM   1110  CZ  TYR   155     -28.623   3.676 -13.133  1.00 65.36           C
ATOM   1111  OH  TYR   155     -30.002   3.742 -12.841  1.00 65.36           O
ATOM   1112  C   TYR   155     -24.416   0.987 -13.714  1.00 65.36           C
ATOM   1113  O   TYR   155     -25.163   0.435 -12.907  1.00 65.36           O
ATOM   1114  N   ALA   156     -24.144   0.439 -14.910  1.00 31.31           N
ATOM   1115  CA  ALA   156     -24.745  -0.808 -15.285  1.00 31.31           C
ATOM   1116  CB  ALA   156     -24.345  -1.255 -16.702  1.00 31.31           C
ATOM   1117  C   ALA   156     -24.290  -1.867 -14.334  1.00 31.31           C
ATOM   1118  O   ALA   156     -25.087  -2.688 -13.884  1.00 31.31           O
ATOM   1119  N   ALA   157     -22.993  -1.852 -13.976  1.00 37.94           N
ATOM   1120  CA  ALA   157     -22.450  -2.902 -13.164  1.00 37.94           C
ATOM   1121  CB  ALA   157     -20.950  -2.714 -12.885  1.00 37.94           C
ATOM   1122  C   ALA   157     -23.144  -2.952 -11.831  1.00 37.94           C
ATOM   1123  O   ALA   157     -23.563  -4.019 -11.385  1.00 37.94           O
ATOM   1124  N   ALA   158     -23.307  -1.789 -11.173  1.00 41.47           N
ATOM   1125  CA  ALA   158     -23.889  -1.708  -9.859  1.00 41.47           C
ATOM   1126  CB  ALA   158     -23.821  -0.286  -9.274  1.00 41.47           C
ATOM   1127  C   ALA   158     -25.332  -2.109  -9.896  1.00 41.47           C
ATOM   1128  O   ALA   158     -25.835  -2.738  -8.965  1.00 41.47           O
ATOM   1129  N   THR   159     -26.046  -1.728 -10.969  1.00 40.79           N
ATOM   1130  CA  THR   159     -27.452  -1.994 -11.076  1.00 40.79           C
ATOM   1131  CB  THR   159     -28.068  -1.364 -12.290  1.00 40.79           C
ATOM   1132  OG1 THR   159     -27.850   0.042 -12.259  1.00 40.79           O
ATOM   1133  CG2 THR   159     -29.578  -1.659 -12.306  1.00 40.79           C
ATOM   1134  C   THR   159     -27.676  -3.472 -11.140  1.00 40.79           C
ATOM   1135  O   THR   159     -28.676  -3.982 -10.639  1.00 40.79           O
ATOM   1136  N   ALA   160     -26.760  -4.216 -11.784  1.00 33.53           N
ATOM   1137  CA  ALA   160     -26.956  -5.635 -11.872  1.00 33.53           C
ATOM   1138  CB  ALA   160     -25.823  -6.337 -12.637  1.00 33.53           C
ATOM   1139  C   ALA   160     -26.963  -6.181 -10.489  1.00 33.53           C
ATOM   1140  O   ALA   160     -27.820  -6.984 -10.133  1.00 33.53           O
ATOM   1141  N   THR   161     -26.023  -5.728  -9.650  1.00 44.71           N
ATOM   1142  CA  THR   161     -25.985  -6.240  -8.321  1.00 44.71           C
ATOM   1143  CB  THR   161     -24.902  -5.604  -7.500  1.00 44.71           C
ATOM   1144  OG1 THR   161     -23.638  -5.822  -8.110  1.00 44.71           O
ATOM   1145  CG2 THR   161     -24.924  -6.212  -6.091  1.00 44.71           C
ATOM   1146  C   THR   161     -27.290  -5.889  -7.675  1.00 44.71           C
ATOM   1147  O   THR   161     -27.927  -6.718  -7.040  1.00 44.71           O
ATOM   1148  N   ALA   162     -27.750  -4.640  -7.843  1.00 68.20           N
ATOM   1149  CA  ALA   162     -28.937  -4.224  -7.152  1.00 68.20           C
ATOM   1150  CB  ALA   162     -29.205  -2.715  -7.315  1.00 68.20           C
ATOM   1151  C   ALA   162     -30.192  -4.940  -7.579  1.00 68.20           C
ATOM   1152  O   ALA   162     -30.985  -5.297  -6.710  1.00 68.20           O
ATOM   1153  N   THR   163     -30.454  -5.073  -8.906  1.00 77.76           N
ATOM   1154  CA  THR   163     -31.626  -5.738  -9.450  1.00 77.76           C
ATOM   1155  CB  THR   163     -31.964  -5.293 -10.839  1.00 77.76           C
ATOM   1156  OG1 THR   163     -32.240  -3.901 -10.853  1.00 77.76           O
ATOM   1157  CG2 THR   163     -33.196  -6.081 -11.309  1.00 77.76           C
ATOM   1158  C   THR   163     -31.506  -7.211  -9.482  1.00 77.76           C
ATOM   1159  O   THR   163     -32.454  -7.945  -9.207  1.00 77.76           O
ATOM   1160  N   ALA   164     -30.323  -7.684  -9.874  1.00 34.16           N
ATOM   1161  CA  ALA   164     -30.138  -9.090  -9.962  1.00 34.16           C
ATOM   1162  CB  ALA   164     -28.768  -9.523 -10.506  1.00 34.16           C
ATOM   1163  C   ALA   164     -30.259  -9.607  -8.584  1.00 34.16           C
ATOM   1164  O   ALA   164     -30.732 -10.726  -8.383  1.00 34.16           O
ATOM   1165  N   THR   165     -29.847  -8.815  -7.569  1.00189.05           N
ATOM   1166  CA  THR   165     -29.869  -9.552  -6.357  1.00189.05           C
ATOM   1167  CB  THR   165     -28.713  -9.304  -5.405  1.00189.05           C
ATOM   1168  OG1 THR   165     -28.717 -10.298  -4.390  1.00189.05           O
ATOM   1169  CG2 THR   165     -28.781  -7.920  -4.751  1.00189.05           C
ATOM   1170  C   THR   165     -31.193  -9.450  -5.635  1.00189.05           C
ATOM   1171  O   THR   165     -31.424  -8.563  -4.823  1.00189.05           O
ATOM   1172  N   LEU   166     -32.129 -10.383  -5.918  1.00105.74           N
ATOM   1173  CA  LEU   166     -33.381 -10.420  -5.201  1.00105.74           C
ATOM   1174  CB  LEU   166     -34.569  -9.758  -5.932  1.00105.74           C
ATOM   1175  CG  LEU   166     -34.544  -8.216  -5.929  1.00105.74           C
ATOM   1176  CD1 LEU   166     -34.713  -7.659  -4.505  1.00105.74           C
ATOM   1177  CD2 LEU   166     -33.302  -7.648  -6.624  1.00105.74           C
ATOM   1178  C   LEU   166     -33.716 -11.860  -4.963  1.00105.74           C
ATOM   1179  O   LEU   166     -33.506 -12.709  -5.828  1.00105.74           O
ATOM   1180  N   LEU   167     -34.232 -12.177  -3.758  1.00128.69           N
ATOM   1181  CA  LEU   167     -34.554 -13.537  -3.431  1.00128.69           C
ATOM   1182  CB  LEU   167     -34.573 -13.760  -1.902  1.00128.69           C
ATOM   1183  CG  LEU   167     -34.680 -15.220  -1.409  1.00128.69           C
ATOM   1184  CD1 LEU   167     -36.108 -15.755  -1.490  1.00128.69           C
ATOM   1185  CD2 LEU   167     -33.672 -16.131  -2.129  1.00128.69           C
ATOM   1186  C   LEU   167     -35.881 -13.856  -4.067  1.00128.69           C
ATOM   1187  O   LEU   167     -36.764 -13.004  -4.127  1.00128.69           O
ATOM   1188  N   PRO   168     -36.038 -15.060  -4.568  1.00 69.91           N
ATOM   1189  CA  PRO   168     -37.271 -15.422  -5.223  1.00 69.91           C
ATOM   1190  CD  PRO   168     -34.903 -15.766  -5.140  1.00 69.91           C
ATOM   1191  CB  PRO   168     -36.990 -16.741  -5.940  1.00 69.91           C
ATOM   1192  CG  PRO   168     -35.485 -16.657  -6.255  1.00 69.91           C
ATOM   1193  C   PRO   168     -38.425 -15.461  -4.277  1.00 69.91           C
ATOM   1194  O   PRO   168     -38.262 -15.935  -3.156  1.00 69.91           O
ATOM   1195  N   PHE   169     -39.611 -14.990  -4.706  1.00 48.35           N
ATOM   1196  CA  PHE   169     -40.731 -14.967  -3.812  1.00 48.35           C
ATOM   1197  CB  PHE   169     -41.590 -13.697  -3.952  1.00 48.35           C
ATOM   1198  CG  PHE   169     -40.671 -12.545  -3.720  1.00 48.35           C
ATOM   1199  CD1 PHE   169     -39.925 -12.046  -4.762  1.00 48.35           C
ATOM   1200  CD2 PHE   169     -40.551 -11.963  -2.480  1.00 48.35           C
ATOM   1201  CE1 PHE   169     -39.067 -10.989  -4.572  1.00 48.35           C
ATOM   1202  CE2 PHE   169     -39.690 -10.904  -2.284  1.00 48.35           C
ATOM   1203  CZ  PHE   169     -38.948 -10.414  -3.330  1.00 48.35           C
ATOM   1204  C   PHE   169     -41.585 -16.130  -4.172  1.00 48.35           C
ATOM   1205  O   PHE   169     -41.807 -16.406  -5.349  1.00 48.35           O
ATOM   1206  N   GLU   170     -42.072 -16.861  -3.154  1.00 78.89           N
ATOM   1207  CA  GLU   170     -42.858 -18.020  -3.446  1.00 78.89           C
ATOM   1208  CB  GLU   170     -42.034 -19.312  -3.362  1.00 78.89           C
ATOM   1209  CG  GLU   170     -42.752 -20.575  -3.836  1.00 78.89           C
ATOM   1210  CD  GLU   170     -41.767 -21.723  -3.658  1.00 78.89           C
ATOM   1211  OE1 GLU   170     -40.822 -21.558  -2.840  1.00 78.89           O
ATOM   1212  OE2 GLU   170     -41.943 -22.774  -4.328  1.00 78.89           O
ATOM   1213  C   GLU   170     -43.936 -18.101  -2.416  1.00 78.89           C
ATOM   1214  O   GLU   170     -43.809 -17.556  -1.321  1.00 78.89           O
ATOM   1215  N   GLU   171     -45.049 -18.771  -2.769  1.00 53.27           N
ATOM   1216  CA  GLU   171     -46.128 -18.949  -1.847  1.00 53.27           C
ATOM   1217  CB  GLU   171     -47.478 -19.162  -2.550  1.00 53.27           C
ATOM   1218  CG  GLU   171     -47.903 -17.898  -3.311  1.00 53.27           C
ATOM   1219  CD  GLU   171     -49.186 -18.178  -4.073  1.00 53.27           C
ATOM   1220  OE1 GLU   171     -49.748 -19.293  -3.912  1.00 53.27           O
ATOM   1221  OE2 GLU   171     -49.620 -17.272  -4.836  1.00 53.27           O
ATOM   1222  C   GLU   171     -45.764 -20.129  -0.993  1.00 53.27           C
ATOM   1223  O   GLU   171     -44.863 -20.889  -1.340  1.00 53.27           O
ATOM   1224  N   ALA   172     -46.406 -20.283   0.184  1.00 62.31           N
ATOM   1225  CA  ALA   172     -46.031 -21.353   1.077  1.00 62.31           C
ATOM   1226  CB  ALA   172     -46.466 -21.123   2.534  1.00 62.31           C
ATOM   1227  C   ALA   172     -46.607 -22.672   0.641  1.00 62.31           C
ATOM   1228  O   ALA   172     -47.779 -22.794   0.295  1.00 62.31           O
ATOM   1229  N   PRO   173     -45.744 -23.658   0.609  1.00157.86           N
ATOM   1230  CA  PRO   173     -46.215 -25.001   0.357  1.00157.86           C
ATOM   1231  CD  PRO   173     -44.501 -23.407  -0.108  1.00157.86           C
ATOM   1232  CB  PRO   173     -45.161 -25.692  -0.507  1.00157.86           C
ATOM   1233  CG  PRO   173     -44.378 -24.536  -1.141  1.00157.86           C
ATOM   1234  C   PRO   173     -46.408 -25.729   1.644  1.00157.86           C
ATOM   1235  O   PRO   173     -45.948 -25.237   2.670  1.00157.86           O
ATOM   1236  N   GLU   174     -47.045 -26.915   1.607  1.00 93.62           N
ATOM   1237  CA  GLU   174     -47.262 -27.705   2.788  1.00 93.62           C
ATOM   1238  CB  GLU   174     -48.465 -28.656   2.671  1.00 93.62           C
ATOM   1239  CG  GLU   174     -49.811 -27.931   2.608  1.00 93.62           C
ATOM   1240  CD  GLU   174     -50.879 -28.972   2.310  1.00 93.62           C
ATOM   1241  OE1 GLU   174     -50.509 -30.047   1.767  1.00 93.62           O
ATOM   1242  OE2 GLU   174     -52.073 -28.712   2.616  1.00 93.62           O
ATOM   1243  C   GLU   174     -46.042 -28.535   3.046  1.00 93.62           C
ATOM   1244  O   GLU   174     -45.145 -28.620   2.210  1.00 93.62           O
ATOM   1245  N   MET   175     -45.960 -29.139   4.254  1.00189.93           N
ATOM   1246  CA  MET   175     -44.858 -30.003   4.576  1.00189.93           C
ATOM   1247  CB  MET   175     -44.638 -30.213   6.090  1.00189.93           C
ATOM   1248  CG  MET   175     -44.222 -28.974   6.885  1.00189.93           C
ATOM   1249  SD  MET   175     -44.135 -29.233   8.689  1.00189.93           S
ATOM   1250  CE  MET   175     -42.738 -30.394   8.659  1.00189.93           C
ATOM   1251  C   MET   175     -45.223 -31.352   4.052  1.00189.93           C
ATOM   1252  O   MET   175     -46.200 -31.958   4.493  1.00189.93           O
ATOM   1253  N   THR   176     -44.457 -31.863   3.071  1.00285.48           N
ATOM   1254  CA  THR   176     -44.767 -33.171   2.581  1.00285.48           C
ATOM   1255  CB  THR   176     -45.822 -33.179   1.518  1.00285.48           C
ATOM   1256  OG1 THR   176     -46.155 -34.518   1.177  1.00285.48           O
ATOM   1257  CG2 THR   176     -45.302 -32.423   0.284  1.00285.48           C
ATOM   1258  C   THR   176     -43.522 -33.753   2.005  1.00285.48           C
ATOM   1259  O   THR   176     -42.506 -33.073   1.870  1.00285.48           O
ATOM   1260  N   SER   177     -43.572 -35.051   1.655  1.00184.74           N
ATOM   1261  CA  SER   177     -42.423 -35.678   1.082  1.00184.74           C
ATOM   1262  CB  SER   177     -42.579 -37.193   0.869  1.00184.74           C
ATOM   1263  OG  SER   177     -42.676 -37.856   2.121  1.00184.74           O
ATOM   1264  C   SER   177     -42.219 -35.055  -0.254  1.00184.74           C
ATOM   1265  O   SER   177     -43.168 -34.603  -0.893  1.00184.74           O
ATOM   1266  N   ALA   178     -40.954 -35.011  -0.711  1.00194.31           N
ATOM   1267  CA  ALA   178     -40.662 -34.380  -1.961  1.00194.31           C
ATOM   1268  CB  ALA   178     -39.157 -34.209  -2.227  1.00194.31           C
ATOM   1269  C   ALA   178     -41.235 -35.208  -3.061  1.00194.31           C
ATOM   1270  O   ALA   178     -41.333 -36.431  -2.961  1.00194.31           O
ATOM   1271  N   GLY   179     -41.646 -34.532  -4.149  1.00 31.15           N
ATOM   1272  CA  GLY   179     -42.205 -35.223  -5.270  1.00 31.15           C
ATOM   1273  C   GLY   179     -42.044 -34.297  -6.468  1.00 31.15           C
ATOM   1274  O   GLY   179     -41.517 -33.170  -6.276  1.00 31.15           O
ATOM   1275  OXT GLY   179     -42.445 -34.705  -7.591  1.00 31.15           O
END 
