# Supplementary material for: Predicted Structural Variability of Mycobacterium tuberculosis PPE18 Protein With Immunological Implications Among Clinical Strains
Source: Front Microbiol. 2021 Jan 8;11:595312. doi: 10.3389/fmicb.2020.595312 (PMC7819968; doi:10.3389/fmicb.2020.595312)
Supplement: Supplementary file 2 [file Data_Sheet_1.ZIP › All domain 1 RaptorX pdbs/5xfsB-387598_1_Var12.pdb]

REMARK   templates = 5xfsB 
EXPDTA    THEORETICAL MODEL, MODELLER 9v8 2018/10/10 13:53:01
REMARK   6 MODELLER OBJECTIVE FUNCTION:       624.6345
REMARK   6 MODELLER BEST TEMPLATE % SEQ ID:  52.023
SEQRES   1    179  MET VAL ASP PHE GLY ALA LEU PRO PRO GLU ILE ASN SER
SEQRES   2    179  ALA ARG MET TYR ALA GLY PRO GLY SER ALA SER LEU VAL
SEQRES   3    179  ALA ALA ALA LYS MET TRP ASP SER VAL ALA SER ASP LEU
SEQRES   4    179  PHE SER ALA ALA SER ALA PHE GLN SER VAL VAL TRP GLY
SEQRES   5    179  LEU THR VAL GLY SER TRP ILE GLY SER SER ALA GLY LEU
SEQRES   6    179  MET ALA ALA ALA ALA SER PRO TYR VAL ALA TRP MET SER
SEQRES   7    179  VAL THR ALA GLY GLN ALA GLN LEU THR ALA ALA GLN VAL
SEQRES   8    179  ARG VAL ALA ALA ALA ALA TYR GLU THR ALA TYR ARG LEU
SEQRES   9    179  THR VAL PRO PRO PRO VAL ILE ALA GLU ASN ARG THR GLU
SEQRES  10    179  LEU MET ILE LEU ILE ALA THR ASN LEU LEU GLY GLN ASN
SEQRES  11    179  THR PRO ALA ILE ALA VAL ASN GLU ALA GLU TYR GLY GLU
SEQRES  12    179  MET TRP ALA GLN ASP ALA ALA ALA MET PHE GLY TYR ALA
SEQRES  13    179  ALA ALA THR ALA THR ALA THR ALA THR LEU LEU PRO PHE
SEQRES  14    179  GLU GLU ALA PRO GLU MET THR SER ALA GLY
ATOM      1  N   MET     1     -23.871   1.754 -24.962  1.00 92.65           N
ATOM      2  CA  MET     1     -23.569   0.722 -25.982  1.00 92.65           C
ATOM      3  CB  MET     1     -24.667   0.709 -27.063  1.00 92.65           C
ATOM      4  CG  MET     1     -24.693  -0.570 -27.909  1.00 92.65           C
ATOM      5  SD  MET     1     -25.841  -0.533 -29.324  1.00 92.65           S
ATOM      6  CE  MET     1     -27.378  -0.844 -28.406  1.00 92.65           C
ATOM      7  C   MET     1     -22.262   1.055 -26.625  1.00 92.65           C
ATOM      8  O   MET     1     -21.406   0.190 -26.801  1.00 92.65           O
ATOM      9  N   VAL     2     -22.082   2.344 -26.973  1.00 32.11           N
ATOM     10  CA  VAL     2     -20.883   2.817 -27.605  1.00 32.11           C
ATOM     11  CB  VAL     2     -21.058   4.153 -28.263  1.00 32.11           C
ATOM     12  CG1 VAL     2     -19.694   4.642 -28.777  1.00 32.11           C
ATOM     13  CG2 VAL     2     -22.110   3.997 -29.373  1.00 32.11           C
ATOM     14  C   VAL     2     -19.820   2.934 -26.558  1.00 32.11           C
ATOM     15  O   VAL     2     -20.114   3.160 -25.386  1.00 32.11           O
ATOM     16  N   ASP     3     -18.549   2.758 -26.976  1.00 47.19           N
ATOM     17  CA  ASP     3     -17.422   2.778 -26.082  1.00 47.19           C
ATOM     18  CB  ASP     3     -16.112   2.339 -26.764  1.00 47.19           C
ATOM     19  CG  ASP     3     -15.080   2.068 -25.679  1.00 47.19           C
ATOM     20  OD1 ASP     3     -15.496   1.876 -24.506  1.00 47.19           O
ATOM     21  OD2 ASP     3     -13.863   2.057 -26.006  1.00 47.19           O
ATOM     22  C   ASP     3     -17.239   4.173 -25.553  1.00 47.19           C
ATOM     23  O   ASP     3     -17.340   5.150 -26.294  1.00 47.19           O
ATOM     24  N   PHE     4     -16.964   4.293 -24.235  1.00121.73           N
ATOM     25  CA  PHE     4     -16.807   5.572 -23.587  1.00121.73           C
ATOM     26  CB  PHE     4     -16.597   5.501 -22.061  1.00121.73           C
ATOM     27  CG  PHE     4     -17.855   5.017 -21.430  1.00121.73           C
ATOM     28  CD1 PHE     4     -18.912   5.871 -21.201  1.00121.73           C
ATOM     29  CD2 PHE     4     -17.985   3.696 -21.078  1.00121.73           C
ATOM     30  CE1 PHE     4     -20.074   5.418 -20.622  1.00121.73           C
ATOM     31  CE2 PHE     4     -19.143   3.239 -20.499  1.00121.73           C
ATOM     32  CZ  PHE     4     -20.192   4.097 -20.266  1.00121.73           C
ATOM     33  C   PHE     4     -15.603   6.278 -24.123  1.00121.73           C
ATOM     34  O   PHE     4     -15.624   7.489 -24.336  1.00121.73           O
ATOM     35  N   GLY     5     -14.510   5.526 -24.330  1.00 38.23           N
ATOM     36  CA  GLY     5     -13.254   6.052 -24.785  1.00 38.23           C
ATOM     37  C   GLY     5     -13.396   6.632 -26.163  1.00 38.23           C
ATOM     38  O   GLY     5     -12.655   7.536 -26.541  1.00 38.23           O
ATOM     39  N   ALA     6     -14.305   6.077 -26.984  1.00 50.90           N
ATOM     40  CA  ALA     6     -14.501   6.537 -28.332  1.00 50.90           C
ATOM     41  CB  ALA     6     -15.555   5.726 -29.097  1.00 50.90           C
ATOM     42  C   ALA     6     -14.973   7.965 -28.323  1.00 50.90           C
ATOM     43  O   ALA     6     -14.649   8.716 -29.242  1.00 50.90           O
ATOM     44  N   LEU     7     -15.781   8.353 -27.304  1.00124.75           N
ATOM     45  CA  LEU     7     -16.414   9.649 -27.158  1.00124.75           C
ATOM     46  CB  LEU     7     -17.454   9.669 -26.021  1.00124.75           C
ATOM     47  CG  LEU     7     -18.772   8.926 -26.290  1.00124.75           C
ATOM     48  CD1 LEU     7     -19.744   9.795 -27.097  1.00124.75           C
ATOM     49  CD2 LEU     7     -18.523   7.560 -26.945  1.00124.75           C
ATOM     50  C   LEU     7     -15.445  10.751 -26.790  1.00124.75           C
ATOM     51  O   LEU     7     -14.547  10.581 -25.969  1.00124.75           O
ATOM     52  N   PRO     8     -15.664  11.908 -27.389  1.00129.60           N
ATOM     53  CA  PRO     8     -14.868  13.082 -27.080  1.00129.60           C
ATOM     54  CD  PRO     8     -16.040  11.889 -28.794  1.00129.60           C
ATOM     55  CB  PRO     8     -15.065  14.045 -28.245  1.00129.60           C
ATOM     56  CG  PRO     8     -15.362  13.114 -29.431  1.00129.60           C
ATOM     57  C   PRO     8     -15.219  13.672 -25.738  1.00129.60           C
ATOM     58  O   PRO     8     -16.293  13.376 -25.214  1.00129.60           O
ATOM     59  N   PRO     9     -14.367  14.494 -25.175  1.00127.27           N
ATOM     60  CA  PRO     9     -14.586  15.024 -23.860  1.00127.27           C
ATOM     61  CD  PRO     9     -12.972  14.569 -25.570  1.00127.27           C
ATOM     62  CB  PRO     9     -13.277  15.709 -23.450  1.00127.27           C
ATOM     63  CG  PRO     9     -12.427  15.738 -24.736  1.00127.27           C
ATOM     64  C   PRO     9     -15.813  15.870 -23.760  1.00127.27           C
ATOM     65  O   PRO     9     -16.405  15.927 -22.682  1.00127.27           O
ATOM     66  N   GLU    10     -16.227  16.513 -24.864  1.00100.40           N
ATOM     67  CA  GLU    10     -17.388  17.347 -24.829  1.00100.40           C
ATOM     68  CB  GLU    10     -17.691  18.058 -26.164  1.00100.40           C
ATOM     69  CG  GLU    10     -16.795  19.271 -26.446  1.00100.40           C
ATOM     70  CD  GLU    10     -15.640  18.838 -27.334  1.00100.40           C
ATOM     71  OE1 GLU    10     -15.840  17.887 -28.134  1.00100.40           O
ATOM     72  OE2 GLU    10     -14.549  19.463 -27.238  1.00100.40           O
ATOM     73  C   GLU    10     -18.575  16.499 -24.469  1.00100.40           C
ATOM     74  O   GLU    10     -19.490  16.968 -23.795  1.00100.40           O
ATOM     75  N   ILE    11     -18.632  15.249 -24.969  1.00125.41           N
ATOM     76  CA  ILE    11     -19.743  14.375 -24.695  1.00125.41           C
ATOM     77  CB  ILE    11     -19.772  13.198 -25.628  1.00125.41           C
ATOM     78  CG2 ILE    11     -20.927  12.278 -25.198  1.00125.41           C
ATOM     79  CG1 ILE    11     -19.868  13.675 -27.089  1.00125.41           C
ATOM     80  CD1 ILE    11     -21.097  14.533 -27.391  1.00125.41           C
ATOM     81  C   ILE    11     -19.751  13.825 -23.291  1.00125.41           C
ATOM     82  O   ILE    11     -20.757  13.916 -22.591  1.00125.41           O
ATOM     83  N   ASN    12     -18.617  13.267 -22.822  1.00 81.12           N
ATOM     84  CA  ASN    12     -18.599  12.543 -21.577  1.00 81.12           C
ATOM     85  CB  ASN    12     -17.284  11.787 -21.329  1.00 81.12           C
ATOM     86  CG  ASN    12     -17.381  10.448 -22.048  1.00 81.12           C
ATOM     87  OD1 ASN    12     -18.316   9.683 -21.815  1.00 81.12           O
ATOM     88  ND2 ASN    12     -16.395  10.151 -22.936  1.00 81.12           N
ATOM     89  C   ASN    12     -18.887  13.424 -20.402  1.00 81.12           C
ATOM     90  O   ASN    12     -19.431  12.961 -19.400  1.00 81.12           O
ATOM     91  N   SER    13     -18.436  14.686 -20.460  1.00115.48           N
ATOM     92  CA  SER    13     -18.631  15.663 -19.425  1.00115.48           C
ATOM     93  CB  SER    13     -17.702  16.870 -19.640  1.00115.48           C
ATOM     94  OG  SER    13     -16.394  16.432 -19.960  1.00115.48           O
ATOM     95  C   SER    13     -20.017  16.231 -19.479  1.00115.48           C
ATOM     96  O   SER    13     -20.621  16.512 -18.446  1.00115.48           O
ATOM     97  N   ALA    14     -20.549  16.457 -20.696  1.00 40.68           N
ATOM     98  CA  ALA    14     -21.846  17.063 -20.821  1.00 40.68           C
ATOM     99  CB  ALA    14     -22.282  17.230 -22.284  1.00 40.68           C
ATOM    100  C   ALA    14     -22.842  16.156 -20.175  1.00 40.68           C
ATOM    101  O   ALA    14     -23.699  16.591 -19.406  1.00 40.68           O
ATOM    102  N   ARG    15     -22.734  14.850 -20.465  1.00152.95           N
ATOM    103  CA  ARG    15     -23.663  13.902 -19.937  1.00152.95           C
ATOM    104  CB  ARG    15     -23.426  12.487 -20.481  1.00152.95           C
ATOM    105  CG  ARG    15     -22.025  11.959 -20.172  1.00152.95           C
ATOM    106  CD  ARG    15     -21.752  10.617 -20.835  1.00152.95           C
ATOM    107  NE  ARG    15     -22.314  10.725 -22.209  1.00152.95           N
ATOM    108  CZ  ARG    15     -22.544   9.602 -22.943  1.00152.95           C
ATOM    109  NH1 ARG    15     -22.212   8.378 -22.433  1.00152.95           N
ATOM    110  NH2 ARG    15     -23.106   9.701 -24.181  1.00152.95           N
ATOM    111  C   ARG    15     -23.526  13.840 -18.444  1.00152.95           C
ATOM    112  O   ARG    15     -24.522  13.770 -17.730  1.00152.95           O
ATOM    113  N   MET    16     -22.282  13.846 -17.932  1.00114.52           N
ATOM    114  CA  MET    16     -22.028  13.696 -16.525  1.00114.52           C
ATOM    115  CB  MET    16     -20.561  13.391 -16.191  1.00114.52           C
ATOM    116  CG  MET    16     -20.363  13.137 -14.697  1.00114.52           C
ATOM    117  SD  MET    16     -18.885  12.171 -14.288  1.00114.52           S
ATOM    118  CE  MET    16     -19.542  10.642 -15.016  1.00114.52           C
ATOM    119  C   MET    16     -22.454  14.867 -15.686  1.00114.52           C
ATOM    120  O   MET    16     -22.891  14.687 -14.552  1.00114.52           O
ATOM    121  N   TYR    17     -22.292  16.095 -16.205  1.00120.15           N
ATOM    122  CA  TYR    17     -22.577  17.324 -15.518  1.00120.15           C
ATOM    123  CB  TYR    17     -21.929  18.555 -16.172  1.00120.15           C
ATOM    124  CG  TYR    17     -20.514  18.515 -15.693  1.00120.15           C
ATOM    125  CD1 TYR    17     -19.659  17.513 -16.082  1.00120.15           C
ATOM    126  CD2 TYR    17     -20.033  19.485 -14.842  1.00120.15           C
ATOM    127  CE1 TYR    17     -18.356  17.474 -15.641  1.00120.15           C
ATOM    128  CE2 TYR    17     -18.730  19.455 -14.399  1.00120.15           C
ATOM    129  CZ  TYR    17     -17.887  18.442 -14.792  1.00120.15           C
ATOM    130  OH  TYR    17     -16.549  18.398 -14.343  1.00120.15           O
ATOM    131  C   TYR    17     -24.031  17.528 -15.281  1.00120.15           C
ATOM    132  O   TYR    17     -24.396  18.321 -14.417  1.00120.15           O
ATOM    133  N   ALA    18     -24.900  16.914 -16.105  1.00 44.94           N
ATOM    134  CA  ALA    18     -26.311  17.058 -15.895  1.00 44.94           C
ATOM    135  CB  ALA    18     -27.093  17.441 -17.163  1.00 44.94           C
ATOM    136  C   ALA    18     -26.869  15.752 -15.428  1.00 44.94           C
ATOM    137  O   ALA    18     -26.320  14.689 -15.712  1.00 44.94           O
ATOM    138  N   GLY    19     -27.978  15.809 -14.654  1.00 48.96           N
ATOM    139  CA  GLY    19     -28.624  14.612 -14.198  1.00 48.96           C
ATOM    140  C   GLY    19     -29.024  14.809 -12.776  1.00 48.96           C
ATOM    141  O   GLY    19     -28.820  15.868 -12.181  1.00 48.96           O
ATOM    142  N   PRO    20     -29.626  13.773 -12.256  1.00136.53           N
ATOM    143  CA  PRO    20     -30.104  13.788 -10.899  1.00136.53           C
ATOM    144  CD  PRO    20     -30.479  12.965 -13.115  1.00136.53           C
ATOM    145  CB  PRO    20     -31.077  12.613 -10.793  1.00136.53           C
ATOM    146  CG  PRO    20     -31.626  12.466 -12.222  1.00136.53           C
ATOM    147  C   PRO    20     -29.084  13.819  -9.803  1.00136.53           C
ATOM    148  O   PRO    20     -29.429  14.257  -8.706  1.00136.53           O
ATOM    149  N   GLY    21     -27.845  13.346 -10.034  1.00 35.89           N
ATOM    150  CA  GLY    21     -26.865  13.391  -8.983  1.00 35.89           C
ATOM    151  C   GLY    21     -27.006  12.166  -8.121  1.00 35.89           C
ATOM    152  O   GLY    21     -27.665  11.194  -8.486  1.00 35.89           O
ATOM    153  N   SER    22     -26.328  12.191  -6.955  1.00104.45           N
ATOM    154  CA  SER    22     -26.286  11.130  -5.990  1.00104.45           C
ATOM    155  CB  SER    22     -25.091  11.270  -5.031  1.00104.45           C
ATOM    156  OG  SER    22     -23.879  11.217  -5.769  1.00104.45           O
ATOM    157  C   SER    22     -27.537  11.089  -5.163  1.00104.45           C
ATOM    158  O   SER    22     -27.800  10.096  -4.487  1.00104.45           O
ATOM    159  N   ALA    23     -28.368  12.147  -5.223  1.00 45.51           N
ATOM    160  CA  ALA    23     -29.463  12.289  -4.305  1.00 45.51           C
ATOM    161  CB  ALA    23     -30.304  13.551  -4.575  1.00 45.51           C
ATOM    162  C   ALA    23     -30.411  11.126  -4.350  1.00 45.51           C
ATOM    163  O   ALA    23     -30.783  10.601  -3.302  1.00 45.51           O
ATOM    164  N   SER    24     -30.813  10.660  -5.546  1.00 56.26           N
ATOM    165  CA  SER    24     -31.814   9.630  -5.556  1.00 56.26           C
ATOM    166  CB  SER    24     -32.398   9.305  -6.944  1.00 56.26           C
ATOM    167  OG  SER    24     -31.476   8.551  -7.713  1.00 56.26           O
ATOM    168  C   SER    24     -31.289   8.367  -4.973  1.00 56.26           C
ATOM    169  O   SER    24     -31.988   7.662  -4.247  1.00 56.26           O
ATOM    170  N   LEU    25     -30.024   8.055  -5.278  1.00127.36           N
ATOM    171  CA  LEU    25     -29.419   6.831  -4.874  1.00127.36           C
ATOM    172  CB  LEU    25     -28.093   6.706  -5.614  1.00127.36           C
ATOM    173  CG  LEU    25     -27.168   5.621  -5.116  1.00127.36           C
ATOM    174  CD1 LEU    25     -26.157   5.318  -6.223  1.00127.36           C
ATOM    175  CD2 LEU    25     -26.513   6.072  -3.792  1.00127.36           C
ATOM    176  C   LEU    25     -29.302   6.739  -3.378  1.00127.36           C
ATOM    177  O   LEU    25     -29.611   5.708  -2.786  1.00127.36           O
ATOM    178  N   VAL    26     -28.849   7.809  -2.712  1.00 40.50           N
ATOM    179  CA  VAL    26     -28.675   7.743  -1.289  1.00 40.50           C
ATOM    180  CB  VAL    26     -28.134   9.014  -0.718  1.00 40.50           C
ATOM    181  CG1 VAL    26     -28.055   8.859   0.809  1.00 40.50           C
ATOM    182  CG2 VAL    26     -26.782   9.309  -1.387  1.00 40.50           C
ATOM    183  C   VAL    26     -30.014   7.511  -0.671  1.00 40.50           C
ATOM    184  O   VAL    26     -30.129   6.850   0.360  1.00 40.50           O
ATOM    185  N   ALA    27     -31.069   8.080  -1.278  1.00 26.19           N
ATOM    186  CA  ALA    27     -32.390   7.903  -0.753  1.00 26.19           C
ATOM    187  CB  ALA    27     -33.470   8.616  -1.587  1.00 26.19           C
ATOM    188  C   ALA    27     -32.685   6.441  -0.794  1.00 26.19           C
ATOM    189  O   ALA    27     -33.287   5.889   0.126  1.00 26.19           O
ATOM    190  N   ALA    28     -32.258   5.776  -1.881  1.00 37.61           N
ATOM    191  CA  ALA    28     -32.492   4.372  -2.001  1.00 37.61           C
ATOM    192  CB  ALA    28     -31.925   3.796  -3.310  1.00 37.61           C
ATOM    193  C   ALA    28     -31.790   3.684  -0.871  1.00 37.61           C
ATOM    194  O   ALA    28     -32.369   2.845  -0.181  1.00 37.61           O
ATOM    195  N   ALA    29     -30.526   4.075  -0.619  1.00 46.79           N
ATOM    196  CA  ALA    29     -29.727   3.423   0.376  1.00 46.79           C
ATOM    197  CB  ALA    29     -28.301   3.995   0.442  1.00 46.79           C
ATOM    198  C   ALA    29     -30.334   3.550   1.746  1.00 46.79           C
ATOM    199  O   ALA    29     -30.484   2.556   2.456  1.00 46.79           O
ATOM    200  N   LYS    30     -30.760   4.765   2.134  1.00145.41           N
ATOM    201  CA  LYS    30     -31.258   5.015   3.461  1.00145.41           C
ATOM    202  CB  LYS    30     -31.715   6.479   3.621  1.00145.41           C
ATOM    203  CG  LYS    30     -31.945   6.950   5.058  1.00145.41           C
ATOM    204  CD  LYS    30     -32.945   6.084   5.821  1.00145.41           C
ATOM    205  CE  LYS    30     -33.509   6.736   7.084  1.00145.41           C
ATOM    206  NZ  LYS    30     -34.801   7.390   6.775  1.00145.41           N
ATOM    207  C   LYS    30     -32.445   4.140   3.665  1.00145.41           C
ATOM    208  O   LYS    30     -32.642   3.576   4.742  1.00145.41           O
ATOM    209  N   MET    31     -33.267   4.002   2.616  1.00136.19           N
ATOM    210  CA  MET    31     -34.449   3.215   2.748  1.00136.19           C
ATOM    211  CB  MET    31     -35.377   3.285   1.526  1.00136.19           C
ATOM    212  CG  MET    31     -36.020   4.666   1.372  1.00136.19           C
ATOM    213  SD  MET    31     -37.006   5.177   2.813  1.00136.19           S
ATOM    214  CE  MET    31     -37.543   6.764   2.114  1.00136.19           C
ATOM    215  C   MET    31     -34.071   1.787   3.011  1.00136.19           C
ATOM    216  O   MET    31     -34.705   1.116   3.823  1.00136.19           O
ATOM    217  N   TRP    32     -33.011   1.284   2.348  1.00 80.48           N
ATOM    218  CA  TRP    32     -32.618  -0.090   2.523  1.00 80.48           C
ATOM    219  CB  TRP    32     -31.440  -0.522   1.633  1.00 80.48           C
ATOM    220  CG  TRP    32     -31.861  -0.669   0.197  1.00 80.48           C
ATOM    221  CD2 TRP    32     -33.066  -1.356  -0.162  1.00 80.48           C
ATOM    222  CD1 TRP    32     -31.311  -0.210  -0.964  1.00 80.48           C
ATOM    223  NE1 TRP    32     -32.097  -0.587  -2.031  1.00 80.48           N
ATOM    224  CE2 TRP    32     -33.184  -1.286  -1.547  1.00 80.48           C
ATOM    225  CE3 TRP    32     -34.002  -1.982   0.609  1.00 80.48           C
ATOM    226  CZ2 TRP    32     -34.253  -1.847  -2.188  1.00 80.48           C
ATOM    227  CZ3 TRP    32     -35.072  -2.557  -0.038  1.00 80.48           C
ATOM    228  CH2 TRP    32     -35.194  -2.488  -1.410  1.00 80.48           C
ATOM    229  C   TRP    32     -32.227  -0.316   3.946  1.00 80.48           C
ATOM    230  O   TRP    32     -32.529  -1.363   4.517  1.00 80.48           O
ATOM    231  N   ASP    33     -31.518   0.651   4.552  1.00 53.29           N
ATOM    232  CA  ASP    33     -31.145   0.506   5.928  1.00 53.29           C
ATOM    233  CB  ASP    33     -30.366   1.701   6.509  1.00 53.29           C
ATOM    234  CG  ASP    33     -28.899   1.614   6.140  1.00 53.29           C
ATOM    235  OD1 ASP    33     -28.487   0.564   5.587  1.00 53.29           O
ATOM    236  OD2 ASP    33     -28.163   2.591   6.438  1.00 53.29           O
ATOM    237  C   ASP    33     -32.393   0.472   6.751  1.00 53.29           C
ATOM    238  O   ASP    33     -32.475  -0.260   7.736  1.00 53.29           O
ATOM    239  N   SER    34     -33.396   1.284   6.360  1.00 44.29           N
ATOM    240  CA  SER    34     -34.615   1.426   7.102  1.00 44.29           C
ATOM    241  CB  SER    34     -35.643   2.303   6.364  1.00 44.29           C
ATOM    242  OG  SER    34     -35.075   3.563   6.041  1.00 44.29           O
ATOM    243  C   SER    34     -35.243   0.079   7.238  1.00 44.29           C
ATOM    244  O   SER    34     -35.641  -0.313   8.334  1.00 44.29           O
ATOM    245  N   VAL    35     -35.374  -0.645   6.109  1.00103.03           N
ATOM    246  CA  VAL    35     -35.974  -1.950   6.107  1.00103.03           C
ATOM    247  CB  VAL    35     -36.354  -2.450   4.747  1.00103.03           C
ATOM    248  CG1 VAL    35     -35.127  -2.433   3.821  1.00103.03           C
ATOM    249  CG2 VAL    35     -36.970  -3.846   4.942  1.00103.03           C
ATOM    250  C   VAL    35     -35.105  -2.975   6.770  1.00103.03           C
ATOM    251  O   VAL    35     -35.609  -3.837   7.489  1.00103.03           O
ATOM    252  N   ALA    36     -33.774  -2.915   6.558  1.00 33.22           N
ATOM    253  CA  ALA    36     -32.912  -3.898   7.146  1.00 33.22           C
ATOM    254  CB  ALA    36     -31.421  -3.629   6.868  1.00 33.22           C
ATOM    255  C   ALA    36     -33.117  -3.815   8.625  1.00 33.22           C
ATOM    256  O   ALA    36     -33.190  -4.831   9.313  1.00 33.22           O
ATOM    257  N   SER    37     -33.240  -2.586   9.150  1.00 73.17           N
ATOM    258  CA  SER    37     -33.422  -2.400  10.558  1.00 73.17           C
ATOM    259  CB  SER    37     -33.437  -0.914  10.948  1.00 73.17           C
ATOM    260  OG  SER    37     -33.630  -0.776  12.347  1.00 73.17           O
ATOM    261  C   SER    37     -34.726  -2.996  11.011  1.00 73.17           C
ATOM    262  O   SER    37     -34.773  -3.712  12.010  1.00 73.17           O
ATOM    263  N   ASP    38     -35.824  -2.708  10.285  1.00 94.43           N
ATOM    264  CA  ASP    38     -37.148  -3.124  10.669  1.00 94.43           C
ATOM    265  CB  ASP    38     -38.238  -2.439   9.822  1.00 94.43           C
ATOM    266  CG  ASP    38     -39.594  -2.574  10.509  1.00 94.43           C
ATOM    267  OD1 ASP    38     -39.950  -3.712  10.916  1.00 94.43           O
ATOM    268  OD2 ASP    38     -40.298  -1.537  10.638  1.00 94.43           O
ATOM    269  C   ASP    38     -37.306  -4.606  10.557  1.00 94.43           C
ATOM    270  O   ASP    38     -37.973  -5.218  11.386  1.00 94.43           O
ATOM    271  N   LEU    39     -36.700  -5.232   9.534  1.00 54.54           N
ATOM    272  CA  LEU    39     -36.865  -6.646   9.364  1.00 54.54           C
ATOM    273  CB  LEU    39     -36.114  -7.163   8.128  1.00 54.54           C
ATOM    274  CG  LEU    39     -36.694  -6.611   6.809  1.00 54.54           C
ATOM    275  CD1 LEU    39     -35.909  -7.126   5.593  1.00 54.54           C
ATOM    276  CD2 LEU    39     -38.203  -6.895   6.698  1.00 54.54           C
ATOM    277  C   LEU    39     -36.331  -7.321  10.591  1.00 54.54           C
ATOM    278  O   LEU    39     -36.955  -8.236  11.126  1.00 54.54           O
ATOM    279  N   PHE    40     -35.172  -6.852  11.090  1.00 94.91           N
ATOM    280  CA  PHE    40     -34.512  -7.424  12.230  1.00 94.91           C
ATOM    281  CB  PHE    40     -33.177  -6.719  12.518  1.00 94.91           C
ATOM    282  CG  PHE    40     -32.620  -7.278  13.780  1.00 94.91           C
ATOM    283  CD1 PHE    40     -31.936  -8.468  13.782  1.00 94.91           C
ATOM    284  CD2 PHE    40     -32.784  -6.601  14.967  1.00 94.91           C
ATOM    285  CE1 PHE    40     -31.424  -8.977  14.954  1.00 94.91           C
ATOM    286  CE2 PHE    40     -32.273  -7.105  16.141  1.00 94.91           C
ATOM    287  CZ  PHE    40     -31.594  -8.298  16.136  1.00 94.91           C
ATOM    288  C   PHE    40     -35.362  -7.297  13.456  1.00 94.91           C
ATOM    289  O   PHE    40     -35.516  -8.259  14.205  1.00 94.91           O
ATOM    290  N   SER    41     -35.938  -6.105  13.696  1.00 34.09           N
ATOM    291  CA  SER    41     -36.732  -5.895  14.872  1.00 34.09           C
ATOM    292  CB  SER    41     -37.230  -4.441  15.003  1.00 34.09           C
ATOM    293  OG  SER    41     -38.020  -4.083  13.879  1.00 34.09           O
ATOM    294  C   SER    41     -37.914  -6.816  14.825  1.00 34.09           C
ATOM    295  O   SER    41     -38.350  -7.315  15.861  1.00 34.09           O
ATOM    296  N   ALA    42     -38.470  -7.054  13.619  1.00 38.53           N
ATOM    297  CA  ALA    42     -39.585  -7.944  13.435  1.00 38.53           C
ATOM    298  CB  ALA    42     -40.097  -7.978  11.984  1.00 38.53           C
ATOM    299  C   ALA    42     -39.149  -9.334  13.775  1.00 38.53           C
ATOM    300  O   ALA    42     -39.898 -10.111  14.361  1.00 38.53           O
ATOM    301  N   ALA    43     -37.920  -9.696  13.366  1.00 33.48           N
ATOM    302  CA  ALA    43     -37.382 -10.993  13.643  1.00 33.48           C
ATOM    303  CB  ALA    43     -36.012 -11.221  12.980  1.00 33.48           C
ATOM    304  C   ALA    43     -37.203 -11.137  15.122  1.00 33.48           C
ATOM    305  O   ALA    43     -37.479 -12.189  15.693  1.00 33.48           O
ATOM    306  N   SER    44     -36.755 -10.056  15.784  1.00 87.51           N
ATOM    307  CA  SER    44     -36.428 -10.078  17.181  1.00 87.51           C
ATOM    308  CB  SER    44     -35.972  -8.701  17.690  1.00 87.51           C
ATOM    309  OG  SER    44     -34.839  -8.268  16.954  1.00 87.51           O
ATOM    310  C   SER    44     -37.622 -10.466  18.002  1.00 87.51           C
ATOM    311  O   SER    44     -37.484 -11.212  18.969  1.00 87.51           O
ATOM    312  N   ALA    45     -38.813  -9.927  17.674  1.00 42.09           N
ATOM    313  CA  ALA    45     -40.021 -10.201  18.402  1.00 42.09           C
ATOM    314  CB  ALA    45     -41.196  -9.313  17.963  1.00 42.09           C
ATOM    315  C   ALA    45     -40.453 -11.623  18.219  1.00 42.09           C
ATOM    316  O   ALA    45     -40.861 -12.277  19.177  1.00 42.09           O
ATOM    317  N   PHE    46     -40.379 -12.134  16.974  1.00 73.47           N
ATOM    318  CA  PHE    46     -40.805 -13.475  16.698  1.00 73.47           C
ATOM    319  CB  PHE    46     -40.630 -13.874  15.218  1.00 73.47           C
ATOM    320  CG  PHE    46     -41.771 -13.359  14.401  1.00 73.47           C
ATOM    321  CD1 PHE    46     -41.869 -12.036  14.030  1.00 73.47           C
ATOM    322  CD2 PHE    46     -42.748 -14.234  13.987  1.00 73.47           C
ATOM    323  CE1 PHE    46     -42.933 -11.606  13.267  1.00 73.47           C
ATOM    324  CE2 PHE    46     -43.812 -13.812  13.225  1.00 73.47           C
ATOM    325  CZ  PHE    46     -43.907 -12.491  12.866  1.00 73.47           C
ATOM    326  C   PHE    46     -39.963 -14.387  17.517  1.00 73.47           C
ATOM    327  O   PHE    46     -40.470 -15.259  18.223  1.00 73.47           O
ATOM    328  N   GLN    47     -38.643 -14.146  17.495  1.00119.65           N
ATOM    329  CA  GLN    47     -37.719 -14.970  18.204  1.00119.65           C
ATOM    330  CB  GLN    47     -36.240 -14.643  17.907  1.00119.65           C
ATOM    331  CG  GLN    47     -35.781 -13.216  18.195  1.00119.65           C
ATOM    332  CD  GLN    47     -34.385 -13.089  17.603  1.00119.65           C
ATOM    333  OE1 GLN    47     -33.397 -12.947  18.324  1.00119.65           O
ATOM    334  NE2 GLN    47     -34.293 -13.164  16.247  1.00119.65           N
ATOM    335  C   GLN    47     -38.062 -14.921  19.653  1.00119.65           C
ATOM    336  O   GLN    47     -37.765 -15.856  20.390  1.00119.65           O
ATOM    337  N   SER    48     -38.657 -13.806  20.115  1.00 59.74           N
ATOM    338  CA  SER    48     -39.102 -13.715  21.475  1.00 59.74           C
ATOM    339  CB  SER    48     -39.678 -12.333  21.821  1.00 59.74           C
ATOM    340  OG  SER    48     -40.350 -12.391  23.070  1.00 59.74           O
ATOM    341  C   SER    48     -40.203 -14.700  21.741  1.00 59.74           C
ATOM    342  O   SER    48     -40.083 -15.517  22.649  1.00 59.74           O
ATOM    343  N   VAL    49     -41.307 -14.642  20.962  1.00 55.39           N
ATOM    344  CA  VAL    49     -42.484 -15.435  21.211  1.00 55.39           C
ATOM    345  CB  VAL    49     -43.658 -15.015  20.381  1.00 55.39           C
ATOM    346  CG1 VAL    49     -44.782 -16.047  20.573  1.00 55.39           C
ATOM    347  CG2 VAL    49     -44.059 -13.599  20.827  1.00 55.39           C
ATOM    348  C   VAL    49     -42.282 -16.912  21.017  1.00 55.39           C
ATOM    349  O   VAL    49     -42.667 -17.705  21.874  1.00 55.39           O
ATOM    350  N   VAL    50     -41.672 -17.340  19.898  1.00 99.09           N
ATOM    351  CA  VAL    50     -41.492 -18.744  19.672  1.00 99.09           C
ATOM    352  CB  VAL    50     -40.889 -19.043  18.323  1.00 99.09           C
ATOM    353  CG1 VAL    50     -39.512 -18.369  18.226  1.00 99.09           C
ATOM    354  CG2 VAL    50     -40.854 -20.567  18.118  1.00 99.09           C
ATOM    355  C   VAL    50     -40.606 -19.277  20.754  1.00 99.09           C
ATOM    356  O   VAL    50     -40.743 -20.426  21.167  1.00 99.09           O
ATOM    357  N   TRP    51     -39.654 -18.448  21.222  1.00116.90           N
ATOM    358  CA  TRP    51     -38.706 -18.778  22.254  1.00116.90           C
ATOM    359  CB  TRP    51     -37.679 -17.652  22.467  1.00116.90           C
ATOM    360  CG  TRP    51     -36.648 -17.926  23.533  1.00116.90           C
ATOM    361  CD2 TRP    51     -36.528 -17.184  24.758  1.00116.90           C
ATOM    362  CD1 TRP    51     -35.647 -18.848  23.539  1.00116.90           C
ATOM    363  NE1 TRP    51     -34.917 -18.741  24.696  1.00116.90           N
ATOM    364  CE2 TRP    51     -35.445 -17.718  25.457  1.00116.90           C
ATOM    365  CE3 TRP    51     -37.254 -16.140  25.255  1.00116.90           C
ATOM    366  CZ2 TRP    51     -35.072 -17.217  26.670  1.00116.90           C
ATOM    367  CZ3 TRP    51     -36.880 -15.641  26.482  1.00116.90           C
ATOM    368  CH2 TRP    51     -35.810 -16.170  27.176  1.00116.90           C
ATOM    369  C   TRP    51     -39.393 -19.014  23.562  1.00116.90           C
ATOM    370  O   TRP    51     -38.992 -19.894  24.318  1.00116.90           O
ATOM    371  N   GLY    52     -40.383 -18.165  23.902  1.00 37.58           N
ATOM    372  CA  GLY    52     -41.163 -18.284  25.103  1.00 37.58           C
ATOM    373  C   GLY    52     -42.066 -19.469  24.987  1.00 37.58           C
ATOM    374  O   GLY    52     -42.329 -20.154  25.972  1.00 37.58           O
ATOM    375  N   LEU    53     -42.593 -19.708  23.768  1.00104.86           N
ATOM    376  CA  LEU    53     -43.536 -20.757  23.530  1.00104.86           C
ATOM    377  CB  LEU    53     -43.997 -20.815  22.053  1.00104.86           C
ATOM    378  CG  LEU    53     -45.181 -21.758  21.718  1.00104.86           C
ATOM    379  CD1 LEU    53     -45.500 -21.691  20.217  1.00104.86           C
ATOM    380  CD2 LEU    53     -44.978 -23.211  22.186  1.00104.86           C
ATOM    381  C   LEU    53     -42.869 -22.050  23.858  1.00104.86           C
ATOM    382  O   LEU    53     -43.417 -22.868  24.594  1.00104.86           O
ATOM    383  N   THR    54     -41.650 -22.263  23.335  1.00 41.82           N
ATOM    384  CA  THR    54     -40.965 -23.496  23.571  1.00 41.82           C
ATOM    385  CB  THR    54     -39.632 -23.578  22.885  1.00 41.82           C
ATOM    386  OG1 THR    54     -39.776 -23.458  21.478  1.00 41.82           O
ATOM    387  CG2 THR    54     -38.993 -24.931  23.244  1.00 41.82           C
ATOM    388  C   THR    54     -40.676 -23.643  25.035  1.00 41.82           C
ATOM    389  O   THR    54     -40.922 -24.698  25.616  1.00 41.82           O
ATOM    390  N   VAL    55     -40.148 -22.579  25.673  1.00105.02           N
ATOM    391  CA  VAL    55     -39.724 -22.662  27.044  1.00105.02           C
ATOM    392  CB  VAL    55     -39.032 -21.422  27.542  1.00105.02           C
ATOM    393  CG1 VAL    55     -37.688 -21.276  26.810  1.00105.02           C
ATOM    394  CG2 VAL    55     -39.966 -20.219  27.356  1.00105.02           C
ATOM    395  C   VAL    55     -40.875 -22.943  27.970  1.00105.02           C
ATOM    396  O   VAL    55     -40.793 -23.830  28.819  1.00105.02           O
ATOM    397  N   GLY    56     -41.968 -22.170  27.838  1.00 59.37           N
ATOM    398  CA  GLY    56     -43.160 -22.297  28.635  1.00 59.37           C
ATOM    399  C   GLY    56     -43.859 -23.581  28.297  1.00 59.37           C
ATOM    400  O   GLY    56     -44.473 -24.207  29.160  1.00 59.37           O
ATOM    401  N   SER    57     -43.751 -24.015  27.024  1.00175.00           N
ATOM    402  CA  SER    57     -44.460 -25.154  26.506  1.00175.00           C
ATOM    403  CB  SER    57     -44.065 -26.489  27.155  1.00175.00           C
ATOM    404  OG  SER    57     -44.778 -27.550  26.536  1.00175.00           O
ATOM    405  C   SER    57     -45.929 -24.942  26.689  1.00175.00           C
ATOM    406  O   SER    57     -46.594 -25.625  27.468  1.00175.00           O
ATOM    407  N   TRP    58     -46.462 -23.948  25.955  1.00104.18           N
ATOM    408  CA  TRP    58     -47.834 -23.549  26.047  1.00104.18           C
ATOM    409  CB  TRP    58     -48.124 -22.400  25.062  1.00104.18           C
ATOM    410  CG  TRP    58     -47.324 -21.139  25.326  1.00104.18           C
ATOM    411  CD2 TRP    58     -47.219 -20.042  24.402  1.00104.18           C
ATOM    412  CD1 TRP    58     -46.555 -20.804  26.404  1.00104.18           C
ATOM    413  NE1 TRP    58     -45.983 -19.567  26.211  1.00104.18           N
ATOM    414  CE2 TRP    58     -46.382 -19.089  24.979  1.00104.18           C
ATOM    415  CE3 TRP    58     -47.773 -19.850  23.168  1.00104.18           C
ATOM    416  CZ2 TRP    58     -46.083 -17.923  24.330  1.00104.18           C
ATOM    417  CZ3 TRP    58     -47.473 -18.673  22.517  1.00104.18           C
ATOM    418  CH2 TRP    58     -46.644 -17.729  23.085  1.00104.18           C
ATOM    419  C   TRP    58     -48.732 -24.716  25.711  1.00104.18           C
ATOM    420  O   TRP    58     -49.560 -25.141  26.515  1.00104.18           O
ATOM    421  N   ILE    59     -48.565 -25.241  24.486  1.00192.25           N
ATOM    422  CA  ILE    59     -49.219 -26.319  23.787  1.00192.25           C
ATOM    423  CB  ILE    59     -49.212 -26.054  22.303  1.00192.25           C
ATOM    424  CG2 ILE    59     -47.824 -25.556  21.925  1.00192.25           C
ATOM    425  CG1 ILE    59     -49.853 -27.170  21.464  1.00192.25           C
ATOM    426  CD1 ILE    59     -50.147 -26.733  20.025  1.00192.25           C
ATOM    427  C   ILE    59     -48.818 -27.710  24.207  1.00192.25           C
ATOM    428  O   ILE    59     -49.387 -28.676  23.711  1.00192.25           O
ATOM    429  N   GLY    60     -47.732 -27.897  24.978  1.00 43.01           N
ATOM    430  CA  GLY    60     -47.431 -29.244  25.391  1.00 43.01           C
ATOM    431  C   GLY    60     -46.460 -29.803  24.403  1.00 43.01           C
ATOM    432  O   GLY    60     -45.628 -29.080  23.858  1.00 43.01           O
ATOM    433  N   SER    61     -46.536 -31.122  24.155  1.00 81.26           N
ATOM    434  CA  SER    61     -45.623 -31.758  23.254  1.00 81.26           C
ATOM    435  CB  SER    61     -45.865 -33.269  23.120  1.00 81.26           C
ATOM    436  OG  SER    61     -45.596 -33.916  24.353  1.00 81.26           O
ATOM    437  C   SER    61     -45.809 -31.162  21.894  1.00 81.26           C
ATOM    438  O   SER    61     -44.902 -31.227  21.066  1.00 81.26           O
ATOM    439  N   SER    62     -47.003 -30.592  21.634  1.00 92.02           N
ATOM    440  CA  SER    62     -47.365 -30.008  20.368  1.00 92.02           C
ATOM    441  CB  SER    62     -48.885 -29.834  20.211  1.00 92.02           C
ATOM    442  OG  SER    62     -49.181 -29.297  18.934  1.00 92.02           O
ATOM    443  C   SER    62     -46.734 -28.663  20.204  1.00 92.02           C
ATOM    444  O   SER    62     -46.925 -28.015  19.177  1.00 92.02           O
ATOM    445  N   ALA    63     -45.956 -28.206  21.200  1.00 48.33           N
ATOM    446  CA  ALA    63     -45.370 -26.895  21.123  1.00 48.33           C
ATOM    447  CB  ALA    63     -44.462 -26.567  22.322  1.00 48.33           C
ATOM    448  C   ALA    63     -44.544 -26.799  19.889  1.00 48.33           C
ATOM    449  O   ALA    63     -44.521 -25.770  19.214  1.00 48.33           O
ATOM    450  N   GLY    64     -43.865 -27.895  19.543  1.00 38.11           N
ATOM    451  CA  GLY    64     -42.975 -27.849  18.425  1.00 38.11           C
ATOM    452  C   GLY    64     -43.726 -27.459  17.191  1.00 38.11           C
ATOM    453  O   GLY    64     -43.219 -26.686  16.380  1.00 38.11           O
ATOM    454  N   LEU    65     -44.973 -27.941  17.041  1.00102.83           N
ATOM    455  CA  LEU    65     -45.713 -27.728  15.831  1.00102.83           C
ATOM    456  CB  LEU    65     -47.157 -28.245  15.932  1.00102.83           C
ATOM    457  CG  LEU    65     -47.284 -29.780  15.913  1.00102.83           C
ATOM    458  CD1 LEU    65     -46.443 -30.449  17.012  1.00102.83           C
ATOM    459  CD2 LEU    65     -48.763 -30.194  15.977  1.00102.83           C
ATOM    460  C   LEU    65     -45.794 -26.268  15.535  1.00102.83           C
ATOM    461  O   LEU    65     -45.637 -25.875  14.382  1.00102.83           O
ATOM    462  N   MET    66     -46.047 -25.419  16.545  1.00134.35           N
ATOM    463  CA  MET    66     -46.148 -24.015  16.259  1.00134.35           C
ATOM    464  CB  MET    66     -46.684 -23.187  17.432  1.00134.35           C
ATOM    465  CG  MET    66     -46.772 -21.705  17.078  1.00134.35           C
ATOM    466  SD  MET    66     -47.833 -21.363  15.644  1.00134.35           S
ATOM    467  CE  MET    66     -49.284 -22.207  16.333  1.00134.35           C
ATOM    468  C   MET    66     -44.834 -23.443  15.837  1.00134.35           C
ATOM    469  O   MET    66     -44.786 -22.584  14.955  1.00134.35           O
ATOM    470  N   ALA    67     -43.728 -23.892  16.457  1.00 33.15           N
ATOM    471  CA  ALA    67     -42.453 -23.344  16.101  1.00 33.15           C
ATOM    472  CB  ALA    67     -41.283 -23.979  16.882  1.00 33.15           C
ATOM    473  C   ALA    67     -42.271 -23.658  14.655  1.00 33.15           C
ATOM    474  O   ALA    67     -41.808 -22.829  13.874  1.00 33.15           O
ATOM    475  N   ALA    68     -42.692 -24.869  14.256  1.00 33.61           N
ATOM    476  CA  ALA    68     -42.522 -25.297  12.904  1.00 33.61           C
ATOM    477  CB  ALA    68     -43.087 -26.712  12.675  1.00 33.61           C
ATOM    478  C   ALA    68     -43.246 -24.350  11.986  1.00 33.61           C
ATOM    479  O   ALA    68     -42.692 -23.896  10.986  1.00 33.61           O
ATOM    480  N   ALA    69     -44.487 -23.969  12.333  1.00 35.07           N
ATOM    481  CA  ALA    69     -45.261 -23.150  11.442  1.00 35.07           C
ATOM    482  CB  ALA    69     -46.664 -22.845  11.992  1.00 35.07           C
ATOM    483  C   ALA    69     -44.573 -21.835  11.210  1.00 35.07           C
ATOM    484  O   ALA    69     -44.521 -21.349  10.083  1.00 35.07           O
ATOM    485  N   ALA    70     -44.019 -21.228  12.276  1.00 53.66           N
ATOM    486  CA  ALA    70     -43.403 -19.926  12.230  1.00 53.66           C
ATOM    487  CB  ALA    70     -43.005 -19.405  13.622  1.00 53.66           C
ATOM    488  C   ALA    70     -42.158 -19.903  11.390  1.00 53.66           C
ATOM    489  O   ALA    70     -41.844 -18.894  10.758  1.00 53.66           O
ATOM    490  N   SER    71     -41.418 -21.020  11.359  1.00 96.57           N
ATOM    491  CA  SER    71     -40.092 -21.050  10.807  1.00 96.57           C
ATOM    492  CB  SER    71     -39.523 -22.479  10.743  1.00 96.57           C
ATOM    493  OG  SER    71     -38.193 -22.453  10.252  1.00 96.57           O
ATOM    494  C   SER    71     -39.990 -20.471   9.421  1.00 96.57           C
ATOM    495  O   SER    71     -39.076 -19.682   9.196  1.00 96.57           O
ATOM    496  N   PRO    72     -40.834 -20.761   8.469  1.00 86.89           N
ATOM    497  CA  PRO    72     -40.604 -20.252   7.138  1.00 86.89           C
ATOM    498  CD  PRO    72     -41.641 -21.970   8.468  1.00 86.89           C
ATOM    499  CB  PRO    72     -41.700 -20.887   6.280  1.00 86.89           C
ATOM    500  CG  PRO    72     -41.987 -22.227   6.989  1.00 86.89           C
ATOM    501  C   PRO    72     -40.523 -18.754   7.052  1.00 86.89           C
ATOM    502  O   PRO    72     -39.720 -18.261   6.260  1.00 86.89           O
ATOM    503  N   TYR    73     -41.370 -18.024   7.807  1.00147.05           N
ATOM    504  CA  TYR    73     -41.429 -16.584   7.823  1.00147.05           C
ATOM    505  CB  TYR    73     -42.739 -16.103   8.482  1.00147.05           C
ATOM    506  CG  TYR    73     -42.900 -14.631   8.305  1.00147.05           C
ATOM    507  CD1 TYR    73     -43.435 -14.150   7.133  1.00147.05           C
ATOM    508  CD2 TYR    73     -42.529 -13.745   9.290  1.00147.05           C
ATOM    509  CE1 TYR    73     -43.596 -12.801   6.940  1.00147.05           C
ATOM    510  CE2 TYR    73     -42.688 -12.390   9.103  1.00147.05           C
ATOM    511  CZ  TYR    73     -43.228 -11.922   7.927  1.00147.05           C
ATOM    512  OH  TYR    73     -43.398 -10.538   7.719  1.00147.05           O
ATOM    513  C   TYR    73     -40.257 -16.010   8.574  1.00147.05           C
ATOM    514  O   TYR    73     -39.697 -14.983   8.191  1.00147.05           O
ATOM    515  N   VAL    74     -39.883 -16.652   9.697  1.00 43.37           N
ATOM    516  CA  VAL    74     -38.790 -16.213  10.521  1.00 43.37           C
ATOM    517  CB  VAL    74     -38.609 -17.099  11.722  1.00 43.37           C
ATOM    518  CG1 VAL    74     -37.312 -16.696  12.444  1.00 43.37           C
ATOM    519  CG2 VAL    74     -39.872 -17.004  12.595  1.00 43.37           C
ATOM    520  C   VAL    74     -37.521 -16.281   9.733  1.00 43.37           C
ATOM    521  O   VAL    74     -36.679 -15.389   9.819  1.00 43.37           O
ATOM    522  N   ALA    75     -37.345 -17.360   8.948  1.00 31.63           N
ATOM    523  CA  ALA    75     -36.139 -17.525   8.192  1.00 31.63           C
ATOM    524  CB  ALA    75     -36.119 -18.841   7.396  1.00 31.63           C
ATOM    525  C   ALA    75     -36.030 -16.406   7.209  1.00 31.63           C
ATOM    526  O   ALA    75     -34.967 -15.806   7.054  1.00 31.63           O
ATOM    527  N   TRP    76     -37.149 -16.066   6.550  1.00 73.17           N
ATOM    528  CA  TRP    76     -37.110 -15.055   5.536  1.00 73.17           C
ATOM    529  CB  TRP    76     -38.455 -14.831   4.826  1.00 73.17           C
ATOM    530  CG  TRP    76     -38.407 -13.752   3.769  1.00 73.17           C
ATOM    531  CD2 TRP    76     -39.002 -12.454   3.912  1.00 73.17           C
ATOM    532  CD1 TRP    76     -37.850 -13.791   2.527  1.00 73.17           C
ATOM    533  NE1 TRP    76     -38.061 -12.594   1.883  1.00 73.17           N
ATOM    534  CE2 TRP    76     -38.769 -11.764   2.725  1.00 73.17           C
ATOM    535  CE3 TRP    76     -39.688 -11.884   4.945  1.00 73.17           C
ATOM    536  CZ2 TRP    76     -39.223 -10.485   2.553  1.00 73.17           C
ATOM    537  CZ3 TRP    76     -40.140 -10.596   4.771  1.00 73.17           C
ATOM    538  CH2 TRP    76     -39.914  -9.909   3.597  1.00 73.17           C
ATOM    539  C   TRP    76     -36.703 -13.756   6.148  1.00 73.17           C
ATOM    540  O   TRP    76     -35.950 -12.996   5.541  1.00 73.17           O
ATOM    541  N   MET    77     -37.191 -13.461   7.368  1.00121.89           N
ATOM    542  CA  MET    77     -36.917 -12.186   7.962  1.00121.89           C
ATOM    543  CB  MET    77     -37.567 -12.008   9.345  1.00121.89           C
ATOM    544  CG  MET    77     -39.096 -12.081   9.330  1.00121.89           C
ATOM    545  SD  MET    77     -39.915 -10.850   8.273  1.00121.89           S
ATOM    546  CE  MET    77     -39.221  -9.406   9.127  1.00121.89           C
ATOM    547  C   MET    77     -35.437 -11.993   8.149  1.00121.89           C
ATOM    548  O   MET    77     -34.875 -10.975   7.745  1.00121.89           O
ATOM    549  N   SER    78     -34.759 -12.991   8.742  1.00 87.48           N
ATOM    550  CA  SER    78     -33.365 -12.873   9.067  1.00 87.48           C
ATOM    551  CB  SER    78     -32.866 -14.097   9.857  1.00 87.48           C
ATOM    552  OG  SER    78     -33.667 -14.296  11.014  1.00 87.48           O
ATOM    553  C   SER    78     -32.541 -12.776   7.821  1.00 87.48           C
ATOM    554  O   SER    78     -31.667 -11.917   7.713  1.00 87.48           O
ATOM    555  N   VAL    79     -32.789 -13.661   6.839  1.00107.51           N
ATOM    556  CA  VAL    79     -31.973 -13.645   5.660  1.00107.51           C
ATOM    557  CB  VAL    79     -32.205 -14.811   4.740  1.00107.51           C
ATOM    558  CG1 VAL    79     -31.768 -16.103   5.457  1.00107.51           C
ATOM    559  CG2 VAL    79     -33.675 -14.810   4.298  1.00107.51           C
ATOM    560  C   VAL    79     -32.169 -12.364   4.897  1.00107.51           C
ATOM    561  O   VAL    79     -31.209 -11.791   4.388  1.00107.51           O
ATOM    562  N   THR    80     -33.418 -11.877   4.801  1.00129.91           N
ATOM    563  CA  THR    80     -33.741 -10.701   4.035  1.00129.91           C
ATOM    564  CB  THR    80     -35.227 -10.528   3.922  1.00129.91           C
ATOM    565  OG1 THR    80     -35.536  -9.554   2.942  1.00129.91           O
ATOM    566  CG2 THR    80     -35.798 -10.129   5.292  1.00129.91           C
ATOM    567  C   THR    80     -33.132  -9.469   4.648  1.00129.91           C
ATOM    568  O   THR    80     -32.716  -8.556   3.934  1.00129.91           O
ATOM    569  N   ALA    81     -33.059  -9.400   5.990  1.00 33.77           N
ATOM    570  CA  ALA    81     -32.531  -8.221   6.619  1.00 33.77           C
ATOM    571  CB  ALA    81     -32.518  -8.325   8.155  1.00 33.77           C
ATOM    572  C   ALA    81     -31.121  -8.031   6.156  1.00 33.77           C
ATOM    573  O   ALA    81     -30.712  -6.919   5.825  1.00 33.77           O
ATOM    574  N   GLY    82     -30.342  -9.124   6.087  1.00 27.25           N
ATOM    575  CA  GLY    82     -28.980  -9.018   5.655  1.00 27.25           C
ATOM    576  C   GLY    82     -28.982  -8.509   4.254  1.00 27.25           C
ATOM    577  O   GLY    82     -28.115  -7.732   3.868  1.00 27.25           O
ATOM    578  N   GLN    83     -29.964  -8.946   3.451  1.00 99.23           N
ATOM    579  CA  GLN    83     -30.060  -8.592   2.066  1.00 99.23           C
ATOM    580  CB  GLN    83     -31.291  -9.280   1.459  1.00 99.23           C
ATOM    581  CG  GLN    83     -31.241 -10.802   1.636  1.00 99.23           C
ATOM    582  CD  GLN    83     -32.632 -11.358   1.354  1.00 99.23           C
ATOM    583  OE1 GLN    83     -33.554 -10.612   1.032  1.00 99.23           O
ATOM    584  NE2 GLN    83     -32.800 -12.701   1.489  1.00 99.23           N
ATOM    585  C   GLN    83     -30.228  -7.100   1.945  1.00 99.23           C
ATOM    586  O   GLN    83     -29.560  -6.460   1.135  1.00 99.23           O
ATOM    587  N   ALA    84     -31.121  -6.511   2.763  1.00 37.98           N
ATOM    588  CA  ALA    84     -31.419  -5.100   2.709  1.00 37.98           C
ATOM    589  CB  ALA    84     -32.575  -4.710   3.647  1.00 37.98           C
ATOM    590  C   ALA    84     -30.228  -4.291   3.111  1.00 37.98           C
ATOM    591  O   ALA    84     -29.931  -3.257   2.513  1.00 37.98           O
ATOM    592  N   GLN    85     -29.514  -4.733   4.158  1.00114.94           N
ATOM    593  CA  GLN    85     -28.354  -4.010   4.583  1.00114.94           C
ATOM    594  CB  GLN    85     -27.672  -4.614   5.821  1.00114.94           C
ATOM    595  CG  GLN    85     -28.398  -4.308   7.133  1.00114.94           C
ATOM    596  CD  GLN    85     -28.205  -2.827   7.437  1.00114.94           C
ATOM    597  OE1 GLN    85     -28.370  -1.975   6.565  1.00114.94           O
ATOM    598  NE2 GLN    85     -27.843  -2.506   8.710  1.00114.94           N
ATOM    599  C   GLN    85     -27.370  -4.038   3.459  1.00114.94           C
ATOM    600  O   GLN    85     -26.658  -3.060   3.233  1.00114.94           O
ATOM    601  N   LEU    86     -27.283  -5.166   2.725  1.00153.73           N
ATOM    602  CA  LEU    86     -26.344  -5.188   1.637  1.00153.73           C
ATOM    603  CB  LEU    86     -26.244  -6.506   0.838  1.00153.73           C
ATOM    604  CG  LEU    86     -25.262  -7.560   1.386  1.00153.73           C
ATOM    605  CD1 LEU    86     -23.824  -7.026   1.356  1.00153.73           C
ATOM    606  CD2 LEU    86     -25.655  -8.096   2.762  1.00153.73           C
ATOM    607  C   LEU    86     -26.703  -4.164   0.617  1.00153.73           C
ATOM    608  O   LEU    86     -25.850  -3.396   0.174  1.00153.73           O
ATOM    609  N   THR    87     -27.988  -4.112   0.231  1.00128.33           N
ATOM    610  CA  THR    87     -28.393  -3.209  -0.803  1.00128.33           C
ATOM    611  CB  THR    87     -29.800  -3.444  -1.276  1.00128.33           C
ATOM    612  OG1 THR    87     -30.140  -2.515  -2.293  1.00128.33           O
ATOM    613  CG2 THR    87     -30.768  -3.374  -0.094  1.00128.33           C
ATOM    614  C   THR    87     -28.184  -1.808  -0.346  1.00128.33           C
ATOM    615  O   THR    87     -27.862  -0.936  -1.144  1.00128.33           O
ATOM    616  N   ALA    88     -28.352  -1.549   0.963  1.00 41.30           N
ATOM    617  CA  ALA    88     -28.160  -0.214   1.440  1.00 41.30           C
ATOM    618  CB  ALA    88     -28.376  -0.116   2.948  1.00 41.30           C
ATOM    619  C   ALA    88     -26.747   0.215   1.169  1.00 41.30           C
ATOM    620  O   ALA    88     -26.510   1.299   0.638  1.00 41.30           O
ATOM    621  N   ALA    89     -25.764  -0.637   1.506  1.00 51.80           N
ATOM    622  CA  ALA    89     -24.376  -0.307   1.322  1.00 51.80           C
ATOM    623  CB  ALA    89     -23.431  -1.375   1.888  1.00 51.80           C
ATOM    624  C   ALA    89     -24.076  -0.194  -0.136  1.00 51.80           C
ATOM    625  O   ALA    89     -23.228   0.593  -0.551  1.00 51.80           O
ATOM    626  N   GLN    90     -24.710  -1.059  -0.942  1.00 78.14           N
ATOM    627  CA  GLN    90     -24.485  -1.106  -2.358  1.00 78.14           C
ATOM    628  CB  GLN    90     -24.997  -2.413  -2.986  1.00 78.14           C
ATOM    629  CG  GLN    90     -24.326  -3.650  -2.378  1.00 78.14           C
ATOM    630  CD  GLN    90     -22.827  -3.583  -2.657  1.00 78.14           C
ATOM    631  OE1 GLN    90     -22.369  -3.850  -3.766  1.00 78.14           O
ATOM    632  NE2 GLN    90     -22.035  -3.213  -1.617  1.00 78.14           N
ATOM    633  C   GLN    90     -25.101   0.065  -3.051  1.00 78.14           C
ATOM    634  O   GLN    90     -24.600   0.512  -4.081  1.00 78.14           O
ATOM    635  N   VAL    91     -26.240   0.570  -2.546  1.00 69.61           N
ATOM    636  CA  VAL    91     -26.834   1.679  -3.223  1.00 69.61           C
ATOM    637  CB  VAL    91     -28.153   2.098  -2.661  1.00 69.61           C
ATOM    638  CG1 VAL    91     -28.616   3.284  -3.507  1.00 69.61           C
ATOM    639  CG2 VAL    91     -29.133   0.915  -2.709  1.00 69.61           C
ATOM    640  C   VAL    91     -25.882   2.812  -3.111  1.00 69.61           C
ATOM    641  O   VAL    91     -25.686   3.531  -4.084  1.00 69.61           O
ATOM    642  N   ARG    92     -25.279   2.992  -1.913  1.00126.70           N
ATOM    643  CA  ARG    92     -24.353   4.046  -1.586  1.00126.70           C
ATOM    644  CB  ARG    92     -24.006   4.070  -0.086  1.00126.70           C
ATOM    645  CG  ARG    92     -23.076   5.215   0.322  1.00126.70           C
ATOM    646  CD  ARG    92     -22.790   5.268   1.827  1.00126.70           C
ATOM    647  NE  ARG    92     -22.038   6.528   2.098  1.00126.70           N
ATOM    648  CZ  ARG    92     -22.690   7.645   2.539  1.00126.70           C
ATOM    649  NH1 ARG    92     -24.006   7.581   2.887  1.00126.70           N
ATOM    650  NH2 ARG    92     -22.022   8.834   2.635  1.00126.70           N
ATOM    651  C   ARG    92     -23.073   3.878  -2.338  1.00126.70           C
ATOM    652  O   ARG    92     -22.504   4.853  -2.830  1.00126.70           O
ATOM    653  N   VAL    93     -22.575   2.632  -2.444  1.00 99.50           N
ATOM    654  CA  VAL    93     -21.348   2.429  -3.148  1.00 99.50           C
ATOM    655  CB  VAL    93     -20.891   0.995  -3.205  1.00 99.50           C
ATOM    656  CG1 VAL    93     -21.884   0.170  -4.036  1.00 99.50           C
ATOM    657  CG2 VAL    93     -19.467   0.964  -3.786  1.00 99.50           C
ATOM    658  C   VAL    93     -21.618   2.883  -4.538  1.00 99.50           C
ATOM    659  O   VAL    93     -20.762   3.464  -5.201  1.00 99.50           O
ATOM    660  N   ALA    94     -22.854   2.646  -5.005  1.00 46.98           N
ATOM    661  CA  ALA    94     -23.200   3.021  -6.334  1.00 46.98           C
ATOM    662  CB  ALA    94     -24.670   2.703  -6.671  1.00 46.98           C
ATOM    663  C   ALA    94     -23.002   4.507  -6.499  1.00 46.98           C
ATOM    664  O   ALA    94     -22.430   4.944  -7.497  1.00 46.98           O
ATOM    665  N   ALA    95     -23.456   5.322  -5.523  1.00 53.38           N
ATOM    666  CA  ALA    95     -23.403   6.765  -5.632  1.00 53.38           C
ATOM    667  CB  ALA    95     -24.102   7.536  -4.508  1.00 53.38           C
ATOM    668  C   ALA    95     -22.010   7.268  -5.580  1.00 53.38           C
ATOM    669  O   ALA    95     -21.632   8.153  -6.347  1.00 53.38           O
ATOM    670  N   ALA    96     -21.213   6.701  -4.661  1.00 42.85           N
ATOM    671  CA  ALA    96     -19.873   7.155  -4.452  1.00 42.85           C
ATOM    672  CB  ALA    96     -19.105   6.310  -3.422  1.00 42.85           C
ATOM    673  C   ALA    96     -19.189   6.998  -5.760  1.00 42.85           C
ATOM    674  O   ALA    96     -18.320   7.789  -6.117  1.00 42.85           O
ATOM    675  N   ALA    97     -19.565   5.947  -6.508  1.00 32.74           N
ATOM    676  CA  ALA    97     -18.960   5.721  -7.787  1.00 32.74           C
ATOM    677  CB  ALA    97     -19.512   4.471  -8.492  1.00 32.74           C
ATOM    678  C   ALA    97     -19.237   6.895  -8.682  1.00 32.74           C
ATOM    679  O   ALA    97     -18.357   7.352  -9.410  1.00 32.74           O
ATOM    680  N   TYR    98     -20.480   7.410  -8.665  1.00 60.72           N
ATOM    681  CA  TYR    98     -20.844   8.538  -9.481  1.00 60.72           C
ATOM    682  CB  TYR    98     -22.337   8.879  -9.374  1.00 60.72           C
ATOM    683  CG  TYR    98     -22.536  10.176 -10.073  1.00 60.72           C
ATOM    684  CD1 TYR    98     -22.521  10.229 -11.444  1.00 60.72           C
ATOM    685  CD2 TYR    98     -22.741  11.335  -9.355  1.00 60.72           C
ATOM    686  CE1 TYR    98     -22.707  11.423 -12.095  1.00 60.72           C
ATOM    687  CE2 TYR    98     -22.929  12.533 -10.002  1.00 60.72           C
ATOM    688  CZ  TYR    98     -22.910  12.575 -11.377  1.00 60.72           C
ATOM    689  OH  TYR    98     -23.102  13.794 -12.060  1.00 60.72           O
ATOM    690  C   TYR    98     -20.091   9.749  -9.034  1.00 60.72           C
ATOM    691  O   TYR    98     -19.592  10.523  -9.851  1.00 60.72           O
ATOM    692  N   GLU    99     -19.984   9.942  -7.708  1.00 44.93           N
ATOM    693  CA  GLU    99     -19.354  11.118  -7.183  1.00 44.93           C
ATOM    694  CB  GLU    99     -19.319  11.163  -5.648  1.00 44.93           C
ATOM    695  CG  GLU    99     -20.684  11.398  -5.003  1.00 44.93           C
ATOM    696  CD  GLU    99     -20.476  11.488  -3.497  1.00 44.93           C
ATOM    697  OE1 GLU    99     -19.479  12.132  -3.075  1.00 44.93           O
ATOM    698  OE2 GLU    99     -21.307  10.907  -2.748  1.00 44.93           O
ATOM    699  C   GLU    99     -17.932  11.167  -7.624  1.00 44.93           C
ATOM    700  O   GLU    99     -17.426  12.240  -7.945  1.00 44.93           O
ATOM    701  N   THR   100     -17.239  10.014  -7.623  1.00106.95           N
ATOM    702  CA  THR   100     -15.856  10.012  -8.005  1.00106.95           C
ATOM    703  CB  THR   100     -15.147   8.714  -7.749  1.00106.95           C
ATOM    704  OG1 THR   100     -13.756   8.868  -7.997  1.00106.95           O
ATOM    705  CG2 THR   100     -15.735   7.626  -8.660  1.00106.95           C
ATOM    706  C   THR   100     -15.712  10.344  -9.465  1.00106.95           C
ATOM    707  O   THR   100     -14.776  11.039  -9.852  1.00106.95           O
ATOM    708  N   ALA   101     -16.620   9.836 -10.322  1.00 41.84           N
ATOM    709  CA  ALA   101     -16.557  10.052 -11.746  1.00 41.84           C
ATOM    710  CB  ALA   101     -17.624   9.259 -12.517  1.00 41.84           C
ATOM    711  C   ALA   101     -16.762  11.501 -12.073  1.00 41.84           C
ATOM    712  O   ALA   101     -16.156  12.028 -13.006  1.00 41.84           O
ATOM    713  N   TYR   102     -17.675  12.164 -11.343  1.00 62.81           N
ATOM    714  CA  TYR   102     -17.965  13.555 -11.553  1.00 62.81           C
ATOM    715  CB  TYR   102     -19.112  14.042 -10.644  1.00 62.81           C
ATOM    716  CG  TYR   102     -19.489  15.448 -10.982  1.00 62.81           C
ATOM    717  CD1 TYR   102     -18.712  16.506 -10.572  1.00 62.81           C
ATOM    718  CD2 TYR   102     -20.640  15.718 -11.691  1.00 62.81           C
ATOM    719  CE1 TYR   102     -19.058  17.803 -10.875  1.00 62.81           C
ATOM    720  CE2 TYR   102     -20.993  17.013 -11.995  1.00 62.81           C
ATOM    721  CZ  TYR   102     -20.204  18.061 -11.585  1.00 62.81           C
ATOM    722  OH  TYR   102     -20.566  19.391 -11.895  1.00 62.81           O
ATOM    723  C   TYR   102     -16.735  14.328 -11.195  1.00 62.81           C
ATOM    724  O   TYR   102     -16.347  15.265 -11.891  1.00 62.81           O
ATOM    725  N   ARG   103     -16.068  13.931 -10.095  1.00110.52           N
ATOM    726  CA  ARG   103     -14.939  14.677  -9.626  1.00110.52           C
ATOM    727  CB  ARG   103     -14.297  14.066  -8.373  1.00110.52           C
ATOM    728  CG  ARG   103     -15.220  14.084  -7.153  1.00110.52           C
ATOM    729  CD  ARG   103     -15.502  15.486  -6.606  1.00110.52           C
ATOM    730  NE  ARG   103     -14.233  16.008  -6.029  1.00110.52           N
ATOM    731  CZ  ARG   103     -13.951  15.796  -4.710  1.00110.52           C
ATOM    732  NH1 ARG   103     -14.844  15.126  -3.925  1.00110.52           N
ATOM    733  NH2 ARG   103     -12.776  16.244  -4.182  1.00110.52           N
ATOM    734  C   ARG   103     -13.880  14.729 -10.694  1.00110.52           C
ATOM    735  O   ARG   103     -13.336  15.795 -10.974  1.00110.52           O
ATOM    736  N   LEU   104     -13.550  13.572 -11.299  1.00176.14           N
ATOM    737  CA  LEU   104     -12.534  13.426 -12.315  1.00176.14           C
ATOM    738  CB  LEU   104     -12.072  11.971 -12.486  1.00176.14           C
ATOM    739  CG  LEU   104     -11.155  11.509 -11.340  1.00176.14           C
ATOM    740  CD1 LEU   104      -9.760  12.139 -11.469  1.00176.14           C
ATOM    741  CD2 LEU   104     -11.788  11.801  -9.969  1.00176.14           C
ATOM    742  C   LEU   104     -12.930  13.977 -13.655  1.00176.14           C
ATOM    743  O   LEU   104     -12.065  14.365 -14.439  1.00176.14           O
ATOM    744  N   THR   105     -14.232  13.974 -13.994  1.00 57.49           N
ATOM    745  CA  THR   105     -14.608  14.439 -15.301  1.00 57.49           C
ATOM    746  CB  THR   105     -16.060  14.257 -15.608  1.00 57.49           C
ATOM    747  OG1 THR   105     -16.375  12.877 -15.567  1.00 57.49           O
ATOM    748  CG2 THR   105     -16.364  14.829 -17.003  1.00 57.49           C
ATOM    749  C   THR   105     -14.291  15.894 -15.437  1.00 57.49           C
ATOM    750  O   THR   105     -14.519  16.687 -14.525  1.00 57.49           O
ATOM    751  N   VAL   106     -13.748  16.279 -16.613  1.00 58.41           N
ATOM    752  CA  VAL   106     -13.392  17.644 -16.883  1.00 58.41           C
ATOM    753  CB  VAL   106     -12.601  17.782 -18.151  1.00 58.41           C
ATOM    754  CG1 VAL   106     -12.276  19.263 -18.389  1.00 58.41           C
ATOM    755  CG2 VAL   106     -11.360  16.886 -18.049  1.00 58.41           C
ATOM    756  C   VAL   106     -14.668  18.413 -17.052  1.00 58.41           C
ATOM    757  O   VAL   106     -15.587  17.950 -17.728  1.00 58.41           O
ATOM    758  N   PRO   107     -14.755  19.590 -16.482  1.00 77.57           N
ATOM    759  CA  PRO   107     -15.979  20.341 -16.568  1.00 77.57           C
ATOM    760  CD  PRO   107     -14.009  19.906 -15.273  1.00 77.57           C
ATOM    761  CB  PRO   107     -15.815  21.509 -15.599  1.00 77.57           C
ATOM    762  CG  PRO   107     -14.860  20.952 -14.527  1.00 77.57           C
ATOM    763  C   PRO   107     -16.255  20.746 -17.979  1.00 77.57           C
ATOM    764  O   PRO   107     -15.312  20.991 -18.729  1.00 77.57           O
ATOM    765  N   PRO   108     -17.503  20.826 -18.349  1.00 89.72           N
ATOM    766  CA  PRO   108     -17.831  21.156 -19.703  1.00 89.72           C
ATOM    767  CD  PRO   108     -18.553  20.053 -17.708  1.00 89.72           C
ATOM    768  CB  PRO   108     -19.339  20.984 -19.817  1.00 89.72           C
ATOM    769  CG  PRO   108     -19.653  19.896 -18.774  1.00 89.72           C
ATOM    770  C   PRO   108     -17.340  22.501 -20.137  1.00 89.72           C
ATOM    771  O   PRO   108     -17.009  22.619 -21.315  1.00 89.72           O
ATOM    772  N   PRO   109     -17.302  23.510 -19.316  1.00118.05           N
ATOM    773  CA  PRO   109     -16.800  24.785 -19.755  1.00118.05           C
ATOM    774  CD  PRO   109     -18.119  23.616 -18.121  1.00118.05           C
ATOM    775  CB  PRO   109     -17.217  25.794 -18.683  1.00118.05           C
ATOM    776  CG  PRO   109     -17.649  24.933 -17.479  1.00118.05           C
ATOM    777  C   PRO   109     -15.328  24.739 -19.989  1.00118.05           C
ATOM    778  O   PRO   109     -14.830  25.465 -20.849  1.00118.05           O
ATOM    779  N   VAL   110     -14.621  23.888 -19.228  1.00 40.93           N
ATOM    780  CA  VAL   110     -13.197  23.786 -19.309  1.00 40.93           C
ATOM    781  CB  VAL   110     -12.673  22.764 -18.335  1.00 40.93           C
ATOM    782  CG1 VAL   110     -11.151  22.621 -18.503  1.00 40.93           C
ATOM    783  CG2 VAL   110     -13.121  23.169 -16.919  1.00 40.93           C
ATOM    784  C   VAL   110     -12.849  23.320 -20.685  1.00 40.93           C
ATOM    785  O   VAL   110     -11.903  23.812 -21.296  1.00 40.93           O
ATOM    786  N   ILE   111     -13.605  22.333 -21.200  1.00107.51           N
ATOM    787  CA  ILE   111     -13.319  21.785 -22.493  1.00107.51           C
ATOM    788  CB  ILE   111     -14.082  20.516 -22.755  1.00107.51           C
ATOM    789  CG2 ILE   111     -13.630  19.477 -21.712  1.00107.51           C
ATOM    790  CG1 ILE   111     -15.593  20.775 -22.752  1.00107.51           C
ATOM    791  CD1 ILE   111     -16.432  19.539 -23.075  1.00107.51           C
ATOM    792  C   ILE   111     -13.584  22.791 -23.586  1.00107.51           C
ATOM    793  O   ILE   111     -12.767  22.970 -24.486  1.00107.51           O
ATOM    794  N   ALA   112     -14.720  23.508 -23.538  1.00 40.56           N
ATOM    795  CA  ALA   112     -15.054  24.427 -24.598  1.00 40.56           C
ATOM    796  CB  ALA   112     -16.434  25.088 -24.412  1.00 40.56           C
ATOM    797  C   ALA   112     -14.036  25.510 -24.668  1.00 40.56           C
ATOM    798  O   ALA   112     -13.720  26.001 -25.751  1.00 40.56           O
ATOM    799  N   GLU   113     -13.509  25.935 -23.508  1.00 91.01           N
ATOM    800  CA  GLU   113     -12.590  27.027 -23.540  1.00 91.01           C
ATOM    801  CB  GLU   113     -12.143  27.530 -22.163  1.00 91.01           C
ATOM    802  CG  GLU   113     -11.284  26.530 -21.403  1.00 91.01           C
ATOM    803  CD  GLU   113     -10.646  27.290 -20.258  1.00 91.01           C
ATOM    804  OE1 GLU   113     -10.929  28.511 -20.123  1.00 91.01           O
ATOM    805  OE2 GLU   113      -9.858  26.659 -19.507  1.00 91.01           O
ATOM    806  C   GLU   113     -11.362  26.635 -24.303  1.00 91.01           C
ATOM    807  O   GLU   113     -10.850  27.439 -25.081  1.00 91.01           O
ATOM    808  N   ASN   114     -10.849  25.395 -24.128  1.00106.83           N
ATOM    809  CA  ASN   114      -9.641  25.098 -24.843  1.00106.83           C
ATOM    810  CB  ASN   114      -8.882  23.791 -24.493  1.00106.83           C
ATOM    811  CG  ASN   114      -9.423  22.548 -25.190  1.00106.83           C
ATOM    812  OD1 ASN   114     -10.470  22.000 -24.863  1.00106.83           O
ATOM    813  ND2 ASN   114      -8.637  22.052 -26.183  1.00106.83           N
ATOM    814  C   ASN   114      -9.963  25.098 -26.307  1.00106.83           C
ATOM    815  O   ASN   114      -9.134  25.469 -27.136  1.00106.83           O
ATOM    816  N   ARG   115     -11.193  24.681 -26.663  1.00141.15           N
ATOM    817  CA  ARG   115     -11.578  24.601 -28.042  1.00141.15           C
ATOM    818  CB  ARG   115     -12.967  23.963 -28.236  1.00141.15           C
ATOM    819  CG  ARG   115     -13.065  22.536 -27.677  1.00141.15           C
ATOM    820  CD  ARG   115     -11.787  21.702 -27.834  1.00141.15           C
ATOM    821  NE  ARG   115     -11.555  21.470 -29.287  1.00141.15           N
ATOM    822  CZ  ARG   115     -10.313  21.145 -29.748  1.00141.15           C
ATOM    823  NH1 ARG   115      -9.268  21.000 -28.880  1.00141.15           N
ATOM    824  NH2 ARG   115     -10.108  20.985 -31.084  1.00141.15           N
ATOM    825  C   ARG   115     -11.583  25.966 -28.661  1.00141.15           C
ATOM    826  O   ARG   115     -11.162  26.126 -29.805  1.00141.15           O
ATOM    827  N   THR   116     -12.079  26.988 -27.934  1.00107.20           N
ATOM    828  CA  THR   116     -12.131  28.314 -28.485  1.00107.20           C
ATOM    829  CB  THR   116     -12.926  29.298 -27.678  1.00107.20           C
ATOM    830  OG1 THR   116     -12.951  30.550 -28.350  1.00107.20           O
ATOM    831  CG2 THR   116     -12.292  29.456 -26.289  1.00107.20           C
ATOM    832  C   THR   116     -10.747  28.858 -28.637  1.00107.20           C
ATOM    833  O   THR   116     -10.468  29.577 -29.594  1.00107.20           O
ATOM    834  N   GLU   117      -9.843  28.540 -27.690  1.00 60.91           N
ATOM    835  CA  GLU   117      -8.502  29.050 -27.735  1.00 60.91           C
ATOM    836  CB  GLU   117      -7.654  28.626 -26.521  1.00 60.91           C
ATOM    837  CG  GLU   117      -8.162  29.206 -25.197  1.00 60.91           C
ATOM    838  CD  GLU   117      -7.173  28.841 -24.097  1.00 60.91           C
ATOM    839  OE1 GLU   117      -6.279  27.992 -24.361  1.00 60.91           O
ATOM    840  OE2 GLU   117      -7.293  29.411 -22.979  1.00 60.91           O
ATOM    841  C   GLU   117      -7.840  28.525 -28.972  1.00 60.91           C
ATOM    842  O   GLU   117      -7.039  29.213 -29.603  1.00 60.91           O
ATOM    843  N   LEU   118      -8.160  27.275 -29.351  1.00 48.06           N
ATOM    844  CA  LEU   118      -7.590  26.709 -30.536  1.00 48.06           C
ATOM    845  CB  LEU   118      -8.124  25.298 -30.841  1.00 48.06           C
ATOM    846  CG  LEU   118      -7.552  24.697 -32.140  1.00 48.06           C
ATOM    847  CD1 LEU   118      -6.055  24.382 -32.006  1.00 48.06           C
ATOM    848  CD2 LEU   118      -8.380  23.498 -32.627  1.00 48.06           C
ATOM    849  C   LEU   118      -8.013  27.575 -31.680  1.00 48.06           C
ATOM    850  O   LEU   118      -7.223  27.897 -32.565  1.00 48.06           O
ATOM    851  N   MET   119      -9.291  27.984 -31.674  1.00 39.42           N
ATOM    852  CA  MET   119      -9.848  28.786 -32.723  1.00 39.42           C
ATOM    853  CB  MET   119     -11.357  28.996 -32.521  1.00 39.42           C
ATOM    854  CG  MET   119     -12.083  29.469 -33.777  1.00 39.42           C
ATOM    855  SD  MET   119     -13.889  29.510 -33.601  1.00 39.42           S
ATOM    856  CE  MET   119     -13.837  30.854 -32.384  1.00 39.42           C
ATOM    857  C   MET   119      -9.178  30.132 -32.750  1.00 39.42           C
ATOM    858  O   MET   119      -8.892  30.672 -33.817  1.00 39.42           O
ATOM    859  N   ILE   120      -8.902  30.716 -31.568  1.00 46.20           N
ATOM    860  CA  ILE   120      -8.325  32.031 -31.512  1.00 46.20           C
ATOM    861  CB  ILE   120      -8.103  32.541 -30.116  1.00 46.20           C
ATOM    862  CG2 ILE   120      -7.386  33.894 -30.247  1.00 46.20           C
ATOM    863  CG1 ILE   120      -9.405  32.628 -29.306  1.00 46.20           C
ATOM    864  CD1 ILE   120      -9.163  32.939 -27.827  1.00 46.20           C
ATOM    865  C   ILE   120      -6.957  32.016 -32.110  1.00 46.20           C
ATOM    866  O   ILE   120      -6.610  32.879 -32.914  1.00 46.20           O
ATOM    867  N   LEU   121      -6.148  31.016 -31.725  1.00152.79           N
ATOM    868  CA  LEU   121      -4.777  30.964 -32.127  1.00152.79           C
ATOM    869  CB  LEU   121      -3.994  29.849 -31.439  1.00152.79           C
ATOM    870  CG  LEU   121      -2.497  29.949 -31.739  1.00152.79           C
ATOM    871  CD1 LEU   121      -1.933  31.299 -31.276  1.00152.79           C
ATOM    872  CD2 LEU   121      -1.741  28.776 -31.110  1.00152.79           C
ATOM    873  C   LEU   121      -4.683  30.777 -33.604  1.00152.79           C
ATOM    874  O   LEU   121      -3.734  31.252 -34.226  1.00152.79           O
ATOM    875  N   ILE   122      -5.630  30.037 -34.210  1.00103.43           N
ATOM    876  CA  ILE   122      -5.545  29.867 -35.628  1.00103.43           C
ATOM    877  CB  ILE   122      -6.529  28.895 -36.231  1.00103.43           C
ATOM    878  CG2 ILE   122      -6.197  27.492 -35.696  1.00103.43           C
ATOM    879  CG1 ILE   122      -7.982  29.348 -36.029  1.00103.43           C
ATOM    880  CD1 ILE   122      -8.994  28.562 -36.864  1.00103.43           C
ATOM    881  C   ILE   122      -5.739  31.198 -36.302  1.00103.43           C
ATOM    882  O   ILE   122      -5.018  31.535 -37.240  1.00103.43           O
ATOM    883  N   ALA   123      -6.704  32.010 -35.830  1.00 44.88           N
ATOM    884  CA  ALA   123      -6.996  33.249 -36.494  1.00 44.88           C
ATOM    885  CB  ALA   123      -8.140  34.028 -35.824  1.00 44.88           C
ATOM    886  C   ALA   123      -5.790  34.149 -36.495  1.00 44.88           C
ATOM    887  O   ALA   123      -5.475  34.764 -37.513  1.00 44.88           O
ATOM    888  N   THR   124      -5.098  34.248 -35.343  1.00145.08           N
ATOM    889  CA  THR   124      -3.951  35.084 -35.095  1.00145.08           C
ATOM    890  CB  THR   124      -3.667  35.241 -33.629  1.00145.08           C
ATOM    891  OG1 THR   124      -2.531  36.070 -33.436  1.00145.08           O
ATOM    892  CG2 THR   124      -3.434  33.854 -33.010  1.00145.08           C
ATOM    893  C   THR   124      -2.682  34.605 -35.742  1.00145.08           C
ATOM    894  O   THR   124      -1.788  35.418 -35.957  1.00145.08           O
ATOM    895  N   ASN   125      -2.500  33.300 -36.033  1.00227.06           N
ATOM    896  CA  ASN   125      -1.177  32.984 -36.494  1.00227.06           C
ATOM    897  CB  ASN   125      -0.688  31.546 -36.176  1.00227.06           C
ATOM    898  CG  ASN   125      -1.368  30.479 -37.019  1.00227.06           C
ATOM    899  OD1 ASN   125      -0.698  29.903 -37.873  1.00227.06           O
ATOM    900  ND2 ASN   125      -2.680  30.210 -36.797  1.00227.06           N
ATOM    901  C   ASN   125      -1.021  33.314 -37.963  1.00227.06           C
ATOM    902  O   ASN   125      -1.050  32.465 -38.854  1.00227.06           O
ATOM    903  N   LEU   126      -0.839  34.615 -38.256  1.00171.47           N
ATOM    904  CA  LEU   126      -0.667  35.089 -39.599  1.00171.47           C
ATOM    905  CB  LEU   126      -0.598  36.622 -39.632  1.00171.47           C
ATOM    906  CG  LEU   126      -1.827  37.304 -39.008  1.00171.47           C
ATOM    907  CD1 LEU   126      -1.699  38.834 -39.066  1.00171.47           C
ATOM    908  CD2 LEU   126      -3.132  36.787 -39.634  1.00171.47           C
ATOM    909  C   LEU   126       0.656  34.606 -40.103  1.00171.47           C
ATOM    910  O   LEU   126       0.783  34.100 -41.219  1.00171.47           O
ATOM    911  N   LEU   127       1.685  34.819 -39.261  1.00 60.70           N
ATOM    912  CA  LEU   127       3.051  34.466 -39.498  1.00 60.70           C
ATOM    913  CB  LEU   127       4.003  35.198 -38.538  1.00 60.70           C
ATOM    914  CG  LEU   127       3.877  36.731 -38.681  1.00 60.70           C
ATOM    915  CD1 LEU   127       4.853  37.480 -37.760  1.00 60.70           C
ATOM    916  CD2 LEU   127       3.978  37.160 -40.155  1.00 60.70           C
ATOM    917  C   LEU   127       3.216  32.981 -39.378  1.00 60.70           C
ATOM    918  O   LEU   127       4.031  32.383 -40.075  1.00 60.70           O
ATOM    919  N   GLY   128       2.451  32.326 -38.485  1.00 23.86           N
ATOM    920  CA  GLY   128       2.601  30.904 -38.364  1.00 23.86           C
ATOM    921  C   GLY   128       3.511  30.620 -37.216  1.00 23.86           C
ATOM    922  O   GLY   128       3.900  29.476 -36.986  1.00 23.86           O
ATOM    923  N   GLN   129       3.876  31.677 -36.465  1.00103.04           N
ATOM    924  CA  GLN   129       4.745  31.558 -35.329  1.00103.04           C
ATOM    925  CB  GLN   129       5.121  32.908 -34.703  1.00103.04           C
ATOM    926  CG  GLN   129       5.988  33.792 -35.602  1.00103.04           C
ATOM    927  CD  GLN   129       7.367  33.160 -35.771  1.00103.04           C
ATOM    928  OE1 GLN   129       7.567  32.237 -36.564  1.00103.04           O
ATOM    929  NE2 GLN   129       8.363  33.688 -35.013  1.00103.04           N
ATOM    930  C   GLN   129       4.066  30.770 -34.245  1.00103.04           C
ATOM    931  O   GLN   129       4.717  30.029 -33.512  1.00103.04           O
ATOM    932  N   ASN   130       2.735  30.946 -34.132  1.00 88.51           N
ATOM    933  CA  ASN   130       1.817  30.456 -33.129  1.00 88.51           C
ATOM    934  CB  ASN   130       0.439  31.121 -33.278  1.00 88.51           C
ATOM    935  CG  ASN   130       0.620  32.615 -33.033  1.00 88.51           C
ATOM    936  OD1 ASN   130       1.125  33.025 -31.988  1.00 88.51           O
ATOM    937  ND2 ASN   130       0.210  33.456 -34.020  1.00 88.51           N
ATOM    938  C   ASN   130       1.602  28.966 -33.160  1.00 88.51           C
ATOM    939  O   ASN   130       1.136  28.391 -32.176  1.00 88.51           O
ATOM    940  N   THR   131       1.941  28.296 -34.273  1.00 73.73           N
ATOM    941  CA  THR   131       1.558  26.929 -34.498  1.00 73.73           C
ATOM    942  CB  THR   131       2.154  26.375 -35.757  1.00 73.73           C
ATOM    943  OG1 THR   131       1.772  27.176 -36.867  1.00 73.73           O
ATOM    944  CG2 THR   131       1.628  24.944 -35.949  1.00 73.73           C
ATOM    945  C   THR   131       1.925  26.039 -33.346  1.00 73.73           C
ATOM    946  O   THR   131       1.161  25.121 -33.040  1.00 73.73           O
ATOM    947  N   PRO   132       3.027  26.212 -32.681  1.00 75.63           N
ATOM    948  CA  PRO   132       3.333  25.334 -31.580  1.00 75.63           C
ATOM    949  CD  PRO   132       4.220  26.774 -33.293  1.00 75.63           C
ATOM    950  CB  PRO   132       4.745  25.718 -31.153  1.00 75.63           C
ATOM    951  CG  PRO   132       5.392  26.219 -32.463  1.00 75.63           C
ATOM    952  C   PRO   132       2.293  25.371 -30.494  1.00 75.63           C
ATOM    953  O   PRO   132       2.048  24.332 -29.883  1.00 75.63           O
ATOM    954  N   ALA   133       1.696  26.547 -30.214  1.00 37.87           N
ATOM    955  CA  ALA   133       0.654  26.689 -29.231  1.00 37.87           C
ATOM    956  CB  ALA   133       0.253  28.155 -29.005  1.00 37.87           C
ATOM    957  C   ALA   133      -0.564  25.967 -29.715  1.00 37.87           C
ATOM    958  O   ALA   133      -1.298  25.364 -28.932  1.00 37.87           O
ATOM    959  N   ILE   134      -0.817  26.029 -31.038  1.00 41.83           N
ATOM    960  CA  ILE   134      -1.985  25.403 -31.580  1.00 41.83           C
ATOM    961  CB  ILE   134      -2.113  25.568 -33.070  1.00 41.83           C
ATOM    962  CG2 ILE   134      -3.204  24.611 -33.583  1.00 41.83           C
ATOM    963  CG1 ILE   134      -2.357  27.047 -33.411  1.00 41.83           C
ATOM    964  CD1 ILE   134      -2.284  27.376 -34.900  1.00 41.83           C
ATOM    965  C   ILE   134      -1.904  23.937 -31.288  1.00 41.83           C
ATOM    966  O   ILE   134      -2.881  23.340 -30.845  1.00 41.83           O
ATOM    967  N   ALA   135      -0.732  23.322 -31.527  1.00 41.19           N
ATOM    968  CA  ALA   135      -0.519  21.919 -31.287  1.00 41.19           C
ATOM    969  CB  ALA   135       0.867  21.436 -31.747  1.00 41.19           C
ATOM    970  C   ALA   135      -0.597  21.628 -29.829  1.00 41.19           C
ATOM    971  O   ALA   135      -1.074  20.567 -29.435  1.00 41.19           O
ATOM    972  N   VAL   136      -0.078  22.543 -28.989  1.00 31.73           N
ATOM    973  CA  VAL   136      -0.096  22.312 -27.572  1.00 31.73           C
ATOM    974  CB  VAL   136       0.566  23.391 -26.764  1.00 31.73           C
ATOM    975  CG1 VAL   136       0.264  23.127 -25.277  1.00 31.73           C
ATOM    976  CG2 VAL   136       2.071  23.393 -27.079  1.00 31.73           C
ATOM    977  C   VAL   136      -1.518  22.247 -27.130  1.00 31.73           C
ATOM    978  O   VAL   136      -1.876  21.445 -26.270  1.00 31.73           O
ATOM    979  N   ASN   137      -2.361  23.108 -27.720  1.00 72.51           N
ATOM    980  CA  ASN   137      -3.750  23.200 -27.382  1.00 72.51           C
ATOM    981  CB  ASN   137      -4.447  24.285 -28.221  1.00 72.51           C
ATOM    982  CG  ASN   137      -5.752  24.692 -27.555  1.00 72.51           C
ATOM    983  OD1 ASN   137      -6.422  23.915 -26.877  1.00 72.51           O
ATOM    984  ND2 ASN   137      -6.124  25.984 -27.755  1.00 72.51           N
ATOM    985  C   ASN   137      -4.393  21.886 -27.695  1.00 72.51           C
ATOM    986  O   ASN   137      -5.267  21.431 -26.959  1.00 72.51           O
ATOM    987  N   GLU   138      -3.985  21.255 -28.815  1.00 75.76           N
ATOM    988  CA  GLU   138      -4.530  19.995 -29.242  1.00 75.76           C
ATOM    989  CB  GLU   138      -3.987  19.541 -30.609  1.00 75.76           C
ATOM    990  CG  GLU   138      -4.417  20.431 -31.772  1.00 75.76           C
ATOM    991  CD  GLU   138      -5.870  20.106 -32.075  1.00 75.76           C
ATOM    992  OE1 GLU   138      -6.395  19.141 -31.460  1.00 75.76           O
ATOM    993  OE2 GLU   138      -6.473  20.814 -32.926  1.00 75.76           O
ATOM    994  C   GLU   138      -4.168  18.915 -28.266  1.00 75.76           C
ATOM    995  O   GLU   138      -4.988  18.060 -27.934  1.00 75.76           O
ATOM    996  N   ALA   139      -2.914  18.920 -27.781  1.00 25.49           N
ATOM    997  CA  ALA   139      -2.459  17.889 -26.892  1.00 25.49           C
ATOM    998  CB  ALA   139      -0.983  18.054 -26.494  1.00 25.49           C
ATOM    999  C   ALA   139      -3.269  17.933 -25.635  1.00 25.49           C
ATOM   1000  O   ALA   139      -3.667  16.898 -25.103  1.00 25.49           O
ATOM   1001  N   GLU   140      -3.554  19.150 -25.145  1.00 42.03           N
ATOM   1002  CA  GLU   140      -4.247  19.358 -23.907  1.00 42.03           C
ATOM   1003  CB  GLU   140      -4.374  20.862 -23.604  1.00 42.03           C
ATOM   1004  CG  GLU   140      -2.999  21.531 -23.472  1.00 42.03           C
ATOM   1005  CD  GLU   140      -3.174  23.030 -23.296  1.00 42.03           C
ATOM   1006  OE1 GLU   140      -4.330  23.474 -23.063  1.00 42.03           O
ATOM   1007  OE2 GLU   140      -2.146  23.755 -23.395  1.00 42.03           O
ATOM   1008  C   GLU   140      -5.616  18.758 -24.017  1.00 42.03           C
ATOM   1009  O   GLU   140      -6.141  18.209 -23.050  1.00 42.03           O
ATOM   1010  N   TYR   141      -6.230  18.857 -25.211  1.00 84.05           N
ATOM   1011  CA  TYR   141      -7.552  18.352 -25.462  1.00 84.05           C
ATOM   1012  CB  TYR   141      -8.026  18.725 -26.883  1.00 84.05           C
ATOM   1013  CG  TYR   141      -9.396  18.203 -27.158  1.00 84.05           C
ATOM   1014  CD1 TYR   141     -10.520  18.762 -26.592  1.00 84.05           C
ATOM   1015  CD2 TYR   141      -9.547  17.154 -28.032  1.00 84.05           C
ATOM   1016  CE1 TYR   141     -11.771  18.261 -26.881  1.00 84.05           C
ATOM   1017  CE2 TYR   141     -10.790  16.651 -28.325  1.00 84.05           C
ATOM   1018  CZ  TYR   141     -11.906  17.206 -27.752  1.00 84.05           C
ATOM   1019  OH  TYR   141     -13.181  16.684 -28.059  1.00 84.05           O
ATOM   1020  C   TYR   141      -7.542  16.860 -25.303  1.00 84.05           C
ATOM   1021  O   TYR   141      -8.418  16.279 -24.662  1.00 84.05           O
ATOM   1022  N   GLY   142      -6.506  16.206 -25.858  1.00 27.24           N
ATOM   1023  CA  GLY   142      -6.366  14.782 -25.802  1.00 27.24           C
ATOM   1024  C   GLY   142      -6.283  14.391 -24.364  1.00 27.24           C
ATOM   1025  O   GLY   142      -6.771  13.332 -23.975  1.00 27.24           O
ATOM   1026  N   GLU   143      -5.630  15.224 -23.533  1.00 75.04           N
ATOM   1027  CA  GLU   143      -5.539  14.880 -22.148  1.00 75.04           C
ATOM   1028  CB  GLU   143      -4.738  15.874 -21.295  1.00 75.04           C
ATOM   1029  CG  GLU   143      -4.777  15.481 -19.819  1.00 75.04           C
ATOM   1030  CD  GLU   143      -3.917  16.449 -19.027  1.00 75.04           C
ATOM   1031  OE1 GLU   143      -4.020  17.681 -19.266  1.00 75.04           O
ATOM   1032  OE2 GLU   143      -3.141  15.958 -18.166  1.00 75.04           O
ATOM   1033  C   GLU   143      -6.918  14.847 -21.576  1.00 75.04           C
ATOM   1034  O   GLU   143      -7.255  13.950 -20.804  1.00 75.04           O
ATOM   1035  N   MET   144      -7.765  15.828 -21.947  1.00 58.55           N
ATOM   1036  CA  MET   144      -9.096  15.867 -21.411  1.00 58.55           C
ATOM   1037  CB  MET   144      -9.922  17.067 -21.905  1.00 58.55           C
ATOM   1038  CG  MET   144      -9.327  18.431 -21.555  1.00 58.55           C
ATOM   1039  SD  MET   144     -10.344  19.830 -22.114  1.00 58.55           S
ATOM   1040  CE  MET   144      -8.966  21.009 -22.161  1.00 58.55           C
ATOM   1041  C   MET   144      -9.806  14.643 -21.886  1.00 58.55           C
ATOM   1042  O   MET   144     -10.576  14.023 -21.155  1.00 58.55           O
ATOM   1043  N   TRP   145      -9.549  14.261 -23.145  1.00 59.98           N
ATOM   1044  CA  TRP   145     -10.225  13.140 -23.725  1.00 59.98           C
ATOM   1045  CB  TRP   145      -9.835  12.940 -25.197  1.00 59.98           C
ATOM   1046  CG  TRP   145     -10.644  11.903 -25.936  1.00 59.98           C
ATOM   1047  CD2 TRP   145     -10.673  11.829 -27.365  1.00 59.98           C
ATOM   1048  CD1 TRP   145     -11.467  10.921 -25.474  1.00 59.98           C
ATOM   1049  NE1 TRP   145     -12.005  10.227 -26.533  1.00 59.98           N
ATOM   1050  CE2 TRP   145     -11.525  10.778 -27.704  1.00 59.98           C
ATOM   1051  CE3 TRP   145     -10.045  12.574 -28.315  1.00 59.98           C
ATOM   1052  CZ2 TRP   145     -11.759  10.460 -29.012  1.00 59.98           C
ATOM   1053  CZ3 TRP   145     -10.281  12.251 -29.631  1.00 59.98           C
ATOM   1054  CH2 TRP   145     -11.122  11.213 -29.973  1.00 59.98           C
ATOM   1055  C   TRP   145      -9.869  11.910 -22.946  1.00 59.98           C
ATOM   1056  O   TRP   145     -10.727  11.081 -22.651  1.00 59.98           O
ATOM   1057  N   ALA   146      -8.578  11.751 -22.602  1.00 38.81           N
ATOM   1058  CA  ALA   146      -8.133  10.606 -21.861  1.00 38.81           C
ATOM   1059  CB  ALA   146      -6.604  10.554 -21.715  1.00 38.81           C
ATOM   1060  C   ALA   146      -8.714  10.613 -20.480  1.00 38.81           C
ATOM   1061  O   ALA   146      -9.038   9.559 -19.934  1.00 38.81           O
ATOM   1062  N   GLN   147      -8.809  11.797 -19.845  1.00127.14           N
ATOM   1063  CA  GLN   147      -9.303  11.833 -18.499  1.00127.14           C
ATOM   1064  CB  GLN   147      -8.913  13.104 -17.714  1.00127.14           C
ATOM   1065  CG  GLN   147      -9.340  14.449 -18.292  1.00127.14           C
ATOM   1066  CD  GLN   147      -8.534  15.490 -17.520  1.00127.14           C
ATOM   1067  OE1 GLN   147      -8.592  16.691 -17.783  1.00127.14           O
ATOM   1068  NE2 GLN   147      -7.736  15.003 -16.533  1.00127.14           N
ATOM   1069  C   GLN   147     -10.769  11.510 -18.407  1.00127.14           C
ATOM   1070  O   GLN   147     -11.195  10.846 -17.463  1.00127.14           O
ATOM   1071  N   ASP   148     -11.591  11.964 -19.371  1.00 63.02           N
ATOM   1072  CA  ASP   148     -12.998  11.661 -19.325  1.00 63.02           C
ATOM   1073  CB  ASP   148     -13.791  12.322 -20.466  1.00 63.02           C
ATOM   1074  CG  ASP   148     -13.999  13.786 -20.129  1.00 63.02           C
ATOM   1075  OD1 ASP   148     -13.852  14.147 -18.930  1.00 63.02           O
ATOM   1076  OD2 ASP   148     -14.322  14.567 -21.066  1.00 63.02           O
ATOM   1077  C   ASP   148     -13.200  10.183 -19.470  1.00 63.02           C
ATOM   1078  O   ASP   148     -13.980   9.575 -18.738  1.00 63.02           O
ATOM   1079  N   ALA   149     -12.481   9.558 -20.422  1.00 36.90           N
ATOM   1080  CA  ALA   149     -12.640   8.156 -20.683  1.00 36.90           C
ATOM   1081  CB  ALA   149     -11.739   7.674 -21.834  1.00 36.90           C
ATOM   1082  C   ALA   149     -12.264   7.388 -19.454  1.00 36.90           C
ATOM   1083  O   ALA   149     -12.972   6.474 -19.032  1.00 36.90           O
ATOM   1084  N   ALA   150     -11.154   7.779 -18.810  1.00 34.87           N
ATOM   1085  CA  ALA   150     -10.694   7.069 -17.655  1.00 34.87           C
ATOM   1086  CB  ALA   150      -9.414   7.682 -17.063  1.00 34.87           C
ATOM   1087  C   ALA   150     -11.757   7.145 -16.604  1.00 34.87           C
ATOM   1088  O   ALA   150     -11.986   6.180 -15.878  1.00 34.87           O
ATOM   1089  N   ALA   151     -12.419   8.311 -16.473  1.00 38.36           N
ATOM   1090  CA  ALA   151     -13.418   8.490 -15.455  1.00 38.36           C
ATOM   1091  CB  ALA   151     -13.964   9.928 -15.412  1.00 38.36           C
ATOM   1092  C   ALA   151     -14.582   7.579 -15.692  1.00 38.36           C
ATOM   1093  O   ALA   151     -15.058   6.923 -14.768  1.00 38.36           O
ATOM   1094  N   MET   152     -15.071   7.515 -16.946  1.00 62.88           N
ATOM   1095  CA  MET   152     -16.202   6.690 -17.257  1.00 62.88           C
ATOM   1096  CB  MET   152     -16.694   6.890 -18.697  1.00 62.88           C
ATOM   1097  CG  MET   152     -17.466   8.197 -18.898  1.00 62.88           C
ATOM   1098  SD  MET   152     -19.185   8.153 -18.300  1.00 62.88           S
ATOM   1099  CE  MET   152     -18.786   8.191 -16.530  1.00 62.88           C
ATOM   1100  C   MET   152     -15.864   5.241 -17.062  1.00 62.88           C
ATOM   1101  O   MET   152     -16.666   4.491 -16.507  1.00 62.88           O
ATOM   1102  N   PHE   153     -14.662   4.804 -17.493  1.00 62.06           N
ATOM   1103  CA  PHE   153     -14.334   3.410 -17.375  1.00 62.06           C
ATOM   1104  CB  PHE   153     -12.951   3.005 -17.916  1.00 62.06           C
ATOM   1105  CG  PHE   153     -12.972   3.066 -19.404  1.00 62.06           C
ATOM   1106  CD1 PHE   153     -13.852   2.288 -20.122  1.00 62.06           C
ATOM   1107  CD2 PHE   153     -12.080   3.859 -20.081  1.00 62.06           C
ATOM   1108  CE1 PHE   153     -13.867   2.332 -21.496  1.00 62.06           C
ATOM   1109  CE2 PHE   153     -12.088   3.906 -21.457  1.00 62.06           C
ATOM   1110  CZ  PHE   153     -12.985   3.145 -22.166  1.00 62.06           C
ATOM   1111  C   PHE   153     -14.321   3.042 -15.929  1.00 62.06           C
ATOM   1112  O   PHE   153     -14.839   1.995 -15.550  1.00 62.06           O
ATOM   1113  N   GLY   154     -13.709   3.898 -15.092  1.00 26.37           N
ATOM   1114  CA  GLY   154     -13.585   3.631 -13.686  1.00 26.37           C
ATOM   1115  C   GLY   154     -14.945   3.590 -13.066  1.00 26.37           C
ATOM   1116  O   GLY   154     -15.198   2.818 -12.143  1.00 26.37           O
ATOM   1117  N   TYR   155     -15.840   4.472 -13.538  1.00 66.60           N
ATOM   1118  CA  TYR   155     -17.184   4.570 -13.045  1.00 66.60           C
ATOM   1119  CB  TYR   155     -17.881   5.778 -13.699  1.00 66.60           C
ATOM   1120  CG  TYR   155     -19.276   5.899 -13.206  1.00 66.60           C
ATOM   1121  CD1 TYR   155     -19.521   6.092 -11.869  1.00 66.60           C
ATOM   1122  CD2 TYR   155     -20.331   5.866 -14.086  1.00 66.60           C
ATOM   1123  CE1 TYR   155     -20.806   6.220 -11.400  1.00 66.60           C
ATOM   1124  CE2 TYR   155     -21.618   5.998 -13.623  1.00 66.60           C
ATOM   1125  CZ  TYR   155     -21.857   6.168 -12.281  1.00 66.60           C
ATOM   1126  OH  TYR   155     -23.182   6.300 -11.816  1.00 66.60           O
ATOM   1127  C   TYR   155     -17.916   3.294 -13.352  1.00 66.60           C
ATOM   1128  O   TYR   155     -18.598   2.731 -12.497  1.00 66.60           O
ATOM   1129  N   ALA   156     -17.768   2.779 -14.583  1.00 36.32           N
ATOM   1130  CA  ALA   156     -18.444   1.571 -14.957  1.00 36.32           C
ATOM   1131  CB  ALA   156     -18.170   1.171 -16.416  1.00 36.32           C
ATOM   1132  C   ALA   156     -17.956   0.464 -14.080  1.00 36.32           C
ATOM   1133  O   ALA   156     -18.742  -0.359 -13.614  1.00 36.32           O
ATOM   1134  N   ALA   157     -16.641   0.428 -13.801  1.00 34.18           N
ATOM   1135  CA  ALA   157     -16.119  -0.678 -13.053  1.00 34.18           C
ATOM   1136  CB  ALA   157     -14.604  -0.575 -12.807  1.00 34.18           C
ATOM   1137  C   ALA   157     -16.773  -0.733 -11.701  1.00 34.18           C
ATOM   1138  O   ALA   157     -17.199  -1.794 -11.249  1.00 34.18           O
ATOM   1139  N   ALA   158     -16.877   0.419 -11.018  1.00 45.94           N
ATOM   1140  CA  ALA   158     -17.427   0.467  -9.691  1.00 45.94           C
ATOM   1141  CB  ALA   158     -17.281   1.850  -9.032  1.00 45.94           C
ATOM   1142  C   ALA   158     -18.888   0.133  -9.691  1.00 45.94           C
ATOM   1143  O   ALA   158     -19.383  -0.518  -8.773  1.00 45.94           O
ATOM   1144  N   THR   159     -19.637   0.588 -10.708  1.00126.14           N
ATOM   1145  CA  THR   159     -21.048   0.343 -10.650  1.00126.14           C
ATOM   1146  CB  THR   159     -21.866   1.132 -11.632  1.00126.14           C
ATOM   1147  OG1 THR   159     -21.477   0.841 -12.964  1.00126.14           O
ATOM   1148  CG2 THR   159     -21.689   2.630 -11.320  1.00126.14           C
ATOM   1149  C   THR   159     -21.326  -1.126 -10.767  1.00126.14           C
ATOM   1150  O   THR   159     -22.329  -1.618 -10.249  1.00126.14           O
ATOM   1151  N   ALA   160     -20.465  -1.873 -11.481  1.00 36.78           N
ATOM   1152  CA  ALA   160     -20.676  -3.287 -11.591  1.00 36.78           C
ATOM   1153  CB  ALA   160     -19.607  -3.995 -12.442  1.00 36.78           C
ATOM   1154  C   ALA   160     -20.602  -3.869 -10.225  1.00 36.78           C
ATOM   1155  O   ALA   160     -21.448  -4.665  -9.854  1.00 36.78           O
ATOM   1156  N   THR   161     -19.617  -3.473  -9.405  1.00111.18           N
ATOM   1157  CA  THR   161     -19.548  -4.074  -8.105  1.00111.18           C
ATOM   1158  CB  THR   161     -18.389  -3.575  -7.289  1.00111.18           C
ATOM   1159  OG1 THR   161     -18.573  -2.204  -6.971  1.00111.18           O
ATOM   1160  CG2 THR   161     -17.097  -3.748  -8.105  1.00111.18           C
ATOM   1161  C   THR   161     -20.802  -3.699  -7.372  1.00111.18           C
ATOM   1162  O   THR   161     -21.400  -4.502  -6.659  1.00111.18           O
ATOM   1163  N   ALA   162     -21.239  -2.438  -7.522  1.00 66.46           N
ATOM   1164  CA  ALA   162     -22.381  -1.976  -6.788  1.00 66.46           C
ATOM   1165  CB  ALA   162     -22.599  -0.461  -6.946  1.00 66.46           C
ATOM   1166  C   ALA   162     -23.661  -2.659  -7.187  1.00 66.46           C
ATOM   1167  O   ALA   162     -24.446  -2.994  -6.303  1.00 66.46           O
ATOM   1168  N   THR   163     -23.949  -2.789  -8.507  1.00 72.70           N
ATOM   1169  CA  THR   163     -25.140  -3.440  -9.020  1.00 72.70           C
ATOM   1170  CB  THR   163     -25.420  -3.088 -10.453  1.00 72.70           C
ATOM   1171  OG1 THR   163     -25.641  -1.694 -10.602  1.00 72.70           O
ATOM   1172  CG2 THR   163     -26.645  -3.888 -10.927  1.00 72.70           C
ATOM   1173  C   THR   163     -25.042  -4.924  -9.000  1.00 72.70           C
ATOM   1174  O   THR   163     -25.965  -5.631  -8.597  1.00 72.70           O
ATOM   1175  N   ALA   164     -23.894  -5.428  -9.465  1.00 35.46           N
ATOM   1176  CA  ALA   164     -23.684  -6.829  -9.600  1.00 35.46           C
ATOM   1177  CB  ALA   164     -22.298  -7.235 -10.146  1.00 35.46           C
ATOM   1178  C   ALA   164     -23.794  -7.358  -8.234  1.00 35.46           C
ATOM   1179  O   ALA   164     -24.266  -8.475  -8.029  1.00 35.46           O
ATOM   1180  N   THR   165     -23.378  -6.559  -7.238  1.00111.52           N
ATOM   1181  CA  THR   165     -23.400  -7.246  -6.004  1.00111.52           C
ATOM   1182  CB  THR   165     -22.328  -6.851  -5.038  1.00111.52           C
ATOM   1183  OG1 THR   165     -21.048  -7.067  -5.616  1.00111.52           O
ATOM   1184  CG2 THR   165     -22.486  -7.741  -3.794  1.00111.52           C
ATOM   1185  C   THR   165     -24.731  -7.112  -5.328  1.00111.52           C
ATOM   1186  O   THR   165     -25.093  -6.052  -4.832  1.00111.52           O
ATOM   1187  N   LEU   166     -25.522  -8.202  -5.311  1.00165.94           N
ATOM   1188  CA  LEU   166     -26.766  -8.183  -4.592  1.00165.94           C
ATOM   1189  CB  LEU   166     -27.963  -7.701  -5.420  1.00165.94           C
ATOM   1190  CG  LEU   166     -29.233  -7.566  -4.567  1.00165.94           C
ATOM   1191  CD1 LEU   166     -29.104  -6.376  -3.603  1.00165.94           C
ATOM   1192  CD2 LEU   166     -30.502  -7.526  -5.431  1.00165.94           C
ATOM   1193  C   LEU   166     -27.052  -9.615  -4.239  1.00165.94           C
ATOM   1194  O   LEU   166     -26.635 -10.532  -4.946  1.00165.94           O
ATOM   1195  N   LEU   167     -27.740  -9.864  -3.109  1.00100.57           N
ATOM   1196  CA  LEU   167     -28.097 -11.225  -2.829  1.00100.57           C
ATOM   1197  CB  LEU   167     -28.227 -11.586  -1.339  1.00100.57           C
ATOM   1198  CG  LEU   167     -26.884 -11.632  -0.588  1.00100.57           C
ATOM   1199  CD1 LEU   167     -26.264 -10.234  -0.445  1.00100.57           C
ATOM   1200  CD2 LEU   167     -27.026 -12.365   0.754  1.00100.57           C
ATOM   1201  C   LEU   167     -29.417 -11.495  -3.481  1.00100.57           C
ATOM   1202  O   LEU   167     -30.230 -10.588  -3.639  1.00100.57           O
ATOM   1203  N   PRO   168     -29.660 -12.720  -3.872  1.00141.99           N
ATOM   1204  CA  PRO   168     -30.906 -13.072  -4.498  1.00141.99           C
ATOM   1205  CD  PRO   168     -28.612 -13.684  -4.142  1.00141.99           C
ATOM   1206  CB  PRO   168     -30.694 -14.462  -5.110  1.00141.99           C
ATOM   1207  CG  PRO   168     -29.384 -14.971  -4.478  1.00141.99           C
ATOM   1208  C   PRO   168     -31.997 -13.010  -3.477  1.00141.99           C
ATOM   1209  O   PRO   168     -31.745 -13.339  -2.320  1.00141.99           O
ATOM   1210  N   PHE   169     -33.215 -12.603  -3.889  1.00105.02           N
ATOM   1211  CA  PHE   169     -34.319 -12.424  -2.986  1.00105.02           C
ATOM   1212  CB  PHE   169     -34.882 -10.991  -3.121  1.00105.02           C
ATOM   1213  CG  PHE   169     -35.957 -10.718  -2.127  1.00105.02           C
ATOM   1214  CD1 PHE   169     -35.645 -10.437  -0.816  1.00105.02           C
ATOM   1215  CD2 PHE   169     -37.272 -10.709  -2.518  1.00105.02           C
ATOM   1216  CE1 PHE   169     -36.635 -10.179   0.104  1.00105.02           C
ATOM   1217  CE2 PHE   169     -38.265 -10.451  -1.601  1.00105.02           C
ATOM   1218  CZ  PHE   169     -37.950 -10.183  -0.291  1.00105.02           C
ATOM   1219  C   PHE   169     -35.380 -13.422  -3.362  1.00105.02           C
ATOM   1220  O   PHE   169     -35.798 -13.473  -4.518  1.00105.02           O
ATOM   1221  N   GLU   170     -35.835 -14.256  -2.396  1.00 82.81           N
ATOM   1222  CA  GLU   170     -36.858 -15.242  -2.662  1.00 82.81           C
ATOM   1223  CB  GLU   170     -36.362 -16.701  -2.705  1.00 82.81           C
ATOM   1224  CG  GLU   170     -35.819 -17.167  -4.055  1.00 82.81           C
ATOM   1225  CD  GLU   170     -36.962 -17.867  -4.783  1.00 82.81           C
ATOM   1226  OE1 GLU   170     -38.134 -17.448  -4.594  1.00 82.81           O
ATOM   1227  OE2 GLU   170     -36.677 -18.848  -5.526  1.00 82.81           O
ATOM   1228  C   GLU   170     -37.868 -15.221  -1.560  1.00 82.81           C
ATOM   1229  O   GLU   170     -37.585 -14.762  -0.455  1.00 82.81           O
ATOM   1230  N   GLU   171     -39.088 -15.728  -1.854  1.00 78.38           N
ATOM   1231  CA  GLU   171     -40.153 -15.804  -0.891  1.00 78.38           C
ATOM   1232  CB  GLU   171     -41.557 -15.907  -1.510  1.00 78.38           C
ATOM   1233  CG  GLU   171     -42.678 -15.545  -0.531  1.00 78.38           C
ATOM   1234  CD  GLU   171     -44.007 -15.655  -1.265  1.00 78.38           C
ATOM   1235  OE1 GLU   171     -44.034 -16.308  -2.345  1.00 78.38           O
ATOM   1236  OE2 GLU   171     -45.014 -15.091  -0.761  1.00 78.38           O
ATOM   1237  C   GLU   171     -39.917 -17.022  -0.057  1.00 78.38           C
ATOM   1238  O   GLU   171     -39.151 -17.902  -0.445  1.00 78.38           O
ATOM   1239  N   ALA   172     -40.532 -17.082   1.143  1.00 54.32           N
ATOM   1240  CA  ALA   172     -40.323 -18.213   2.006  1.00 54.32           C
ATOM   1241  CB  ALA   172     -40.722 -17.956   3.470  1.00 54.32           C
ATOM   1242  C   ALA   172     -41.111 -19.385   1.517  1.00 54.32           C
ATOM   1243  O   ALA   172     -42.301 -19.301   1.213  1.00 54.32           O
ATOM   1244  N   PRO   173     -40.412 -20.479   1.405  1.00109.94           N
ATOM   1245  CA  PRO   173     -41.061 -21.708   1.043  1.00109.94           C
ATOM   1246  CD  PRO   173     -39.067 -20.405   0.856  1.00109.94           C
ATOM   1247  CB  PRO   173     -40.091 -22.459   0.131  1.00109.94           C
ATOM   1248  CG  PRO   173     -38.720 -21.842   0.446  1.00109.94           C
ATOM   1249  C   PRO   173     -41.372 -22.483   2.267  1.00109.94           C
ATOM   1250  O   PRO   173     -40.782 -22.198   3.305  1.00109.94           O
ATOM   1251  N   GLU   174     -42.262 -23.482   2.174  1.00 47.07           N
ATOM   1252  CA  GLU   174     -42.460 -24.299   3.325  1.00 47.07           C
ATOM   1253  CB  GLU   174     -43.612 -25.306   3.188  1.00 47.07           C
ATOM   1254  CG  GLU   174     -44.984 -24.654   3.323  1.00 47.07           C
ATOM   1255  CD  GLU   174     -45.075 -24.156   4.757  1.00 47.07           C
ATOM   1256  OE1 GLU   174     -44.408 -24.765   5.637  1.00 47.07           O
ATOM   1257  OE2 GLU   174     -45.805 -23.157   4.992  1.00 47.07           O
ATOM   1258  C   GLU   174     -41.195 -25.067   3.478  1.00 47.07           C
ATOM   1259  O   GLU   174     -40.485 -25.315   2.505  1.00 47.07           O
ATOM   1260  N   MET   175     -40.862 -25.435   4.723  1.00 68.05           N
ATOM   1261  CA  MET   175     -39.657 -26.165   4.938  1.00 68.05           C
ATOM   1262  CB  MET   175     -39.410 -26.496   6.418  1.00 68.05           C
ATOM   1263  CG  MET   175     -37.954 -26.826   6.749  1.00 68.05           C
ATOM   1264  SD  MET   175     -37.681 -27.230   8.500  1.00 68.05           S
ATOM   1265  CE  MET   175     -38.879 -26.017   9.125  1.00 68.05           C
ATOM   1266  C   MET   175     -39.834 -27.453   4.197  1.00 68.05           C
ATOM   1267  O   MET   175     -38.901 -27.938   3.560  1.00 68.05           O
ATOM   1268  N   THR   176     -41.057 -28.026   4.238  1.00240.37           N
ATOM   1269  CA  THR   176     -41.301 -29.284   3.588  1.00240.37           C
ATOM   1270  CB  THR   176     -41.636 -30.397   4.535  1.00240.37           C
ATOM   1271  OG1 THR   176     -42.905 -30.152   5.124  1.00240.37           O
ATOM   1272  CG2 THR   176     -40.561 -30.467   5.631  1.00240.37           C
ATOM   1273  C   THR   176     -42.530 -29.144   2.748  1.00240.37           C
ATOM   1274  O   THR   176     -43.010 -28.042   2.484  1.00240.37           O
ATOM   1275  N   SER   177     -43.040 -30.296   2.273  1.00173.32           N
ATOM   1276  CA  SER   177     -44.263 -30.342   1.535  1.00173.32           C
ATOM   1277  CB  SER   177     -44.160 -31.138   0.221  1.00173.32           C
ATOM   1278  OG  SER   177     -45.414 -31.161  -0.442  1.00173.32           O
ATOM   1279  C   SER   177     -45.221 -31.088   2.401  1.00173.32           C
ATOM   1280  O   SER   177     -44.877 -32.118   2.979  1.00173.32           O
ATOM   1281  N   ALA   178     -46.455 -30.579   2.540  1.00195.74           N
ATOM   1282  CA  ALA   178     -47.378 -31.324   3.335  1.00195.74           C
ATOM   1283  CB  ALA   178     -48.689 -30.581   3.634  1.00195.74           C
ATOM   1284  C   ALA   178     -47.693 -32.541   2.533  1.00195.74           C
ATOM   1285  O   ALA   178     -47.666 -32.501   1.304  1.00195.74           O
ATOM   1286  N   GLY   179     -47.988 -33.666   3.208  1.00 36.77           N
ATOM   1287  CA  GLY   179     -48.228 -34.870   2.469  1.00 36.77           C
ATOM   1288  C   GLY   179     -49.662 -35.342   2.663  1.00 36.77           C
ATOM   1289  O   GLY   179     -50.465 -34.642   3.335  1.00 36.77           O
ATOM   1290  OXT GLY   179     -49.970 -36.435   2.115  1.00 36.77           O
END 
