# Supplementary material for: Predicted Structural Variability of Mycobacterium tuberculosis PPE18 Protein With Immunological Implications Among Clinical Strains
Source: Front Microbiol. 2021 Jan 8;11:595312. doi: 10.3389/fmicb.2020.595312 (PMC7819968; doi:10.3389/fmicb.2020.595312)
Supplement: Supplementary file 2 [file Data_Sheet_1.ZIP › All domain 1 RaptorX pdbs/5xfsB-387599_1_Var20.pdb]

REMARK   templates = 5xfsB 
EXPDTA    THEORETICAL MODEL, MODELLER 9v8 2018/10/10 13:58:26
REMARK   6 MODELLER OBJECTIVE FUNCTION:       563.0987
REMARK   6 MODELLER BEST TEMPLATE % SEQ ID:  53.179
SEQRES   1    179  MET VAL ASP PHE GLY ALA LEU PRO PRO GLU ILE ASN SER
SEQRES   2    179  ALA ARG MET TYR ALA GLY PRO GLY SER ALA SER LEU VAL
SEQRES   3    179  ALA ALA ALA LYS MET TRP ASP SER VAL ALA SER ASP LEU
SEQRES   4    179  PHE SER ALA ALA SER ALA PHE GLN SER VAL VAL TRP GLY
SEQRES   5    179  LEU THR VAL GLY SER TRP ILE GLY SER SER ALA GLY LEU
SEQRES   6    179  MET VAL ALA ALA ALA SER PRO TYR VAL ALA TRP MET SER
SEQRES   7    179  VAL THR ALA GLY GLN ALA GLU LEU THR ALA ALA GLN VAL
SEQRES   8    179  ARG VAL ALA ALA ALA ALA TYR GLU THR ALA TYR GLY LEU
SEQRES   9    179  THR VAL PRO PRO PRO VAL ILE ALA GLU ASN ARG ALA GLU
SEQRES  10    179  LEU MET ILE LEU THR ALA THR ASN LEU LEU GLY GLN ASN
SEQRES  11    179  THR PRO ALA ILE ALA VAL ASN GLU ALA GLU TYR GLY GLU
SEQRES  12    179  MET TRP ALA GLN ASP ALA ALA ALA MET PHE GLY TYR ALA
SEQRES  13    179  ALA ALA THR ALA THR ALA THR ALA THR LEU LEU PRO PHE
SEQRES  14    179  GLU GLU ALA PRO GLU MET THR SER ALA GLY
ATOM      1  N   MET     1     -19.445  -1.219 -31.760  1.00 72.10           N
ATOM      2  CA  MET     1     -20.153  -0.366 -30.777  1.00 72.10           C
ATOM      3  CB  MET     1     -20.435  -1.142 -29.481  1.00 72.10           C
ATOM      4  CG  MET     1     -21.433  -2.287 -29.650  1.00 72.10           C
ATOM      5  SD  MET     1     -20.794  -3.708 -30.582  1.00 72.10           S
ATOM      6  CE  MET     1     -22.397  -4.558 -30.652  1.00 72.10           C
ATOM      7  C   MET     1     -19.326   0.815 -30.418  1.00 72.10           C
ATOM      8  O   MET     1     -18.370   1.157 -31.113  1.00 72.10           O
ATOM      9  N   VAL     2     -19.694   1.485 -29.311  1.00 19.59           N
ATOM     10  CA  VAL     2     -18.948   2.628 -28.894  1.00 19.59           C
ATOM     11  CB  VAL     2     -19.755   3.891 -28.861  1.00 19.59           C
ATOM     12  CG1 VAL     2     -18.867   5.020 -28.315  1.00 19.59           C
ATOM     13  CG2 VAL     2     -20.311   4.153 -30.271  1.00 19.59           C
ATOM     14  C   VAL     2     -18.471   2.379 -27.503  1.00 19.59           C
ATOM     15  O   VAL     2     -19.186   1.826 -26.668  1.00 19.59           O
ATOM     16  N   ASP     3     -17.213   2.773 -27.240  1.00 53.50           N
ATOM     17  CA  ASP     3     -16.607   2.648 -25.951  1.00 53.50           C
ATOM     18  CB  ASP     3     -15.164   2.116 -26.030  1.00 53.50           C
ATOM     19  CG  ASP     3     -14.648   1.797 -24.634  1.00 53.50           C
ATOM     20  OD1 ASP     3     -15.486   1.562 -23.723  1.00 53.50           O
ATOM     21  OD2 ASP     3     -13.400   1.788 -24.462  1.00 53.50           O
ATOM     22  C   ASP     3     -16.543   4.047 -25.423  1.00 53.50           C
ATOM     23  O   ASP     3     -16.702   5.005 -26.177  1.00 53.50           O
ATOM     24  N   PHE     4     -16.340   4.203 -24.102  1.00118.92           N
ATOM     25  CA  PHE     4     -16.277   5.509 -23.506  1.00118.92           C
ATOM     26  CB  PHE     4     -16.181   5.470 -21.974  1.00118.92           C
ATOM     27  CG  PHE     4     -17.454   4.879 -21.481  1.00118.92           C
ATOM     28  CD1 PHE     4     -18.580   5.649 -21.316  1.00118.92           C
ATOM     29  CD2 PHE     4     -17.521   3.542 -21.184  1.00118.92           C
ATOM     30  CE1 PHE     4     -19.753   5.093 -20.862  1.00118.92           C
ATOM     31  CE2 PHE     4     -18.689   2.980 -20.731  1.00118.92           C
ATOM     32  CZ  PHE     4     -19.811   3.753 -20.570  1.00118.92           C
ATOM     33  C   PHE     4     -15.059   6.223 -24.014  1.00118.92           C
ATOM     34  O   PHE     4     -15.089   7.426 -24.268  1.00118.92           O
ATOM     35  N   GLY     5     -13.943   5.487 -24.159  1.00 37.52           N
ATOM     36  CA  GLY     5     -12.682   6.030 -24.586  1.00 37.52           C
ATOM     37  C   GLY     5     -12.797   6.563 -25.984  1.00 37.52           C
ATOM     38  O   GLY     5     -12.071   7.476 -26.374  1.00 37.52           O
ATOM     39  N   ALA     6     -13.671   5.954 -26.802  1.00 50.14           N
ATOM     40  CA  ALA     6     -13.862   6.349 -28.169  1.00 50.14           C
ATOM     41  CB  ALA     6     -14.884   5.465 -28.902  1.00 50.14           C
ATOM     42  C   ALA     6     -14.377   7.765 -28.222  1.00 50.14           C
ATOM     43  O   ALA     6     -14.055   8.493 -29.160  1.00 50.14           O
ATOM     44  N   LEU     7     -15.206   8.170 -27.230  1.00 69.58           N
ATOM     45  CA  LEU     7     -15.896   9.440 -27.181  1.00 69.58           C
ATOM     46  CB  LEU     7     -17.053   9.431 -26.167  1.00 69.58           C
ATOM     47  CG  LEU     7     -18.150   8.400 -26.487  1.00 69.58           C
ATOM     48  CD1 LEU     7     -19.274   8.448 -25.440  1.00 69.58           C
ATOM     49  CD2 LEU     7     -18.664   8.557 -27.927  1.00 69.58           C
ATOM     50  C   LEU     7     -14.990  10.589 -26.792  1.00 69.58           C
ATOM     51  O   LEU     7     -14.110  10.463 -25.942  1.00 69.58           O
ATOM     52  N   PRO     8     -15.224  11.730 -27.417  1.00129.47           N
ATOM     53  CA  PRO     8     -14.462  12.932 -27.147  1.00129.47           C
ATOM     54  CD  PRO     8     -15.750  11.724 -28.770  1.00129.47           C
ATOM     55  CB  PRO     8     -14.627  13.832 -28.374  1.00129.47           C
ATOM     56  CG  PRO     8     -15.791  13.207 -29.165  1.00129.47           C
ATOM     57  C   PRO     8     -14.878  13.582 -25.852  1.00129.47           C
ATOM     58  O   PRO     8     -15.999  13.350 -25.402  1.00129.47           O
ATOM     59  N   PRO     9     -14.030  14.383 -25.255  1.00124.96           N
ATOM     60  CA  PRO     9     -14.287  14.989 -23.975  1.00124.96           C
ATOM     61  CD  PRO     9     -12.913  14.999 -25.949  1.00124.96           C
ATOM     62  CB  PRO     9     -13.064  15.859 -23.686  1.00124.96           C
ATOM     63  CG  PRO     9     -12.538  16.218 -25.088  1.00124.96           C
ATOM     64  C   PRO     9     -15.561  15.777 -23.956  1.00124.96           C
ATOM     65  O   PRO     9     -16.199  15.843 -22.906  1.00124.96           O
ATOM     66  N   GLU    10     -15.961  16.378 -25.092  1.00103.74           N
ATOM     67  CA  GLU    10     -17.146  17.184 -25.115  1.00103.74           C
ATOM     68  CB  GLU    10     -17.429  17.826 -26.489  1.00103.74           C
ATOM     69  CG  GLU    10     -16.528  19.022 -26.826  1.00103.74           C
ATOM     70  CD  GLU    10     -15.228  18.536 -27.452  1.00103.74           C
ATOM     71  OE1 GLU    10     -15.271  17.530 -28.209  1.00103.74           O
ATOM     72  OE2 GLU    10     -14.175  19.179 -27.194  1.00103.74           O
ATOM     73  C   GLU    10     -18.325  16.329 -24.748  1.00103.74           C
ATOM     74  O   GLU    10     -19.268  16.813 -24.126  1.00103.74           O
ATOM     75  N   ILE    11     -18.342  15.057 -25.192  1.00120.31           N
ATOM     76  CA  ILE    11     -19.432  14.160 -24.908  1.00120.31           C
ATOM     77  CB  ILE    11     -19.387  12.933 -25.776  1.00120.31           C
ATOM     78  CG2 ILE    11     -20.515  11.988 -25.324  1.00120.31           C
ATOM     79  CG1 ILE    11     -19.469  13.316 -27.262  1.00120.31           C
ATOM     80  CD1 ILE    11     -20.774  14.012 -27.642  1.00120.31           C
ATOM     81  C   ILE    11     -19.457  13.659 -23.486  1.00120.31           C
ATOM     82  O   ILE    11     -20.476  13.743 -22.804  1.00120.31           O
ATOM     83  N   ASN    12     -18.317  13.147 -22.984  1.00 70.54           N
ATOM     84  CA  ASN    12     -18.298  12.453 -21.724  1.00 70.54           C
ATOM     85  CB  ASN    12     -16.935  11.814 -21.410  1.00 70.54           C
ATOM     86  CG  ASN    12     -16.785  10.576 -22.287  1.00 70.54           C
ATOM     87  OD1 ASN    12     -17.508   9.592 -22.132  1.00 70.54           O
ATOM     88  ND2 ASN    12     -15.819  10.626 -23.241  1.00 70.54           N
ATOM     89  C   ASN    12     -18.661  13.357 -20.590  1.00 70.54           C
ATOM     90  O   ASN    12     -19.235  12.910 -19.599  1.00 70.54           O
ATOM     91  N   SER    13     -18.240  14.629 -20.667  1.00112.38           N
ATOM     92  CA  SER    13     -18.505  15.611 -19.653  1.00112.38           C
ATOM     93  CB  SER    13     -17.546  16.799 -19.773  1.00112.38           C
ATOM     94  OG  SER    13     -16.206  16.336 -19.781  1.00112.38           O
ATOM     95  C   SER    13     -19.889  16.171 -19.766  1.00112.38           C
ATOM     96  O   SER    13     -20.521  16.476 -18.757  1.00112.38           O
ATOM     97  N   ALA    14     -20.387  16.359 -21.004  1.00 38.65           N
ATOM     98  CA  ALA    14     -21.687  16.945 -21.177  1.00 38.65           C
ATOM     99  CB  ALA    14     -22.081  17.097 -22.654  1.00 38.65           C
ATOM    100  C   ALA    14     -22.684  16.033 -20.541  1.00 38.65           C
ATOM    101  O   ALA    14     -23.568  16.473 -19.807  1.00 38.65           O
ATOM    102  N   ARG    15     -22.547  14.719 -20.791  1.00158.84           N
ATOM    103  CA  ARG    15     -23.492  13.788 -20.256  1.00158.84           C
ATOM    104  CB  ARG    15     -23.327  12.355 -20.797  1.00158.84           C
ATOM    105  CG  ARG    15     -21.950  11.743 -20.542  1.00158.84           C
ATOM    106  CD  ARG    15     -21.904  10.229 -20.769  1.00158.84           C
ATOM    107  NE  ARG    15     -22.296   9.954 -22.180  1.00158.84           N
ATOM    108  CZ  ARG    15     -22.115   8.703 -22.698  1.00158.84           C
ATOM    109  NH1 ARG    15     -21.557   7.721 -21.930  1.00158.84           N
ATOM    110  NH2 ARG    15     -22.486   8.430 -23.983  1.00158.84           N
ATOM    111  C   ARG    15     -23.386  13.743 -18.759  1.00158.84           C
ATOM    112  O   ARG    15     -24.394  13.618 -18.068  1.00158.84           O
ATOM    113  N   MET    16     -22.153  13.806 -18.224  1.00100.08           N
ATOM    114  CA  MET    16     -21.902  13.695 -16.812  1.00100.08           C
ATOM    115  CB  MET    16     -20.416  13.473 -16.491  1.00100.08           C
ATOM    116  CG  MET    16     -20.146  13.220 -15.008  1.00100.08           C
ATOM    117  SD  MET    16     -20.887  11.693 -14.359  1.00100.08           S
ATOM    118  CE  MET    16     -20.067  10.592 -15.539  1.00100.08           C
ATOM    119  C   MET    16     -22.374  14.873 -16.013  1.00100.08           C
ATOM    120  O   MET    16     -22.816  14.715 -14.877  1.00100.08           O
ATOM    121  N   TYR    17     -22.238  16.087 -16.566  1.00117.01           N
ATOM    122  CA  TYR    17     -22.590  17.320 -15.922  1.00117.01           C
ATOM    123  CB  TYR    17     -21.928  18.562 -16.535  1.00117.01           C
ATOM    124  CG  TYR    17     -20.589  18.588 -15.879  1.00117.01           C
ATOM    125  CD1 TYR    17     -19.612  17.674 -16.204  1.00117.01           C
ATOM    126  CD2 TYR    17     -20.320  19.537 -14.919  1.00117.01           C
ATOM    127  CE1 TYR    17     -18.385  17.710 -15.581  1.00117.01           C
ATOM    128  CE2 TYR    17     -19.097  19.579 -14.294  1.00117.01           C
ATOM    129  CZ  TYR    17     -18.128  18.663 -14.625  1.00117.01           C
ATOM    130  OH  TYR    17     -16.871  18.700 -13.986  1.00117.01           O
ATOM    131  C   TYR    17     -24.057  17.489 -15.752  1.00117.01           C
ATOM    132  O   TYR    17     -24.476  18.302 -14.934  1.00117.01           O
ATOM    133  N   ALA    18     -24.878  16.823 -16.581  1.00 45.18           N
ATOM    134  CA  ALA    18     -26.295  16.966 -16.417  1.00 45.18           C
ATOM    135  CB  ALA    18     -27.036  17.254 -17.734  1.00 45.18           C
ATOM    136  C   ALA    18     -26.858  15.701 -15.852  1.00 45.18           C
ATOM    137  O   ALA    18     -26.330  14.613 -16.082  1.00 45.18           O
ATOM    138  N   GLY    19     -27.941  15.825 -15.055  1.00 47.82           N
ATOM    139  CA  GLY    19     -28.567  14.657 -14.511  1.00 47.82           C
ATOM    140  C   GLY    19     -28.957  14.931 -13.092  1.00 47.82           C
ATOM    141  O   GLY    19     -28.783  16.026 -12.561  1.00 47.82           O
ATOM    142  N   PRO    20     -29.527  13.907 -12.512  1.00134.82           N
ATOM    143  CA  PRO    20     -30.017  13.963 -11.158  1.00134.82           C
ATOM    144  CD  PRO    20     -30.303  12.986 -13.329  1.00134.82           C
ATOM    145  CB  PRO    20     -30.962  12.771 -11.010  1.00134.82           C
ATOM    146  CG  PRO    20     -31.460  12.512 -12.440  1.00134.82           C
ATOM    147  C   PRO    20     -29.007  14.035 -10.051  1.00134.82           C
ATOM    148  O   PRO    20     -29.364  14.496  -8.968  1.00134.82           O
ATOM    149  N   GLY    21     -27.767  13.560 -10.259  1.00 30.49           N
ATOM    150  CA  GLY    21     -26.802  13.637  -9.197  1.00 30.49           C
ATOM    151  C   GLY    21     -26.947  12.434  -8.305  1.00 30.49           C
ATOM    152  O   GLY    21     -27.610  11.456  -8.644  1.00 30.49           O
ATOM    153  N   SER    22     -26.269  12.480  -7.140  1.00 97.72           N
ATOM    154  CA  SER    22     -26.241  11.421  -6.170  1.00 97.72           C
ATOM    155  CB  SER    22     -25.052  11.539  -5.200  1.00 97.72           C
ATOM    156  OG  SER    22     -23.834  11.408  -5.917  1.00 97.72           O
ATOM    157  C   SER    22     -27.495  11.391  -5.348  1.00 97.72           C
ATOM    158  O   SER    22     -27.726  10.435  -4.609  1.00 97.72           O
ATOM    159  N   ALA    23     -28.356  12.417  -5.471  1.00 39.61           N
ATOM    160  CA  ALA    23     -29.474  12.550  -4.576  1.00 39.61           C
ATOM    161  CB  ALA    23     -30.352  13.769  -4.901  1.00 39.61           C
ATOM    162  C   ALA    23     -30.368  11.348  -4.615  1.00 39.61           C
ATOM    163  O   ALA    23     -30.767  10.843  -3.567  1.00 39.61           O
ATOM    164  N   SER    24     -30.695  10.832  -5.810  1.00 75.60           N
ATOM    165  CA  SER    24     -31.623   9.738  -5.874  1.00 75.60           C
ATOM    166  CB  SER    24     -31.961   9.341  -7.321  1.00 75.60           C
ATOM    167  OG  SER    24     -32.878   8.257  -7.331  1.00 75.60           O
ATOM    168  C   SER    24     -31.043   8.529  -5.191  1.00 75.60           C
ATOM    169  O   SER    24     -31.748   7.835  -4.460  1.00 75.60           O
ATOM    170  N   LEU    25     -29.740   8.256  -5.408  1.00153.45           N
ATOM    171  CA  LEU    25     -29.113   7.066  -4.894  1.00153.45           C
ATOM    172  CB  LEU    25     -27.647   6.911  -5.344  1.00153.45           C
ATOM    173  CG  LEU    25     -27.460   6.706  -6.860  1.00153.45           C
ATOM    174  CD1 LEU    25     -25.975   6.556  -7.232  1.00153.45           C
ATOM    175  CD2 LEU    25     -28.324   5.539  -7.370  1.00153.45           C
ATOM    176  C   LEU    25     -29.088   7.063  -3.397  1.00153.45           C
ATOM    177  O   LEU    25     -29.449   6.074  -2.765  1.00153.45           O
ATOM    178  N   VAL    26     -28.690   8.173  -2.766  1.00 41.01           N
ATOM    179  CA  VAL    26     -28.573   8.167  -1.334  1.00 41.01           C
ATOM    180  CB  VAL    26     -28.082   9.478  -0.794  1.00 41.01           C
ATOM    181  CG1 VAL    26     -28.126   9.422   0.740  1.00 41.01           C
ATOM    182  CG2 VAL    26     -26.681   9.752  -1.369  1.00 41.01           C
ATOM    183  C   VAL    26     -29.921   7.919  -0.738  1.00 41.01           C
ATOM    184  O   VAL    26     -30.042   7.258   0.291  1.00 41.01           O
ATOM    185  N   ALA    27     -30.979   8.466  -1.360  1.00 23.67           N
ATOM    186  CA  ALA    27     -32.300   8.278  -0.838  1.00 23.67           C
ATOM    187  CB  ALA    27     -33.378   8.992  -1.671  1.00 23.67           C
ATOM    188  C   ALA    27     -32.598   6.816  -0.867  1.00 23.67           C
ATOM    189  O   ALA    27     -33.209   6.277   0.055  1.00 23.67           O
ATOM    190  N   ALA    28     -32.171   6.134  -1.944  1.00 33.00           N
ATOM    191  CA  ALA    28     -32.409   4.728  -2.052  1.00 33.00           C
ATOM    192  CB  ALA    28     -31.874   4.132  -3.365  1.00 33.00           C
ATOM    193  C   ALA    28     -31.705   4.043  -0.922  1.00 33.00           C
ATOM    194  O   ALA    28     -32.282   3.187  -0.252  1.00 33.00           O
ATOM    195  N   ALA    29     -30.445   4.442  -0.653  1.00 44.39           N
ATOM    196  CA  ALA    29     -29.656   3.800   0.356  1.00 44.39           C
ATOM    197  CB  ALA    29     -28.229   4.366   0.442  1.00 44.39           C
ATOM    198  C   ALA    29     -30.276   3.941   1.717  1.00 44.39           C
ATOM    199  O   ALA    29     -30.414   2.958   2.444  1.00 44.39           O
ATOM    200  N   LYS    30     -30.716   5.155   2.092  1.00110.37           N
ATOM    201  CA  LYS    30     -31.220   5.348   3.423  1.00110.37           C
ATOM    202  CB  LYS    30     -31.631   6.796   3.732  1.00110.37           C
ATOM    203  CG  LYS    30     -32.156   6.955   5.161  1.00110.37           C
ATOM    204  CD  LYS    30     -31.101   6.649   6.229  1.00110.37           C
ATOM    205  CE  LYS    30     -31.604   6.816   7.664  1.00110.37           C
ATOM    206  NZ  LYS    30     -30.625   6.248   8.618  1.00110.37           N
ATOM    207  C   LYS    30     -32.426   4.494   3.609  1.00110.37           C
ATOM    208  O   LYS    30     -32.650   3.944   4.686  1.00110.37           O
ATOM    209  N   MET    31     -33.245   4.373   2.554  1.00 62.86           N
ATOM    210  CA  MET    31     -34.449   3.612   2.677  1.00 62.86           C
ATOM    211  CB  MET    31     -35.321   3.649   1.411  1.00 62.86           C
ATOM    212  CG  MET    31     -35.928   5.026   1.135  1.00 62.86           C
ATOM    213  SD  MET    31     -36.973   5.104  -0.350  1.00 62.86           S
ATOM    214  CE  MET    31     -38.321   4.129   0.381  1.00 62.86           C
ATOM    215  C   MET    31     -34.100   2.187   2.963  1.00 62.86           C
ATOM    216  O   MET    31     -34.711   1.548   3.819  1.00 62.86           O
ATOM    217  N   TRP    32     -33.079   1.653   2.273  1.00 84.55           N
ATOM    218  CA  TRP    32     -32.728   0.275   2.441  1.00 84.55           C
ATOM    219  CB  TRP    32     -31.732  -0.215   1.386  1.00 84.55           C
ATOM    220  CG  TRP    32     -32.428  -0.268   0.047  1.00 84.55           C
ATOM    221  CD2 TRP    32     -33.534  -1.144  -0.218  1.00 84.55           C
ATOM    222  CD1 TRP    32     -32.243   0.475  -1.082  1.00 84.55           C
ATOM    223  NE1 TRP    32     -33.171   0.120  -2.034  1.00 84.55           N
ATOM    224  CE2 TRP    32     -33.973  -0.875  -1.513  1.00 84.55           C
ATOM    225  CE3 TRP    32     -34.143  -2.085   0.563  1.00 84.55           C
ATOM    226  CZ2 TRP    32     -35.033  -1.548  -2.050  1.00 84.55           C
ATOM    227  CZ3 TRP    32     -35.202  -2.772   0.013  1.00 84.55           C
ATOM    228  CH2 TRP    32     -35.638  -2.506  -1.268  1.00 84.55           C
ATOM    229  C   TRP    32     -32.240   0.042   3.835  1.00 84.55           C
ATOM    230  O   TRP    32     -32.463  -1.022   4.410  1.00 84.55           O
ATOM    231  N   ASP    33     -31.531   1.020   4.416  1.00 88.37           N
ATOM    232  CA  ASP    33     -31.102   0.860   5.772  1.00 88.37           C
ATOM    233  CB  ASP    33     -30.151   1.981   6.225  1.00 88.37           C
ATOM    234  CG  ASP    33     -29.589   1.608   7.588  1.00 88.37           C
ATOM    235  OD1 ASP    33     -30.397   1.461   8.540  1.00 88.37           O
ATOM    236  OD2 ASP    33     -28.343   1.465   7.694  1.00 88.37           O
ATOM    237  C   ASP    33     -32.308   0.872   6.661  1.00 88.37           C
ATOM    238  O   ASP    33     -32.368   0.140   7.648  1.00 88.37           O
ATOM    239  N   SER    34     -33.316   1.702   6.331  1.00 36.53           N
ATOM    240  CA  SER    34     -34.469   1.811   7.181  1.00 36.53           C
ATOM    241  CB  SER    34     -35.519   2.800   6.645  1.00 36.53           C
ATOM    242  OG  SER    34     -34.989   4.117   6.628  1.00 36.53           O
ATOM    243  C   SER    34     -35.130   0.470   7.283  1.00 36.53           C
ATOM    244  O   SER    34     -35.578   0.085   8.361  1.00 36.53           O
ATOM    245  N   VAL    35     -35.249  -0.257   6.151  1.00 93.05           N
ATOM    246  CA  VAL    35     -35.867  -1.558   6.141  1.00 93.05           C
ATOM    247  CB  VAL    35     -36.166  -2.068   4.759  1.00 93.05           C
ATOM    248  CG1 VAL    35     -34.846  -2.314   4.013  1.00 93.05           C
ATOM    249  CG2 VAL    35     -37.045  -3.322   4.885  1.00 93.05           C
ATOM    250  C   VAL    35     -35.003  -2.575   6.826  1.00 93.05           C
ATOM    251  O   VAL    35     -35.500  -3.414   7.577  1.00 93.05           O
ATOM    252  N   ALA    36     -33.678  -2.522   6.596  1.00 31.79           N
ATOM    253  CA  ALA    36     -32.809  -3.500   7.179  1.00 31.79           C
ATOM    254  CB  ALA    36     -31.325  -3.243   6.874  1.00 31.79           C
ATOM    255  C   ALA    36     -32.979  -3.409   8.661  1.00 31.79           C
ATOM    256  O   ALA    36     -33.013  -4.427   9.352  1.00 31.79           O
ATOM    257  N   SER    37     -33.093  -2.177   9.192  1.00 36.56           N
ATOM    258  CA  SER    37     -33.231  -2.009  10.611  1.00 36.56           C
ATOM    259  CB  SER    37     -33.200  -0.537  11.065  1.00 36.56           C
ATOM    260  OG  SER    37     -34.369   0.143  10.636  1.00 36.56           O
ATOM    261  C   SER    37     -34.530  -2.598  11.092  1.00 36.56           C
ATOM    262  O   SER    37     -34.558  -3.313  12.092  1.00 36.56           O
ATOM    263  N   ASP    38     -35.643  -2.305  10.389  1.00 51.35           N
ATOM    264  CA  ASP    38     -36.958  -2.734  10.789  1.00 51.35           C
ATOM    265  CB  ASP    38     -38.091  -2.052  10.000  1.00 51.35           C
ATOM    266  CG  ASP    38     -38.186  -0.606  10.467  1.00 51.35           C
ATOM    267  OD1 ASP    38     -37.427  -0.238  11.403  1.00 51.35           O
ATOM    268  OD2 ASP    38     -39.025   0.146   9.904  1.00 51.35           O
ATOM    269  C   ASP    38     -37.124  -4.212  10.655  1.00 51.35           C
ATOM    270  O   ASP    38     -37.864  -4.811  11.429  1.00 51.35           O
ATOM    271  N   LEU    39     -36.483  -4.843   9.657  1.00 47.39           N
ATOM    272  CA  LEU    39     -36.647  -6.261   9.507  1.00 47.39           C
ATOM    273  CB  LEU    39     -35.885  -6.811   8.292  1.00 47.39           C
ATOM    274  CG  LEU    39     -36.418  -6.290   6.943  1.00 47.39           C
ATOM    275  CD1 LEU    39     -35.620  -6.875   5.771  1.00 47.39           C
ATOM    276  CD2 LEU    39     -37.927  -6.541   6.798  1.00 47.39           C
ATOM    277  C   LEU    39     -36.107  -6.930  10.738  1.00 47.39           C
ATOM    278  O   LEU    39     -36.734  -7.827  11.299  1.00 47.39           O
ATOM    279  N   PHE    40     -34.928  -6.471  11.201  1.00102.29           N
ATOM    280  CA  PHE    40     -34.206  -7.036  12.311  1.00102.29           C
ATOM    281  CB  PHE    40     -32.852  -6.320  12.484  1.00102.29           C
ATOM    282  CG  PHE    40     -32.044  -6.934  13.579  1.00102.29           C
ATOM    283  CD1 PHE    40     -31.321  -8.082  13.353  1.00102.29           C
ATOM    284  CD2 PHE    40     -31.984  -6.346  14.822  1.00102.29           C
ATOM    285  CE1 PHE    40     -30.565  -8.646  14.353  1.00102.29           C
ATOM    286  CE2 PHE    40     -31.229  -6.906  15.826  1.00102.29           C
ATOM    287  CZ  PHE    40     -30.518  -8.059  15.595  1.00102.29           C
ATOM    288  C   PHE    40     -34.992  -6.889  13.577  1.00102.29           C
ATOM    289  O   PHE    40     -35.086  -7.830  14.364  1.00102.29           O
ATOM    290  N   SER    41     -35.581  -5.704  13.816  1.00 28.15           N
ATOM    291  CA  SER    41     -36.324  -5.496  15.026  1.00 28.15           C
ATOM    292  CB  SER    41     -36.915  -4.081  15.128  1.00 28.15           C
ATOM    293  OG  SER    41     -37.880  -3.886  14.105  1.00 28.15           O
ATOM    294  C   SER    41     -37.462  -6.460  15.038  1.00 28.15           C
ATOM    295  O   SER    41     -37.802  -7.010  16.084  1.00 28.15           O
ATOM    296  N   ALA    42     -38.079  -6.679  13.863  1.00 38.82           N
ATOM    297  CA  ALA    42     -39.179  -7.584  13.737  1.00 38.82           C
ATOM    298  CB  ALA    42     -39.815  -7.557  12.341  1.00 38.82           C
ATOM    299  C   ALA    42     -38.705  -8.977  14.022  1.00 38.82           C
ATOM    300  O   ALA    42     -39.431  -9.773  14.611  1.00 38.82           O
ATOM    301  N   ALA    43     -37.488  -9.327  13.567  1.00 33.78           N
ATOM    302  CA  ALA    43     -36.947 -10.634  13.816  1.00 33.78           C
ATOM    303  CB  ALA    43     -35.620 -10.883  13.078  1.00 33.78           C
ATOM    304  C   ALA    43     -36.690 -10.809  15.282  1.00 33.78           C
ATOM    305  O   ALA    43     -36.929 -11.877  15.844  1.00 33.78           O
ATOM    306  N   SER    44     -36.195  -9.744  15.941  1.00 81.66           N
ATOM    307  CA  SER    44     -35.802  -9.798  17.320  1.00 81.66           C
ATOM    308  CB  SER    44     -35.243  -8.459  17.830  1.00 81.66           C
ATOM    309  OG  SER    44     -34.069  -8.108  17.113  1.00 81.66           O
ATOM    310  C   SER    44     -36.975 -10.145  18.186  1.00 81.66           C
ATOM    311  O   SER    44     -36.820 -10.869  19.166  1.00 81.66           O
ATOM    312  N   ALA    45     -38.170  -9.601  17.885  1.00 38.72           N
ATOM    313  CA  ALA    45     -39.348  -9.872  18.665  1.00 38.72           C
ATOM    314  CB  ALA    45     -40.551  -9.016  18.232  1.00 38.72           C
ATOM    315  C   ALA    45     -39.744 -11.307  18.510  1.00 38.72           C
ATOM    316  O   ALA    45     -40.072 -11.973  19.490  1.00 38.72           O
ATOM    317  N   PHE    46     -39.711 -11.827  17.266  1.00 72.29           N
ATOM    318  CA  PHE    46     -40.115 -13.182  17.027  1.00 72.29           C
ATOM    319  CB  PHE    46     -40.011 -13.626  15.551  1.00 72.29           C
ATOM    320  CG  PHE    46     -41.181 -13.148  14.754  1.00 72.29           C
ATOM    321  CD1 PHE    46     -41.226 -11.880  14.220  1.00 72.29           C
ATOM    322  CD2 PHE    46     -42.238 -14.000  14.523  1.00 72.29           C
ATOM    323  CE1 PHE    46     -42.316 -11.473  13.483  1.00 72.29           C
ATOM    324  CE2 PHE    46     -43.329 -13.600  13.788  1.00 72.29           C
ATOM    325  CZ  PHE    46     -43.370 -12.329  13.268  1.00 72.29           C
ATOM    326  C   PHE    46     -39.216 -14.085  17.803  1.00 72.29           C
ATOM    327  O   PHE    46     -39.675 -14.995  18.493  1.00 72.29           O
ATOM    328  N   GLN    47     -37.900 -13.823  17.750  1.00105.11           N
ATOM    329  CA  GLN    47     -36.968 -14.682  18.410  1.00105.11           C
ATOM    330  CB  GLN    47     -35.489 -14.280  18.220  1.00105.11           C
ATOM    331  CG  GLN    47     -35.077 -12.964  18.877  1.00105.11           C
ATOM    332  CD  GLN    47     -33.599 -12.746  18.572  1.00105.11           C
ATOM    333  OE1 GLN    47     -33.211 -12.571  17.420  1.00105.11           O
ATOM    334  NE2 GLN    47     -32.749 -12.761  19.634  1.00105.11           N
ATOM    335  C   GLN    47     -37.301 -14.689  19.862  1.00105.11           C
ATOM    336  O   GLN    47     -37.031 -15.668  20.550  1.00105.11           O
ATOM    337  N   SER    48     -37.847 -13.573  20.380  1.00 51.53           N
ATOM    338  CA  SER    48     -38.211 -13.478  21.765  1.00 51.53           C
ATOM    339  CB  SER    48     -38.652 -12.061  22.166  1.00 51.53           C
ATOM    340  OG  SER    48     -38.998 -12.029  23.543  1.00 51.53           O
ATOM    341  C   SER    48     -39.353 -14.398  22.105  1.00 51.53           C
ATOM    342  O   SER    48     -39.262 -15.141  23.077  1.00 51.53           O
ATOM    343  N   VAL    49     -40.462 -14.340  21.335  1.00 50.27           N
ATOM    344  CA  VAL    49     -41.668 -15.075  21.619  1.00 50.27           C
ATOM    345  CB  VAL    49     -42.823 -14.642  20.762  1.00 50.27           C
ATOM    346  CG1 VAL    49     -44.038 -15.518  21.106  1.00 50.27           C
ATOM    347  CG2 VAL    49     -43.057 -13.138  20.983  1.00 50.27           C
ATOM    348  C   VAL    49     -41.511 -16.557  21.431  1.00 50.27           C
ATOM    349  O   VAL    49     -41.887 -17.342  22.299  1.00 50.27           O
ATOM    350  N   VAL    50     -40.950 -16.986  20.286  1.00 94.75           N
ATOM    351  CA  VAL    50     -40.807 -18.385  20.007  1.00 94.75           C
ATOM    352  CB  VAL    50     -40.239 -18.647  18.643  1.00 94.75           C
ATOM    353  CG1 VAL    50     -38.806 -18.088  18.589  1.00 94.75           C
ATOM    354  CG2 VAL    50     -40.328 -20.156  18.360  1.00 94.75           C
ATOM    355  C   VAL    50     -39.872 -18.982  21.005  1.00 94.75           C
ATOM    356  O   VAL    50     -40.023 -20.140  21.387  1.00 94.75           O
ATOM    357  N   TRP    51     -38.854 -18.205  21.418  1.00144.99           N
ATOM    358  CA  TRP    51     -37.835 -18.660  22.319  1.00144.99           C
ATOM    359  CB  TRP    51     -36.710 -17.627  22.503  1.00144.99           C
ATOM    360  CG  TRP    51     -35.440 -18.211  23.071  1.00144.99           C
ATOM    361  CD2 TRP    51     -34.343 -18.636  22.246  1.00144.99           C
ATOM    362  CD1 TRP    51     -35.061 -18.431  24.363  1.00144.99           C
ATOM    363  NE1 TRP    51     -33.797 -18.975  24.393  1.00144.99           N
ATOM    364  CE2 TRP    51     -33.343 -19.105  23.095  1.00144.99           C
ATOM    365  CE3 TRP    51     -34.184 -18.635  20.889  1.00144.99           C
ATOM    366  CZ2 TRP    51     -32.163 -19.581  22.596  1.00144.99           C
ATOM    367  CZ3 TRP    51     -32.995 -19.117  20.388  1.00144.99           C
ATOM    368  CH2 TRP    51     -32.004 -19.582  21.227  1.00144.99           C
ATOM    369  C   TRP    51     -38.435 -18.934  23.660  1.00144.99           C
ATOM    370  O   TRP    51     -38.044 -19.894  24.318  1.00144.99           O
ATOM    371  N   GLY    52     -39.337 -18.045  24.125  1.00 38.70           N
ATOM    372  CA  GLY    52     -40.039 -18.171  25.375  1.00 38.70           C
ATOM    373  C   GLY    52     -41.035 -19.284  25.281  1.00 38.70           C
ATOM    374  O   GLY    52     -41.265 -20.001  26.254  1.00 38.70           O
ATOM    375  N   LEU    53     -41.674 -19.430  24.102  1.00171.71           N
ATOM    376  CA  LEU    53     -42.699 -20.411  23.909  1.00171.71           C
ATOM    377  CB  LEU    53     -43.227 -20.473  22.465  1.00171.71           C
ATOM    378  CG  LEU    53     -44.053 -19.257  22.044  1.00171.71           C
ATOM    379  CD1 LEU    53     -44.560 -19.378  20.599  1.00171.71           C
ATOM    380  CD2 LEU    53     -45.181 -19.035  23.048  1.00171.71           C
ATOM    381  C   LEU    53     -42.121 -21.757  24.151  1.00171.71           C
ATOM    382  O   LEU    53     -42.658 -22.549  24.921  1.00171.71           O
ATOM    383  N   THR    54     -40.983 -22.038  23.504  1.00 47.68           N
ATOM    384  CA  THR    54     -40.377 -23.322  23.630  1.00 47.68           C
ATOM    385  CB  THR    54     -39.166 -23.468  22.759  1.00 47.68           C
ATOM    386  OG1 THR    54     -39.509 -23.240  21.401  1.00 47.68           O
ATOM    387  CG2 THR    54     -38.610 -24.891  22.930  1.00 47.68           C
ATOM    388  C   THR    54     -39.941 -23.539  25.048  1.00 47.68           C
ATOM    389  O   THR    54     -40.201 -24.594  25.624  1.00 47.68           O
ATOM    390  N   VAL    55     -39.284 -22.534  25.657  1.00104.42           N
ATOM    391  CA  VAL    55     -38.722 -22.692  26.969  1.00104.42           C
ATOM    392  CB  VAL    55     -37.904 -21.504  27.394  1.00104.42           C
ATOM    393  CG1 VAL    55     -36.713 -21.374  26.427  1.00104.42           C
ATOM    394  CG2 VAL    55     -38.802 -20.256  27.442  1.00104.42           C
ATOM    395  C   VAL    55     -39.790 -22.950  27.996  1.00104.42           C
ATOM    396  O   VAL    55     -39.674 -23.878  28.796  1.00104.42           O
ATOM    397  N   GLY    56     -40.851 -22.120  28.001  1.00 61.24           N
ATOM    398  CA  GLY    56     -41.971 -22.207  28.900  1.00 61.24           C
ATOM    399  C   GLY    56     -42.781 -23.427  28.583  1.00 61.24           C
ATOM    400  O   GLY    56     -43.385 -24.025  29.474  1.00 61.24           O
ATOM    401  N   SER    57     -42.806 -23.834  27.298  1.00171.07           N
ATOM    402  CA  SER    57     -43.636 -24.914  26.839  1.00171.07           C
ATOM    403  CB  SER    57     -43.301 -26.268  27.486  1.00171.07           C
ATOM    404  OG  SER    57     -44.158 -27.279  26.977  1.00171.07           O
ATOM    405  C   SER    57     -45.070 -24.604  27.141  1.00171.07           C
ATOM    406  O   SER    57     -45.704 -25.259  27.966  1.00171.07           O
ATOM    407  N   TRP    58     -45.606 -23.559  26.472  1.00109.19           N
ATOM    408  CA  TRP    58     -46.952 -23.135  26.711  1.00109.19           C
ATOM    409  CB  TRP    58     -47.334 -21.867  25.922  1.00109.19           C
ATOM    410  CG  TRP    58     -46.574 -20.640  26.375  1.00109.19           C
ATOM    411  CD2 TRP    58     -46.720 -19.327  25.811  1.00109.19           C
ATOM    412  CD1 TRP    58     -45.624 -20.537  27.350  1.00109.19           C
ATOM    413  NE1 TRP    58     -45.160 -19.245  27.420  1.00109.19           N
ATOM    414  CE2 TRP    58     -45.825 -18.489  26.479  1.00109.19           C
ATOM    415  CE3 TRP    58     -47.529 -18.856  24.815  1.00109.19           C
ATOM    416  CZ2 TRP    58     -45.722 -17.166  26.157  1.00109.19           C
ATOM    417  CZ3 TRP    58     -47.424 -17.519  24.496  1.00109.19           C
ATOM    418  CH2 TRP    58     -46.538 -16.692  25.154  1.00109.19           C
ATOM    419  C   TRP    58     -47.938 -24.224  26.383  1.00109.19           C
ATOM    420  O   TRP    58     -48.698 -24.657  27.249  1.00109.19           O
ATOM    421  N   ILE    59     -47.954 -24.675  25.115  1.00209.21           N
ATOM    422  CA  ILE    59     -48.838 -25.685  24.593  1.00209.21           C
ATOM    423  CB  ILE    59     -49.312 -25.497  23.178  1.00209.21           C
ATOM    424  CG2 ILE    59     -48.184 -25.839  22.235  1.00209.21           C
ATOM    425  CG1 ILE    59     -50.580 -26.328  22.923  1.00209.21           C
ATOM    426  CD1 ILE    59     -51.786 -25.850  23.730  1.00209.21           C
ATOM    427  C   ILE    59     -48.451 -27.101  24.930  1.00209.21           C
ATOM    428  O   ILE    59     -49.151 -28.025  24.534  1.00209.21           O
ATOM    429  N   GLY    60     -47.253 -27.364  25.483  1.00 44.47           N
ATOM    430  CA  GLY    60     -46.971 -28.734  25.836  1.00 44.47           C
ATOM    431  C   GLY    60     -46.195 -29.328  24.709  1.00 44.47           C
ATOM    432  O   GLY    60     -45.347 -28.667  24.114  1.00 44.47           O
ATOM    433  N   SER    61     -46.461 -30.607  24.392  1.00 81.83           N
ATOM    434  CA  SER    61     -45.722 -31.278  23.364  1.00 81.83           C
ATOM    435  CB  SER    61     -46.164 -32.738  23.172  1.00 81.83           C
ATOM    436  OG  SER    61     -45.867 -33.497  24.335  1.00 81.83           O
ATOM    437  C   SER    61     -45.961 -30.573  22.063  1.00 81.83           C
ATOM    438  O   SER    61     -45.143 -30.661  21.149  1.00 81.83           O
ATOM    439  N   SER    62     -47.114 -29.888  21.944  1.00 94.66           N
ATOM    440  CA  SER    62     -47.539 -29.192  20.758  1.00 94.66           C
ATOM    441  CB  SER    62     -49.047 -28.896  20.765  1.00 94.66           C
ATOM    442  OG  SER    62     -49.423 -28.212  19.578  1.00 94.66           O
ATOM    443  C   SER    62     -46.833 -27.880  20.596  1.00 94.66           C
ATOM    444  O   SER    62     -47.030 -27.210  19.584  1.00 94.66           O
ATOM    445  N   ALA    63     -45.993 -27.470  21.566  1.00 49.40           N
ATOM    446  CA  ALA    63     -45.377 -26.168  21.485  1.00 49.40           C
ATOM    447  CB  ALA    63     -44.403 -25.869  22.638  1.00 49.40           C
ATOM    448  C   ALA    63     -44.609 -26.090  20.218  1.00 49.40           C
ATOM    449  O   ALA    63     -44.544 -25.043  19.574  1.00 49.40           O
ATOM    450  N   GLY    64     -44.028 -27.227  19.819  1.00 36.07           N
ATOM    451  CA  GLY    64     -43.206 -27.253  18.652  1.00 36.07           C
ATOM    452  C   GLY    64     -43.996 -26.798  17.463  1.00 36.07           C
ATOM    453  O   GLY    64     -43.463 -26.090  16.610  1.00 36.07           O
ATOM    454  N   LEU    65     -45.294 -27.156  17.382  1.00107.53           N
ATOM    455  CA  LEU    65     -46.050 -26.851  16.198  1.00107.53           C
ATOM    456  CB  LEU    65     -47.529 -27.273  16.265  1.00107.53           C
ATOM    457  CG  LEU    65     -47.746 -28.791  16.189  1.00107.53           C
ATOM    458  CD1 LEU    65     -49.243 -29.145  16.234  1.00107.53           C
ATOM    459  CD2 LEU    65     -47.038 -29.379  14.958  1.00107.53           C
ATOM    460  C   LEU    65     -46.026 -25.379  15.939  1.00107.53           C
ATOM    461  O   LEU    65     -45.914 -24.970  14.786  1.00107.53           O
ATOM    462  N   MET    66     -46.157 -24.533  16.979  1.00 98.00           N
ATOM    463  CA  MET    66     -46.140 -23.120  16.713  1.00 98.00           C
ATOM    464  CB  MET    66     -46.500 -22.256  17.932  1.00 98.00           C
ATOM    465  CG  MET    66     -48.000 -22.227  18.220  1.00 98.00           C
ATOM    466  SD  MET    66     -48.693 -23.839  18.675  1.00 98.00           S
ATOM    467  CE  MET    66     -47.500 -24.025  20.023  1.00 98.00           C
ATOM    468  C   MET    66     -44.794 -22.680  16.223  1.00 98.00           C
ATOM    469  O   MET    66     -44.701 -21.873  15.298  1.00 98.00           O
ATOM    470  N   VAL    67     -43.708 -23.203  16.820  1.00 33.23           N
ATOM    471  CA  VAL    67     -42.396 -22.770  16.428  1.00 33.23           C
ATOM    472  CB  VAL    67     -41.307 -23.447  17.212  1.00 33.23           C
ATOM    473  CG1 VAL    67     -39.945 -23.039  16.627  1.00 33.23           C
ATOM    474  CG2 VAL    67     -41.473 -23.090  18.701  1.00 33.23           C
ATOM    475  C   VAL    67     -42.214 -23.119  14.988  1.00 33.23           C
ATOM    476  O   VAL    67     -41.692 -22.329  14.203  1.00 33.23           O
ATOM    477  N   ALA    68     -42.676 -24.319  14.601  1.00 29.89           N
ATOM    478  CA  ALA    68     -42.501 -24.763  13.253  1.00 29.89           C
ATOM    479  CB  ALA    68     -43.099 -26.158  13.013  1.00 29.89           C
ATOM    480  C   ALA    68     -43.200 -23.809  12.337  1.00 29.89           C
ATOM    481  O   ALA    68     -42.642 -23.388  11.325  1.00 29.89           O
ATOM    482  N   ALA    69     -44.426 -23.392  12.700  1.00 33.26           N
ATOM    483  CA  ALA    69     -45.190 -22.562  11.815  1.00 33.26           C
ATOM    484  CB  ALA    69     -46.567 -22.190  12.393  1.00 33.26           C
ATOM    485  C   ALA    69     -44.447 -21.282  11.564  1.00 33.26           C
ATOM    486  O   ALA    69     -44.384 -20.804  10.433  1.00 33.26           O
ATOM    487  N   ALA    70     -43.854 -20.702  12.621  1.00 53.52           N
ATOM    488  CA  ALA    70     -43.185 -19.431  12.572  1.00 53.52           C
ATOM    489  CB  ALA    70     -42.771 -18.926  13.966  1.00 53.52           C
ATOM    490  C   ALA    70     -41.947 -19.432  11.717  1.00 53.52           C
ATOM    491  O   ALA    70     -41.620 -18.419  11.103  1.00 53.52           O
ATOM    492  N   SER    71     -41.220 -20.563  11.652  1.00 93.64           N
ATOM    493  CA  SER    71     -39.897 -20.607  11.081  1.00 93.64           C
ATOM    494  CB  SER    71     -39.321 -22.031  11.044  1.00 93.64           C
ATOM    495  OG  SER    71     -38.019 -22.013  10.478  1.00 93.64           O
ATOM    496  C   SER    71     -39.782 -20.052   9.686  1.00 93.64           C
ATOM    497  O   SER    71     -38.864 -19.266   9.444  1.00 93.64           O
ATOM    498  N   PRO    72     -40.619 -20.370   8.743  1.00 84.11           N
ATOM    499  CA  PRO    72     -40.367 -19.892   7.406  1.00 84.11           C
ATOM    500  CD  PRO    72     -41.325 -21.640   8.743  1.00 84.11           C
ATOM    501  CB  PRO    72     -41.382 -20.617   6.524  1.00 84.11           C
ATOM    502  CG  PRO    72     -41.587 -21.958   7.258  1.00 84.11           C
ATOM    503  C   PRO    72     -40.336 -18.396   7.275  1.00 84.11           C
ATOM    504  O   PRO    72     -39.600 -17.899   6.422  1.00 84.11           O
ATOM    505  N   TYR    73     -41.165 -17.674   8.054  1.00145.87           N
ATOM    506  CA  TYR    73     -41.246 -16.235   8.070  1.00145.87           C
ATOM    507  CB  TYR    73     -42.530 -15.785   8.788  1.00145.87           C
ATOM    508  CG  TYR    73     -42.728 -14.318   8.643  1.00145.87           C
ATOM    509  CD1 TYR    73     -43.381 -13.827   7.538  1.00145.87           C
ATOM    510  CD2 TYR    73     -42.279 -13.438   9.598  1.00145.87           C
ATOM    511  CE1 TYR    73     -43.586 -12.479   7.376  1.00145.87           C
ATOM    512  CE2 TYR    73     -42.485 -12.088   9.438  1.00145.87           C
ATOM    513  CZ  TYR    73     -43.137 -11.605   8.331  1.00145.87           C
ATOM    514  OH  TYR    73     -43.345 -10.220   8.174  1.00145.87           O
ATOM    515  C   TYR    73     -40.062 -15.651   8.787  1.00145.87           C
ATOM    516  O   TYR    73     -39.509 -14.633   8.375  1.00145.87           O
ATOM    517  N   VAL    74     -39.666 -16.271   9.917  1.00 39.00           N
ATOM    518  CA  VAL    74     -38.569 -15.788  10.705  1.00 39.00           C
ATOM    519  CB  VAL    74     -38.352 -16.604  11.945  1.00 39.00           C
ATOM    520  CG1 VAL    74     -37.088 -16.094  12.656  1.00 39.00           C
ATOM    521  CG2 VAL    74     -39.622 -16.532  12.809  1.00 39.00           C
ATOM    522  C   VAL    74     -37.318 -15.873   9.887  1.00 39.00           C
ATOM    523  O   VAL    74     -36.477 -14.979   9.934  1.00 39.00           O
ATOM    524  N   ALA    75     -37.159 -16.965   9.116  1.00 29.35           N
ATOM    525  CA  ALA    75     -35.972 -17.151   8.329  1.00 29.35           C
ATOM    526  CB  ALA    75     -35.979 -18.478   7.551  1.00 29.35           C
ATOM    527  C   ALA    75     -35.875 -16.049   7.324  1.00 29.35           C
ATOM    528  O   ALA    75     -34.810 -15.470   7.116  1.00 29.35           O
ATOM    529  N   TRP    76     -37.010 -15.707   6.693  1.00 59.60           N
ATOM    530  CA  TRP    76     -37.026 -14.702   5.674  1.00 59.60           C
ATOM    531  CB  TRP    76     -38.430 -14.490   5.078  1.00 59.60           C
ATOM    532  CG  TRP    76     -38.522 -13.354   4.086  1.00 59.60           C
ATOM    533  CD2 TRP    76     -38.924 -12.021   4.442  1.00 59.60           C
ATOM    534  CD1 TRP    76     -38.277 -13.337   2.744  1.00 59.60           C
ATOM    535  NE1 TRP    76     -38.501 -12.076   2.242  1.00 59.60           N
ATOM    536  CE2 TRP    76     -38.902 -11.257   3.276  1.00 59.60           C
ATOM    537  CE3 TRP    76     -39.288 -11.478   5.642  1.00 59.60           C
ATOM    538  CZ2 TRP    76     -39.246  -9.934   3.293  1.00 59.60           C
ATOM    539  CZ3 TRP    76     -39.627 -10.142   5.656  1.00 59.60           C
ATOM    540  CH2 TRP    76     -39.607  -9.385   4.504  1.00 59.60           C
ATOM    541  C   TRP    76     -36.589 -13.405   6.271  1.00 59.60           C
ATOM    542  O   TRP    76     -35.862 -12.641   5.638  1.00 59.60           O
ATOM    543  N   MET    77     -37.028 -13.120   7.509  1.00 60.83           N
ATOM    544  CA  MET    77     -36.744 -11.844   8.093  1.00 60.83           C
ATOM    545  CB  MET    77     -37.423 -11.665   9.454  1.00 60.83           C
ATOM    546  CG  MET    77     -38.938 -11.848   9.356  1.00 60.83           C
ATOM    547  SD  MET    77     -39.862 -11.224  10.786  1.00 60.83           S
ATOM    548  CE  MET    77     -39.888  -9.524  10.155  1.00 60.83           C
ATOM    549  C   MET    77     -35.266 -11.641   8.259  1.00 60.83           C
ATOM    550  O   MET    77     -34.730 -10.611   7.851  1.00 60.83           O
ATOM    551  N   SER    78     -34.556 -12.632   8.827  1.00 36.63           N
ATOM    552  CA  SER    78     -33.148 -12.474   9.066  1.00 36.63           C
ATOM    553  CB  SER    78     -32.549 -13.643   9.866  1.00 36.63           C
ATOM    554  OG  SER    78     -32.659 -14.847   9.121  1.00 36.63           O
ATOM    555  C   SER    78     -32.413 -12.396   7.764  1.00 36.63           C
ATOM    556  O   SER    78     -31.487 -11.601   7.611  1.00 36.63           O
ATOM    557  N   VAL    79     -32.804 -13.232   6.786  1.00 37.29           N
ATOM    558  CA  VAL    79     -32.113 -13.267   5.529  1.00 37.29           C
ATOM    559  CB  VAL    79     -32.622 -14.344   4.619  1.00 37.29           C
ATOM    560  CG1 VAL    79     -31.878 -14.243   3.277  1.00 37.29           C
ATOM    561  CG2 VAL    79     -32.452 -15.698   5.327  1.00 37.29           C
ATOM    562  C   VAL    79     -32.273 -11.962   4.809  1.00 37.29           C
ATOM    563  O   VAL    79     -31.310 -11.421   4.269  1.00 37.29           O
ATOM    564  N   THR    80     -33.504 -11.422   4.787  1.00 48.45           N
ATOM    565  CA  THR    80     -33.802 -10.217   4.063  1.00 48.45           C
ATOM    566  CB  THR    80     -35.269  -9.916   4.024  1.00 48.45           C
ATOM    567  OG1 THR    80     -35.973 -10.993   3.426  1.00 48.45           O
ATOM    568  CG2 THR    80     -35.480  -8.631   3.205  1.00 48.45           C
ATOM    569  C   THR    80     -33.117  -9.033   4.678  1.00 48.45           C
ATOM    570  O   THR    80     -32.682  -8.130   3.967  1.00 48.45           O
ATOM    571  N   ALA    81     -33.001  -8.991   6.018  1.00 29.27           N
ATOM    572  CA  ALA    81     -32.425  -7.831   6.639  1.00 29.27           C
ATOM    573  CB  ALA    81     -32.339  -7.952   8.171  1.00 29.27           C
ATOM    574  C   ALA    81     -31.035  -7.665   6.114  1.00 29.27           C
ATOM    575  O   ALA    81     -30.607  -6.553   5.804  1.00 29.27           O
ATOM    576  N   GLY    82     -30.295  -8.779   5.985  1.00 21.32           N
ATOM    577  CA  GLY    82     -28.953  -8.713   5.490  1.00 21.32           C
ATOM    578  C   GLY    82     -28.999  -8.198   4.090  1.00 21.32           C
ATOM    579  O   GLY    82     -28.126  -7.441   3.669  1.00 21.32           O
ATOM    580  N   GLN    83     -30.023  -8.609   3.322  1.00 84.89           N
ATOM    581  CA  GLN    83     -30.113  -8.217   1.946  1.00 84.89           C
ATOM    582  CB  GLN    83     -31.314  -8.864   1.231  1.00 84.89           C
ATOM    583  CG  GLN    83     -31.348  -8.633  -0.283  1.00 84.89           C
ATOM    584  CD  GLN    83     -31.903  -7.245  -0.571  1.00 84.89           C
ATOM    585  OE1 GLN    83     -31.622  -6.658  -1.615  1.00 84.89           O
ATOM    586  NE2 GLN    83     -32.729  -6.711   0.367  1.00 84.89           N
ATOM    587  C   GLN    83     -30.259  -6.723   1.850  1.00 84.89           C
ATOM    588  O   GLN    83     -29.605  -6.087   1.024  1.00 84.89           O
ATOM    589  N   ALA    84     -31.127  -6.126   2.694  1.00 37.19           N
ATOM    590  CA  ALA    84     -31.399  -4.708   2.678  1.00 37.19           C
ATOM    591  CB  ALA    84     -32.547  -4.317   3.623  1.00 37.19           C
ATOM    592  C   ALA    84     -30.197  -3.909   3.089  1.00 37.19           C
ATOM    593  O   ALA    84     -29.889  -2.876   2.495  1.00 37.19           O
ATOM    594  N   GLU    85     -29.478  -4.357   4.131  1.00 32.70           N
ATOM    595  CA  GLU    85     -28.333  -3.612   4.564  1.00 32.70           C
ATOM    596  CB  GLU    85     -27.616  -4.244   5.766  1.00 32.70           C
ATOM    597  CG  GLU    85     -28.439  -4.232   7.053  1.00 32.70           C
ATOM    598  CD  GLU    85     -27.577  -4.841   8.148  1.00 32.70           C
ATOM    599  OE1 GLU    85     -26.376  -5.104   7.876  1.00 32.70           O
ATOM    600  OE2 GLU    85     -28.110  -5.051   9.270  1.00 32.70           O
ATOM    601  C   GLU    85     -27.362  -3.607   3.434  1.00 32.70           C
ATOM    602  O   GLU    85     -26.662  -2.623   3.204  1.00 32.70           O
ATOM    603  N   LEU    86     -27.286  -4.734   2.705  1.00139.01           N
ATOM    604  CA  LEU    86     -26.359  -4.838   1.618  1.00139.01           C
ATOM    605  CB  LEU    86     -26.360  -6.226   0.951  1.00139.01           C
ATOM    606  CG  LEU    86     -25.859  -7.359   1.869  1.00139.01           C
ATOM    607  CD1 LEU    86     -25.874  -8.716   1.146  1.00139.01           C
ATOM    608  CD2 LEU    86     -24.488  -7.025   2.477  1.00139.01           C
ATOM    609  C   LEU    86     -26.717  -3.839   0.566  1.00139.01           C
ATOM    610  O   LEU    86     -25.853  -3.126   0.058  1.00139.01           O
ATOM    611  N   THR    87     -28.013  -3.739   0.221  1.00122.80           N
ATOM    612  CA  THR    87     -28.393  -2.821  -0.811  1.00122.80           C
ATOM    613  CB  THR    87     -29.827  -2.960  -1.260  1.00122.80           C
ATOM    614  OG1 THR    87     -30.097  -2.066  -2.330  1.00122.80           O
ATOM    615  CG2 THR    87     -30.776  -2.698  -0.087  1.00122.80           C
ATOM    616  C   THR    87     -28.122  -1.430  -0.332  1.00122.80           C
ATOM    617  O   THR    87     -27.746  -0.563  -1.117  1.00122.80           O
ATOM    618  N   ALA    88     -28.290  -1.168   0.978  1.00 38.00           N
ATOM    619  CA  ALA    88     -28.079   0.169   1.455  1.00 38.00           C
ATOM    620  CB  ALA    88     -28.312   0.305   2.971  1.00 38.00           C
ATOM    621  C   ALA    88     -26.659   0.582   1.181  1.00 38.00           C
ATOM    622  O   ALA    88     -26.414   1.655   0.633  1.00 38.00           O
ATOM    623  N   ALA    89     -25.681  -0.276   1.528  1.00 48.52           N
ATOM    624  CA  ALA    89     -24.291   0.035   1.333  1.00 48.52           C
ATOM    625  CB  ALA    89     -23.356  -1.050   1.892  1.00 48.52           C
ATOM    626  C   ALA    89     -24.011   0.135  -0.127  1.00 48.52           C
ATOM    627  O   ALA    89     -23.193   0.943  -0.562  1.00 48.52           O
ATOM    628  N   GLN    90     -24.647  -0.738  -0.922  1.00163.30           N
ATOM    629  CA  GLN    90     -24.385  -0.767  -2.329  1.00163.30           C
ATOM    630  CB  GLN    90     -24.896  -2.044  -3.023  1.00163.30           C
ATOM    631  CG  GLN    90     -26.412  -2.164  -3.112  1.00163.30           C
ATOM    632  CD  GLN    90     -26.804  -1.717  -4.510  1.00163.30           C
ATOM    633  OE1 GLN    90     -26.231  -0.794  -5.087  1.00163.30           O
ATOM    634  NE2 GLN    90     -27.812  -2.418  -5.091  1.00163.30           N
ATOM    635  C   GLN    90     -24.954   0.434  -3.007  1.00163.30           C
ATOM    636  O   GLN    90     -24.406   0.889  -4.008  1.00163.30           O
ATOM    637  N   VAL    91     -26.105   0.945  -2.531  1.00 60.30           N
ATOM    638  CA  VAL    91     -26.700   2.069  -3.188  1.00 60.30           C
ATOM    639  CB  VAL    91     -28.048   2.431  -2.657  1.00 60.30           C
ATOM    640  CG1 VAL    91     -28.526   3.626  -3.470  1.00 60.30           C
ATOM    641  CG2 VAL    91     -28.998   1.224  -2.771  1.00 60.30           C
ATOM    642  C   VAL    91     -25.789   3.247  -3.038  1.00 60.30           C
ATOM    643  O   VAL    91     -25.684   4.076  -3.940  1.00 60.30           O
ATOM    644  N   ARG    92     -25.164   3.378  -1.857  1.00 97.95           N
ATOM    645  CA  ARG    92     -24.250   4.449  -1.556  1.00 97.95           C
ATOM    646  CB  ARG    92     -23.909   4.534  -0.057  1.00 97.95           C
ATOM    647  CG  ARG    92     -23.278   5.869   0.337  1.00 97.95           C
ATOM    648  CD  ARG    92     -22.951   5.983   1.827  1.00 97.95           C
ATOM    649  NE  ARG    92     -22.650   7.417   2.089  1.00 97.95           N
ATOM    650  CZ  ARG    92     -22.118   7.808   3.283  1.00 97.95           C
ATOM    651  NH1 ARG    92     -21.791   6.878   4.228  1.00 97.95           N
ATOM    652  NH2 ARG    92     -21.912   9.134   3.532  1.00 97.95           N
ATOM    653  C   ARG    92     -22.970   4.273  -2.314  1.00 97.95           C
ATOM    654  O   ARG    92     -22.403   5.234  -2.832  1.00 97.95           O
ATOM    655  N   VAL    93     -22.483   3.022  -2.402  1.00 40.48           N
ATOM    656  CA  VAL    93     -21.262   2.765  -3.105  1.00 40.48           C
ATOM    657  CB  VAL    93     -20.899   1.309  -3.165  1.00 40.48           C
ATOM    658  CG1 VAL    93     -19.648   1.158  -4.051  1.00 40.48           C
ATOM    659  CG2 VAL    93     -20.716   0.783  -1.732  1.00 40.48           C
ATOM    660  C   VAL    93     -21.508   3.205  -4.506  1.00 40.48           C
ATOM    661  O   VAL    93     -20.639   3.780  -5.159  1.00 40.48           O
ATOM    662  N   ALA    94     -22.733   2.951  -4.994  1.00 46.90           N
ATOM    663  CA  ALA    94     -23.064   3.286  -6.339  1.00 46.90           C
ATOM    664  CB  ALA    94     -24.518   2.932  -6.692  1.00 46.90           C
ATOM    665  C   ALA    94     -22.903   4.766  -6.555  1.00 46.90           C
ATOM    666  O   ALA    94     -22.284   5.183  -7.532  1.00 46.90           O
ATOM    667  N   ALA    95     -23.440   5.598  -5.640  1.00 41.76           N
ATOM    668  CA  ALA    95     -23.421   7.037  -5.766  1.00 41.76           C
ATOM    669  CB  ALA    95     -24.260   7.737  -4.685  1.00 41.76           C
ATOM    670  C   ALA    95     -22.033   7.585  -5.672  1.00 41.76           C
ATOM    671  O   ALA    95     -21.648   8.467  -6.439  1.00 41.76           O
ATOM    672  N   ALA    96     -21.235   7.054  -4.730  1.00 38.98           N
ATOM    673  CA  ALA    96     -19.904   7.538  -4.521  1.00 38.98           C
ATOM    674  CB  ALA    96     -19.145   6.759  -3.435  1.00 38.98           C
ATOM    675  C   ALA    96     -19.184   7.350  -5.811  1.00 38.98           C
ATOM    676  O   ALA    96     -18.314   8.144  -6.165  1.00 38.98           O
ATOM    677  N   ALA    97     -19.518   6.273  -6.544  1.00 30.63           N
ATOM    678  CA  ALA    97     -18.875   6.019  -7.799  1.00 30.63           C
ATOM    679  CB  ALA    97     -19.376   4.729  -8.473  1.00 30.63           C
ATOM    680  C   ALA    97     -19.158   7.159  -8.738  1.00 30.63           C
ATOM    681  O   ALA    97     -18.274   7.616  -9.459  1.00 30.63           O
ATOM    682  N   TYR    98     -20.410   7.647  -8.764  1.00 61.90           N
ATOM    683  CA  TYR    98     -20.794   8.744  -9.615  1.00 61.90           C
ATOM    684  CB  TYR    98     -22.313   8.989  -9.528  1.00 61.90           C
ATOM    685  CG  TYR    98     -22.649  10.325 -10.092  1.00 61.90           C
ATOM    686  CD1 TYR    98     -22.697  10.539 -11.449  1.00 61.90           C
ATOM    687  CD2 TYR    98     -22.935  11.367  -9.239  1.00 61.90           C
ATOM    688  CE1 TYR    98     -23.018  11.781 -11.944  1.00 61.90           C
ATOM    689  CE2 TYR    98     -23.257  12.611  -9.729  1.00 61.90           C
ATOM    690  CZ  TYR    98     -23.292  12.818 -11.086  1.00 61.90           C
ATOM    691  OH  TYR    98     -23.620  14.090 -11.598  1.00 61.90           O
ATOM    692  C   TYR    98     -20.074   9.991  -9.202  1.00 61.90           C
ATOM    693  O   TYR    98     -19.577  10.742 -10.040  1.00 61.90           O
ATOM    694  N   GLU    99     -19.990  10.232  -7.883  1.00 45.10           N
ATOM    695  CA  GLU    99     -19.403  11.430  -7.357  1.00 45.10           C
ATOM    696  CB  GLU    99     -19.531  11.504  -5.827  1.00 45.10           C
ATOM    697  CG  GLU    99     -20.988  11.647  -5.376  1.00 45.10           C
ATOM    698  CD  GLU    99     -21.056  11.478  -3.865  1.00 45.10           C
ATOM    699  OE1 GLU    99     -20.854  10.328  -3.393  1.00 45.10           O
ATOM    700  OE2 GLU    99     -21.314  12.492  -3.162  1.00 45.10           O
ATOM    701  C   GLU    99     -17.955  11.492  -7.724  1.00 45.10           C
ATOM    702  O   GLU    99     -17.434  12.571  -7.999  1.00 45.10           O
ATOM    703  N   THR   100     -17.252  10.344  -7.707  1.00104.47           N
ATOM    704  CA  THR   100     -15.856  10.350  -8.045  1.00104.47           C
ATOM    705  CB  THR   100     -15.154   9.051  -7.771  1.00104.47           C
ATOM    706  OG1 THR   100     -13.753   9.224  -7.925  1.00104.47           O
ATOM    707  CG2 THR   100     -15.655   7.980  -8.750  1.00104.47           C
ATOM    708  C   THR   100     -15.675  10.663  -9.505  1.00104.47           C
ATOM    709  O   THR   100     -14.751  11.379  -9.884  1.00104.47           O
ATOM    710  N   ALA   101     -16.548  10.112 -10.372  1.00 42.18           N
ATOM    711  CA  ALA   101     -16.442  10.284 -11.798  1.00 42.18           C
ATOM    712  CB  ALA   101     -17.489   9.471 -12.576  1.00 42.18           C
ATOM    713  C   ALA   101     -16.648  11.719 -12.171  1.00 42.18           C
ATOM    714  O   ALA   101     -16.018  12.236 -13.093  1.00 42.18           O
ATOM    715  N   TYR   102     -17.594  12.380 -11.488  1.00 64.46           N
ATOM    716  CA  TYR   102     -17.931  13.753 -11.723  1.00 64.46           C
ATOM    717  CB  TYR   102     -19.125  14.150 -10.835  1.00 64.46           C
ATOM    718  CG  TYR   102     -19.696  15.467 -11.228  1.00 64.46           C
ATOM    719  CD1 TYR   102     -19.197  16.641 -10.716  1.00 64.46           C
ATOM    720  CD2 TYR   102     -20.753  15.518 -12.108  1.00 64.46           C
ATOM    721  CE1 TYR   102     -19.747  17.848 -11.078  1.00 64.46           C
ATOM    722  CE2 TYR   102     -21.307  16.720 -12.475  1.00 64.46           C
ATOM    723  CZ  TYR   102     -20.801  17.888 -11.961  1.00 64.46           C
ATOM    724  OH  TYR   102     -21.370  19.124 -12.335  1.00 64.46           O
ATOM    725  C   TYR   102     -16.742  14.586 -11.349  1.00 64.46           C
ATOM    726  O   TYR   102     -16.386  15.531 -12.052  1.00 64.46           O
ATOM    727  N   GLY   103     -16.082  14.239 -10.228  1.00 33.80           N
ATOM    728  CA  GLY   103     -14.981  15.027  -9.756  1.00 33.80           C
ATOM    729  C   GLY   103     -13.892  15.054 -10.798  1.00 33.80           C
ATOM    730  O   GLY   103     -13.310  16.103 -11.065  1.00 33.80           O
ATOM    731  N   LEU   104     -13.576  13.882 -11.381  1.00172.86           N
ATOM    732  CA  LEU   104     -12.548  13.682 -12.372  1.00172.86           C
ATOM    733  CB  LEU   104     -12.251  12.189 -12.615  1.00172.86           C
ATOM    734  CG  LEU   104     -11.705  11.434 -11.388  1.00172.86           C
ATOM    735  CD1 LEU   104     -11.437   9.956 -11.717  1.00172.86           C
ATOM    736  CD2 LEU   104     -10.473  12.139 -10.805  1.00172.86           C
ATOM    737  C   LEU   104     -12.916  14.250 -13.711  1.00172.86           C
ATOM    738  O   LEU   104     -12.042  14.674 -14.465  1.00172.86           O
ATOM    739  N   THR   105     -14.211  14.220 -14.084  1.00139.80           N
ATOM    740  CA  THR   105     -14.555  14.668 -15.405  1.00139.80           C
ATOM    741  CB  THR   105     -15.984  14.442 -15.809  1.00139.80           C
ATOM    742  OG1 THR   105     -16.867  14.964 -14.829  1.00139.80           O
ATOM    743  CG2 THR   105     -16.221  12.950 -16.044  1.00139.80           C
ATOM    744  C   THR   105     -14.265  16.125 -15.568  1.00139.80           C
ATOM    745  O   THR   105     -14.526  16.938 -14.682  1.00139.80           O
ATOM    746  N   VAL   106     -13.713  16.487 -16.747  1.00 63.09           N
ATOM    747  CA  VAL   106     -13.369  17.853 -17.035  1.00 63.09           C
ATOM    748  CB  VAL   106     -12.493  17.985 -18.248  1.00 63.09           C
ATOM    749  CG1 VAL   106     -12.191  19.472 -18.497  1.00 63.09           C
ATOM    750  CG2 VAL   106     -11.250  17.105 -18.040  1.00 63.09           C
ATOM    751  C   VAL   106     -14.661  18.576 -17.289  1.00 63.09           C
ATOM    752  O   VAL   106     -15.536  18.066 -17.988  1.00 63.09           O
ATOM    753  N   PRO   107     -14.807  19.768 -16.761  1.00 76.83           N
ATOM    754  CA  PRO   107     -16.046  20.491 -16.894  1.00 76.83           C
ATOM    755  CD  PRO   107     -14.061  20.174 -15.580  1.00 76.83           C
ATOM    756  CB  PRO   107     -15.920  21.701 -15.971  1.00 76.83           C
ATOM    757  CG  PRO   107     -14.944  21.223 -14.879  1.00 76.83           C
ATOM    758  C   PRO   107     -16.302  20.828 -18.329  1.00 76.83           C
ATOM    759  O   PRO   107     -15.345  21.032 -19.075  1.00 76.83           O
ATOM    760  N   PRO   108     -17.542  20.887 -18.729  1.00 81.62           N
ATOM    761  CA  PRO   108     -17.849  21.126 -20.109  1.00 81.62           C
ATOM    762  CD  PRO   108     -18.616  20.199 -18.034  1.00 81.62           C
ATOM    763  CB  PRO   108     -19.360  20.948 -20.232  1.00 81.62           C
ATOM    764  CG  PRO   108     -19.694  19.951 -19.105  1.00 81.62           C
ATOM    765  C   PRO   108     -17.337  22.433 -20.617  1.00 81.62           C
ATOM    766  O   PRO   108     -16.910  22.477 -21.770  1.00 81.62           O
ATOM    767  N   PRO   109     -17.392  23.473 -19.830  1.00 94.23           N
ATOM    768  CA  PRO   109     -16.894  24.749 -20.278  1.00 94.23           C
ATOM    769  CD  PRO   109     -18.483  23.619 -18.880  1.00 94.23           C
ATOM    770  CB  PRO   109     -17.420  25.772 -19.275  1.00 94.23           C
ATOM    771  CG  PRO   109     -18.723  25.133 -18.759  1.00 94.23           C
ATOM    772  C   PRO   109     -15.409  24.756 -20.432  1.00 94.23           C
ATOM    773  O   PRO   109     -14.899  25.489 -21.278  1.00 94.23           O
ATOM    774  N   VAL   110     -14.694  23.957 -19.622  1.00 36.31           N
ATOM    775  CA  VAL   110     -13.264  23.938 -19.697  1.00 36.31           C
ATOM    776  CB  VAL   110     -12.630  23.061 -18.655  1.00 36.31           C
ATOM    777  CG1 VAL   110     -11.113  23.027 -18.907  1.00 36.31           C
ATOM    778  CG2 VAL   110     -13.017  23.586 -17.263  1.00 36.31           C
ATOM    779  C   VAL   110     -12.878  23.393 -21.035  1.00 36.31           C
ATOM    780  O   VAL   110     -11.904  23.839 -21.639  1.00 36.31           O
ATOM    781  N   ILE   111     -13.617  22.382 -21.528  1.00 42.31           N
ATOM    782  CA  ILE   111     -13.267  21.794 -22.790  1.00 42.31           C
ATOM    783  CB  ILE   111     -14.081  20.579 -23.119  1.00 42.31           C
ATOM    784  CG2 ILE   111     -13.683  20.128 -24.534  1.00 42.31           C
ATOM    785  CG1 ILE   111     -13.877  19.488 -22.054  1.00 42.31           C
ATOM    786  CD1 ILE   111     -14.860  18.325 -22.175  1.00 42.31           C
ATOM    787  C   ILE   111     -13.461  22.781 -23.907  1.00 42.31           C
ATOM    788  O   ILE   111     -12.587  22.960 -24.753  1.00 42.31           O
ATOM    789  N   ALA   112     -14.613  23.476 -23.921  1.00 38.33           N
ATOM    790  CA  ALA   112     -14.958  24.380 -24.987  1.00 38.33           C
ATOM    791  CB  ALA   112     -16.356  24.997 -24.811  1.00 38.33           C
ATOM    792  C   ALA   112     -13.978  25.499 -25.044  1.00 38.33           C
ATOM    793  O   ALA   112     -13.657  25.991 -26.124  1.00 38.33           O
ATOM    794  N   GLU   113     -13.491  25.952 -23.879  1.00107.66           N
ATOM    795  CA  GLU   113     -12.595  27.066 -23.903  1.00107.66           C
ATOM    796  CB  GLU   113     -12.153  27.537 -22.510  1.00107.66           C
ATOM    797  CG  GLU   113     -11.137  28.681 -22.574  1.00107.66           C
ATOM    798  CD  GLU   113     -11.767  29.875 -23.284  1.00107.66           C
ATOM    799  OE1 GLU   113     -12.949  29.771 -23.706  1.00107.66           O
ATOM    800  OE2 GLU   113     -11.068  30.914 -23.418  1.00107.66           O
ATOM    801  C   GLU   113     -11.370  26.707 -24.680  1.00107.66           C
ATOM    802  O   GLU   113     -10.881  27.499 -25.485  1.00107.66           O
ATOM    803  N   ASN   114     -10.853  25.484 -24.477  1.00 47.81           N
ATOM    804  CA  ASN   114      -9.669  25.056 -25.161  1.00 47.81           C
ATOM    805  CB  ASN   114      -9.248  23.636 -24.744  1.00 47.81           C
ATOM    806  CG  ASN   114      -7.990  23.247 -25.505  1.00 47.81           C
ATOM    807  OD1 ASN   114      -8.062  22.737 -26.623  1.00 47.81           O
ATOM    808  ND2 ASN   114      -6.804  23.499 -24.889  1.00 47.81           N
ATOM    809  C   ASN   114      -9.940  25.048 -26.632  1.00 47.81           C
ATOM    810  O   ASN   114      -9.087  25.436 -27.428  1.00 47.81           O
ATOM    811  N   ARG   115     -11.142  24.599 -27.033  1.00109.83           N
ATOM    812  CA  ARG   115     -11.484  24.549 -28.426  1.00109.83           C
ATOM    813  CB  ARG   115     -12.840  23.871 -28.698  1.00109.83           C
ATOM    814  CG  ARG   115     -12.754  22.367 -28.983  1.00109.83           C
ATOM    815  CD  ARG   115     -12.035  21.516 -27.933  1.00109.83           C
ATOM    816  NE  ARG   115     -10.579  21.808 -28.036  1.00109.83           N
ATOM    817  CZ  ARG   115      -9.822  21.292 -29.049  1.00109.83           C
ATOM    818  NH1 ARG   115     -10.394  20.559 -30.049  1.00109.83           N
ATOM    819  NH2 ARG   115      -8.479  21.529 -29.073  1.00109.83           N
ATOM    820  C   ARG   115     -11.512  25.930 -29.020  1.00109.83           C
ATOM    821  O   ARG   115     -11.087  26.120 -30.158  1.00109.83           O
ATOM    822  N   ALA   116     -12.031  26.931 -28.283  1.00 30.10           N
ATOM    823  CA  ALA   116     -12.111  28.277 -28.790  1.00 30.10           C
ATOM    824  CB  ALA   116     -12.862  29.228 -27.841  1.00 30.10           C
ATOM    825  C   ALA   116     -10.739  28.833 -28.998  1.00 30.10           C
ATOM    826  O   ALA   116     -10.490  29.524 -29.984  1.00 30.10           O
ATOM    827  N   GLU   117      -9.815  28.546 -28.061  1.00 62.26           N
ATOM    828  CA  GLU   117      -8.480  29.067 -28.139  1.00 62.26           C
ATOM    829  CB  GLU   117      -7.596  28.655 -26.947  1.00 62.26           C
ATOM    830  CG  GLU   117      -6.167  29.199 -27.035  1.00 62.26           C
ATOM    831  CD  GLU   117      -6.184  30.685 -26.710  1.00 62.26           C
ATOM    832  OE1 GLU   117      -6.518  31.035 -25.547  1.00 62.26           O
ATOM    833  OE2 GLU   117      -5.859  31.490 -27.622  1.00 62.26           O
ATOM    834  C   GLU   117      -7.831  28.528 -29.370  1.00 62.26           C
ATOM    835  O   GLU   117      -7.084  29.228 -30.050  1.00 62.26           O
ATOM    836  N   LEU   118      -8.108  27.254 -29.688  1.00 50.02           N
ATOM    837  CA  LEU   118      -7.513  26.616 -30.823  1.00 50.02           C
ATOM    838  CB  LEU   118      -8.036  25.173 -30.977  1.00 50.02           C
ATOM    839  CG  LEU   118      -7.470  24.384 -32.169  1.00 50.02           C
ATOM    840  CD1 LEU   118      -5.980  24.062 -31.974  1.00 50.02           C
ATOM    841  CD2 LEU   118      -8.322  23.138 -32.458  1.00 50.02           C
ATOM    842  C   LEU   118      -7.916  27.380 -32.040  1.00 50.02           C
ATOM    843  O   LEU   118      -7.090  27.667 -32.905  1.00 50.02           O
ATOM    844  N   MET   119      -9.208  27.748 -32.141  1.00 71.84           N
ATOM    845  CA  MET   119      -9.653  28.459 -33.303  1.00 71.84           C
ATOM    846  CB  MET   119     -11.179  28.636 -33.414  1.00 71.84           C
ATOM    847  CG  MET   119     -11.803  29.601 -32.407  1.00 71.84           C
ATOM    848  SD  MET   119     -13.515  30.063 -32.812  1.00 71.84           S
ATOM    849  CE  MET   119     -14.168  28.372 -32.712  1.00 71.84           C
ATOM    850  C   MET   119      -9.021  29.820 -33.351  1.00 71.84           C
ATOM    851  O   MET   119      -8.700  30.324 -34.426  1.00 71.84           O
ATOM    852  N   ILE   120      -8.844  30.466 -32.186  1.00 32.57           N
ATOM    853  CA  ILE   120      -8.309  31.798 -32.145  1.00 32.57           C
ATOM    854  CB  ILE   120      -8.311  32.364 -30.756  1.00 32.57           C
ATOM    855  CG2 ILE   120      -7.546  33.697 -30.778  1.00 32.57           C
ATOM    856  CG1 ILE   120      -9.757  32.480 -30.239  1.00 32.57           C
ATOM    857  CD1 ILE   120      -9.862  32.738 -28.738  1.00 32.57           C
ATOM    858  C   ILE   120      -6.895  31.808 -32.649  1.00 32.57           C
ATOM    859  O   ILE   120      -6.527  32.664 -33.451  1.00 32.57           O
ATOM    860  N   LEU   121      -6.069  30.844 -32.203  1.00 59.00           N
ATOM    861  CA  LEU   121      -4.678  30.789 -32.565  1.00 59.00           C
ATOM    862  CB  LEU   121      -3.923  29.616 -31.918  1.00 59.00           C
ATOM    863  CG  LEU   121      -3.812  29.681 -30.388  1.00 59.00           C
ATOM    864  CD1 LEU   121      -3.034  28.471 -29.847  1.00 59.00           C
ATOM    865  CD2 LEU   121      -3.229  31.025 -29.922  1.00 59.00           C
ATOM    866  C   LEU   121      -4.536  30.566 -34.034  1.00 59.00           C
ATOM    867  O   LEU   121      -3.609  31.087 -34.647  1.00 59.00           O
ATOM    868  N   THR   122      -5.412  29.736 -34.627  1.00100.05           N
ATOM    869  CA  THR   122      -5.285  29.422 -36.021  1.00100.05           C
ATOM    870  CB  THR   122      -6.211  28.333 -36.485  1.00100.05           C
ATOM    871  OG1 THR   122      -5.851  27.915 -37.795  1.00100.05           O
ATOM    872  CG2 THR   122      -7.654  28.855 -36.487  1.00100.05           C
ATOM    873  C   THR   122      -5.540  30.635 -36.863  1.00100.05           C
ATOM    874  O   THR   122      -4.837  30.865 -37.847  1.00100.05           O
ATOM    875  N   ALA   123      -6.546  31.453 -36.496  1.00 36.50           N
ATOM    876  CA  ALA   123      -6.909  32.576 -37.312  1.00 36.50           C
ATOM    877  CB  ALA   123      -8.109  33.352 -36.738  1.00 36.50           C
ATOM    878  C   ALA   123      -5.760  33.538 -37.412  1.00 36.50           C
ATOM    879  O   ALA   123      -5.476  34.061 -38.488  1.00 36.50           O
ATOM    880  N   THR   124      -5.090  33.795 -36.274  1.00133.02           N
ATOM    881  CA  THR   124      -4.003  34.722 -36.099  1.00133.02           C
ATOM    882  CB  THR   124      -3.750  35.026 -34.652  1.00133.02           C
ATOM    883  OG1 THR   124      -2.702  35.972 -34.524  1.00133.02           O
ATOM    884  CG2 THR   124      -3.388  33.723 -33.925  1.00133.02           C
ATOM    885  C   THR   124      -2.707  34.237 -36.691  1.00133.02           C
ATOM    886  O   THR   124      -1.820  35.041 -36.965  1.00133.02           O
ATOM    887  N   ASN   125      -2.523  32.916 -36.860  1.00143.72           N
ATOM    888  CA  ASN   125      -1.228  32.410 -37.234  1.00143.72           C
ATOM    889  CB  ASN   125      -1.147  30.893 -36.979  1.00143.72           C
ATOM    890  CG  ASN   125       0.305  30.450 -36.954  1.00143.72           C
ATOM    891  OD1 ASN   125       1.161  31.123 -36.384  1.00143.72           O
ATOM    892  ND2 ASN   125       0.594  29.282 -37.587  1.00143.72           N
ATOM    893  C   ASN   125      -0.934  32.648 -38.694  1.00143.72           C
ATOM    894  O   ASN   125      -0.752  31.699 -39.455  1.00143.72           O
ATOM    895  N   LEU   126      -0.860  33.923 -39.132  1.00114.87           N
ATOM    896  CA  LEU   126      -0.536  34.196 -40.507  1.00114.87           C
ATOM    897  CB  LEU   126      -0.742  35.681 -40.882  1.00114.87           C
ATOM    898  CG  LEU   126      -0.721  36.026 -42.394  1.00114.87           C
ATOM    899  CD1 LEU   126      -0.866  37.543 -42.607  1.00114.87           C
ATOM    900  CD2 LEU   126       0.486  35.448 -43.152  1.00114.87           C
ATOM    901  C   LEU   126       0.915  33.870 -40.719  1.00114.87           C
ATOM    902  O   LEU   126       1.285  33.218 -41.697  1.00114.87           O
ATOM    903  N   LEU   127       1.774  34.358 -39.800  1.00 54.09           N
ATOM    904  CA  LEU   127       3.200  34.181 -39.847  1.00 54.09           C
ATOM    905  CB  LEU   127       3.945  35.083 -38.852  1.00 54.09           C
ATOM    906  CG  LEU   127       3.759  36.580 -39.164  1.00 54.09           C
ATOM    907  CD1 LEU   127       4.610  37.455 -38.231  1.00 54.09           C
ATOM    908  CD2 LEU   127       4.001  36.874 -40.654  1.00 54.09           C
ATOM    909  C   LEU   127       3.532  32.751 -39.553  1.00 54.09           C
ATOM    910  O   LEU   127       4.493  32.203 -40.088  1.00 54.09           O
ATOM    911  N   GLY   128       2.745  32.098 -38.678  1.00 20.95           N
ATOM    912  CA  GLY   128       3.033  30.731 -38.356  1.00 20.95           C
ATOM    913  C   GLY   128       3.853  30.706 -37.107  1.00 20.95           C
ATOM    914  O   GLY   128       4.370  29.664 -36.711  1.00 20.95           O
ATOM    915  N   GLN   129       4.001  31.873 -36.457  1.00 87.29           N
ATOM    916  CA  GLN   129       4.770  31.974 -35.250  1.00 87.29           C
ATOM    917  CB  GLN   129       4.950  33.429 -34.775  1.00 87.29           C
ATOM    918  CG  GLN   129       5.773  33.550 -33.490  1.00 87.29           C
ATOM    919  CD  GLN   129       5.936  35.027 -33.154  1.00 87.29           C
ATOM    920  OE1 GLN   129       6.039  35.403 -31.988  1.00 87.29           O
ATOM    921  NE2 GLN   129       5.967  35.888 -34.207  1.00 87.29           N
ATOM    922  C   GLN   129       4.093  31.198 -34.148  1.00 87.29           C
ATOM    923  O   GLN   129       4.761  30.604 -33.305  1.00 87.29           O
ATOM    924  N   ASN   130       2.745  31.202 -34.135  1.00 83.44           N
ATOM    925  CA  ASN   130       1.869  30.633 -33.136  1.00 83.44           C
ATOM    926  CB  ASN   130       0.414  31.117 -33.251  1.00 83.44           C
ATOM    927  CG  ASN   130       0.337  32.516 -32.662  1.00 83.44           C
ATOM    928  OD1 ASN   130       1.131  32.882 -31.796  1.00 83.44           O
ATOM    929  ND2 ASN   130      -0.659  33.317 -33.127  1.00 83.44           N
ATOM    930  C   ASN   130       1.801  29.129 -33.107  1.00 83.44           C
ATOM    931  O   ASN   130       1.335  28.564 -32.118  1.00 83.44           O
ATOM    932  N   THR   131       2.255  28.432 -34.161  1.00 67.60           N
ATOM    933  CA  THR   131       2.003  27.022 -34.332  1.00 67.60           C
ATOM    934  CB  THR   131       2.788  26.455 -35.479  1.00 67.60           C
ATOM    935  OG1 THR   131       2.480  27.160 -36.673  1.00 67.60           O
ATOM    936  CG2 THR   131       2.432  24.968 -35.638  1.00 67.60           C
ATOM    937  C   THR   131       2.335  26.213 -33.110  1.00 67.60           C
ATOM    938  O   THR   131       1.589  25.287 -32.796  1.00 67.60           O
ATOM    939  N   PRO   132       3.387  26.455 -32.392  1.00 72.65           N
ATOM    940  CA  PRO   132       3.627  25.615 -31.252  1.00 72.65           C
ATOM    941  CD  PRO   132       4.617  26.984 -32.956  1.00 72.65           C
ATOM    942  CB  PRO   132       5.009  26.016 -30.744  1.00 72.65           C
ATOM    943  CG  PRO   132       5.735  26.468 -32.028  1.00 72.65           C
ATOM    944  C   PRO   132       2.517  25.673 -30.246  1.00 72.65           C
ATOM    945  O   PRO   132       2.256  24.654 -29.611  1.00 72.65           O
ATOM    946  N   ALA   133       1.870  26.844 -30.067  1.00 37.88           N
ATOM    947  CA  ALA   133       0.776  26.997 -29.147  1.00 37.88           C
ATOM    948  CB  ALA   133       0.339  28.463 -28.985  1.00 37.88           C
ATOM    949  C   ALA   133      -0.399  26.224 -29.649  1.00 37.88           C
ATOM    950  O   ALA   133      -1.134  25.613 -28.873  1.00 37.88           O
ATOM    951  N   ILE   134      -0.622  26.243 -30.977  1.00127.17           N
ATOM    952  CA  ILE   134      -1.769  25.560 -31.487  1.00127.17           C
ATOM    953  CB  ILE   134      -2.066  25.829 -32.943  1.00127.17           C
ATOM    954  CG2 ILE   134      -2.483  27.301 -33.054  1.00127.17           C
ATOM    955  CG1 ILE   134      -0.921  25.444 -33.883  1.00127.17           C
ATOM    956  CD1 ILE   134      -1.281  25.658 -35.352  1.00127.17           C
ATOM    957  C   ILE   134      -1.643  24.096 -31.199  1.00127.17           C
ATOM    958  O   ILE   134      -2.615  23.452 -30.810  1.00127.17           O
ATOM    959  N   ALA   135      -0.442  23.524 -31.384  1.00 42.66           N
ATOM    960  CA  ALA   135      -0.202  22.137 -31.090  1.00 42.66           C
ATOM    961  CB  ALA   135       1.199  21.676 -31.524  1.00 42.66           C
ATOM    962  C   ALA   135      -0.314  21.897 -29.619  1.00 42.66           C
ATOM    963  O   ALA   135      -0.773  20.837 -29.201  1.00 42.66           O
ATOM    964  N   VAL   136       0.145  22.858 -28.792  1.00 25.45           N
ATOM    965  CA  VAL   136       0.098  22.692 -27.365  1.00 25.45           C
ATOM    966  CB  VAL   136       0.690  23.849 -26.612  1.00 25.45           C
ATOM    967  CG1 VAL   136       0.423  23.638 -25.113  1.00 25.45           C
ATOM    968  CG2 VAL   136       2.185  23.953 -26.959  1.00 25.45           C
ATOM    969  C   VAL   136      -1.332  22.595 -26.955  1.00 25.45           C
ATOM    970  O   VAL   136      -1.686  21.803 -26.084  1.00 25.45           O
ATOM    971  N   ASN   137      -2.195  23.416 -27.576  1.00 60.35           N
ATOM    972  CA  ASN   137      -3.584  23.410 -27.234  1.00 60.35           C
ATOM    973  CB  ASN   137      -4.400  24.511 -27.934  1.00 60.35           C
ATOM    974  CG  ASN   137      -4.103  25.816 -27.204  1.00 60.35           C
ATOM    975  OD1 ASN   137      -3.945  26.874 -27.809  1.00 60.35           O
ATOM    976  ND2 ASN   137      -4.029  25.738 -25.848  1.00 60.35           N
ATOM    977  C   ASN   137      -4.165  22.075 -27.578  1.00 60.35           C
ATOM    978  O   ASN   137      -5.073  21.596 -26.901  1.00 60.35           O
ATOM    979  N   GLU   138      -3.677  21.452 -28.665  1.00113.34           N
ATOM    980  CA  GLU   138      -4.164  20.174 -29.109  1.00113.34           C
ATOM    981  CB  GLU   138      -3.564  19.783 -30.468  1.00113.34           C
ATOM    982  CG  GLU   138      -4.385  18.734 -31.210  1.00113.34           C
ATOM    983  CD  GLU   138      -5.591  19.443 -31.809  1.00113.34           C
ATOM    984  OE1 GLU   138      -5.477  20.668 -32.078  1.00113.34           O
ATOM    985  OE2 GLU   138      -6.640  18.774 -32.002  1.00113.34           O
ATOM    986  C   GLU   138      -3.813  19.100 -28.117  1.00113.34           C
ATOM    987  O   GLU   138      -4.626  18.224 -27.825  1.00113.34           O
ATOM    988  N   ALA   139      -2.582  19.136 -27.570  1.00 25.19           N
ATOM    989  CA  ALA   139      -2.138  18.127 -26.647  1.00 25.19           C
ATOM    990  CB  ALA   139      -0.679  18.329 -26.203  1.00 25.19           C
ATOM    991  C   ALA   139      -2.994  18.175 -25.419  1.00 25.19           C
ATOM    992  O   ALA   139      -3.384  17.144 -24.873  1.00 25.19           O
ATOM    993  N   GLU   140      -3.329  19.396 -24.972  1.00 94.62           N
ATOM    994  CA  GLU   140      -4.067  19.591 -23.760  1.00 94.62           C
ATOM    995  CB  GLU   140      -4.323  21.082 -23.476  1.00 94.62           C
ATOM    996  CG  GLU   140      -4.525  21.414 -21.996  1.00 94.62           C
ATOM    997  CD  GLU   140      -3.137  21.596 -21.394  1.00 94.62           C
ATOM    998  OE1 GLU   140      -2.278  20.697 -21.603  1.00 94.62           O
ATOM    999  OE2 GLU   140      -2.912  22.642 -20.730  1.00 94.62           O
ATOM   1000  C   GLU   140      -5.402  18.927 -23.912  1.00 94.62           C
ATOM   1001  O   GLU   140      -5.948  18.368 -22.961  1.00 94.62           O
ATOM   1002  N   TYR   141      -5.965  18.988 -25.129  1.00 73.78           N
ATOM   1003  CA  TYR   141      -7.255  18.443 -25.444  1.00 73.78           C
ATOM   1004  CB  TYR   141      -7.622  18.802 -26.894  1.00 73.78           C
ATOM   1005  CG  TYR   141      -8.949  18.249 -27.273  1.00 73.78           C
ATOM   1006  CD1 TYR   141     -10.110  18.753 -26.735  1.00 73.78           C
ATOM   1007  CD2 TYR   141      -9.027  17.246 -28.209  1.00 73.78           C
ATOM   1008  CE1 TYR   141     -11.329  18.240 -27.110  1.00 73.78           C
ATOM   1009  CE2 TYR   141     -10.239  16.730 -28.589  1.00 73.78           C
ATOM   1010  CZ  TYR   141     -11.393  17.226 -28.037  1.00 73.78           C
ATOM   1011  OH  TYR   141     -12.639  16.695 -28.431  1.00 73.78           O
ATOM   1012  C   TYR   141      -7.221  16.951 -25.273  1.00 73.78           C
ATOM   1013  O   TYR   141      -8.098  16.367 -24.636  1.00 73.78           O
ATOM   1014  N   GLY   142      -6.167  16.301 -25.799  1.00 23.93           N
ATOM   1015  CA  GLY   142      -6.036  14.875 -25.730  1.00 23.93           C
ATOM   1016  C   GLY   142      -5.993  14.495 -24.291  1.00 23.93           C
ATOM   1017  O   GLY   142      -6.481  13.434 -23.906  1.00 23.93           O
ATOM   1018  N   GLU   143      -5.365  15.344 -23.461  1.00 28.72           N
ATOM   1019  CA  GLU   143      -5.280  15.047 -22.065  1.00 28.72           C
ATOM   1020  CB  GLU   143      -4.410  16.052 -21.297  1.00 28.72           C
ATOM   1021  CG  GLU   143      -2.937  15.956 -21.701  1.00 28.72           C
ATOM   1022  CD  GLU   143      -2.130  16.891 -20.815  1.00 28.72           C
ATOM   1023  OE1 GLU   143      -2.755  17.641 -20.019  1.00 28.72           O
ATOM   1024  OE2 GLU   143      -0.875  16.863 -20.921  1.00 28.72           O
ATOM   1025  C   GLU   143      -6.660  15.043 -21.480  1.00 28.72           C
ATOM   1026  O   GLU   143      -6.992  14.176 -20.672  1.00 28.72           O
ATOM   1027  N   MET   144      -7.512  16.008 -21.876  1.00 33.42           N
ATOM   1028  CA  MET   144      -8.852  16.045 -21.360  1.00 33.42           C
ATOM   1029  CB  MET   144      -9.668  17.249 -21.863  1.00 33.42           C
ATOM   1030  CG  MET   144      -9.148  18.595 -21.355  1.00 33.42           C
ATOM   1031  SD  MET   144     -10.113  20.038 -21.899  1.00 33.42           S
ATOM   1032  CE  MET   144      -9.469  20.062 -23.596  1.00 33.42           C
ATOM   1033  C   MET   144      -9.544  14.806 -21.824  1.00 33.42           C
ATOM   1034  O   MET   144     -10.327  14.198 -21.095  1.00 33.42           O
ATOM   1035  N   TRP   145      -9.260  14.392 -23.070  1.00 57.82           N
ATOM   1036  CA  TRP   145      -9.908  13.239 -23.616  1.00 57.82           C
ATOM   1037  CB  TRP   145      -9.528  12.982 -25.082  1.00 57.82           C
ATOM   1038  CG  TRP   145     -10.293  11.851 -25.722  1.00 57.82           C
ATOM   1039  CD2 TRP   145     -10.542  11.755 -27.132  1.00 57.82           C
ATOM   1040  CD1 TRP   145     -10.894  10.768 -25.149  1.00 57.82           C
ATOM   1041  NE1 TRP   145     -11.497  10.000 -26.116  1.00 57.82           N
ATOM   1042  CE2 TRP   145     -11.289  10.598 -27.342  1.00 57.82           C
ATOM   1043  CE3 TRP   145     -10.183  12.572 -28.166  1.00 57.82           C
ATOM   1044  CZ2 TRP   145     -11.691  10.237 -28.597  1.00 57.82           C
ATOM   1045  CZ3 TRP   145     -10.582  12.201 -29.430  1.00 57.82           C
ATOM   1046  CH2 TRP   145     -11.323  11.056 -29.641  1.00 57.82           C
ATOM   1047  C   TRP   145      -9.537  12.040 -22.792  1.00 57.82           C
ATOM   1048  O   TRP   145     -10.385  11.205 -22.483  1.00 57.82           O
ATOM   1049  N   ALA   146      -8.250  11.920 -22.417  1.00 34.54           N
ATOM   1050  CA  ALA   146      -7.785  10.806 -21.636  1.00 34.54           C
ATOM   1051  CB  ALA   146      -6.258  10.814 -21.444  1.00 34.54           C
ATOM   1052  C   ALA   146      -8.412  10.841 -20.274  1.00 34.54           C
ATOM   1053  O   ALA   146      -8.720   9.800 -19.697  1.00 34.54           O
ATOM   1054  N   GLN   147      -8.578  12.051 -19.706  1.00 85.74           N
ATOM   1055  CA  GLN   147      -9.106  12.208 -18.379  1.00 85.74           C
ATOM   1056  CB  GLN   147      -9.076  13.678 -17.921  1.00 85.74           C
ATOM   1057  CG  GLN   147      -9.630  13.911 -16.514  1.00 85.74           C
ATOM   1058  CD  GLN   147      -8.590  13.460 -15.504  1.00 85.74           C
ATOM   1059  OE1 GLN   147      -8.100  12.333 -15.555  1.00 85.74           O
ATOM   1060  NE2 GLN   147      -8.244  14.367 -14.552  1.00 85.74           N
ATOM   1061  C   GLN   147     -10.534  11.758 -18.318  1.00 85.74           C
ATOM   1062  O   GLN   147     -10.929  11.069 -17.378  1.00 85.74           O
ATOM   1063  N   ASP   148     -11.356  12.143 -19.312  1.00 64.67           N
ATOM   1064  CA  ASP   148     -12.747  11.786 -19.277  1.00 64.67           C
ATOM   1065  CB  ASP   148     -13.581  12.471 -20.370  1.00 64.67           C
ATOM   1066  CG  ASP   148     -13.820  13.906 -19.919  1.00 64.67           C
ATOM   1067  OD1 ASP   148     -13.702  14.165 -18.692  1.00 64.67           O
ATOM   1068  OD2 ASP   148     -14.132  14.759 -20.792  1.00 64.67           O
ATOM   1069  C   ASP   148     -12.905  10.302 -19.411  1.00 64.67           C
ATOM   1070  O   ASP   148     -13.702   9.689 -18.702  1.00 64.67           O
ATOM   1071  N   ALA   149     -12.134   9.677 -20.318  1.00 36.79           N
ATOM   1072  CA  ALA   149     -12.259   8.264 -20.530  1.00 36.79           C
ATOM   1073  CB  ALA   149     -11.293   7.750 -21.610  1.00 36.79           C
ATOM   1074  C   ALA   149     -11.920   7.556 -19.254  1.00 36.79           C
ATOM   1075  O   ALA   149     -12.642   6.663 -18.811  1.00 36.79           O
ATOM   1076  N   ALA   150     -10.829   7.983 -18.594  1.00 34.23           N
ATOM   1077  CA  ALA   150     -10.391   7.319 -17.401  1.00 34.23           C
ATOM   1078  CB  ALA   150      -9.133   7.956 -16.783  1.00 34.23           C
ATOM   1079  C   ALA   150     -11.489   7.412 -16.389  1.00 34.23           C
ATOM   1080  O   ALA   150     -11.710   6.476 -15.623  1.00 34.23           O
ATOM   1081  N   ALA   151     -12.187   8.562 -16.332  1.00 40.76           N
ATOM   1082  CA  ALA   151     -13.233   8.734 -15.363  1.00 40.76           C
ATOM   1083  CB  ALA   151     -13.831  10.155 -15.387  1.00 40.76           C
ATOM   1084  C   ALA   151     -14.358   7.776 -15.619  1.00 40.76           C
ATOM   1085  O   ALA   151     -14.832   7.113 -14.698  1.00 40.76           O
ATOM   1086  N   MET   152     -14.808   7.667 -16.886  1.00 61.98           N
ATOM   1087  CA  MET   152     -15.911   6.805 -17.224  1.00 61.98           C
ATOM   1088  CB  MET   152     -16.322   6.905 -18.703  1.00 61.98           C
ATOM   1089  CG  MET   152     -17.099   8.173 -19.050  1.00 61.98           C
ATOM   1090  SD  MET   152     -18.782   8.224 -18.361  1.00 61.98           S
ATOM   1091  CE  MET   152     -18.272   8.543 -16.648  1.00 61.98           C
ATOM   1092  C   MET   152     -15.554   5.372 -16.981  1.00 61.98           C
ATOM   1093  O   MET   152     -16.360   4.609 -16.451  1.00 61.98           O
ATOM   1094  N   PHE   153     -14.330   4.959 -17.360  1.00 52.71           N
ATOM   1095  CA  PHE   153     -13.972   3.578 -17.200  1.00 52.71           C
ATOM   1096  CB  PHE   153     -12.587   3.216 -17.762  1.00 52.71           C
ATOM   1097  CG  PHE   153     -12.677   3.294 -19.246  1.00 52.71           C
ATOM   1098  CD1 PHE   153     -13.441   2.387 -19.942  1.00 52.71           C
ATOM   1099  CD2 PHE   153     -11.981   4.252 -19.944  1.00 52.71           C
ATOM   1100  CE1 PHE   153     -13.526   2.447 -21.312  1.00 52.71           C
ATOM   1101  CE2 PHE   153     -12.061   4.318 -21.314  1.00 52.71           C
ATOM   1102  CZ  PHE   153     -12.836   3.415 -22.001  1.00 52.71           C
ATOM   1103  C   PHE   153     -13.976   3.240 -15.747  1.00 52.71           C
ATOM   1104  O   PHE   153     -14.451   2.176 -15.353  1.00 52.71           O
ATOM   1105  N   GLY   154     -13.431   4.142 -14.913  1.00 25.12           N
ATOM   1106  CA  GLY   154     -13.375   3.909 -13.501  1.00 25.12           C
ATOM   1107  C   GLY   154     -14.769   3.846 -12.958  1.00 25.12           C
ATOM   1108  O   GLY   154     -15.049   3.085 -12.034  1.00 25.12           O
ATOM   1109  N   TYR   155     -15.676   4.685 -13.494  1.00 61.93           N
ATOM   1110  CA  TYR   155     -17.036   4.745 -13.033  1.00 61.93           C
ATOM   1111  CB  TYR   155     -17.794   5.885 -13.739  1.00 61.93           C
ATOM   1112  CG  TYR   155     -19.208   5.956 -13.277  1.00 61.93           C
ATOM   1113  CD1 TYR   155     -19.503   6.294 -11.970  1.00 61.93           C
ATOM   1114  CD2 TYR   155     -20.237   5.735 -14.153  1.00 61.93           C
ATOM   1115  CE1 TYR   155     -20.806   6.375 -11.550  1.00 61.93           C
ATOM   1116  CE2 TYR   155     -21.548   5.815 -13.739  1.00 61.93           C
ATOM   1117  CZ  TYR   155     -21.831   6.136 -12.433  1.00 61.93           C
ATOM   1118  OH  TYR   155     -23.172   6.221 -12.002  1.00 61.93           O
ATOM   1119  C   TYR   155     -17.716   3.435 -13.313  1.00 61.93           C
ATOM   1120  O   TYR   155     -18.377   2.872 -12.442  1.00 61.93           O
ATOM   1121  N   ALA   156     -17.537   2.898 -14.530  1.00 32.77           N
ATOM   1122  CA  ALA   156     -18.185   1.670 -14.893  1.00 32.77           C
ATOM   1123  CB  ALA   156     -17.885   1.241 -16.341  1.00 32.77           C
ATOM   1124  C   ALA   156     -17.697   0.588 -13.987  1.00 32.77           C
ATOM   1125  O   ALA   156     -18.475  -0.247 -13.528  1.00 32.77           O
ATOM   1126  N   ALA   157     -16.388   0.589 -13.683  1.00 33.43           N
ATOM   1127  CA  ALA   157     -15.845  -0.479 -12.900  1.00 33.43           C
ATOM   1128  CB  ALA   157     -14.330  -0.332 -12.666  1.00 33.43           C
ATOM   1129  C   ALA   157     -16.508  -0.525 -11.553  1.00 33.43           C
ATOM   1130  O   ALA   157     -16.935  -1.588 -11.104  1.00 33.43           O
ATOM   1131  N   ALA   158     -16.637   0.633 -10.881  1.00 42.53           N
ATOM   1132  CA  ALA   158     -17.200   0.706  -9.558  1.00 42.53           C
ATOM   1133  CB  ALA   158     -17.066   2.104  -8.933  1.00 42.53           C
ATOM   1134  C   ALA   158     -18.658   0.356  -9.563  1.00 42.53           C
ATOM   1135  O   ALA   158     -19.155  -0.270  -8.629  1.00 42.53           O
ATOM   1136  N   THR   159     -19.398   0.773 -10.605  1.00103.02           N
ATOM   1137  CA  THR   159     -20.811   0.524 -10.636  1.00103.02           C
ATOM   1138  CB  THR   159     -21.506   1.143 -11.814  1.00103.02           C
ATOM   1139  OG1 THR   159     -22.914   1.082 -11.634  1.00103.02           O
ATOM   1140  CG2 THR   159     -21.108   0.381 -13.088  1.00103.02           C
ATOM   1141  C   THR   159     -21.048  -0.952 -10.684  1.00103.02           C
ATOM   1142  O   THR   159     -22.027  -1.445 -10.127  1.00103.02           O
ATOM   1143  N   ALA   160     -20.175  -1.709 -11.368  1.00 34.16           N
ATOM   1144  CA  ALA   160     -20.405  -3.120 -11.437  1.00 34.16           C
ATOM   1145  CB  ALA   160     -19.326  -3.858 -12.247  1.00 34.16           C
ATOM   1146  C   ALA   160     -20.371  -3.667 -10.055  1.00 34.16           C
ATOM   1147  O   ALA   160     -21.245  -4.435  -9.673  1.00 34.16           O
ATOM   1148  N   THR   161     -19.381  -3.253  -9.245  1.00109.11           N
ATOM   1149  CA  THR   161     -19.322  -3.811  -7.931  1.00109.11           C
ATOM   1150  CB  THR   161     -18.165  -3.311  -7.112  1.00109.11           C
ATOM   1151  OG1 THR   161     -18.301  -1.924  -6.846  1.00109.11           O
ATOM   1152  CG2 THR   161     -16.861  -3.578  -7.881  1.00109.11           C
ATOM   1153  C   THR   161     -20.584  -3.426  -7.217  1.00109.11           C
ATOM   1154  O   THR   161     -21.189  -4.234  -6.524  1.00109.11           O
ATOM   1155  N   ALA   162     -21.023  -2.166  -7.370  1.00 66.75           N
ATOM   1156  CA  ALA   162     -22.183  -1.705  -6.655  1.00 66.75           C
ATOM   1157  CB  ALA   162     -22.385  -0.186  -6.789  1.00 66.75           C
ATOM   1158  C   ALA   162     -23.480  -2.352  -7.077  1.00 66.75           C
ATOM   1159  O   ALA   162     -24.285  -2.674  -6.206  1.00 66.75           O
ATOM   1160  N   THR   163     -23.771  -2.444  -8.402  1.00150.38           N
ATOM   1161  CA  THR   163     -24.990  -3.016  -8.947  1.00150.38           C
ATOM   1162  CB  THR   163     -25.336  -2.434 -10.290  1.00150.38           C
ATOM   1163  OG1 THR   163     -26.639  -2.840 -10.680  1.00150.38           O
ATOM   1164  CG2 THR   163     -24.296  -2.885 -11.331  1.00150.38           C
ATOM   1165  C   THR   163     -24.953  -4.485  -9.084  1.00150.38           C
ATOM   1166  O   THR   163     -25.941  -5.170  -8.823  1.00150.38           O
ATOM   1167  N   ALA   164     -23.799  -5.000  -9.521  1.00 36.27           N
ATOM   1168  CA  ALA   164     -23.699  -6.402  -9.721  1.00 36.27           C
ATOM   1169  CB  ALA   164     -22.324  -6.886 -10.211  1.00 36.27           C
ATOM   1170  C   ALA   164     -23.933  -6.970  -8.384  1.00 36.27           C
ATOM   1171  O   ALA   164     -24.484  -8.062  -8.251  1.00 36.27           O
ATOM   1172  N   THR   165     -23.544  -6.225  -7.331  1.00186.67           N
ATOM   1173  CA  THR   165     -23.700  -6.959  -6.136  1.00186.67           C
ATOM   1174  CB  THR   165     -22.605  -6.772  -5.113  1.00186.67           C
ATOM   1175  OG1 THR   165     -22.751  -7.749  -4.093  1.00186.67           O
ATOM   1176  CG2 THR   165     -22.637  -5.363  -4.497  1.00186.67           C
ATOM   1177  C   THR   165     -25.046  -6.741  -5.483  1.00186.67           C
ATOM   1178  O   THR   165     -25.310  -5.709  -4.878  1.00186.67           O
ATOM   1179  N   LEU   166     -25.967  -7.722  -5.607  1.00112.90           N
ATOM   1180  CA  LEU   166     -27.224  -7.701  -4.891  1.00112.90           C
ATOM   1181  CB  LEU   166     -28.421  -7.050  -5.619  1.00112.90           C
ATOM   1182  CG  LEU   166     -28.451  -5.508  -5.615  1.00112.90           C
ATOM   1183  CD1 LEU   166     -27.358  -4.889  -6.495  1.00112.90           C
ATOM   1184  CD2 LEU   166     -29.855  -4.986  -5.956  1.00112.90           C
ATOM   1185  C   LEU   166     -27.612  -9.124  -4.637  1.00112.90           C
ATOM   1186  O   LEU   166     -27.504  -9.973  -5.520  1.00112.90           O
ATOM   1187  N   LEU   167     -28.071  -9.427  -3.408  1.00 44.23           N
ATOM   1188  CA  LEU   167     -28.472 -10.772  -3.105  1.00 44.23           C
ATOM   1189  CB  LEU   167     -28.550 -11.079  -1.599  1.00 44.23           C
ATOM   1190  CG  LEU   167     -27.186 -11.013  -0.888  1.00 44.23           C
ATOM   1191  CD1 LEU   167     -27.321 -11.353   0.605  1.00 44.23           C
ATOM   1192  CD2 LEU   167     -26.142 -11.887  -1.604  1.00 44.23           C
ATOM   1193  C   LEU   167     -29.830 -10.996  -3.687  1.00 44.23           C
ATOM   1194  O   LEU   167     -30.652 -10.084  -3.762  1.00 44.23           O
ATOM   1195  N   PRO   168     -30.078 -12.207  -4.113  1.00 62.82           N
ATOM   1196  CA  PRO   168     -31.364 -12.510  -4.672  1.00 62.82           C
ATOM   1197  CD  PRO   168     -29.027 -13.014  -4.713  1.00 62.82           C
ATOM   1198  CB  PRO   168     -31.212 -13.858  -5.371  1.00 62.82           C
ATOM   1199  CG  PRO   168     -29.726 -13.884  -5.773  1.00 62.82           C
ATOM   1200  C   PRO   168     -32.410 -12.481  -3.606  1.00 62.82           C
ATOM   1201  O   PRO   168     -32.130 -12.897  -2.482  1.00 62.82           O
ATOM   1202  N   PHE   169     -33.623 -12.003  -3.941  1.00 91.72           N
ATOM   1203  CA  PHE   169     -34.685 -11.903  -2.983  1.00 91.72           C
ATOM   1204  CB  PHE   169     -35.365 -10.523  -2.991  1.00 91.72           C
ATOM   1205  CG  PHE   169     -36.597 -10.589  -2.155  1.00 91.72           C
ATOM   1206  CD1 PHE   169     -36.548 -10.421  -0.791  1.00 91.72           C
ATOM   1207  CD2 PHE   169     -37.814 -10.817  -2.754  1.00 91.72           C
ATOM   1208  CE1 PHE   169     -37.698 -10.486  -0.038  1.00 91.72           C
ATOM   1209  CE2 PHE   169     -38.966 -10.883  -2.008  1.00 91.72           C
ATOM   1210  CZ  PHE   169     -38.910 -10.713  -0.647  1.00 91.72           C
ATOM   1211  C   PHE   169     -35.727 -12.917  -3.329  1.00 91.72           C
ATOM   1212  O   PHE   169     -36.035 -13.127  -4.501  1.00 91.72           O
ATOM   1213  N   GLU   170     -36.286 -13.595  -2.303  1.00108.52           N
ATOM   1214  CA  GLU   170     -37.296 -14.575  -2.580  1.00108.52           C
ATOM   1215  CB  GLU   170     -36.737 -15.991  -2.789  1.00108.52           C
ATOM   1216  CG  GLU   170     -37.764 -16.959  -3.378  1.00108.52           C
ATOM   1217  CD  GLU   170     -38.009 -16.561  -4.830  1.00108.52           C
ATOM   1218  OE1 GLU   170     -38.006 -15.335  -5.120  1.00108.52           O
ATOM   1219  OE2 GLU   170     -38.196 -17.481  -5.669  1.00108.52           O
ATOM   1220  C   GLU   170     -38.254 -14.630  -1.430  1.00108.52           C
ATOM   1221  O   GLU   170     -37.965 -14.143  -0.339  1.00108.52           O
ATOM   1222  N   GLU   171     -39.449 -15.211  -1.669  1.00114.59           N
ATOM   1223  CA  GLU   171     -40.447 -15.355  -0.645  1.00114.59           C
ATOM   1224  CB  GLU   171     -41.879 -15.536  -1.180  1.00114.59           C
ATOM   1225  CG  GLU   171     -42.034 -16.714  -2.139  1.00114.59           C
ATOM   1226  CD  GLU   171     -41.474 -16.272  -3.483  1.00114.59           C
ATOM   1227  OE1 GLU   171     -41.759 -15.112  -3.886  1.00114.59           O
ATOM   1228  OE2 GLU   171     -40.753 -17.082  -4.123  1.00114.59           O
ATOM   1229  C   GLU   171     -40.102 -16.561   0.171  1.00114.59           C
ATOM   1230  O   GLU   171     -39.283 -17.380  -0.243  1.00114.59           O
ATOM   1231  N   ALA   172     -40.677 -16.677   1.387  1.00 52.64           N
ATOM   1232  CA  ALA   172     -40.376 -17.803   2.228  1.00 52.64           C
ATOM   1233  CB  ALA   172     -40.680 -17.559   3.716  1.00 52.64           C
ATOM   1234  C   ALA   172     -41.164 -19.001   1.792  1.00 52.64           C
ATOM   1235  O   ALA   172     -42.365 -18.941   1.528  1.00 52.64           O
ATOM   1236  N   PRO   173     -40.448 -20.086   1.659  1.00153.51           N
ATOM   1237  CA  PRO   173     -41.101 -21.335   1.352  1.00153.51           C
ATOM   1238  CD  PRO   173     -39.203 -19.952   0.918  1.00153.51           C
ATOM   1239  CB  PRO   173     -40.163 -22.101   0.420  1.00153.51           C
ATOM   1240  CG  PRO   173     -39.254 -21.023  -0.179  1.00153.51           C
ATOM   1241  C   PRO   173     -41.345 -22.097   2.604  1.00153.51           C
ATOM   1242  O   PRO   173     -40.773 -21.740   3.629  1.00153.51           O
ATOM   1243  N   GLU   174     -42.158 -23.166   2.547  1.00 73.15           N
ATOM   1244  CA  GLU   174     -42.325 -23.965   3.720  1.00 73.15           C
ATOM   1245  CB  GLU   174     -43.499 -24.954   3.633  1.00 73.15           C
ATOM   1246  CG  GLU   174     -44.851 -24.240   3.549  1.00 73.15           C
ATOM   1247  CD  GLU   174     -44.885 -23.187   4.649  1.00 73.15           C
ATOM   1248  OE1 GLU   174     -44.764 -23.572   5.843  1.00 73.15           O
ATOM   1249  OE2 GLU   174     -45.023 -21.981   4.310  1.00 73.15           O
ATOM   1250  C   GLU   174     -41.047 -24.726   3.874  1.00 73.15           C
ATOM   1251  O   GLU   174     -40.317 -24.918   2.903  1.00 73.15           O
ATOM   1252  N   MET   175     -40.726 -25.162   5.108  1.00298.22           N
ATOM   1253  CA  MET   175     -39.482 -25.840   5.329  1.00298.22           C
ATOM   1254  CB  MET   175     -39.267 -26.264   6.800  1.00298.22           C
ATOM   1255  CG  MET   175     -40.278 -27.275   7.346  1.00298.22           C
ATOM   1256  SD  MET   175     -39.996 -28.991   6.820  1.00298.22           S
ATOM   1257  CE  MET   175     -38.620 -29.271   7.974  1.00298.22           C
ATOM   1258  C   MET   175     -39.443 -27.029   4.422  1.00298.22           C
ATOM   1259  O   MET   175     -40.471 -27.630   4.113  1.00298.22           O
ATOM   1260  N   THR   176     -38.233 -27.381   3.943  1.00263.63           N
ATOM   1261  CA  THR   176     -38.129 -28.437   2.984  1.00263.63           C
ATOM   1262  CB  THR   176     -36.719 -28.751   2.569  1.00263.63           C
ATOM   1263  OG1 THR   176     -35.963 -29.197   3.686  1.00263.63           O
ATOM   1264  CG2 THR   176     -36.087 -27.482   1.972  1.00263.63           C
ATOM   1265  C   THR   176     -38.711 -29.667   3.581  1.00263.63           C
ATOM   1266  O   THR   176     -38.331 -30.091   4.671  1.00263.63           O
ATOM   1267  N   SER   177     -39.689 -30.255   2.867  1.00193.69           N
ATOM   1268  CA  SER   177     -40.312 -31.450   3.342  1.00193.69           C
ATOM   1269  CB  SER   177     -41.595 -31.183   4.148  1.00193.69           C
ATOM   1270  OG  SER   177     -42.559 -30.541   3.327  1.00193.69           O
ATOM   1271  C   SER   177     -40.690 -32.263   2.148  1.00193.69           C
ATOM   1272  O   SER   177     -40.927 -31.730   1.065  1.00193.69           O
ATOM   1273  N   ALA   178     -40.728 -33.597   2.323  1.00243.92           N
ATOM   1274  CA  ALA   178     -41.119 -34.459   1.253  1.00243.92           C
ATOM   1275  CB  ALA   178     -39.957 -34.906   0.353  1.00243.92           C
ATOM   1276  C   ALA   178     -41.688 -35.686   1.879  1.00243.92           C
ATOM   1277  O   ALA   178     -41.426 -35.979   3.044  1.00243.92           O
ATOM   1278  N   GLY   179     -42.501 -36.435   1.112  1.00 36.87           N
ATOM   1279  CA  GLY   179     -43.073 -37.629   1.654  1.00 36.87           C
ATOM   1280  C   GLY   179     -42.005 -38.710   1.567  1.00 36.87           C
ATOM   1281  O   GLY   179     -42.214 -39.790   2.181  1.00 36.87           O
ATOM   1282  OXT GLY   179     -40.971 -38.473   0.888  1.00 36.87           O
END 
