# Supplementary material for: Predicted Structural Variability of Mycobacterium tuberculosis PPE18 Protein With Immunological Implications Among Clinical Strains
Source: Front Microbiol. 2021 Jan 8;11:595312. doi: 10.3389/fmicb.2020.595312 (PMC7819968; doi:10.3389/fmicb.2020.595312)
Supplement: Supplementary file 2 [file Data_Sheet_1.ZIP › All domain 1 RaptorX pdbs/5xfsB-387602_1_Var7.pdb]

REMARK   templates = 5xfsB 
EXPDTA    THEORETICAL MODEL, MODELLER 9v8 2018/10/10 14:27:17
REMARK   6 MODELLER OBJECTIVE FUNCTION:       587.5435
REMARK   6 MODELLER BEST TEMPLATE % SEQ ID:  53.757
SEQRES   1    179  MET VAL ASP PHE GLY ALA LEU PRO PRO GLU ILE ASN SER
SEQRES   2    179  ALA ARG MET TYR ALA GLY PRO GLY SER ALA SER LEU VAL
SEQRES   3    179  ALA ALA ALA LYS MET TRP ASP SER VAL ALA SER ASP LEU
SEQRES   4    179  PHE SER ALA ALA SER ALA PHE GLN SER VAL VAL TRP GLY
SEQRES   5    179  LEU THR THR GLY SER TRP ILE GLY SER SER ALA GLY LEU
SEQRES   6    179  MET VAL ALA ALA ALA SER PRO TYR VAL ALA TRP MET SER
SEQRES   7    179  VAL THR ALA GLY GLN ALA GLU LEU THR ALA ALA GLN VAL
SEQRES   8    179  ARG VAL ALA ALA ALA ALA TYR GLU THR ALA TYR GLY LEU
SEQRES   9    179  THR VAL PRO PRO PRO VAL ILE ALA GLU ASN ARG ALA GLU
SEQRES  10    179  LEU MET ILE LEU ILE ALA THR ASN LEU LEU GLY GLN ASN
SEQRES  11    179  THR PRO ALA ILE ALA VAL ASN GLU ALA GLU TYR GLY GLU
SEQRES  12    179  MET TRP ALA GLN ASP ALA ALA ALA MET PHE GLY TYR ALA
SEQRES  13    179  ALA ALA THR ALA THR ALA THR ALA THR LEU LEU PRO PHE
SEQRES  14    179  GLU GLU ALA PRO GLU MET THR SER ALA GLY
ATOM      1  N   MET     1     -29.744  -4.087 -28.580  1.00 39.33           N
ATOM      2  CA  MET     1     -28.954  -3.329 -27.584  1.00 39.33           C
ATOM      3  CB  MET     1     -27.920  -4.241 -26.902  1.00 39.33           C
ATOM      4  CG  MET     1     -28.537  -5.311 -25.999  1.00 39.33           C
ATOM      5  SD  MET     1     -27.330  -6.433 -25.233  1.00 39.33           S
ATOM      6  CE  MET     1     -28.534  -7.278 -24.168  1.00 39.33           C
ATOM      7  C   MET     1     -28.216  -2.208 -28.228  1.00 39.33           C
ATOM      8  O   MET     1     -28.140  -2.113 -29.451  1.00 39.33           O
ATOM      9  N   VAL     2     -27.666  -1.308 -27.395  1.00 19.36           N
ATOM     10  CA  VAL     2     -26.904  -0.211 -27.902  1.00 19.36           C
ATOM     11  CB  VAL     2     -27.632   1.099 -27.851  1.00 19.36           C
ATOM     12  CG1 VAL     2     -26.697   2.203 -28.377  1.00 19.36           C
ATOM     13  CG2 VAL     2     -28.944   0.959 -28.640  1.00 19.36           C
ATOM     14  C   VAL     2     -25.716  -0.091 -27.012  1.00 19.36           C
ATOM     15  O   VAL     2     -25.755  -0.508 -25.855  1.00 19.36           O
ATOM     16  N   ASP     3     -24.611   0.469 -27.537  1.00 43.02           N
ATOM     17  CA  ASP     3     -23.449   0.596 -26.714  1.00 43.02           C
ATOM     18  CB  ASP     3     -22.119   0.376 -27.459  1.00 43.02           C
ATOM     19  CG  ASP     3     -21.028   0.219 -26.410  1.00 43.02           C
ATOM     20  OD1 ASP     3     -21.368  -0.191 -25.269  1.00 43.02           O
ATOM     21  OD2 ASP     3     -19.842   0.493 -26.735  1.00 43.02           O
ATOM     22  C   ASP     3     -23.419   1.992 -26.173  1.00 43.02           C
ATOM     23  O   ASP     3     -23.623   2.960 -26.905  1.00 43.02           O
ATOM     24  N   PHE     4     -23.179   2.125 -24.853  1.00124.13           N
ATOM     25  CA  PHE     4     -23.108   3.411 -24.214  1.00124.13           C
ATOM     26  CB  PHE     4     -22.838   3.365 -22.698  1.00124.13           C
ATOM     27  CG  PHE     4     -23.926   2.656 -21.970  1.00124.13           C
ATOM     28  CD1 PHE     4     -25.058   3.321 -21.561  1.00124.13           C
ATOM     29  CD2 PHE     4     -23.804   1.316 -21.685  1.00124.13           C
ATOM     30  CE1 PHE     4     -26.054   2.657 -20.882  1.00124.13           C
ATOM     31  CE2 PHE     4     -24.796   0.647 -21.006  1.00124.13           C
ATOM     32  CZ  PHE     4     -25.924   1.318 -20.604  1.00124.13           C
ATOM     33  C   PHE     4     -21.913   4.123 -24.761  1.00124.13           C
ATOM     34  O   PHE     4     -21.935   5.331 -24.991  1.00124.13           O
ATOM     35  N   GLY     5     -20.820   3.365 -24.953  1.00 39.23           N
ATOM     36  CA  GLY     5     -19.558   3.876 -25.405  1.00 39.23           C
ATOM     37  C   GLY     5     -19.696   4.452 -26.782  1.00 39.23           C
ATOM     38  O   GLY     5     -18.955   5.355 -27.159  1.00 39.23           O
ATOM     39  N   ALA     6     -20.609   3.904 -27.601  1.00 51.14           N
ATOM     40  CA  ALA     6     -20.799   4.367 -28.948  1.00 51.14           C
ATOM     41  CB  ALA     6     -21.865   3.558 -29.709  1.00 51.14           C
ATOM     42  C   ALA     6     -21.251   5.805 -28.935  1.00 51.14           C
ATOM     43  O   ALA     6     -20.920   6.552 -29.855  1.00 51.14           O
ATOM     44  N   LEU     7     -22.040   6.209 -27.908  1.00 70.54           N
ATOM     45  CA  LEU     7     -22.669   7.508 -27.804  1.00 70.54           C
ATOM     46  CB  LEU     7     -23.829   7.515 -26.793  1.00 70.54           C
ATOM     47  CG  LEU     7     -24.982   6.569 -27.174  1.00 70.54           C
ATOM     48  CD1 LEU     7     -26.114   6.616 -26.135  1.00 70.54           C
ATOM     49  CD2 LEU     7     -25.479   6.840 -28.604  1.00 70.54           C
ATOM     50  C   LEU     7     -21.712   8.599 -27.380  1.00 70.54           C
ATOM     51  O   LEU     7     -20.824   8.405 -26.549  1.00 70.54           O
ATOM     52  N   PRO     8     -21.929   9.766 -27.962  1.00117.96           N
ATOM     53  CA  PRO     8     -21.122  10.937 -27.681  1.00117.96           C
ATOM     54  CD  PRO     8     -22.438   9.784 -29.326  1.00117.96           C
ATOM     55  CB  PRO     8     -21.365  11.904 -28.838  1.00117.96           C
ATOM     56  CG  PRO     8     -21.770  10.989 -30.006  1.00117.96           C
ATOM     57  C   PRO     8     -21.463  11.520 -26.336  1.00117.96           C
ATOM     58  O   PRO     8     -22.541  11.229 -25.822  1.00117.96           O
ATOM     59  N   PRO     9     -20.606  12.329 -25.764  1.00108.26           N
ATOM     60  CA  PRO     9     -20.818  12.863 -24.445  1.00108.26           C
ATOM     61  CD  PRO     9     -19.218  12.409 -26.182  1.00108.26           C
ATOM     62  CB  PRO     9     -19.551  13.643 -24.109  1.00108.26           C
ATOM     63  CG  PRO     9     -18.465  12.969 -24.965  1.00108.26           C
ATOM     64  C   PRO     9     -22.055  13.695 -24.365  1.00108.26           C
ATOM     65  O   PRO     9     -22.671  13.745 -23.301  1.00108.26           O
ATOM     66  N   GLU    10     -22.444  14.344 -25.474  1.00100.22           N
ATOM     67  CA  GLU    10     -23.590  15.198 -25.459  1.00100.22           C
ATOM     68  CB  GLU    10     -23.871  15.870 -26.819  1.00100.22           C
ATOM     69  CG  GLU    10     -22.915  17.016 -27.175  1.00100.22           C
ATOM     70  CD  GLU    10     -21.740  16.495 -27.996  1.00100.22           C
ATOM     71  OE1 GLU    10     -21.927  15.506 -28.753  1.00100.22           O
ATOM     72  OE2 GLU    10     -20.641  17.102 -27.888  1.00100.22           O
ATOM     73  C   GLU    10     -24.794  14.375 -25.101  1.00100.22           C
ATOM     74  O   GLU    10     -25.719  14.871 -24.461  1.00100.22           O
ATOM     75  N   ILE    11     -24.858  13.120 -25.583  1.00118.17           N
ATOM     76  CA  ILE    11     -25.983  12.264 -25.310  1.00118.17           C
ATOM     77  CB  ILE    11     -26.033  11.080 -26.230  1.00118.17           C
ATOM     78  CG2 ILE    11     -27.218  10.204 -25.786  1.00118.17           C
ATOM     79  CG1 ILE    11     -26.116  11.527 -27.700  1.00118.17           C
ATOM     80  CD1 ILE    11     -27.379  12.318 -28.038  1.00118.17           C
ATOM     81  C   ILE    11     -26.005  11.705 -23.908  1.00118.17           C
ATOM     82  O   ILE    11     -27.017  11.782 -23.214  1.00118.17           O
ATOM     83  N   ASN    12     -24.874  11.141 -23.443  1.00 70.91           N
ATOM     84  CA  ASN    12     -24.845  10.395 -22.211  1.00 70.91           C
ATOM     85  CB  ASN    12     -23.470   9.759 -21.939  1.00 70.91           C
ATOM     86  CG  ASN    12     -23.295   8.587 -22.897  1.00 70.91           C
ATOM     87  OD1 ASN    12     -24.107   7.664 -22.908  1.00 70.91           O
ATOM     88  ND2 ASN    12     -22.213   8.617 -23.720  1.00 70.91           N
ATOM     89  C   ASN    12     -25.182  11.264 -21.043  1.00 70.91           C
ATOM     90  O   ASN    12     -25.771  10.794 -20.070  1.00 70.91           O
ATOM     91  N   SER    13     -24.718  12.523 -21.072  1.00110.68           N
ATOM     92  CA  SER    13     -24.938  13.474 -20.020  1.00110.68           C
ATOM     93  CB  SER    13     -23.934  14.629 -20.097  1.00110.68           C
ATOM     94  OG  SER    13     -22.617  14.109 -20.160  1.00110.68           O
ATOM     95  C   SER    13     -26.301  14.091 -20.103  1.00110.68           C
ATOM     96  O   SER    13     -26.909  14.402 -19.081  1.00110.68           O
ATOM     97  N   ALA    14     -26.804  14.328 -21.330  1.00 38.30           N
ATOM     98  CA  ALA    14     -28.084  14.963 -21.467  1.00 38.30           C
ATOM     99  CB  ALA    14     -28.489  15.177 -22.934  1.00 38.30           C
ATOM    100  C   ALA    14     -29.100  14.065 -20.840  1.00 38.30           C
ATOM    101  O   ALA    14     -29.955  14.509 -20.076  1.00 38.30           O
ATOM    102  N   ARG    15     -29.014  12.756 -21.136  1.00166.94           N
ATOM    103  CA  ARG    15     -29.974  11.837 -20.608  1.00166.94           C
ATOM    104  CB  ARG    15     -29.961  10.459 -21.296  1.00166.94           C
ATOM    105  CG  ARG    15     -28.632   9.707 -21.290  1.00166.94           C
ATOM    106  CD  ARG    15     -28.695   8.489 -22.213  1.00166.94           C
ATOM    107  NE  ARG    15     -27.384   7.785 -22.188  1.00166.94           N
ATOM    108  CZ  ARG    15     -27.308   6.533 -22.727  1.00166.94           C
ATOM    109  NH1 ARG    15     -28.425   5.967 -23.268  1.00166.94           N
ATOM    110  NH2 ARG    15     -26.129   5.847 -22.722  1.00166.94           N
ATOM    111  C   ARG    15     -29.827  11.693 -19.117  1.00166.94           C
ATOM    112  O   ARG    15     -30.818  11.512 -18.415  1.00166.94           O
ATOM    113  N   MET    16     -28.586  11.726 -18.593  1.00183.25           N
ATOM    114  CA  MET    16     -28.328  11.591 -17.178  1.00183.25           C
ATOM    115  CB  MET    16     -26.840  11.432 -16.825  1.00183.25           C
ATOM    116  CG  MET    16     -26.351   9.993 -16.896  1.00183.25           C
ATOM    117  SD  MET    16     -27.047   8.954 -15.578  1.00183.25           S
ATOM    118  CE  MET    16     -26.236   7.419 -16.095  1.00183.25           C
ATOM    119  C   MET    16     -28.795  12.754 -16.364  1.00183.25           C
ATOM    120  O   MET    16     -29.249  12.582 -15.235  1.00183.25           O
ATOM    121  N   TYR    17     -28.634  13.972 -16.897  1.00118.59           N
ATOM    122  CA  TYR    17     -28.967  15.189 -16.219  1.00118.59           C
ATOM    123  CB  TYR    17     -28.349  16.454 -16.832  1.00118.59           C
ATOM    124  CG  TYR    17     -27.031  16.577 -16.150  1.00118.59           C
ATOM    125  CD1 TYR    17     -25.978  15.742 -16.444  1.00118.59           C
ATOM    126  CD2 TYR    17     -26.863  17.549 -15.191  1.00118.59           C
ATOM    127  CE1 TYR    17     -24.778  15.881 -15.784  1.00118.59           C
ATOM    128  CE2 TYR    17     -25.668  17.693 -14.529  1.00118.59           C
ATOM    129  CZ  TYR    17     -24.623  16.855 -14.826  1.00118.59           C
ATOM    130  OH  TYR    17     -23.394  16.997 -14.148  1.00118.59           O
ATOM    131  C   TYR    17     -30.426  15.362 -16.015  1.00118.59           C
ATOM    132  O   TYR    17     -30.819  16.139 -15.149  1.00118.59           O
ATOM    133  N   ALA    18     -31.268  14.742 -16.859  1.00 43.74           N
ATOM    134  CA  ALA    18     -32.678  14.905 -16.672  1.00 43.74           C
ATOM    135  CB  ALA    18     -33.427  15.286 -17.960  1.00 43.74           C
ATOM    136  C   ALA    18     -33.268  13.624 -16.171  1.00 43.74           C
ATOM    137  O   ALA    18     -32.755  12.538 -16.437  1.00 43.74           O
ATOM    138  N   GLY    19     -34.361  13.733 -15.383  1.00 46.01           N
ATOM    139  CA  GLY    19     -35.018  12.560 -14.883  1.00 46.01           C
ATOM    140  C   GLY    19     -35.399  12.803 -13.455  1.00 46.01           C
ATOM    141  O   GLY    19     -35.211  13.890 -12.910  1.00 46.01           O
ATOM    142  N   PRO    20     -35.977  11.786 -12.869  1.00 94.12           N
ATOM    143  CA  PRO    20     -36.434  11.835 -11.504  1.00 94.12           C
ATOM    144  CD  PRO    20     -36.724  10.818 -13.654  1.00 94.12           C
ATOM    145  CB  PRO    20     -37.443  10.692 -11.350  1.00 94.12           C
ATOM    146  CG  PRO    20     -37.259   9.829 -12.612  1.00 94.12           C
ATOM    147  C   PRO    20     -35.400  11.850 -10.417  1.00 94.12           C
ATOM    148  O   PRO    20     -35.709  12.330  -9.327  1.00 94.12           O
ATOM    149  N   GLY    21     -34.187  11.321 -10.652  1.00 30.58           N
ATOM    150  CA  GLY    21     -33.214  11.335  -9.596  1.00 30.58           C
ATOM    151  C   GLY    21     -33.397  10.110  -8.745  1.00 30.58           C
ATOM    152  O   GLY    21     -34.092   9.166  -9.117  1.00 30.58           O
ATOM    153  N   SER    22     -32.724  10.097  -7.577  1.00 57.07           N
ATOM    154  CA  SER    22     -32.722   9.007  -6.644  1.00 57.07           C
ATOM    155  CB  SER    22     -31.562   9.096  -5.638  1.00 57.07           C
ATOM    156  OG  SER    22     -31.752  10.207  -4.774  1.00 57.07           O
ATOM    157  C   SER    22     -33.990   8.963  -5.846  1.00 57.07           C
ATOM    158  O   SER    22     -34.264   7.970  -5.175  1.00 57.07           O
ATOM    159  N   ALA    23     -34.817  10.021  -5.920  1.00 42.70           N
ATOM    160  CA  ALA    23     -35.938  10.153  -5.030  1.00 42.70           C
ATOM    161  CB  ALA    23     -36.760  11.426  -5.301  1.00 42.70           C
ATOM    162  C   ALA    23     -36.884   8.990  -5.115  1.00 42.70           C
ATOM    163  O   ALA    23     -37.293   8.460  -4.084  1.00 42.70           O
ATOM    164  N   SER    24     -37.248   8.534  -6.328  1.00 40.46           N
ATOM    165  CA  SER    24     -38.237   7.492  -6.431  1.00 40.46           C
ATOM    166  CB  SER    24     -38.615   7.175  -7.888  1.00 40.46           C
ATOM    167  OG  SER    24     -37.499   6.629  -8.574  1.00 40.46           O
ATOM    168  C   SER    24     -37.739   6.231  -5.817  1.00 40.46           C
ATOM    169  O   SER    24     -38.459   5.540  -5.099  1.00 40.46           O
ATOM    170  N   LEU    25     -36.472   5.904  -6.089  1.00122.84           N
ATOM    171  CA  LEU    25     -35.904   4.675  -5.651  1.00122.84           C
ATOM    172  CB  LEU    25     -34.569   4.485  -6.359  1.00122.84           C
ATOM    173  CG  LEU    25     -33.681   3.404  -5.790  1.00122.84           C
ATOM    174  CD1 LEU    25     -32.669   3.012  -6.870  1.00122.84           C
ATOM    175  CD2 LEU    25     -33.023   3.916  -4.488  1.00122.84           C
ATOM    176  C   LEU    25     -35.821   4.601  -4.154  1.00122.84           C
ATOM    177  O   LEU    25     -36.133   3.572  -3.562  1.00122.84           O
ATOM    178  N   VAL    26     -35.386   5.673  -3.479  1.00 39.58           N
ATOM    179  CA  VAL    26     -35.254   5.594  -2.049  1.00 39.58           C
ATOM    180  CB  VAL    26     -34.713   6.855  -1.442  1.00 39.58           C
ATOM    181  CG1 VAL    26     -34.688   6.694   0.088  1.00 39.58           C
ATOM    182  CG2 VAL    26     -33.335   7.143  -2.063  1.00 39.58           C
ATOM    183  C   VAL    26     -36.610   5.358  -1.466  1.00 39.58           C
ATOM    184  O   VAL    26     -36.752   4.684  -0.447  1.00 39.58           O
ATOM    185  N   ALA    27     -37.652   5.936  -2.089  1.00 25.26           N
ATOM    186  CA  ALA    27     -38.987   5.759  -1.599  1.00 25.26           C
ATOM    187  CB  ALA    27     -40.039   6.486  -2.455  1.00 25.26           C
ATOM    188  C   ALA    27     -39.295   4.301  -1.658  1.00 25.26           C
ATOM    189  O   ALA    27     -39.934   3.757  -0.759  1.00 25.26           O
ATOM    190  N   ALA    28     -38.848   3.635  -2.739  1.00 32.80           N
ATOM    191  CA  ALA    28     -39.087   2.232  -2.881  1.00 32.80           C
ATOM    192  CB  ALA    28     -38.526   1.664  -4.195  1.00 32.80           C
ATOM    193  C   ALA    28     -38.404   1.528  -1.751  1.00 32.80           C
ATOM    194  O   ALA    28     -38.999   0.666  -1.105  1.00 32.80           O
ATOM    195  N   ALA    29     -37.148   1.918  -1.450  1.00 41.04           N
ATOM    196  CA  ALA    29     -36.377   1.257  -0.434  1.00 41.04           C
ATOM    197  CB  ALA    29     -34.965   1.850  -0.282  1.00 41.04           C
ATOM    198  C   ALA    29     -37.052   1.366   0.904  1.00 41.04           C
ATOM    199  O   ALA    29     -37.199   0.376   1.621  1.00 41.04           O
ATOM    200  N   LYS    30     -37.531   2.569   1.256  1.00109.32           N
ATOM    201  CA  LYS    30     -38.125   2.814   2.541  1.00109.32           C
ATOM    202  CB  LYS    30     -38.635   4.262   2.642  1.00109.32           C
ATOM    203  CG  LYS    30     -39.290   4.635   3.971  1.00109.32           C
ATOM    204  CD  LYS    30     -39.653   6.120   4.042  1.00109.32           C
ATOM    205  CE  LYS    30     -40.666   6.532   2.969  1.00109.32           C
ATOM    206  NZ  LYS    30     -40.985   7.972   3.087  1.00109.32           N
ATOM    207  C   LYS    30     -39.306   1.916   2.695  1.00109.32           C
ATOM    208  O   LYS    30     -39.540   1.352   3.764  1.00109.32           O
ATOM    209  N   MET    31     -40.081   1.759   1.611  1.00 96.40           N
ATOM    210  CA  MET    31     -41.268   0.965   1.672  1.00 96.40           C
ATOM    211  CB  MET    31     -42.046   0.958   0.347  1.00 96.40           C
ATOM    212  CG  MET    31     -42.662   2.313  -0.010  1.00 96.40           C
ATOM    213  SD  MET    31     -44.018   2.841   1.081  1.00 96.40           S
ATOM    214  CE  MET    31     -42.961   3.230   2.506  1.00 96.40           C
ATOM    215  C   MET    31     -40.897  -0.451   1.979  1.00 96.40           C
ATOM    216  O   MET    31     -41.533  -1.103   2.806  1.00 96.40           O
ATOM    217  N   TRP    32     -39.826  -0.952   1.338  1.00 64.60           N
ATOM    218  CA  TRP    32     -39.437  -2.325   1.489  1.00 64.60           C
ATOM    219  CB  TRP    32     -38.237  -2.699   0.607  1.00 64.60           C
ATOM    220  CG  TRP    32     -38.540  -2.572  -0.864  1.00 64.60           C
ATOM    221  CD2 TRP    32     -39.589  -3.294  -1.526  1.00 64.60           C
ATOM    222  CD1 TRP    32     -37.963  -1.777  -1.807  1.00 64.60           C
ATOM    223  NE1 TRP    32     -38.587  -1.956  -3.019  1.00 64.60           N
ATOM    224  CE2 TRP    32     -39.592  -2.886  -2.860  1.00 64.60           C
ATOM    225  CE3 TRP    32     -40.480  -4.216  -1.058  1.00 64.60           C
ATOM    226  CZ2 TRP    32     -40.491  -3.397  -3.750  1.00 64.60           C
ATOM    227  CZ3 TRP    32     -41.382  -4.734  -1.959  1.00 64.60           C
ATOM    228  CH2 TRP    32     -41.388  -4.332  -3.279  1.00 64.60           C
ATOM    229  C   TRP    32     -39.065  -2.572   2.915  1.00 64.60           C
ATOM    230  O   TRP    32     -39.356  -3.631   3.469  1.00 64.60           O
ATOM    231  N   ASP    33     -38.376  -1.605   3.542  1.00 39.70           N
ATOM    232  CA  ASP    33     -37.992  -1.750   4.915  1.00 39.70           C
ATOM    233  CB  ASP    33     -37.128  -0.578   5.413  1.00 39.70           C
ATOM    234  CG  ASP    33     -35.784  -0.645   4.705  1.00 39.70           C
ATOM    235  OD1 ASP    33     -35.087  -1.685   4.842  1.00 39.70           O
ATOM    236  OD2 ASP    33     -35.431   0.354   4.022  1.00 39.70           O
ATOM    237  C   ASP    33     -39.230  -1.763   5.757  1.00 39.70           C
ATOM    238  O   ASP    33     -39.316  -2.489   6.746  1.00 39.70           O
ATOM    239  N   SER    34     -40.233  -0.949   5.380  1.00 36.76           N
ATOM    240  CA  SER    34     -41.430  -0.844   6.161  1.00 36.76           C
ATOM    241  CB  SER    34     -42.448   0.124   5.539  1.00 36.76           C
ATOM    242  OG  SER    34     -41.895   1.429   5.469  1.00 36.76           O
ATOM    243  C   SER    34     -42.084  -2.191   6.233  1.00 36.76           C
ATOM    244  O   SER    34     -42.560  -2.585   7.297  1.00 36.76           O
ATOM    245  N   VAL    35     -42.160  -2.910   5.092  1.00 91.98           N
ATOM    246  CA  VAL    35     -42.775  -4.212   5.039  1.00 91.98           C
ATOM    247  CB  VAL    35     -43.016  -4.709   3.639  1.00 91.98           C
ATOM    248  CG1 VAL    35     -41.671  -5.002   2.955  1.00 91.98           C
ATOM    249  CG2 VAL    35     -43.959  -5.923   3.712  1.00 91.98           C
ATOM    250  C   VAL    35     -41.935  -5.234   5.745  1.00 91.98           C
ATOM    251  O   VAL    35     -42.454  -6.081   6.471  1.00 91.98           O
ATOM    252  N   ALA    36     -40.602  -5.172   5.564  1.00 32.50           N
ATOM    253  CA  ALA    36     -39.750  -6.151   6.166  1.00 32.50           C
ATOM    254  CB  ALA    36     -38.258  -5.891   5.899  1.00 32.50           C
ATOM    255  C   ALA    36     -39.977  -6.076   7.644  1.00 32.50           C
ATOM    256  O   ALA    36     -40.034  -7.097   8.328  1.00 32.50           O
ATOM    257  N   SER    37     -40.125  -4.849   8.175  1.00 72.31           N
ATOM    258  CA  SER    37     -40.329  -4.671   9.582  1.00 72.31           C
ATOM    259  CB  SER    37     -40.364  -3.190   9.991  1.00 72.31           C
ATOM    260  OG  SER    37     -40.573  -3.079  11.391  1.00 72.31           O
ATOM    261  C   SER    37     -41.638  -5.280  10.003  1.00 72.31           C
ATOM    262  O   SER    37     -41.696  -6.009  10.992  1.00 72.31           O
ATOM    263  N   ASP    38     -42.729  -4.993   9.261  1.00 52.21           N
ATOM    264  CA  ASP    38     -44.058  -5.442   9.600  1.00 52.21           C
ATOM    265  CB  ASP    38     -45.162  -4.776   8.761  1.00 52.21           C
ATOM    266  CG  ASP    38     -45.404  -3.384   9.331  1.00 52.21           C
ATOM    267  OD1 ASP    38     -44.866  -3.089  10.432  1.00 52.21           O
ATOM    268  OD2 ASP    38     -46.145  -2.602   8.677  1.00 52.21           O
ATOM    269  C   ASP    38     -44.197  -6.922   9.458  1.00 52.21           C
ATOM    270  O   ASP    38     -44.971  -7.530  10.190  1.00 52.21           O
ATOM    271  N   LEU    39     -43.496  -7.542   8.494  1.00 47.43           N
ATOM    272  CA  LEU    39     -43.611  -8.964   8.329  1.00 47.43           C
ATOM    273  CB  LEU    39     -42.733  -9.490   7.183  1.00 47.43           C
ATOM    274  CG  LEU    39     -43.175  -9.021   5.785  1.00 47.43           C
ATOM    275  CD1 LEU    39     -42.226  -9.555   4.703  1.00 47.43           C
ATOM    276  CD2 LEU    39     -44.641  -9.393   5.501  1.00 47.43           C
ATOM    277  C   LEU    39     -43.124  -9.616   9.587  1.00 47.43           C
ATOM    278  O   LEU    39     -43.764 -10.519  10.123  1.00 47.43           O
ATOM    279  N   PHE    40     -41.982  -9.136  10.108  1.00 87.06           N
ATOM    280  CA  PHE    40     -41.360  -9.681  11.281  1.00 87.06           C
ATOM    281  CB  PHE    40     -40.049  -8.954  11.620  1.00 87.06           C
ATOM    282  CG  PHE    40     -39.719  -9.251  13.041  1.00 87.06           C
ATOM    283  CD1 PHE    40     -39.105 -10.426  13.407  1.00 87.06           C
ATOM    284  CD2 PHE    40     -40.031  -8.329  14.016  1.00 87.06           C
ATOM    285  CE1 PHE    40     -38.812 -10.677  14.728  1.00 87.06           C
ATOM    286  CE2 PHE    40     -39.739  -8.575  15.336  1.00 87.06           C
ATOM    287  CZ  PHE    40     -39.128  -9.752  15.694  1.00 87.06           C
ATOM    288  C   PHE    40     -42.252  -9.547  12.473  1.00 87.06           C
ATOM    289  O   PHE    40     -42.411 -10.492  13.243  1.00 87.06           O
ATOM    290  N   SER    41     -42.861  -8.365  12.668  1.00 29.44           N
ATOM    291  CA  SER    41     -43.682  -8.173  13.827  1.00 29.44           C
ATOM    292  CB  SER    41     -44.284  -6.758  13.898  1.00 29.44           C
ATOM    293  OG  SER    41     -45.134  -6.526  12.784  1.00 29.44           O
ATOM    294  C   SER    41     -44.804  -9.157  13.769  1.00 29.44           C
ATOM    295  O   SER    41     -45.211  -9.706  14.792  1.00 29.44           O
ATOM    296  N   ALA    42     -45.335  -9.397  12.556  1.00 34.68           N
ATOM    297  CA  ALA    42     -46.408 -10.326  12.365  1.00 34.68           C
ATOM    298  CB  ALA    42     -46.910 -10.371  10.912  1.00 34.68           C
ATOM    299  C   ALA    42     -45.923 -11.699  12.713  1.00 34.68           C
ATOM    300  O   ALA    42     -46.655 -12.498  13.290  1.00 34.68           O
ATOM    301  N   ALA    43     -44.679 -12.030  12.328  1.00 31.12           N
ATOM    302  CA  ALA    43     -44.121 -13.319  12.619  1.00 31.12           C
ATOM    303  CB  ALA    43     -42.740 -13.525  11.973  1.00 31.12           C
ATOM    304  C   ALA    43     -43.953 -13.473  14.100  1.00 31.12           C
ATOM    305  O   ALA    43     -44.202 -14.540  14.658  1.00 31.12           O
ATOM    306  N   SER    44     -43.525 -12.391  14.774  1.00 78.92           N
ATOM    307  CA  SER    44     -43.230 -12.428  16.176  1.00 78.92           C
ATOM    308  CB  SER    44     -42.728 -11.075  16.710  1.00 78.92           C
ATOM    309  OG  SER    44     -42.454 -11.173  18.100  1.00 78.92           O
ATOM    310  C   SER    44     -44.454 -12.783  16.964  1.00 78.92           C
ATOM    311  O   SER    44     -44.360 -13.490  17.963  1.00 78.92           O
ATOM    312  N   ALA    45     -45.634 -12.265  16.579  1.00 40.66           N
ATOM    313  CA  ALA    45     -46.846 -12.561  17.296  1.00 40.66           C
ATOM    314  CB  ALA    45     -48.045 -11.732  16.807  1.00 40.66           C
ATOM    315  C   ALA    45     -47.206 -14.002  17.130  1.00 40.66           C
ATOM    316  O   ALA    45     -47.580 -14.663  18.096  1.00 40.66           O
ATOM    317  N   PHE    46     -47.093 -14.533  15.896  1.00 67.84           N
ATOM    318  CA  PHE    46     -47.468 -15.894  15.645  1.00 67.84           C
ATOM    319  CB  PHE    46     -47.331 -16.322  14.170  1.00 67.84           C
ATOM    320  CG  PHE    46     -48.491 -15.787  13.394  1.00 67.84           C
ATOM    321  CD1 PHE    46     -48.511 -14.488  12.941  1.00 67.84           C
ATOM    322  CD2 PHE    46     -49.564 -16.602  13.109  1.00 67.84           C
ATOM    323  CE1 PHE    46     -49.581 -14.007  12.224  1.00 67.84           C
ATOM    324  CE2 PHE    46     -50.639 -16.128  12.393  1.00 67.84           C
ATOM    325  CZ  PHE    46     -50.648 -14.828  11.949  1.00 67.84           C
ATOM    326  C   PHE    46     -46.603 -16.794  16.462  1.00 67.84           C
ATOM    327  O   PHE    46     -47.093 -17.716  17.112  1.00 67.84           O
ATOM    328  N   GLN    47     -45.288 -16.515  16.498  1.00107.61           N
ATOM    329  CA  GLN    47     -44.383 -17.368  17.207  1.00107.61           C
ATOM    330  CB  GLN    47     -42.913 -16.903  17.179  1.00107.61           C
ATOM    331  CG  GLN    47     -42.646 -15.620  17.964  1.00107.61           C
ATOM    332  CD  GLN    47     -41.169 -15.271  17.851  1.00107.61           C
ATOM    333  OE1 GLN    47     -40.815 -14.099  17.728  1.00107.61           O
ATOM    334  NE2 GLN    47     -40.285 -16.303  17.896  1.00107.61           N
ATOM    335  C   GLN    47     -44.829 -17.400  18.630  1.00107.61           C
ATOM    336  O   GLN    47     -44.610 -18.387  19.325  1.00107.61           O
ATOM    337  N   SER    48     -45.418 -16.292  19.111  1.00 52.35           N
ATOM    338  CA  SER    48     -45.901 -16.200  20.460  1.00 52.35           C
ATOM    339  CB  SER    48     -46.369 -14.782  20.820  1.00 52.35           C
ATOM    340  OG  SER    48     -46.836 -14.750  22.160  1.00 52.35           O
ATOM    341  C   SER    48     -47.065 -17.126  20.711  1.00 52.35           C
ATOM    342  O   SER    48     -47.051 -17.873  21.686  1.00 52.35           O
ATOM    343  N   VAL    49     -48.115 -17.073  19.859  1.00 49.87           N
ATOM    344  CA  VAL    49     -49.333 -17.828  20.046  1.00 49.87           C
ATOM    345  CB  VAL    49     -50.403 -17.439  19.071  1.00 49.87           C
ATOM    346  CG1 VAL    49     -51.604 -18.379  19.268  1.00 49.87           C
ATOM    347  CG2 VAL    49     -50.733 -15.951  19.270  1.00 49.87           C
ATOM    348  C   VAL    49     -49.132 -19.308  19.884  1.00 49.87           C
ATOM    349  O   VAL    49     -49.553 -20.093  20.732  1.00 49.87           O
ATOM    350  N   VAL    50     -48.484 -19.734  18.783  1.00 91.48           N
ATOM    351  CA  VAL    50     -48.288 -21.132  18.535  1.00 91.48           C
ATOM    352  CB  VAL    50     -47.592 -21.399  17.232  1.00 91.48           C
ATOM    353  CG1 VAL    50     -46.198 -20.751  17.275  1.00 91.48           C
ATOM    354  CG2 VAL    50     -47.559 -22.920  17.001  1.00 91.48           C
ATOM    355  C   VAL    50     -47.438 -21.679  19.628  1.00 91.48           C
ATOM    356  O   VAL    50     -47.617 -22.817  20.057  1.00 91.48           O
ATOM    357  N   TRP    51     -46.469 -20.872  20.088  1.00147.89           N
ATOM    358  CA  TRP    51     -45.575 -21.276  21.130  1.00147.89           C
ATOM    359  CB  TRP    51     -44.465 -20.244  21.396  1.00147.89           C
ATOM    360  CG  TRP    51     -43.504 -20.644  22.487  1.00147.89           C
ATOM    361  CD2 TRP    51     -42.392 -21.532  22.303  1.00147.89           C
ATOM    362  CD1 TRP    51     -43.496 -20.283  23.803  1.00147.89           C
ATOM    363  NE1 TRP    51     -42.443 -20.888  24.449  1.00147.89           N
ATOM    364  CE2 TRP    51     -41.757 -21.662  23.537  1.00147.89           C
ATOM    365  CE3 TRP    51     -41.939 -22.190  21.195  1.00147.89           C
ATOM    366  CZ2 TRP    51     -40.653 -22.453  23.682  1.00147.89           C
ATOM    367  CZ3 TRP    51     -40.824 -22.986  21.346  1.00147.89           C
ATOM    368  CH2 TRP    51     -40.193 -23.115  22.566  1.00147.89           C
ATOM    369  C   TRP    51     -46.338 -21.495  22.403  1.00147.89           C
ATOM    370  O   TRP    51     -46.031 -22.421  23.148  1.00147.89           O
ATOM    371  N   GLY    52     -47.300 -20.604  22.722  1.00 46.85           N
ATOM    372  CA  GLY    52     -48.135 -20.724  23.894  1.00 46.85           C
ATOM    373  C   GLY    52     -49.085 -21.868  23.723  1.00 46.85           C
ATOM    374  O   GLY    52     -49.393 -22.571  24.683  1.00 46.85           O
ATOM    375  N   LEU    53     -49.610 -22.066  22.496  1.00 77.54           N
ATOM    376  CA  LEU    53     -50.568 -23.110  22.298  1.00 77.54           C
ATOM    377  CB  LEU    53     -51.047 -23.227  20.846  1.00 77.54           C
ATOM    378  CG  LEU    53     -51.965 -24.445  20.630  1.00 77.54           C
ATOM    379  CD1 LEU    53     -53.332 -24.262  21.298  1.00 77.54           C
ATOM    380  CD2 LEU    53     -52.060 -24.830  19.151  1.00 77.54           C
ATOM    381  C   LEU    53     -49.944 -24.431  22.616  1.00 77.54           C
ATOM    382  O   LEU    53     -50.503 -25.230  23.364  1.00 77.54           O
ATOM    383  N   THR    54     -48.749 -24.686  22.059  1.00 57.49           N
ATOM    384  CA  THR    54     -48.093 -25.942  22.252  1.00 57.49           C
ATOM    385  CB  THR    54     -46.809 -26.039  21.480  1.00 57.49           C
ATOM    386  OG1 THR    54     -47.059 -25.843  20.096  1.00 57.49           O
ATOM    387  CG2 THR    54     -46.207 -27.435  21.704  1.00 57.49           C
ATOM    388  C   THR    54     -47.785 -26.104  23.706  1.00 57.49           C
ATOM    389  O   THR    54     -48.035 -27.162  24.282  1.00 57.49           O
ATOM    390  N   THR    55     -47.251 -25.046  24.348  1.00189.09           N
ATOM    391  CA  THR    55     -46.923 -25.127  25.741  1.00189.09           C
ATOM    392  CB  THR    55     -45.744 -24.289  26.133  1.00189.09           C
ATOM    393  OG1 THR    55     -44.593 -24.692  25.407  1.00189.09           O
ATOM    394  CG2 THR    55     -45.507 -24.463  27.644  1.00189.09           C
ATOM    395  C   THR    55     -48.100 -24.601  26.485  1.00189.09           C
ATOM    396  O   THR    55     -48.223 -23.415  26.759  1.00189.09           O
ATOM    397  N   GLY    56     -48.960 -25.495  26.964  1.00231.88           N
ATOM    398  CA  GLY    56     -50.183 -25.027  27.532  1.00231.88           C
ATOM    399  C   GLY    56     -51.231 -25.946  26.999  1.00231.88           C
ATOM    400  O   GLY    56     -52.239 -26.197  27.656  1.00231.88           O
ATOM    401  N   SER    57     -50.971 -26.499  25.799  1.00 92.60           N
ATOM    402  CA  SER    57     -51.792 -27.512  25.204  1.00 92.60           C
ATOM    403  CB  SER    57     -51.567 -28.892  25.845  1.00 92.60           C
ATOM    404  OG  SER    57     -52.401 -29.862  25.230  1.00 92.60           O
ATOM    405  C   SER    57     -53.246 -27.183  25.300  1.00 92.60           C
ATOM    406  O   SER    57     -53.961 -27.749  26.125  1.00 92.60           O
ATOM    407  N   TRP    58     -53.729 -26.245  24.464  1.00 84.77           N
ATOM    408  CA  TRP    58     -55.119 -25.909  24.537  1.00 84.77           C
ATOM    409  CB  TRP    58     -55.535 -24.883  23.475  1.00 84.77           C
ATOM    410  CG  TRP    58     -54.951 -23.509  23.665  1.00 84.77           C
ATOM    411  CD2 TRP    58     -55.143 -22.433  22.735  1.00 84.77           C
ATOM    412  CD1 TRP    58     -54.182 -23.019  24.678  1.00 84.77           C
ATOM    413  NE1 TRP    58     -53.883 -21.700  24.439  1.00 84.77           N
ATOM    414  CE2 TRP    58     -54.470 -21.326  23.246  1.00 84.77           C
ATOM    415  CE3 TRP    58     -55.828 -22.376  21.556  1.00 84.77           C
ATOM    416  CZ2 TRP    58     -54.474 -20.133  22.580  1.00 84.77           C
ATOM    417  CZ3 TRP    58     -55.826 -21.175  20.883  1.00 84.77           C
ATOM    418  CH2 TRP    58     -55.162 -20.075  21.386  1.00 84.77           C
ATOM    419  C   TRP    58     -55.943 -27.134  24.248  1.00 84.77           C
ATOM    420  O   TRP    58     -56.722 -27.595  25.081  1.00 84.77           O
ATOM    421  N   ILE    59     -55.778 -27.668  23.024  1.00173.15           N
ATOM    422  CA  ILE    59     -56.460 -28.798  22.454  1.00173.15           C
ATOM    423  CB  ILE    59     -56.729 -28.694  20.969  1.00173.15           C
ATOM    424  CG2 ILE    59     -55.418 -28.684  20.206  1.00173.15           C
ATOM    425  CG1 ILE    59     -57.739 -29.757  20.505  1.00173.15           C
ATOM    426  CD1 ILE    59     -58.265 -29.524  19.089  1.00173.15           C
ATOM    427  C   ILE    59     -55.976 -30.151  22.916  1.00173.15           C
ATOM    428  O   ILE    59     -56.556 -31.159  22.532  1.00173.15           O
ATOM    429  N   GLY    60     -54.820 -30.278  23.597  1.00 48.52           N
ATOM    430  CA  GLY    60     -54.466 -31.611  24.029  1.00 48.52           C
ATOM    431  C   GLY    60     -53.609 -32.200  22.957  1.00 48.52           C
ATOM    432  O   GLY    60     -52.755 -31.522  22.390  1.00 48.52           O
ATOM    433  N   SER    61     -53.811 -33.493  22.657  1.00 78.04           N
ATOM    434  CA  SER    61     -53.011 -34.169  21.679  1.00 78.04           C
ATOM    435  CB  SER    61     -53.424 -35.640  21.503  1.00 78.04           C
ATOM    436  OG  SER    61     -52.607 -36.268  20.527  1.00 78.04           O
ATOM    437  C   SER    61     -53.191 -33.492  20.355  1.00 78.04           C
ATOM    438  O   SER    61     -52.319 -33.579  19.492  1.00 78.04           O
ATOM    439  N   SER    62     -54.344 -32.821  20.163  1.00 94.15           N
ATOM    440  CA  SER    62     -54.698 -32.138  18.944  1.00 94.15           C
ATOM    441  CB  SER    62     -56.200 -31.809  18.862  1.00 94.15           C
ATOM    442  OG  SER    62     -56.495 -31.135  17.646  1.00 94.15           O
ATOM    443  C   SER    62     -53.967 -30.836  18.804  1.00 94.15           C
ATOM    444  O   SER    62     -54.066 -30.193  17.760  1.00 94.15           O
ATOM    445  N   ALA    63     -53.205 -30.411  19.829  1.00 49.42           N
ATOM    446  CA  ALA    63     -52.568 -29.121  19.795  1.00 49.42           C
ATOM    447  CB  ALA    63     -51.664 -28.868  21.013  1.00 49.42           C
ATOM    448  C   ALA    63     -51.715 -29.025  18.581  1.00 49.42           C
ATOM    449  O   ALA    63     -51.640 -27.979  17.936  1.00 49.42           O
ATOM    450  N   GLY    64     -51.070 -30.138  18.219  1.00 35.53           N
ATOM    451  CA  GLY    64     -50.169 -30.110  17.111  1.00 35.53           C
ATOM    452  C   GLY    64     -50.896 -29.681  15.874  1.00 35.53           C
ATOM    453  O   GLY    64     -50.351 -28.940  15.058  1.00 35.53           O
ATOM    454  N   LEU    65     -52.164 -30.102  15.718  1.00108.60           N
ATOM    455  CA  LEU    65     -52.879 -29.864  14.496  1.00108.60           C
ATOM    456  CB  LEU    65     -54.336 -30.352  14.564  1.00108.60           C
ATOM    457  CG  LEU    65     -54.465 -31.870  14.788  1.00108.60           C
ATOM    458  CD1 LEU    65     -55.939 -32.307  14.841  1.00108.60           C
ATOM    459  CD2 LEU    65     -53.638 -32.653  13.757  1.00108.60           C
ATOM    460  C   LEU    65     -52.920 -28.396  14.200  1.00108.60           C
ATOM    461  O   LEU    65     -52.767 -28.003  13.045  1.00108.60           O
ATOM    462  N   MET    66     -53.158 -27.541  15.213  1.00125.53           N
ATOM    463  CA  MET    66     -53.224 -26.124  14.965  1.00125.53           C
ATOM    464  CB  MET    66     -53.683 -25.328  16.198  1.00125.53           C
ATOM    465  CG  MET    66     -55.149 -25.588  16.545  1.00125.53           C
ATOM    466  SD  MET    66     -55.476 -27.258  17.179  1.00125.53           S
ATOM    467  CE  MET    66     -57.190 -27.312  16.584  1.00125.53           C
ATOM    468  C   MET    66     -51.886 -25.597  14.551  1.00125.53           C
ATOM    469  O   MET    66     -51.785 -24.780  13.637  1.00125.53           O
ATOM    470  N   VAL    67     -50.810 -26.059  15.212  1.00 32.27           N
ATOM    471  CA  VAL    67     -49.509 -25.547  14.893  1.00 32.27           C
ATOM    472  CB  VAL    67     -48.423 -26.147  15.738  1.00 32.27           C
ATOM    473  CG1 VAL    67     -47.067 -25.630  15.229  1.00 32.27           C
ATOM    474  CG2 VAL    67     -48.704 -25.807  17.214  1.00 32.27           C
ATOM    475  C   VAL    67     -49.235 -25.895  13.469  1.00 32.27           C
ATOM    476  O   VAL    67     -48.701 -25.090  12.707  1.00 32.27           O
ATOM    477  N   ALA    68     -49.629 -27.114  13.066  1.00 29.79           N
ATOM    478  CA  ALA    68     -49.378 -27.556  11.729  1.00 29.79           C
ATOM    479  CB  ALA    68     -49.931 -28.966  11.463  1.00 29.79           C
ATOM    480  C   ALA    68     -50.065 -26.622  10.783  1.00 29.79           C
ATOM    481  O   ALA    68     -49.479 -26.194   9.789  1.00 29.79           O
ATOM    482  N   ALA    69     -51.314 -26.232  11.091  1.00 33.38           N
ATOM    483  CA  ALA    69     -52.053 -25.418  10.170  1.00 33.38           C
ATOM    484  CB  ALA    69     -53.462 -25.073  10.680  1.00 33.38           C
ATOM    485  C   ALA    69     -51.333 -24.119   9.957  1.00 33.38           C
ATOM    486  O   ALA    69     -51.228 -23.634   8.832  1.00 33.38           O
ATOM    487  N   ALA    70     -50.811 -23.527  11.044  1.00 52.40           N
ATOM    488  CA  ALA    70     -50.173 -22.238  11.027  1.00 52.40           C
ATOM    489  CB  ALA    70     -49.852 -21.717  12.440  1.00 52.40           C
ATOM    490  C   ALA    70     -48.890 -22.215  10.245  1.00 52.40           C
ATOM    491  O   ALA    70     -48.554 -21.194   9.645  1.00 52.40           O
ATOM    492  N   SER    71     -48.133 -23.327  10.230  1.00103.44           N
ATOM    493  CA  SER    71     -46.788 -23.306   9.718  1.00103.44           C
ATOM    494  CB  SER    71     -46.055 -24.660   9.868  1.00103.44           C
ATOM    495  OG  SER    71     -46.749 -25.710   9.213  1.00103.44           O
ATOM    496  C   SER    71     -46.637 -22.798   8.302  1.00103.44           C
ATOM    497  O   SER    71     -45.678 -22.062   8.071  1.00103.44           O
ATOM    498  N   PRO    72     -47.460 -23.075   7.325  1.00 81.12           N
ATOM    499  CA  PRO    72     -47.157 -22.594   5.998  1.00 81.12           C
ATOM    500  CD  PRO    72     -48.296 -24.262   7.296  1.00 81.12           C
ATOM    501  CB  PRO    72     -48.184 -23.251   5.079  1.00 81.12           C
ATOM    502  CG  PRO    72     -48.516 -24.570   5.804  1.00 81.12           C
ATOM    503  C   PRO    72     -47.100 -21.098   5.896  1.00 81.12           C
ATOM    504  O   PRO    72     -46.310 -20.595   5.097  1.00 81.12           O
ATOM    505  N   TYR    73     -47.971 -20.386   6.639  1.00138.29           N
ATOM    506  CA  TYR    73     -48.045 -18.949   6.660  1.00138.29           C
ATOM    507  CB  TYR    73     -49.361 -18.460   7.292  1.00138.29           C
ATOM    508  CG  TYR    73     -49.423 -16.974   7.210  1.00138.29           C
ATOM    509  CD1 TYR    73     -49.977 -16.368   6.105  1.00138.29           C
ATOM    510  CD2 TYR    73     -48.931 -16.187   8.225  1.00138.29           C
ATOM    511  CE1 TYR    73     -50.045 -14.999   6.011  1.00138.29           C
ATOM    512  CE2 TYR    73     -48.996 -14.817   8.137  1.00138.29           C
ATOM    513  CZ  TYR    73     -49.553 -14.222   7.030  1.00138.29           C
ATOM    514  OH  TYR    73     -49.621 -12.816   6.939  1.00138.29           O
ATOM    515  C   TYR    73     -46.900 -18.371   7.444  1.00138.29           C
ATOM    516  O   TYR    73     -46.334 -17.344   7.073  1.00138.29           O
ATOM    517  N   VAL    74     -46.553 -19.002   8.583  1.00 38.94           N
ATOM    518  CA  VAL    74     -45.502 -18.515   9.429  1.00 38.94           C
ATOM    519  CB  VAL    74     -45.344 -19.341  10.673  1.00 38.94           C
ATOM    520  CG1 VAL    74     -44.152 -18.795  11.477  1.00 38.94           C
ATOM    521  CG2 VAL    74     -46.676 -19.335  11.441  1.00 38.94           C
ATOM    522  C   VAL    74     -44.209 -18.581   8.679  1.00 38.94           C
ATOM    523  O   VAL    74     -43.380 -17.678   8.779  1.00 38.94           O
ATOM    524  N   ALA    75     -44.001 -19.665   7.910  1.00 28.73           N
ATOM    525  CA  ALA    75     -42.771 -19.827   7.187  1.00 28.73           C
ATOM    526  CB  ALA    75     -42.713 -21.148   6.401  1.00 28.73           C
ATOM    527  C   ALA    75     -42.637 -18.715   6.199  1.00 28.73           C
ATOM    528  O   ALA    75     -41.570 -18.119   6.056  1.00 28.73           O
ATOM    529  N   TRP    76     -43.743 -18.386   5.514  1.00 59.97           N
ATOM    530  CA  TRP    76     -43.733 -17.388   4.486  1.00 59.97           C
ATOM    531  CB  TRP    76     -45.111 -17.231   3.820  1.00 59.97           C
ATOM    532  CG  TRP    76     -45.165 -16.202   2.718  1.00 59.97           C
ATOM    533  CD2 TRP    76     -45.579 -14.842   2.914  1.00 59.97           C
ATOM    534  CD1 TRP    76     -44.863 -16.328   1.394  1.00 59.97           C
ATOM    535  NE1 TRP    76     -45.054 -15.126   0.753  1.00 59.97           N
ATOM    536  CE2 TRP    76     -45.496 -14.202   1.678  1.00 59.97           C
ATOM    537  CE3 TRP    76     -45.994 -14.180   4.035  1.00 59.97           C
ATOM    538  CZ2 TRP    76     -45.827 -12.883   1.544  1.00 59.97           C
ATOM    539  CZ3 TRP    76     -46.326 -12.851   3.896  1.00 59.97           C
ATOM    540  CH2 TRP    76     -46.243 -12.215   2.675  1.00 59.97           C
ATOM    541  C   TRP    76     -43.354 -16.074   5.092  1.00 59.97           C
ATOM    542  O   TRP    76     -42.612 -15.300   4.488  1.00 59.97           O
ATOM    543  N   MET    77     -43.857 -15.788   6.308  1.00115.48           N
ATOM    544  CA  MET    77     -43.621 -14.514   6.923  1.00115.48           C
ATOM    545  CB  MET    77     -44.324 -14.375   8.284  1.00115.48           C
ATOM    546  CG  MET    77     -44.243 -12.963   8.865  1.00115.48           C
ATOM    547  SD  MET    77     -45.214 -11.725   7.954  1.00115.48           S
ATOM    548  CE  MET    77     -46.825 -12.450   8.372  1.00115.48           C
ATOM    549  C   MET    77     -42.152 -14.294   7.143  1.00115.48           C
ATOM    550  O   MET    77     -41.608 -13.257   6.766  1.00115.48           O
ATOM    551  N   SER    78     -41.460 -15.285   7.730  1.00 80.68           N
ATOM    552  CA  SER    78     -40.067 -15.138   8.039  1.00 80.68           C
ATOM    553  CB  SER    78     -39.530 -16.342   8.826  1.00 80.68           C
ATOM    554  OG  SER    78     -38.154 -16.155   9.106  1.00 80.68           O
ATOM    555  C   SER    78     -39.271 -15.034   6.775  1.00 80.68           C
ATOM    556  O   SER    78     -38.358 -14.217   6.668  1.00 80.68           O
ATOM    557  N   VAL    79     -39.599 -15.872   5.773  1.00 36.12           N
ATOM    558  CA  VAL    79     -38.855 -15.886   4.545  1.00 36.12           C
ATOM    559  CB  VAL    79     -39.319 -16.955   3.601  1.00 36.12           C
ATOM    560  CG1 VAL    79     -38.531 -16.820   2.287  1.00 36.12           C
ATOM    561  CG2 VAL    79     -39.154 -18.320   4.291  1.00 36.12           C
ATOM    562  C   VAL    79     -38.996 -14.576   3.828  1.00 36.12           C
ATOM    563  O   VAL    79     -38.015 -14.018   3.339  1.00 36.12           O
ATOM    564  N   THR    80     -40.233 -14.054   3.746  1.00 47.82           N
ATOM    565  CA  THR    80     -40.519 -12.852   3.014  1.00 47.82           C
ATOM    566  CB  THR    80     -41.987 -12.578   2.896  1.00 47.82           C
ATOM    567  OG1 THR    80     -42.634 -13.680   2.279  1.00 47.82           O
ATOM    568  CG2 THR    80     -42.177 -11.318   2.034  1.00 47.82           C
ATOM    569  C   THR    80     -39.883 -11.661   3.663  1.00 47.82           C
ATOM    570  O   THR    80     -39.443 -10.743   2.974  1.00 47.82           O
ATOM    571  N   ALA    81     -39.815 -11.630   5.008  1.00 30.01           N
ATOM    572  CA  ALA    81     -39.274 -10.470   5.660  1.00 30.01           C
ATOM    573  CB  ALA    81     -39.218 -10.623   7.190  1.00 30.01           C
ATOM    574  C   ALA    81     -37.872 -10.280   5.178  1.00 30.01           C
ATOM    575  O   ALA    81     -37.455  -9.164   4.871  1.00 30.01           O
ATOM    576  N   GLY    82     -37.109 -11.382   5.074  1.00 21.34           N
ATOM    577  CA  GLY    82     -35.752 -11.290   4.628  1.00 21.34           C
ATOM    578  C   GLY    82     -35.757 -10.770   3.229  1.00 21.34           C
ATOM    579  O   GLY    82     -34.884  -9.994   2.845  1.00 21.34           O
ATOM    580  N   GLN    83     -36.741 -11.202   2.421  1.00 85.62           N
ATOM    581  CA  GLN    83     -36.770 -10.788   1.053  1.00 85.62           C
ATOM    582  CB  GLN    83     -37.853 -11.497   0.217  1.00 85.62           C
ATOM    583  CG  GLN    83     -37.551 -12.987   0.030  1.00 85.62           C
ATOM    584  CD  GLN    83     -38.650 -13.616  -0.810  1.00 85.62           C
ATOM    585  OE1 GLN    83     -38.995 -13.107  -1.875  1.00 85.62           O
ATOM    586  NE2 GLN    83     -39.207 -14.760  -0.328  1.00 85.62           N
ATOM    587  C   GLN    83     -36.962  -9.296   0.958  1.00 85.62           C
ATOM    588  O   GLN    83     -36.310  -8.644   0.144  1.00 85.62           O
ATOM    589  N   ALA    84     -37.862  -8.716   1.780  1.00 36.70           N
ATOM    590  CA  ALA    84     -38.154  -7.300   1.753  1.00 36.70           C
ATOM    591  CB  ALA    84     -39.342  -6.920   2.656  1.00 36.70           C
ATOM    592  C   ALA    84     -36.972  -6.488   2.196  1.00 36.70           C
ATOM    593  O   ALA    84     -36.661  -5.448   1.616  1.00 36.70           O
ATOM    594  N   GLU    85     -36.274  -6.936   3.251  1.00 36.90           N
ATOM    595  CA  GLU    85     -35.146  -6.192   3.729  1.00 36.90           C
ATOM    596  CB  GLU    85     -34.455  -6.859   4.930  1.00 36.90           C
ATOM    597  CG  GLU    85     -35.303  -6.888   6.202  1.00 36.90           C
ATOM    598  CD  GLU    85     -34.490  -7.595   7.278  1.00 36.90           C
ATOM    599  OE1 GLU    85     -33.409  -7.066   7.651  1.00 36.90           O
ATOM    600  OE2 GLU    85     -34.939  -8.679   7.737  1.00 36.90           O
ATOM    601  C   GLU    85     -34.152  -6.163   2.620  1.00 36.90           C
ATOM    602  O   GLU    85     -33.459  -5.168   2.410  1.00 36.90           O
ATOM    603  N   LEU    86     -34.049  -7.281   1.881  1.00142.65           N
ATOM    604  CA  LEU    86     -33.101  -7.357   0.813  1.00142.65           C
ATOM    605  CB  LEU    86     -33.024  -8.754   0.178  1.00142.65           C
ATOM    606  CG  LEU    86     -32.438  -9.797   1.146  1.00142.65           C
ATOM    607  CD1 LEU    86     -32.303 -11.178   0.490  1.00142.65           C
ATOM    608  CD2 LEU    86     -31.118  -9.295   1.752  1.00142.65           C
ATOM    609  C   LEU    86     -33.448  -6.365  -0.253  1.00142.65           C
ATOM    610  O   LEU    86     -32.581  -5.648  -0.751  1.00142.65           O
ATOM    611  N   THR    87     -34.738  -6.275  -0.624  1.00119.65           N
ATOM    612  CA  THR    87     -35.102  -5.349  -1.658  1.00119.65           C
ATOM    613  CB  THR    87     -36.519  -5.496  -2.147  1.00119.65           C
ATOM    614  OG1 THR    87     -36.786  -4.552  -3.172  1.00119.65           O
ATOM    615  CG2 THR    87     -37.501  -5.320  -0.983  1.00119.65           C
ATOM    616  C   THR    87     -34.857  -3.959  -1.166  1.00119.65           C
ATOM    617  O   THR    87     -34.503  -3.078  -1.947  1.00119.65           O
ATOM    618  N   ALA    88     -35.032  -3.717   0.147  1.00 37.49           N
ATOM    619  CA  ALA    88     -34.833  -2.388   0.644  1.00 37.49           C
ATOM    620  CB  ALA    88     -35.079  -2.280   2.159  1.00 37.49           C
ATOM    621  C   ALA    88     -33.411  -1.973   0.388  1.00 37.49           C
ATOM    622  O   ALA    88     -33.156  -0.893  -0.142  1.00 37.49           O
ATOM    623  N   ALA    89     -32.439  -2.840   0.730  1.00 50.81           N
ATOM    624  CA  ALA    89     -31.043  -2.537   0.554  1.00 50.81           C
ATOM    625  CB  ALA    89     -30.114  -3.616   1.144  1.00 50.81           C
ATOM    626  C   ALA    89     -30.734  -2.430  -0.904  1.00 50.81           C
ATOM    627  O   ALA    89     -29.893  -1.634  -1.316  1.00 50.81           O
ATOM    628  N   GLN    90     -31.367  -3.286  -1.720  1.00162.42           N
ATOM    629  CA  GLN    90     -31.093  -3.299  -3.125  1.00162.42           C
ATOM    630  CB  GLN    90     -31.614  -4.560  -3.841  1.00162.42           C
ATOM    631  CG  GLN    90     -33.130  -4.644  -3.972  1.00162.42           C
ATOM    632  CD  GLN    90     -33.475  -3.969  -5.290  1.00162.42           C
ATOM    633  OE1 GLN    90     -32.602  -3.440  -5.975  1.00162.42           O
ATOM    634  NE2 GLN    90     -34.779  -4.008  -5.671  1.00162.42           N
ATOM    635  C   GLN    90     -31.664  -2.094  -3.783  1.00162.42           C
ATOM    636  O   GLN    90     -31.119  -1.618  -4.775  1.00162.42           O
ATOM    637  N   VAL    91     -32.815  -1.597  -3.298  1.00 74.26           N
ATOM    638  CA  VAL    91     -33.363  -0.459  -3.956  1.00 74.26           C
ATOM    639  CB  VAL    91     -34.704  -0.049  -3.456  1.00 74.26           C
ATOM    640  CG1 VAL    91     -35.115   1.162  -4.292  1.00 74.26           C
ATOM    641  CG2 VAL    91     -35.682  -1.228  -3.593  1.00 74.26           C
ATOM    642  C   VAL    91     -32.402   0.659  -3.785  1.00 74.26           C
ATOM    643  O   VAL    91     -32.154   1.387  -4.734  1.00 74.26           O
ATOM    644  N   ARG    92     -31.828   0.819  -2.576  1.00109.41           N
ATOM    645  CA  ARG    92     -30.900   1.874  -2.250  1.00109.41           C
ATOM    646  CB  ARG    92     -30.568   1.899  -0.746  1.00109.41           C
ATOM    647  CG  ARG    92     -29.675   3.063  -0.310  1.00109.41           C
ATOM    648  CD  ARG    92     -30.350   4.428  -0.445  1.00109.41           C
ATOM    649  NE  ARG    92     -29.492   5.424   0.257  1.00109.41           N
ATOM    650  CZ  ARG    92     -29.725   5.713   1.571  1.00109.41           C
ATOM    651  NH1 ARG    92     -30.741   5.093   2.239  1.00109.41           N
ATOM    652  NH2 ARG    92     -28.945   6.627   2.218  1.00109.41           N
ATOM    653  C   ARG    92     -29.616   1.698  -3.002  1.00109.41           C
ATOM    654  O   ARG    92     -29.046   2.666  -3.506  1.00109.41           O
ATOM    655  N   VAL    93     -29.125   0.448  -3.106  1.00 96.46           N
ATOM    656  CA  VAL    93     -27.895   0.219  -3.801  1.00 96.46           C
ATOM    657  CB  VAL    93     -27.469  -1.225  -3.843  1.00 96.46           C
ATOM    658  CG1 VAL    93     -28.411  -2.025  -4.756  1.00 96.46           C
ATOM    659  CG2 VAL    93     -25.996  -1.275  -4.281  1.00 96.46           C
ATOM    660  C   VAL    93     -28.133   0.674  -5.197  1.00 96.46           C
ATOM    661  O   VAL    93     -27.251   1.222  -5.855  1.00 96.46           O
ATOM    662  N   ALA    94     -29.368   0.467  -5.678  1.00 46.17           N
ATOM    663  CA  ALA    94     -29.693   0.847  -7.013  1.00 46.17           C
ATOM    664  CB  ALA    94     -31.155   0.534  -7.382  1.00 46.17           C
ATOM    665  C   ALA    94     -29.487   2.329  -7.179  1.00 46.17           C
ATOM    666  O   ALA    94     -28.902   2.756  -8.173  1.00 46.17           O
ATOM    667  N   ALA    95     -29.955   3.148  -6.212  1.00 49.89           N
ATOM    668  CA  ALA    95     -29.892   4.590  -6.308  1.00 49.89           C
ATOM    669  CB  ALA    95     -30.581   5.354  -5.174  1.00 49.89           C
ATOM    670  C   ALA    95     -28.492   5.066  -6.236  1.00 49.89           C
ATOM    671  O   ALA    95     -28.092   5.963  -6.975  1.00 49.89           O
ATOM    672  N   ALA    96     -27.712   4.466  -5.327  1.00 43.32           N
ATOM    673  CA  ALA    96     -26.366   4.893  -5.121  1.00 43.32           C
ATOM    674  CB  ALA    96     -25.608   4.022  -4.103  1.00 43.32           C
ATOM    675  C   ALA    96     -25.692   4.741  -6.438  1.00 43.32           C
ATOM    676  O   ALA    96     -24.807   5.519  -6.785  1.00 43.32           O
ATOM    677  N   ALA    97     -26.091   3.711  -7.204  1.00 33.09           N
ATOM    678  CA  ALA    97     -25.490   3.493  -8.484  1.00 33.09           C
ATOM    679  CB  ALA    97     -26.047   2.247  -9.191  1.00 33.09           C
ATOM    680  C   ALA    97     -25.749   4.673  -9.379  1.00 33.09           C
ATOM    681  O   ALA    97     -24.851   5.126 -10.087  1.00 33.09           O
ATOM    682  N   TYR    98     -26.990   5.200  -9.379  1.00 56.31           N
ATOM    683  CA  TYR    98     -27.347   6.324 -10.207  1.00 56.31           C
ATOM    684  CB  TYR    98     -28.851   6.641 -10.136  1.00 56.31           C
ATOM    685  CG  TYR    98     -29.093   7.922 -10.856  1.00 56.31           C
ATOM    686  CD1 TYR    98     -29.147   7.961 -12.230  1.00 56.31           C
ATOM    687  CD2 TYR    98     -29.281   9.086 -10.147  1.00 56.31           C
ATOM    688  CE1 TYR    98     -29.375   9.148 -12.886  1.00 56.31           C
ATOM    689  CE2 TYR    98     -29.508  10.275 -10.798  1.00 56.31           C
ATOM    690  CZ  TYR    98     -29.554  10.307 -12.171  1.00 56.31           C
ATOM    691  OH  TYR    98     -29.787  11.526 -12.843  1.00 56.31           O
ATOM    692  C   TYR    98     -26.601   7.542  -9.764  1.00 56.31           C
ATOM    693  O   TYR    98     -26.090   8.305 -10.583  1.00 56.31           O
ATOM    694  N   GLU    99     -26.512   7.747  -8.439  1.00 41.37           N
ATOM    695  CA  GLU    99     -25.892   8.917  -7.890  1.00 41.37           C
ATOM    696  CB  GLU    99     -25.990   8.966  -6.357  1.00 41.37           C
ATOM    697  CG  GLU    99     -27.436   9.103  -5.874  1.00 41.37           C
ATOM    698  CD  GLU    99     -27.442   9.143  -4.353  1.00 41.37           C
ATOM    699  OE1 GLU    99     -26.997   8.140  -3.733  1.00 41.37           O
ATOM    700  OE2 GLU    99     -27.892  10.176  -3.790  1.00 41.37           O
ATOM    701  C   GLU    99     -24.444   8.946  -8.277  1.00 41.37           C
ATOM    702  O   GLU    99     -23.892  10.013  -8.543  1.00 41.37           O
ATOM    703  N   THR   100     -23.780   7.776  -8.290  1.00107.50           N
ATOM    704  CA  THR   100     -22.387   7.715  -8.632  1.00107.50           C
ATOM    705  CB  THR   100     -21.797   6.351  -8.424  1.00107.50           C
ATOM    706  OG1 THR   100     -22.414   5.412  -9.292  1.00107.50           O
ATOM    707  CG2 THR   100     -22.013   5.939  -6.959  1.00107.50           C
ATOM    708  C   THR   100     -22.195   8.069 -10.083  1.00107.50           C
ATOM    709  O   THR   100     -21.240   8.756 -10.440  1.00107.50           O
ATOM    710  N   ALA   101     -23.089   7.580 -10.965  1.00 42.54           N
ATOM    711  CA  ALA   101     -22.981   7.797 -12.385  1.00 42.54           C
ATOM    712  CB  ALA   101     -24.031   7.016 -13.196  1.00 42.54           C
ATOM    713  C   ALA   101     -23.156   9.245 -12.716  1.00 42.54           C
ATOM    714  O   ALA   101     -22.513   9.772 -13.623  1.00 42.54           O
ATOM    715  N   TYR   102     -24.084   9.908 -12.012  1.00 69.19           N
ATOM    716  CA  TYR   102     -24.380  11.297 -12.212  1.00 69.19           C
ATOM    717  CB  TYR   102     -25.590  11.703 -11.352  1.00 69.19           C
ATOM    718  CG  TYR   102     -26.070  13.077 -11.673  1.00 69.19           C
ATOM    719  CD1 TYR   102     -25.540  14.176 -11.038  1.00 69.19           C
ATOM    720  CD2 TYR   102     -27.067  13.261 -12.604  1.00 69.19           C
ATOM    721  CE1 TYR   102     -25.997  15.440 -11.326  1.00 69.19           C
ATOM    722  CE2 TYR   102     -27.529  14.522 -12.895  1.00 69.19           C
ATOM    723  CZ  TYR   102     -26.994  15.615 -12.254  1.00 69.19           C
ATOM    724  OH  TYR   102     -27.466  16.912 -12.546  1.00 69.19           O
ATOM    725  C   TYR   102     -23.172  12.087 -11.806  1.00 69.19           C
ATOM    726  O   TYR   102     -22.786  13.043 -12.476  1.00 69.19           O
ATOM    727  N   GLY   103     -22.521  11.686 -10.696  1.00 34.37           N
ATOM    728  CA  GLY   103     -21.399  12.432 -10.204  1.00 34.37           C
ATOM    729  C   GLY   103     -20.314  12.469 -11.247  1.00 34.37           C
ATOM    730  O   GLY   103     -19.712  13.516 -11.482  1.00 34.37           O
ATOM    731  N   LEU   104     -20.014  11.312 -11.871  1.00171.53           N
ATOM    732  CA  LEU   104     -18.983  11.144 -12.866  1.00171.53           C
ATOM    733  CB  LEU   104     -18.616   9.672 -13.109  1.00171.53           C
ATOM    734  CG  LEU   104     -17.959   9.001 -11.890  1.00171.53           C
ATOM    735  CD1 LEU   104     -17.589   7.541 -12.188  1.00171.53           C
ATOM    736  CD2 LEU   104     -16.770   9.827 -11.374  1.00171.53           C
ATOM    737  C   LEU   104     -19.345  11.731 -14.197  1.00171.53           C
ATOM    738  O   LEU   104     -18.463  12.109 -14.968  1.00171.53           O
ATOM    739  N   THR   105     -20.645  11.766 -14.544  1.00122.58           N
ATOM    740  CA  THR   105     -20.998  12.203 -15.863  1.00122.58           C
ATOM    741  CB  THR   105     -22.454  11.993 -16.172  1.00122.58           C
ATOM    742  OG1 THR   105     -22.666  11.946 -17.573  1.00122.58           O
ATOM    743  CG2 THR   105     -23.252  13.160 -15.577  1.00122.58           C
ATOM    744  C   THR   105     -20.663  13.663 -16.002  1.00122.58           C
ATOM    745  O   THR   105     -20.882  14.456 -15.088  1.00122.58           O
ATOM    746  N   VAL   106     -20.101  14.052 -17.170  1.00 55.32           N
ATOM    747  CA  VAL   106     -19.720  15.421 -17.413  1.00 55.32           C
ATOM    748  CB  VAL   106     -18.870  15.580 -18.641  1.00 55.32           C
ATOM    749  CG1 VAL   106     -18.535  17.069 -18.830  1.00 55.32           C
ATOM    750  CG2 VAL   106     -17.633  14.679 -18.495  1.00 55.32           C
ATOM    751  C   VAL   106     -20.982  16.206 -17.613  1.00 55.32           C
ATOM    752  O   VAL   106     -21.883  15.759 -18.319  1.00 55.32           O
ATOM    753  N   PRO   107     -21.076  17.380 -17.036  1.00 75.41           N
ATOM    754  CA  PRO   107     -22.289  18.151 -17.132  1.00 75.41           C
ATOM    755  CD  PRO   107     -20.318  17.701 -15.837  1.00 75.41           C
ATOM    756  CB  PRO   107     -22.112  19.318 -16.163  1.00 75.41           C
ATOM    757  CG  PRO   107     -21.158  18.755 -15.091  1.00 75.41           C
ATOM    758  C   PRO   107     -22.535  18.556 -18.551  1.00 75.41           C
ATOM    759  O   PRO   107     -21.571  18.772 -19.285  1.00 75.41           O
ATOM    760  N   PRO   108     -23.774  18.663 -18.948  1.00 81.07           N
ATOM    761  CA  PRO   108     -24.078  18.964 -20.316  1.00 81.07           C
ATOM    762  CD  PRO   108     -24.867  17.982 -18.278  1.00 81.07           C
ATOM    763  CB  PRO   108     -25.594  18.836 -20.439  1.00 81.07           C
ATOM    764  CG  PRO   108     -25.956  17.808 -19.352  1.00 81.07           C
ATOM    765  C   PRO   108     -23.534  20.276 -20.776  1.00 81.07           C
ATOM    766  O   PRO   108     -23.116  20.353 -21.932  1.00 81.07           O
ATOM    767  N   PRO   109     -23.547  21.289 -19.956  1.00 92.89           N
ATOM    768  CA  PRO   109     -23.013  22.557 -20.380  1.00 92.89           C
ATOM    769  CD  PRO   109     -24.618  21.447 -18.985  1.00 92.89           C
ATOM    770  CB  PRO   109     -23.488  23.572 -19.343  1.00 92.89           C
ATOM    771  CG  PRO   109     -24.805  22.965 -18.824  1.00 92.89           C
ATOM    772  C   PRO   109     -21.529  22.514 -20.554  1.00 92.89           C
ATOM    773  O   PRO   109     -21.004  23.249 -21.389  1.00 92.89           O
ATOM    774  N   VAL   110     -20.837  21.668 -19.772  1.00 37.68           N
ATOM    775  CA  VAL   110     -19.409  21.582 -19.842  1.00 37.68           C
ATOM    776  CB  VAL   110     -18.832  20.628 -18.835  1.00 37.68           C
ATOM    777  CG1 VAL   110     -17.328  20.464 -19.118  1.00 37.68           C
ATOM    778  CG2 VAL   110     -19.140  21.157 -17.423  1.00 37.68           C
ATOM    779  C   VAL   110     -19.043  21.072 -21.198  1.00 37.68           C
ATOM    780  O   VAL   110     -18.047  21.496 -21.781  1.00 37.68           O
ATOM    781  N   ILE   111     -19.827  20.115 -21.728  1.00 39.49           N
ATOM    782  CA  ILE   111     -19.514  19.557 -23.013  1.00 39.49           C
ATOM    783  CB  ILE   111     -20.430  18.433 -23.390  1.00 39.49           C
ATOM    784  CG2 ILE   111     -20.080  18.000 -24.824  1.00 39.49           C
ATOM    785  CG1 ILE   111     -20.332  17.294 -22.363  1.00 39.49           C
ATOM    786  CD1 ILE   111     -21.454  16.266 -22.490  1.00 39.49           C
ATOM    787  C   ILE   111     -19.654  20.608 -24.078  1.00 39.49           C
ATOM    788  O   ILE   111     -18.776  20.780 -24.923  1.00 39.49           O
ATOM    789  N   ALA   112     -20.765  21.363 -24.042  1.00 39.58           N
ATOM    790  CA  ALA   112     -21.077  22.347 -25.044  1.00 39.58           C
ATOM    791  CB  ALA   112     -22.435  23.027 -24.804  1.00 39.58           C
ATOM    792  C   ALA   112     -20.038  23.421 -25.056  1.00 39.58           C
ATOM    793  O   ALA   112     -19.719  23.964 -26.112  1.00 39.58           O
ATOM    794  N   GLU   113     -19.496  23.769 -23.876  1.00 99.00           N
ATOM    795  CA  GLU   113     -18.533  24.830 -23.777  1.00 99.00           C
ATOM    796  CB  GLU   113     -18.020  24.995 -22.333  1.00 99.00           C
ATOM    797  CG  GLU   113     -17.055  26.165 -22.132  1.00 99.00           C
ATOM    798  CD  GLU   113     -17.882  27.427 -21.939  1.00 99.00           C
ATOM    799  OE1 GLU   113     -18.900  27.587 -22.664  1.00 99.00           O
ATOM    800  OE2 GLU   113     -17.508  28.247 -21.059  1.00 99.00           O
ATOM    801  C   GLU   113     -17.354  24.480 -24.633  1.00 99.00           C
ATOM    802  O   GLU   113     -16.857  25.306 -25.396  1.00 99.00           O
ATOM    803  N   ASN   114     -16.900  23.219 -24.539  1.00 48.38           N
ATOM    804  CA  ASN   114     -15.764  22.741 -25.272  1.00 48.38           C
ATOM    805  CB  ASN   114     -15.494  21.262 -24.942  1.00 48.38           C
ATOM    806  CG  ASN   114     -14.292  20.767 -25.727  1.00 48.38           C
ATOM    807  OD1 ASN   114     -14.303  20.730 -26.955  1.00 48.38           O
ATOM    808  ND2 ASN   114     -13.218  20.369 -24.993  1.00 48.38           N
ATOM    809  C   ASN   114     -16.049  22.838 -26.734  1.00 48.38           C
ATOM    810  O   ASN   114     -15.191  23.242 -27.517  1.00 48.38           O
ATOM    811  N   ARG   115     -17.276  22.465 -27.136  1.00111.08           N
ATOM    812  CA  ARG   115     -17.650  22.487 -28.521  1.00111.08           C
ATOM    813  CB  ARG   115     -19.049  21.896 -28.779  1.00111.08           C
ATOM    814  CG  ARG   115     -19.056  20.409 -29.162  1.00111.08           C
ATOM    815  CD  ARG   115     -18.324  19.461 -28.210  1.00111.08           C
ATOM    816  NE  ARG   115     -16.863  19.672 -28.405  1.00111.08           N
ATOM    817  CZ  ARG   115     -16.210  19.139 -29.480  1.00111.08           C
ATOM    818  NH1 ARG   115     -16.889  18.438 -30.433  1.00111.08           N
ATOM    819  NH2 ARG   115     -14.865  19.330 -29.606  1.00111.08           N
ATOM    820  C   ARG   115     -17.615  23.890 -29.056  1.00111.08           C
ATOM    821  O   ARG   115     -17.194  24.107 -30.191  1.00111.08           O
ATOM    822  N   ALA   116     -18.072  24.879 -28.265  1.00 28.90           N
ATOM    823  CA  ALA   116     -18.099  26.251 -28.701  1.00 28.90           C
ATOM    824  CB  ALA   116     -18.762  27.187 -27.676  1.00 28.90           C
ATOM    825  C   ALA   116     -16.707  26.746 -28.911  1.00 28.90           C
ATOM    826  O   ALA   116     -16.437  27.459 -29.876  1.00 28.90           O
ATOM    827  N   GLU   117     -15.786  26.374 -28.003  1.00 61.43           N
ATOM    828  CA  GLU   117     -14.429  26.832 -28.072  1.00 61.43           C
ATOM    829  CB  GLU   117     -13.566  26.315 -26.908  1.00 61.43           C
ATOM    830  CG  GLU   117     -12.177  26.955 -26.832  1.00 61.43           C
ATOM    831  CD  GLU   117     -12.302  28.281 -26.094  1.00 61.43           C
ATOM    832  OE1 GLU   117     -13.023  28.313 -25.062  1.00 61.43           O
ATOM    833  OE2 GLU   117     -11.679  29.278 -26.549  1.00 61.43           O
ATOM    834  C   GLU   117     -13.827  26.316 -29.340  1.00 61.43           C
ATOM    835  O   GLU   117     -13.075  27.014 -30.016  1.00 61.43           O
ATOM    836  N   LEU   118     -14.171  25.073 -29.714  1.00 48.96           N
ATOM    837  CA  LEU   118     -13.633  24.479 -30.901  1.00 48.96           C
ATOM    838  CB  LEU   118     -14.278  23.109 -31.185  1.00 48.96           C
ATOM    839  CG  LEU   118     -13.771  22.406 -32.457  1.00 48.96           C
ATOM    840  CD1 LEU   118     -12.304  21.973 -32.319  1.00 48.96           C
ATOM    841  CD2 LEU   118     -14.713  21.259 -32.861  1.00 48.96           C
ATOM    842  C   LEU   118     -14.000  25.370 -32.040  1.00 48.96           C
ATOM    843  O   LEU   118     -13.178  25.658 -32.908  1.00 48.96           O
ATOM    844  N   MET   119     -15.258  25.839 -32.051  1.00 69.06           N
ATOM    845  CA  MET   119     -15.735  26.688 -33.100  1.00 69.06           C
ATOM    846  CB  MET   119     -17.224  27.050 -32.965  1.00 69.06           C
ATOM    847  CG  MET   119     -17.719  27.959 -34.095  1.00 69.06           C
ATOM    848  SD  MET   119     -19.473  28.424 -33.996  1.00 69.06           S
ATOM    849  CE  MET   119     -20.100  26.811 -34.544  1.00 69.06           C
ATOM    850  C   MET   119     -14.983  27.986 -33.096  1.00 69.06           C
ATOM    851  O   MET   119     -14.656  28.520 -34.153  1.00 69.06           O
ATOM    852  N   ILE   120     -14.700  28.536 -31.903  1.00 35.81           N
ATOM    853  CA  ILE   120     -14.070  29.823 -31.808  1.00 35.81           C
ATOM    854  CB  ILE   120     -13.930  30.287 -30.387  1.00 35.81           C
ATOM    855  CG2 ILE   120     -13.141  31.605 -30.393  1.00 35.81           C
ATOM    856  CG1 ILE   120     -15.312  30.402 -29.721  1.00 35.81           C
ATOM    857  CD1 ILE   120     -15.243  30.563 -28.202  1.00 35.81           C
ATOM    858  C   ILE   120     -12.687  29.769 -32.382  1.00 35.81           C
ATOM    859  O   ILE   120     -12.301  30.627 -33.174  1.00 35.81           O
ATOM    860  N   LEU   121     -11.907  28.743 -32.003  1.00101.95           N
ATOM    861  CA  LEU   121     -10.542  28.626 -32.429  1.00101.95           C
ATOM    862  CB  LEU   121      -9.792  27.471 -31.737  1.00101.95           C
ATOM    863  CG  LEU   121      -9.396  27.753 -30.271  1.00101.95           C
ATOM    864  CD1 LEU   121     -10.609  27.999 -29.370  1.00101.95           C
ATOM    865  CD2 LEU   121      -8.486  26.646 -29.726  1.00101.95           C
ATOM    866  C   LEU   121     -10.450  28.421 -33.910  1.00101.95           C
ATOM    867  O   LEU   121      -9.504  28.893 -34.536  1.00101.95           O
ATOM    868  N   ILE   122     -11.399  27.674 -34.506  1.00 91.66           N
ATOM    869  CA  ILE   122     -11.333  27.393 -35.914  1.00 91.66           C
ATOM    870  CB  ILE   122     -12.350  26.387 -36.372  1.00 91.66           C
ATOM    871  CG2 ILE   122     -12.091  25.080 -35.605  1.00 91.66           C
ATOM    872  CG1 ILE   122     -13.780  26.924 -36.205  1.00 91.66           C
ATOM    873  CD1 ILE   122     -14.834  26.076 -36.915  1.00 91.66           C
ATOM    874  C   ILE   122     -11.528  28.636 -36.728  1.00 91.66           C
ATOM    875  O   ILE   122     -10.808  28.865 -37.699  1.00 91.66           O
ATOM    876  N   ALA   123     -12.502  29.485 -36.353  1.00 33.53           N
ATOM    877  CA  ALA   123     -12.809  30.637 -37.152  1.00 33.53           C
ATOM    878  CB  ALA   123     -13.969  31.466 -36.575  1.00 33.53           C
ATOM    879  C   ALA   123     -11.611  31.535 -37.236  1.00 33.53           C
ATOM    880  O   ALA   123     -11.309  32.073 -38.300  1.00 33.53           O
ATOM    881  N   THR   124     -10.913  31.717 -36.101  1.00 75.80           N
ATOM    882  CA  THR   124      -9.775  32.581 -35.932  1.00 75.80           C
ATOM    883  CB  THR   124      -9.456  32.835 -34.488  1.00 75.80           C
ATOM    884  OG1 THR   124      -9.093  31.625 -33.839  1.00 75.80           O
ATOM    885  CG2 THR   124     -10.698  33.446 -33.815  1.00 75.80           C
ATOM    886  C   THR   124      -8.522  32.048 -36.573  1.00 75.80           C
ATOM    887  O   THR   124      -7.601  32.816 -36.838  1.00 75.80           O
ATOM    888  N   ASN   125      -8.410  30.726 -36.796  1.00142.73           N
ATOM    889  CA  ASN   125      -7.148  30.165 -37.206  1.00142.73           C
ATOM    890  CB  ASN   125      -7.134  28.634 -37.017  1.00142.73           C
ATOM    891  CG  ASN   125      -5.699  28.130 -36.948  1.00142.73           C
ATOM    892  OD1 ASN   125      -4.797  28.852 -36.529  1.00142.73           O
ATOM    893  ND2 ASN   125      -5.483  26.850 -37.354  1.00142.73           N
ATOM    894  C   ASN   125      -6.844  30.440 -38.658  1.00142.73           C
ATOM    895  O   ASN   125      -6.690  29.511 -39.450  1.00142.73           O
ATOM    896  N   LEU   126      -6.730  31.724 -39.053  1.00 63.15           N
ATOM    897  CA  LEU   126      -6.372  32.041 -40.408  1.00 63.15           C
ATOM    898  CB  LEU   126      -6.562  33.526 -40.754  1.00 63.15           C
ATOM    899  CG  LEU   126      -6.175  33.854 -42.207  1.00 63.15           C
ATOM    900  CD1 LEU   126      -7.010  33.045 -43.209  1.00 63.15           C
ATOM    901  CD2 LEU   126      -6.249  35.366 -42.468  1.00 63.15           C
ATOM    902  C   LEU   126      -4.929  31.697 -40.637  1.00 63.15           C
ATOM    903  O   LEU   126      -4.569  31.118 -41.662  1.00 63.15           O
ATOM    904  N   LEU   127      -4.073  32.076 -39.667  1.00 88.78           N
ATOM    905  CA  LEU   127      -2.652  31.862 -39.691  1.00 88.78           C
ATOM    906  CB  LEU   127      -1.932  32.556 -38.521  1.00 88.78           C
ATOM    907  CG  LEU   127      -2.085  34.089 -38.514  1.00 88.78           C
ATOM    908  CD1 LEU   127      -1.420  34.722 -39.746  1.00 88.78           C
ATOM    909  CD2 LEU   127      -3.553  34.511 -38.338  1.00 88.78           C
ATOM    910  C   LEU   127      -2.395  30.391 -39.560  1.00 88.78           C
ATOM    911  O   LEU   127      -1.480  29.850 -40.175  1.00 88.78           O
ATOM    912  N   GLY   128      -3.207  29.696 -38.739  1.00 19.51           N
ATOM    913  CA  GLY   128      -3.017  28.288 -38.540  1.00 19.51           C
ATOM    914  C   GLY   128      -2.181  28.104 -37.314  1.00 19.51           C
ATOM    915  O   GLY   128      -1.788  26.988 -36.980  1.00 19.51           O
ATOM    916  N   GLN   129      -1.880  29.214 -36.616  1.00 63.67           N
ATOM    917  CA  GLN   129      -1.073  29.173 -35.429  1.00 63.67           C
ATOM    918  CB  GLN   129      -0.655  30.566 -34.927  1.00 63.67           C
ATOM    919  CG  GLN   129       0.330  31.273 -35.862  1.00 63.67           C
ATOM    920  CD  GLN   129       0.687  32.620 -35.251  1.00 63.67           C
ATOM    921  OE1 GLN   129       1.860  32.969 -35.131  1.00 63.67           O
ATOM    922  NE2 GLN   129      -0.353  33.405 -34.859  1.00 63.67           N
ATOM    923  C   GLN   129      -1.798  28.476 -34.309  1.00 63.67           C
ATOM    924  O   GLN   129      -1.178  27.798 -33.493  1.00 63.67           O
ATOM    925  N   ASN   130      -3.132  28.648 -34.247  1.00115.20           N
ATOM    926  CA  ASN   130      -4.021  28.201 -33.204  1.00115.20           C
ATOM    927  CB  ASN   130      -5.408  28.851 -33.334  1.00115.20           C
ATOM    928  CG  ASN   130      -6.053  28.860 -31.960  1.00115.20           C
ATOM    929  OD1 ASN   130      -5.593  28.196 -31.032  1.00115.20           O
ATOM    930  ND2 ASN   130      -7.152  29.647 -31.823  1.00115.20           N
ATOM    931  C   ASN   130      -4.198  26.707 -33.186  1.00115.20           C
ATOM    932  O   ASN   130      -4.642  26.144 -32.185  1.00115.20           O
ATOM    933  N   THR   131      -3.832  26.016 -34.278  1.00161.96           N
ATOM    934  CA  THR   131      -4.195  24.641 -34.470  1.00161.96           C
ATOM    935  CB  THR   131      -3.717  24.085 -35.790  1.00161.96           C
ATOM    936  OG1 THR   131      -4.311  22.820 -36.011  1.00161.96           O
ATOM    937  CG2 THR   131      -2.185  23.980 -35.846  1.00161.96           C
ATOM    938  C   THR   131      -3.821  23.752 -33.312  1.00161.96           C
ATOM    939  O   THR   131      -4.567  22.804 -33.063  1.00161.96           O
ATOM    940  N   PRO   132      -2.761  23.922 -32.568  1.00 67.93           N
ATOM    941  CA  PRO   132      -2.510  23.008 -31.487  1.00 67.93           C
ATOM    942  CD  PRO   132      -1.572  24.653 -32.971  1.00 67.93           C
ATOM    943  CB  PRO   132      -1.154  23.413 -30.915  1.00 67.93           C
ATOM    944  CG  PRO   132      -0.436  24.071 -32.110  1.00 67.93           C
ATOM    945  C   PRO   132      -3.628  23.040 -30.492  1.00 67.93           C
ATOM    946  O   PRO   132      -3.916  22.003 -29.896  1.00 67.93           O
ATOM    947  N   ALA   133      -4.235  24.223 -30.273  1.00 36.97           N
ATOM    948  CA  ALA   133      -5.327  24.390 -29.355  1.00 36.97           C
ATOM    949  CB  ALA   133      -5.702  25.865 -29.148  1.00 36.97           C
ATOM    950  C   ALA   133      -6.530  23.677 -29.885  1.00 36.97           C
ATOM    951  O   ALA   133      -7.296  23.080 -29.129  1.00 36.97           O
ATOM    952  N   ILE   134      -6.730  23.731 -31.216  1.00 79.77           N
ATOM    953  CA  ILE   134      -7.891  23.116 -31.785  1.00 79.77           C
ATOM    954  CB  ILE   134      -7.976  23.248 -33.282  1.00 79.77           C
ATOM    955  CG2 ILE   134      -9.085  22.299 -33.763  1.00 79.77           C
ATOM    956  CG1 ILE   134      -8.197  24.710 -33.709  1.00 79.77           C
ATOM    957  CD1 ILE   134      -6.982  25.609 -33.510  1.00 79.77           C
ATOM    958  C   ILE   134      -7.840  21.654 -31.479  1.00 79.77           C
ATOM    959  O   ILE   134      -8.842  21.063 -31.081  1.00 79.77           O
ATOM    960  N   ALA   135      -6.666  21.031 -31.673  1.00 38.59           N
ATOM    961  CA  ALA   135      -6.473  19.631 -31.417  1.00 38.59           C
ATOM    962  CB  ALA   135      -5.084  19.135 -31.859  1.00 38.59           C
ATOM    963  C   ALA   135      -6.600  19.359 -29.956  1.00 38.59           C
ATOM    964  O   ALA   135      -7.122  18.318 -29.566  1.00 38.59           O
ATOM    965  N   VAL   136      -6.095  20.274 -29.108  1.00 25.64           N
ATOM    966  CA  VAL   136      -6.152  20.076 -27.686  1.00 25.64           C
ATOM    967  CB  VAL   136      -5.505  21.185 -26.912  1.00 25.64           C
ATOM    968  CG1 VAL   136      -5.781  20.954 -25.417  1.00 25.64           C
ATOM    969  CG2 VAL   136      -4.009  21.220 -27.267  1.00 25.64           C
ATOM    970  C   VAL   136      -7.587  20.030 -27.279  1.00 25.64           C
ATOM    971  O   VAL   136      -7.980  19.233 -26.429  1.00 25.64           O
ATOM    972  N   ASN   137      -8.410  20.896 -27.893  1.00 72.68           N
ATOM    973  CA  ASN   137      -9.807  20.983 -27.583  1.00 72.68           C
ATOM    974  CB  ASN   137     -10.505  22.069 -28.424  1.00 72.68           C
ATOM    975  CG  ASN   137     -11.875  22.335 -27.830  1.00 72.68           C
ATOM    976  OD1 ASN   137     -12.095  22.134 -26.638  1.00 72.68           O
ATOM    977  ND2 ASN   137     -12.827  22.793 -28.686  1.00 72.68           N
ATOM    978  C   ASN   137     -10.444  19.669 -27.909  1.00 72.68           C
ATOM    979  O   ASN   137     -11.328  19.205 -27.191  1.00 72.68           O
ATOM    980  N   GLU   138     -10.018  19.047 -29.025  1.00 82.94           N
ATOM    981  CA  GLU   138     -10.560  17.789 -29.459  1.00 82.94           C
ATOM    982  CB  GLU   138     -10.065  17.372 -30.853  1.00 82.94           C
ATOM    983  CG  GLU   138     -10.609  18.261 -31.975  1.00 82.94           C
ATOM    984  CD  GLU   138     -12.124  18.103 -32.004  1.00 82.94           C
ATOM    985  OE1 GLU   138     -12.601  16.990 -32.347  1.00 82.94           O
ATOM    986  OE2 GLU   138     -12.825  19.096 -31.674  1.00 82.94           O
ATOM    987  C   GLU   138     -10.205  16.693 -28.493  1.00 82.94           C
ATOM    988  O   GLU   138     -11.028  15.826 -28.203  1.00 82.94           O
ATOM    989  N   ALA   139      -8.966  16.696 -27.968  1.00 24.77           N
ATOM    990  CA  ALA   139      -8.536  15.654 -27.077  1.00 24.77           C
ATOM    991  CB  ALA   139      -7.078  15.830 -26.621  1.00 24.77           C
ATOM    992  C   ALA   139      -9.389  15.685 -25.850  1.00 24.77           C
ATOM    993  O   ALA   139      -9.812  14.646 -25.344  1.00 24.77           O
ATOM    994  N   GLU   140      -9.687  16.897 -25.351  1.00 36.47           N
ATOM    995  CA  GLU   140     -10.441  17.025 -24.141  1.00 36.47           C
ATOM    996  CB  GLU   140     -10.651  18.481 -23.689  1.00 36.47           C
ATOM    997  CG  GLU   140      -9.375  19.145 -23.169  1.00 36.47           C
ATOM    998  CD  GLU   140      -9.739  20.519 -22.624  1.00 36.47           C
ATOM    999  OE1 GLU   140     -10.904  20.952 -22.830  1.00 36.47           O
ATOM   1000  OE2 GLU   140      -8.854  21.153 -21.989  1.00 36.47           O
ATOM   1001  C   GLU   140     -11.797  16.421 -24.341  1.00 36.47           C
ATOM   1002  O   GLU   140     -12.365  15.832 -23.423  1.00 36.47           O
ATOM   1003  N   TYR   141     -12.359  16.566 -25.554  1.00 71.65           N
ATOM   1004  CA  TYR   141     -13.671  16.078 -25.871  1.00 71.65           C
ATOM   1005  CB  TYR   141     -14.074  16.492 -27.299  1.00 71.65           C
ATOM   1006  CG  TYR   141     -15.435  15.986 -27.624  1.00 71.65           C
ATOM   1007  CD1 TYR   141     -16.547  16.519 -27.007  1.00 71.65           C
ATOM   1008  CD2 TYR   141     -15.605  15.008 -28.573  1.00 71.65           C
ATOM   1009  CE1 TYR   141     -17.802  16.059 -27.317  1.00 71.65           C
ATOM   1010  CE2 TYR   141     -16.860  14.543 -28.890  1.00 71.65           C
ATOM   1011  CZ  TYR   141     -17.961  15.069 -28.257  1.00 71.65           C
ATOM   1012  OH  TYR   141     -19.251  14.597 -28.577  1.00 71.65           O
ATOM   1013  C   TYR   141     -13.686  14.580 -25.752  1.00 71.65           C
ATOM   1014  O   TYR   141     -14.593  14.002 -25.153  1.00 71.65           O
ATOM   1015  N   GLY   142     -12.650  13.916 -26.292  1.00 24.27           N
ATOM   1016  CA  GLY   142     -12.560  12.485 -26.257  1.00 24.27           C
ATOM   1017  C   GLY   142     -12.524  12.070 -24.824  1.00 24.27           C
ATOM   1018  O   GLY   142     -13.053  11.021 -24.463  1.00 24.27           O
ATOM   1019  N   GLU   143     -11.864  12.873 -23.971  1.00 60.39           N
ATOM   1020  CA  GLU   143     -11.779  12.534 -22.582  1.00 60.39           C
ATOM   1021  CB  GLU   143     -10.910  13.514 -21.774  1.00 60.39           C
ATOM   1022  CG  GLU   143      -9.425  13.453 -22.146  1.00 60.39           C
ATOM   1023  CD  GLU   143      -8.900  12.067 -21.789  1.00 60.39           C
ATOM   1024  OE1 GLU   143      -9.713  11.223 -21.328  1.00 60.39           O
ATOM   1025  OE2 GLU   143      -7.676  11.835 -21.979  1.00 60.39           O
ATOM   1026  C   GLU   143     -13.163  12.540 -22.005  1.00 60.39           C
ATOM   1027  O   GLU   143     -13.514  11.663 -21.217  1.00 60.39           O
ATOM   1028  N   MET   144     -13.996  13.528 -22.386  1.00 57.93           N
ATOM   1029  CA  MET   144     -15.336  13.589 -21.873  1.00 57.93           C
ATOM   1030  CB  MET   144     -16.150  14.772 -22.416  1.00 57.93           C
ATOM   1031  CG  MET   144     -15.570  16.152 -22.114  1.00 57.93           C
ATOM   1032  SD  MET   144     -16.585  17.505 -22.780  1.00 57.93           S
ATOM   1033  CE  MET   144     -15.220  18.690 -22.946  1.00 57.93           C
ATOM   1034  C   MET   144     -16.052  12.369 -22.357  1.00 57.93           C
ATOM   1035  O   MET   144     -16.849  11.763 -21.642  1.00 57.93           O
ATOM   1036  N   TRP   145     -15.775  11.986 -23.613  1.00 54.76           N
ATOM   1037  CA  TRP   145     -16.431  10.864 -24.213  1.00 54.76           C
ATOM   1038  CB  TRP   145     -15.988  10.650 -25.672  1.00 54.76           C
ATOM   1039  CG  TRP   145     -16.655   9.492 -26.369  1.00 54.76           C
ATOM   1040  CD2 TRP   145     -17.080   9.516 -27.741  1.00 54.76           C
ATOM   1041  CD1 TRP   145     -17.000   8.269 -25.878  1.00 54.76           C
ATOM   1042  NE1 TRP   145     -17.600   7.523 -26.862  1.00 54.76           N
ATOM   1043  CE2 TRP   145     -17.661   8.279 -28.013  1.00 54.76           C
ATOM   1044  CE3 TRP   145     -16.999  10.491 -28.695  1.00 54.76           C
ATOM   1045  CZ2 TRP   145     -18.172   7.995 -29.247  1.00 54.76           C
ATOM   1046  CZ3 TRP   145     -17.512  10.198 -29.940  1.00 54.76           C
ATOM   1047  CH2 TRP   145     -18.086   8.974 -30.211  1.00 54.76           C
ATOM   1048  C   TRP   145     -16.110   9.641 -23.416  1.00 54.76           C
ATOM   1049  O   TRP   145     -16.992   8.836 -23.120  1.00 54.76           O
ATOM   1050  N   ALA   146     -14.830   9.469 -23.047  1.00 35.33           N
ATOM   1051  CA  ALA   146     -14.412   8.320 -22.296  1.00 35.33           C
ATOM   1052  CB  ALA   146     -12.887   8.255 -22.104  1.00 35.33           C
ATOM   1053  C   ALA   146     -15.032   8.338 -20.935  1.00 35.33           C
ATOM   1054  O   ALA   146     -15.382   7.291 -20.393  1.00 35.33           O
ATOM   1055  N   GLN   147     -15.140   9.532 -20.319  1.00 96.41           N
ATOM   1056  CA  GLN   147     -15.651   9.620 -18.981  1.00 96.41           C
ATOM   1057  CB  GLN   147     -15.485  11.014 -18.359  1.00 96.41           C
ATOM   1058  CG  GLN   147     -14.017  11.390 -18.156  1.00 96.41           C
ATOM   1059  CD  GLN   147     -13.964  12.772 -17.529  1.00 96.41           C
ATOM   1060  OE1 GLN   147     -12.891  13.267 -17.190  1.00 96.41           O
ATOM   1061  NE2 GLN   147     -15.151  13.411 -17.358  1.00 96.41           N
ATOM   1062  C   GLN   147     -17.103   9.257 -18.924  1.00 96.41           C
ATOM   1063  O   GLN   147     -17.534   8.565 -18.004  1.00 96.41           O
ATOM   1064  N   ASP   148     -17.909   9.728 -19.892  1.00 63.97           N
ATOM   1065  CA  ASP   148     -19.312   9.431 -19.850  1.00 63.97           C
ATOM   1066  CB  ASP   148     -20.127  10.200 -20.903  1.00 63.97           C
ATOM   1067  CG  ASP   148     -20.277  11.627 -20.393  1.00 63.97           C
ATOM   1068  OD1 ASP   148     -20.035  11.847 -19.175  1.00 63.97           O
ATOM   1069  OD2 ASP   148     -20.637  12.517 -21.209  1.00 63.97           O
ATOM   1070  C   ASP   148     -19.532   7.958 -20.040  1.00 63.97           C
ATOM   1071  O   ASP   148     -20.335   7.347 -19.336  1.00 63.97           O
ATOM   1072  N   ALA   149     -18.805   7.337 -20.986  1.00 37.31           N
ATOM   1073  CA  ALA   149     -18.988   5.938 -21.251  1.00 37.31           C
ATOM   1074  CB  ALA   149     -18.064   5.426 -22.370  1.00 37.31           C
ATOM   1075  C   ALA   149     -18.654   5.170 -20.009  1.00 37.31           C
ATOM   1076  O   ALA   149     -19.404   4.292 -19.584  1.00 37.31           O
ATOM   1077  N   ALA   150     -17.538   5.527 -19.352  1.00 34.53           N
ATOM   1078  CA  ALA   150     -17.105   4.801 -18.194  1.00 34.53           C
ATOM   1079  CB  ALA   150     -15.812   5.368 -17.583  1.00 34.53           C
ATOM   1080  C   ALA   150     -18.175   4.896 -17.155  1.00 34.53           C
ATOM   1081  O   ALA   150     -18.412   3.944 -16.413  1.00 34.53           O
ATOM   1082  N   ALA   151     -18.827   6.067 -17.044  1.00 39.57           N
ATOM   1083  CA  ALA   151     -19.850   6.242 -16.053  1.00 39.57           C
ATOM   1084  CB  ALA   151     -20.376   7.686 -16.001  1.00 39.57           C
ATOM   1085  C   ALA   151     -21.021   5.343 -16.331  1.00 39.57           C
ATOM   1086  O   ALA   151     -21.526   4.681 -15.425  1.00 39.57           O
ATOM   1087  N   MET   152     -21.484   5.293 -17.597  1.00100.47           N
ATOM   1088  CA  MET   152     -22.635   4.499 -17.935  1.00100.47           C
ATOM   1089  CB  MET   152     -23.066   4.656 -19.400  1.00100.47           C
ATOM   1090  CG  MET   152     -23.466   6.079 -19.789  1.00100.47           C
ATOM   1091  SD  MET   152     -24.705   6.853 -18.706  1.00100.47           S
ATOM   1092  CE  MET   152     -25.779   5.406 -18.510  1.00100.47           C
ATOM   1093  C   MET   152     -22.340   3.043 -17.737  1.00100.47           C
ATOM   1094  O   MET   152     -23.162   2.304 -17.195  1.00100.47           O
ATOM   1095  N   PHE   153     -21.147   2.587 -18.163  1.00 52.64           N
ATOM   1096  CA  PHE   153     -20.831   1.190 -18.054  1.00 52.64           C
ATOM   1097  CB  PHE   153     -19.495   0.792 -18.704  1.00 52.64           C
ATOM   1098  CG  PHE   153     -19.738   0.806 -20.173  1.00 52.64           C
ATOM   1099  CD1 PHE   153     -20.302  -0.284 -20.793  1.00 52.64           C
ATOM   1100  CD2 PHE   153     -19.413   1.905 -20.933  1.00 52.64           C
ATOM   1101  CE1 PHE   153     -20.534  -0.281 -22.147  1.00 52.64           C
ATOM   1102  CE2 PHE   153     -19.643   1.917 -22.289  1.00 52.64           C
ATOM   1103  CZ  PHE   153     -20.204   0.821 -22.897  1.00 52.64           C
ATOM   1104  C   PHE   153     -20.801   0.808 -16.611  1.00 52.64           C
ATOM   1105  O   PHE   153     -21.287  -0.258 -16.238  1.00 52.64           O
ATOM   1106  N   GLY   154     -20.216   1.669 -15.760  1.00 24.51           N
ATOM   1107  CA  GLY   154     -20.137   1.400 -14.353  1.00 24.51           C
ATOM   1108  C   GLY   154     -21.523   1.364 -13.778  1.00 24.51           C
ATOM   1109  O   GLY   154     -21.803   0.596 -12.859  1.00 24.51           O
ATOM   1110  N   TYR   155     -22.415   2.240 -14.278  1.00 61.00           N
ATOM   1111  CA  TYR   155     -23.771   2.326 -13.808  1.00 61.00           C
ATOM   1112  CB  TYR   155     -24.499   3.512 -14.473  1.00 61.00           C
ATOM   1113  CG  TYR   155     -25.937   3.530 -14.090  1.00 61.00           C
ATOM   1114  CD1 TYR   155     -26.313   3.777 -12.790  1.00 61.00           C
ATOM   1115  CD2 TYR   155     -26.909   3.338 -15.046  1.00 61.00           C
ATOM   1116  CE1 TYR   155     -27.642   3.804 -12.443  1.00 61.00           C
ATOM   1117  CE2 TYR   155     -28.240   3.365 -14.704  1.00 61.00           C
ATOM   1118  CZ  TYR   155     -28.606   3.596 -13.400  1.00 61.00           C
ATOM   1119  OH  TYR   155     -29.970   3.627 -13.044  1.00 61.00           O
ATOM   1120  C   TYR   155     -24.495   1.052 -14.122  1.00 61.00           C
ATOM   1121  O   TYR   155     -25.177   0.485 -13.270  1.00 61.00           O
ATOM   1122  N   ALA   156     -24.341   0.546 -15.357  1.00 31.01           N
ATOM   1123  CA  ALA   156     -25.026  -0.651 -15.751  1.00 31.01           C
ATOM   1124  CB  ALA   156     -24.740  -1.044 -17.210  1.00 31.01           C
ATOM   1125  C   ALA   156     -24.559  -1.775 -14.884  1.00 31.01           C
ATOM   1126  O   ALA   156     -25.353  -2.603 -14.442  1.00 31.01           O
ATOM   1127  N   ALA   157     -23.247  -1.824 -14.598  1.00 32.63           N
ATOM   1128  CA  ALA   157     -22.734  -2.939 -13.862  1.00 32.63           C
ATOM   1129  CB  ALA   157     -21.211  -2.861 -13.654  1.00 32.63           C
ATOM   1130  C   ALA   157     -23.377  -3.006 -12.505  1.00 32.63           C
ATOM   1131  O   ALA   157     -23.814  -4.073 -12.075  1.00 32.63           O
ATOM   1132  N   ALA   158     -23.462  -1.864 -11.797  1.00 42.46           N
ATOM   1133  CA  ALA   158     -24.001  -1.808 -10.463  1.00 42.46           C
ATOM   1134  CB  ALA   158     -23.833  -0.423  -9.815  1.00 42.46           C
ATOM   1135  C   ALA   158     -25.466  -2.119 -10.460  1.00 42.46           C
ATOM   1136  O   ALA   158     -25.971  -2.752  -9.535  1.00 42.46           O
ATOM   1137  N   THR   159     -26.202  -1.655 -11.485  1.00102.55           N
ATOM   1138  CA  THR   159     -27.621  -1.861 -11.499  1.00102.55           C
ATOM   1139  CB  THR   159     -28.316  -1.192 -12.653  1.00102.55           C
ATOM   1140  OG1 THR   159     -29.722  -1.210 -12.452  1.00102.55           O
ATOM   1141  CG2 THR   159     -27.964  -1.930 -13.954  1.00102.55           C
ATOM   1142  C   THR   159     -27.888  -3.332 -11.571  1.00102.55           C
ATOM   1143  O   THR   159     -28.874  -3.822 -11.024  1.00102.55           O
ATOM   1144  N   ALA   160     -27.025  -4.085 -12.274  1.00 35.12           N
ATOM   1145  CA  ALA   160     -27.256  -5.495 -12.369  1.00 35.12           C
ATOM   1146  CB  ALA   160     -26.195  -6.213 -13.219  1.00 35.12           C
ATOM   1147  C   ALA   160     -27.197  -6.081 -11.002  1.00 35.12           C
ATOM   1148  O   ALA   160     -28.059  -6.869 -10.631  1.00 35.12           O
ATOM   1149  N   THR   161     -26.199  -5.706 -10.185  1.00105.62           N
ATOM   1150  CA  THR   161     -26.162  -6.327  -8.896  1.00105.62           C
ATOM   1151  CB  THR   161     -24.960  -5.966  -8.066  1.00105.62           C
ATOM   1152  OG1 THR   161     -24.885  -6.815  -6.929  1.00105.62           O
ATOM   1153  CG2 THR   161     -25.061  -4.498  -7.620  1.00105.62           C
ATOM   1154  C   THR   161     -27.396  -5.918  -8.148  1.00105.62           C
ATOM   1155  O   THR   161     -28.004  -6.720  -7.445  1.00105.62           O
ATOM   1156  N   ALA   162     -27.805  -4.646  -8.273  1.00 63.38           N
ATOM   1157  CA  ALA   162     -28.942  -4.171  -7.532  1.00 63.38           C
ATOM   1158  CB  ALA   162     -29.139  -2.652  -7.667  1.00 63.38           C
ATOM   1159  C   ALA   162     -30.239  -4.813  -7.949  1.00 63.38           C
ATOM   1160  O   ALA   162     -31.048  -5.124  -7.078  1.00 63.38           O
ATOM   1161  N   THR   163     -30.519  -4.919  -9.275  1.00140.92           N
ATOM   1162  CA  THR   163     -31.732  -5.512  -9.805  1.00140.92           C
ATOM   1163  CB  THR   163     -32.014  -5.071 -11.211  1.00140.92           C
ATOM   1164  OG1 THR   163     -30.979  -5.512 -12.078  1.00140.92           O
ATOM   1165  CG2 THR   163     -32.113  -3.535 -11.234  1.00140.92           C
ATOM   1166  C   THR   163     -31.688  -6.993  -9.826  1.00140.92           C
ATOM   1167  O   THR   163     -32.638  -7.677  -9.447  1.00140.92           O
ATOM   1168  N   ALA   164     -30.554  -7.524 -10.289  1.00 28.42           N
ATOM   1169  CA  ALA   164     -30.424  -8.934 -10.404  1.00 28.42           C
ATOM   1170  CB  ALA   164     -29.055  -9.400 -10.927  1.00 28.42           C
ATOM   1171  C   ALA   164     -30.564  -9.435  -9.027  1.00 28.42           C
ATOM   1172  O   ALA   164     -31.134 -10.501  -8.799  1.00 28.42           O
ATOM   1173  N   THR   165     -30.061  -8.664  -8.049  1.00184.19           N
ATOM   1174  CA  THR   165     -30.160  -9.290  -6.786  1.00184.19           C
ATOM   1175  CB  THR   165     -29.232  -8.747  -5.724  1.00184.19           C
ATOM   1176  OG1 THR   165     -29.265  -9.596  -4.586  1.00184.19           O
ATOM   1177  CG2 THR   165     -29.625  -7.313  -5.322  1.00184.19           C
ATOM   1178  C   THR   165     -31.584  -9.193  -6.297  1.00184.19           C
ATOM   1179  O   THR   165     -32.119  -8.109  -6.087  1.00184.19           O
ATOM   1180  N   LEU   166     -32.291 -10.333  -6.148  1.00135.22           N
ATOM   1181  CA  LEU   166     -33.619 -10.205  -5.607  1.00135.22           C
ATOM   1182  CB  LEU   166     -34.520  -9.357  -6.530  1.00135.22           C
ATOM   1183  CG  LEU   166     -35.830  -8.848  -5.905  1.00135.22           C
ATOM   1184  CD1 LEU   166     -36.599  -7.963  -6.897  1.00135.22           C
ATOM   1185  CD2 LEU   166     -36.682  -9.995  -5.355  1.00135.22           C
ATOM   1186  C   LEU   166     -34.150 -11.599  -5.458  1.00135.22           C
ATOM   1187  O   LEU   166     -34.152 -12.376  -6.412  1.00135.22           O
ATOM   1188  N   LEU   167     -34.606 -11.965  -4.243  1.00 91.69           N
ATOM   1189  CA  LEU   167     -35.071 -13.307  -4.029  1.00 91.69           C
ATOM   1190  CB  LEU   167     -35.116 -13.739  -2.553  1.00 91.69           C
ATOM   1191  CG  LEU   167     -33.719 -13.998  -1.953  1.00 91.69           C
ATOM   1192  CD1 LEU   167     -32.857 -12.727  -1.952  1.00 91.69           C
ATOM   1193  CD2 LEU   167     -33.816 -14.670  -0.572  1.00 91.69           C
ATOM   1194  C   LEU   167     -36.430 -13.488  -4.626  1.00 91.69           C
ATOM   1195  O   LEU   167     -37.253 -12.576  -4.654  1.00 91.69           O
ATOM   1196  N   PRO   168     -36.680 -14.674  -5.112  1.00133.78           N
ATOM   1197  CA  PRO   168     -37.942 -14.973  -5.725  1.00133.78           C
ATOM   1198  CD  PRO   168     -35.634 -15.584  -5.540  1.00133.78           C
ATOM   1199  CB  PRO   168     -37.756 -16.298  -6.468  1.00133.78           C
ATOM   1200  CG  PRO   168     -36.405 -16.844  -5.964  1.00133.78           C
ATOM   1201  C   PRO   168     -39.010 -14.981  -4.687  1.00133.78           C
ATOM   1202  O   PRO   168     -38.763 -15.462  -3.582  1.00133.78           O
ATOM   1203  N   PHE   169     -40.206 -14.463  -5.024  1.00 39.88           N
ATOM   1204  CA  PHE   169     -41.277 -14.428  -4.076  1.00 39.88           C
ATOM   1205  CB  PHE   169     -42.086 -13.115  -4.099  1.00 39.88           C
ATOM   1206  CG  PHE   169     -41.198 -12.017  -3.622  1.00 39.88           C
ATOM   1207  CD1 PHE   169     -40.327 -11.396  -4.489  1.00 39.88           C
ATOM   1208  CD2 PHE   169     -41.245 -11.601  -2.311  1.00 39.88           C
ATOM   1209  CE1 PHE   169     -39.504 -10.385  -4.053  1.00 39.88           C
ATOM   1210  CE2 PHE   169     -40.423 -10.590  -1.870  1.00 39.88           C
ATOM   1211  CZ  PHE   169     -39.549  -9.982  -2.740  1.00 39.88           C
ATOM   1212  C   PHE   169     -42.214 -15.527  -4.447  1.00 39.88           C
ATOM   1213  O   PHE   169     -42.457 -15.768  -5.629  1.00 39.88           O
ATOM   1214  N   GLU   170     -42.749 -16.245  -3.438  1.00 75.95           N
ATOM   1215  CA  GLU   170     -43.642 -17.324  -3.739  1.00 75.95           C
ATOM   1216  CB  GLU   170     -42.954 -18.699  -3.693  1.00 75.95           C
ATOM   1217  CG  GLU   170     -41.803 -18.847  -4.690  1.00 75.95           C
ATOM   1218  CD  GLU   170     -42.378 -18.863  -6.098  1.00 75.95           C
ATOM   1219  OE1 GLU   170     -43.586 -19.189  -6.246  1.00 75.95           O
ATOM   1220  OE2 GLU   170     -41.611 -18.552  -7.048  1.00 75.95           O
ATOM   1221  C   GLU   170     -44.704 -17.345  -2.684  1.00 75.95           C
ATOM   1222  O   GLU   170     -44.513 -16.820  -1.588  1.00 75.95           O
ATOM   1223  N   GLU   171     -45.873 -17.941  -2.999  1.00 78.70           N
ATOM   1224  CA  GLU   171     -46.928 -18.037  -2.031  1.00 78.70           C
ATOM   1225  CB  GLU   171     -48.334 -18.202  -2.637  1.00 78.70           C
ATOM   1226  CG  GLU   171     -49.452 -18.105  -1.596  1.00 78.70           C
ATOM   1227  CD  GLU   171     -50.787 -18.195  -2.321  1.00 78.70           C
ATOM   1228  OE1 GLU   171     -50.939 -19.116  -3.167  1.00 78.70           O
ATOM   1229  OE2 GLU   171     -51.670 -17.340  -2.044  1.00 78.70           O
ATOM   1230  C   GLU   171     -46.637 -19.232  -1.175  1.00 78.70           C
ATOM   1231  O   GLU   171     -45.795 -20.059  -1.518  1.00 78.70           O
ATOM   1232  N   ALA   172     -47.286 -19.326   0.004  1.00 48.57           N
ATOM   1233  CA  ALA   172     -47.018 -20.442   0.868  1.00 48.57           C
ATOM   1234  CB  ALA   172     -47.458 -20.209   2.323  1.00 48.57           C
ATOM   1235  C   ALA   172     -47.729 -21.659   0.366  1.00 48.57           C
ATOM   1236  O   ALA   172     -48.903 -21.629   0.000  1.00 48.57           O
ATOM   1237  N   PRO   173     -46.981 -22.726   0.306  1.00108.94           N
ATOM   1238  CA  PRO   173     -47.548 -23.996  -0.071  1.00108.94           C
ATOM   1239  CD  PRO   173     -45.617 -22.583  -0.176  1.00108.94           C
ATOM   1240  CB  PRO   173     -46.491 -24.704  -0.921  1.00108.94           C
ATOM   1241  CG  PRO   173     -45.175 -24.003  -0.550  1.00108.94           C
ATOM   1242  C   PRO   173     -47.895 -24.774   1.146  1.00108.94           C
ATOM   1243  O   PRO   173     -47.408 -24.434   2.219  1.00108.94           O
ATOM   1244  N   GLU   174     -48.707 -25.835   1.008  1.00132.15           N
ATOM   1245  CA  GLU   174     -48.971 -26.656   2.146  1.00132.15           C
ATOM   1246  CB  GLU   174     -50.133 -27.637   1.925  1.00132.15           C
ATOM   1247  CG  GLU   174     -49.953 -28.528   0.696  1.00132.15           C
ATOM   1248  CD  GLU   174     -51.288 -29.208   0.432  1.00132.15           C
ATOM   1249  OE1 GLU   174     -52.173 -29.133   1.325  1.00132.15           O
ATOM   1250  OE2 GLU   174     -51.443 -29.805  -0.666  1.00132.15           O
ATOM   1251  C   GLU   174     -47.706 -27.409   2.389  1.00132.15           C
ATOM   1252  O   GLU   174     -46.901 -27.594   1.477  1.00132.15           O
ATOM   1253  N   MET   175     -47.483 -27.851   3.638  1.00274.82           N
ATOM   1254  CA  MET   175     -46.232 -28.474   3.946  1.00274.82           C
ATOM   1255  CB  MET   175     -46.085 -28.842   5.433  1.00274.82           C
ATOM   1256  CG  MET   175     -44.635 -29.081   5.855  1.00274.82           C
ATOM   1257  SD  MET   175     -43.643 -27.559   5.934  1.00274.82           S
ATOM   1258  CE  MET   175     -42.103 -28.389   6.420  1.00274.82           C
ATOM   1259  C   MET   175     -46.114 -29.723   3.137  1.00274.82           C
ATOM   1260  O   MET   175     -47.094 -30.422   2.880  1.00274.82           O
ATOM   1261  N   THR   176     -44.882 -30.012   2.683  1.00283.43           N
ATOM   1262  CA  THR   176     -44.644 -31.185   1.903  1.00283.43           C
ATOM   1263  CB  THR   176     -44.491 -30.894   0.442  1.00283.43           C
ATOM   1264  OG1 THR   176     -43.385 -30.029   0.231  1.00283.43           O
ATOM   1265  CG2 THR   176     -45.784 -30.232  -0.063  1.00283.43           C
ATOM   1266  C   THR   176     -43.356 -31.765   2.376  1.00283.43           C
ATOM   1267  O   THR   176     -42.622 -31.140   3.141  1.00283.43           O
ATOM   1268  N   SER   177     -43.057 -33.003   1.944  1.00170.56           N
ATOM   1269  CA  SER   177     -41.822 -33.606   2.340  1.00170.56           C
ATOM   1270  CB  SER   177     -41.983 -34.943   3.086  1.00170.56           C
ATOM   1271  OG  SER   177     -42.529 -35.927   2.220  1.00170.56           O
ATOM   1272  C   SER   177     -41.064 -33.879   1.088  1.00170.56           C
ATOM   1273  O   SER   177     -41.643 -33.977   0.007  1.00170.56           O
ATOM   1274  N   ALA   178     -39.729 -33.977   1.204  1.00215.17           N
ATOM   1275  CA  ALA   178     -38.937 -34.243   0.046  1.00215.17           C
ATOM   1276  CB  ALA   178     -37.574 -33.535   0.050  1.00215.17           C
ATOM   1277  C   ALA   178     -38.676 -35.709   0.029  1.00215.17           C
ATOM   1278  O   ALA   178     -38.497 -36.333   1.073  1.00215.17           O
ATOM   1279  N   GLY   179     -38.679 -36.301  -1.178  1.00 33.82           N
ATOM   1280  CA  GLY   179     -38.424 -37.703  -1.291  1.00 33.82           C
ATOM   1281  C   GLY   179     -37.141 -37.842  -2.097  1.00 33.82           C
ATOM   1282  O   GLY   179     -36.150 -38.392  -1.547  1.00 33.82           O
ATOM   1283  OXT GLY   179     -37.136 -37.395  -3.275  1.00 33.82           O
END 
