# Supplementary material for: Predicted Structural Variability of Mycobacterium tuberculosis PPE18 Protein With Immunological Implications Among Clinical Strains
Source: Front Microbiol. 2021 Jan 8;11:595312. doi: 10.3389/fmicb.2020.595312 (PMC7819968; doi:10.3389/fmicb.2020.595312)
Supplement: Supplementary file 2 [file Data_Sheet_1.ZIP › All domain 1 RaptorX pdbs/5xfsB-387603_1_var15.pdb]

REMARK   templates = 5xfsB 
EXPDTA    THEORETICAL MODEL, MODELLER 9v8 2018/10/10 14:20:07
REMARK   6 MODELLER OBJECTIVE FUNCTION:       586.5024
REMARK   6 MODELLER BEST TEMPLATE % SEQ ID:  53.179
SEQRES   1    181  MET VAL ASP PHE GLY ALA LEU PRO PRO GLU ILE ASN SER
SEQRES   2    181  ALA ARG MET TYR ALA GLY PRO GLY SER ALA SER LEU VAL
SEQRES   3    181  ALA ALA ALA GLN MET TRP ASP SER VAL ALA SER ASP LEU
SEQRES   4    181  PHE SER ALA ALA SER ALA PHE GLN SER VAL VAL TRP GLY
SEQRES   5    181  LEU THR VAL GLY SER TRP ILE GLY SER SER ALA GLY LEU
SEQRES   6    181  MET VAL ALA ALA ALA SER PRO TYR VAL ALA TRP MET SER
SEQRES   7    181  VAL THR ALA GLY GLN ALA GLU LEU THR ALA ALA GLN VAL
SEQRES   8    181  ARG VAL ALA ALA ALA ALA TYR GLU THR ALA TYR GLY LEU
SEQRES   9    181  THR VAL PRO PRO PRO VAL ILE ALA GLU ASN ARG ALA GLU
SEQRES  10    181  LEU MET ILE LEU ILE ALA THR ASN LEU LEU GLY GLN ASN
SEQRES  11    181  THR PRO ALA ILE ALA VAL ASN GLU ALA GLU TYR GLY GLU
SEQRES  12    181  MET TRP ALA GLN ASP ALA ALA ALA MET PHE GLY TYR ALA
SEQRES  13    181  ALA ALA THR ALA THR ALA ALA THR THR ALA THR LEU LEU
SEQRES  14    181  PRO PHE GLU GLU ALA PRO GLU MET THR SER ALA GLY
ATOM      1  N   MET     1     -26.774  -5.423 -27.183  1.00 45.32           N
ATOM      2  CA  MET     1     -26.785  -3.952 -27.000  1.00 45.32           C
ATOM      3  CB  MET     1     -26.593  -3.571 -25.522  1.00 45.32           C
ATOM      4  CG  MET     1     -27.758  -3.910 -24.594  1.00 45.32           C
ATOM      5  SD  MET     1     -27.464  -3.432 -22.863  1.00 45.32           S
ATOM      6  CE  MET     1     -29.129  -3.850 -22.275  1.00 45.32           C
ATOM      7  C   MET     1     -25.661  -3.307 -27.731  1.00 45.32           C
ATOM      8  O   MET     1     -24.937  -3.946 -28.493  1.00 45.32           O
ATOM      9  N   VAL     2     -25.517  -1.989 -27.512  1.00 25.25           N
ATOM     10  CA  VAL     2     -24.427  -1.248 -28.059  1.00 25.25           C
ATOM     11  CB  VAL     2     -24.837   0.032 -28.725  1.00 25.25           C
ATOM     12  CG1 VAL     2     -23.568   0.800 -29.131  1.00 25.25           C
ATOM     13  CG2 VAL     2     -25.763  -0.302 -29.907  1.00 25.25           C
ATOM     14  C   VAL     2     -23.604  -0.888 -26.872  1.00 25.25           C
ATOM     15  O   VAL     2     -24.140  -0.600 -25.802  1.00 25.25           O
ATOM     16  N   ASP     3     -22.269  -0.915 -27.015  1.00 44.64           N
ATOM     17  CA  ASP     3     -21.464  -0.635 -25.867  1.00 44.64           C
ATOM     18  CB  ASP     3     -19.968  -0.934 -26.077  1.00 44.64           C
ATOM     19  CG  ASP     3     -19.302  -0.990 -24.708  1.00 44.64           C
ATOM     20  OD1 ASP     3     -20.034  -0.869 -23.689  1.00 44.64           O
ATOM     21  OD2 ASP     3     -18.055  -1.164 -24.659  1.00 44.64           O
ATOM     22  C   ASP     3     -21.616   0.818 -25.539  1.00 44.64           C
ATOM     23  O   ASP     3     -21.744   1.656 -26.429  1.00 44.64           O
ATOM     24  N   PHE     4     -21.612   1.151 -24.231  1.00131.99           N
ATOM     25  CA  PHE     4     -21.745   2.508 -23.775  1.00131.99           C
ATOM     26  CB  PHE     4     -21.807   2.675 -22.246  1.00131.99           C
ATOM     27  CG  PHE     4     -23.165   2.288 -21.774  1.00131.99           C
ATOM     28  CD1 PHE     4     -24.202   3.189 -21.864  1.00131.99           C
ATOM     29  CD2 PHE     4     -23.412   1.037 -21.256  1.00131.99           C
ATOM     30  CE1 PHE     4     -25.465   2.858 -21.435  1.00131.99           C
ATOM     31  CE2 PHE     4     -24.674   0.699 -20.824  1.00131.99           C
ATOM     32  CZ  PHE     4     -25.701   1.609 -20.914  1.00131.99           C
ATOM     33  C   PHE     4     -20.561   3.295 -24.239  1.00131.99           C
ATOM     34  O   PHE     4     -20.681   4.469 -24.581  1.00131.99           O
ATOM     35  N   GLY     5     -19.377   2.660 -24.237  1.00 37.81           N
ATOM     36  CA  GLY     5     -18.145   3.296 -24.612  1.00 37.81           C
ATOM     37  C   GLY     5     -18.213   3.740 -26.048  1.00 37.81           C
ATOM     38  O   GLY     5     -17.552   4.700 -26.438  1.00 37.81           O
ATOM     39  N   ALA     6     -18.964   3.012 -26.892  1.00 53.12           N
ATOM     40  CA  ALA     6     -19.085   3.327 -28.291  1.00 53.12           C
ATOM     41  CB  ALA     6     -19.967   2.318 -29.051  1.00 53.12           C
ATOM     42  C   ALA     6     -19.714   4.688 -28.460  1.00 53.12           C
ATOM     43  O   ALA     6     -19.394   5.389 -29.419  1.00 53.12           O
ATOM     44  N   LEU     7     -20.648   5.071 -27.552  1.00122.63           N
ATOM     45  CA  LEU     7     -21.427   6.292 -27.619  1.00122.63           C
ATOM     46  CB  LEU     7     -22.607   6.326 -26.625  1.00122.63           C
ATOM     47  CG  LEU     7     -23.750   5.334 -26.895  1.00122.63           C
ATOM     48  CD1 LEU     7     -24.540   5.714 -28.151  1.00122.63           C
ATOM     49  CD2 LEU     7     -23.244   3.890 -26.918  1.00122.63           C
ATOM     50  C   LEU     7     -20.626   7.526 -27.276  1.00122.63           C
ATOM     51  O   LEU     7     -19.771   7.527 -26.390  1.00122.63           O
ATOM     52  N   PRO     8     -20.950   8.598 -27.975  1.00117.38           N
ATOM     53  CA  PRO     8     -20.319   9.886 -27.757  1.00117.38           C
ATOM     54  CD  PRO     8     -21.382   8.440 -29.355  1.00117.38           C
ATOM     55  CB  PRO     8     -20.602  10.710 -29.011  1.00117.38           C
ATOM     56  CG  PRO     8     -20.822   9.657 -30.108  1.00117.38           C
ATOM     57  C   PRO     8     -20.850  10.530 -26.504  1.00117.38           C
ATOM     58  O   PRO     8     -21.929  10.142 -26.057  1.00117.38           O
ATOM     59  N   PRO     9     -20.163  11.492 -25.938  1.00109.07           N
ATOM     60  CA  PRO     9     -20.564  12.101 -24.698  1.00109.07           C
ATOM     61  CD  PRO     9     -18.782  11.777 -26.283  1.00109.07           C
ATOM     62  CB  PRO     9     -19.450  13.080 -24.338  1.00109.07           C
ATOM     63  CG  PRO     9     -18.214  12.519 -25.062  1.00109.07           C
ATOM     64  C   PRO     9     -21.896  12.765 -24.810  1.00109.07           C
ATOM     65  O   PRO     9     -22.617  12.818 -23.814  1.00109.07           O
ATOM     66  N   GLU    10     -22.247  13.269 -26.005  1.00100.80           N
ATOM     67  CA  GLU    10     -23.485  13.969 -26.166  1.00100.80           C
ATOM     68  CB  GLU    10     -23.716  14.522 -27.589  1.00100.80           C
ATOM     69  CG  GLU    10     -22.884  15.763 -27.931  1.00100.80           C
ATOM     70  CD  GLU    10     -21.607  15.352 -28.653  1.00100.80           C
ATOM     71  OE1 GLU    10     -21.555  14.199 -29.159  1.00100.80           O
ATOM     72  OE2 GLU    10     -20.672  16.194 -28.723  1.00100.80           O
ATOM     73  C   GLU    10     -24.612  13.031 -25.849  1.00100.80           C
ATOM     74  O   GLU    10     -25.649  13.456 -25.344  1.00100.80           O
ATOM     75  N   ILE    11     -24.481  11.742 -26.220  1.00116.52           N
ATOM     76  CA  ILE    11     -25.513  10.774 -25.961  1.00116.52           C
ATOM     77  CB  ILE    11     -25.358   9.545 -26.808  1.00116.52           C
ATOM     78  CG2 ILE    11     -26.379   8.502 -26.324  1.00116.52           C
ATOM     79  CG1 ILE    11     -25.524   9.905 -28.294  1.00116.52           C
ATOM     80  CD1 ILE    11     -26.915  10.440 -28.635  1.00116.52           C
ATOM     81  C   ILE    11     -25.603  10.325 -24.522  1.00116.52           C
ATOM     82  O   ILE    11     -26.681  10.332 -23.932  1.00116.52           O
ATOM     83  N   ASN    12     -24.466   9.946 -23.905  1.00 76.65           N
ATOM     84  CA  ASN    12     -24.486   9.313 -22.611  1.00 76.65           C
ATOM     85  CB  ASN    12     -23.096   8.821 -22.176  1.00 76.65           C
ATOM     86  CG  ASN    12     -22.750   7.649 -23.084  1.00 76.65           C
ATOM     87  OD1 ASN    12     -23.532   6.710 -23.223  1.00 76.65           O
ATOM     88  ND2 ASN    12     -21.552   7.705 -23.726  1.00 76.65           N
ATOM     89  C   ASN    12     -25.021  10.235 -21.564  1.00 76.65           C
ATOM     90  O   ASN    12     -25.644   9.787 -20.602  1.00 76.65           O
ATOM     91  N   SER    13     -24.703  11.535 -21.672  1.00 69.43           N
ATOM     92  CA  SER    13     -25.165  12.520 -20.736  1.00 69.43           C
ATOM     93  CB  SER    13     -24.241  13.747 -20.692  1.00 69.43           C
ATOM     94  OG  SER    13     -24.130  14.321 -21.984  1.00 69.43           O
ATOM     95  C   SER    13     -26.570  12.966 -21.022  1.00 69.43           C
ATOM     96  O   SER    13     -27.314  13.295 -20.100  1.00 69.43           O
ATOM     97  N   ALA    14     -26.973  13.017 -22.308  1.00 36.56           N
ATOM     98  CA  ALA    14     -28.302  13.457 -22.634  1.00 36.56           C
ATOM     99  CB  ALA    14     -28.568  13.474 -24.149  1.00 36.56           C
ATOM    100  C   ALA    14     -29.261  12.485 -22.019  1.00 36.56           C
ATOM    101  O   ALA    14     -30.250  12.873 -21.400  1.00 36.56           O
ATOM    102  N   ARG    15     -28.967  11.179 -22.159  1.00121.22           N
ATOM    103  CA  ARG    15     -29.835  10.158 -21.651  1.00121.22           C
ATOM    104  CB  ARG    15     -29.375   8.733 -22.008  1.00121.22           C
ATOM    105  CG  ARG    15     -29.527   8.370 -23.486  1.00121.22           C
ATOM    106  CD  ARG    15     -29.060   6.946 -23.801  1.00121.22           C
ATOM    107  NE  ARG    15     -29.339   6.680 -25.241  1.00121.22           N
ATOM    108  CZ  ARG    15     -28.653   5.703 -25.904  1.00121.22           C
ATOM    109  NH1 ARG    15     -27.684   4.987 -25.257  1.00121.22           N
ATOM    110  NH2 ARG    15     -28.938   5.443 -27.213  1.00121.22           N
ATOM    111  C   ARG    15     -29.882  10.224 -20.153  1.00121.22           C
ATOM    112  O   ARG    15     -30.938  10.038 -19.553  1.00121.22           O
ATOM    113  N   MET    16     -28.722  10.448 -19.511  1.00 95.68           N
ATOM    114  CA  MET    16     -28.575  10.456 -18.078  1.00 95.68           C
ATOM    115  CB  MET    16     -27.097  10.480 -17.657  1.00 95.68           C
ATOM    116  CG  MET    16     -26.877  10.427 -16.145  1.00 95.68           C
ATOM    117  SD  MET    16     -27.322   8.837 -15.387  1.00 95.68           S
ATOM    118  CE  MET    16     -26.135   7.875 -16.365  1.00 95.68           C
ATOM    119  C   MET    16     -29.246  11.618 -17.413  1.00 95.68           C
ATOM    120  O   MET    16     -29.786  11.484 -16.316  1.00 95.68           O
ATOM    121  N   TYR    17     -29.182  12.804 -18.040  1.00116.33           N
ATOM    122  CA  TYR    17     -29.715  14.027 -17.514  1.00116.33           C
ATOM    123  CB  TYR    17     -29.132  15.301 -18.145  1.00116.33           C
ATOM    124  CG  TYR    17     -27.870  15.515 -17.377  1.00116.33           C
ATOM    125  CD1 TYR    17     -26.762  14.722 -17.575  1.00116.33           C
ATOM    126  CD2 TYR    17     -27.808  16.517 -16.436  1.00116.33           C
ATOM    127  CE1 TYR    17     -25.613  14.931 -16.846  1.00116.33           C
ATOM    128  CE2 TYR    17     -26.663  16.731 -15.705  1.00116.33           C
ATOM    129  CZ  TYR    17     -25.562  15.935 -15.910  1.00116.33           C
ATOM    130  OH  TYR    17     -24.385  16.150 -15.161  1.00116.33           O
ATOM    131  C   TYR    17     -31.202  14.048 -17.476  1.00116.33           C
ATOM    132  O   TYR    17     -31.769  14.861 -16.753  1.00116.33           O
ATOM    133  N   ALA    18     -31.875  13.248 -18.322  1.00 43.26           N
ATOM    134  CA  ALA    18     -33.310  13.241 -18.297  1.00 43.26           C
ATOM    135  CB  ALA    18     -33.944  13.370 -19.694  1.00 43.26           C
ATOM    136  C   ALA    18     -33.795  11.953 -17.708  1.00 43.26           C
ATOM    137  O   ALA    18     -33.133  10.922 -17.806  1.00 43.26           O
ATOM    138  N   GLY    19     -34.970  11.995 -17.041  1.00 45.79           N
ATOM    139  CA  GLY    19     -35.523  10.795 -16.485  1.00 45.79           C
ATOM    140  C   GLY    19     -36.076  11.105 -15.130  1.00 45.79           C
ATOM    141  O   GLY    19     -36.066  12.242 -14.661  1.00 45.79           O
ATOM    142  N   PRO    20     -36.592  10.060 -14.535  1.00134.52           N
ATOM    143  CA  PRO    20     -37.199  10.147 -13.231  1.00134.52           C
ATOM    144  CD  PRO    20     -37.209   9.023 -15.348  1.00134.52           C
ATOM    145  CB  PRO    20     -38.027   8.874 -13.071  1.00134.52           C
ATOM    146  CG  PRO    20     -38.381   8.482 -14.515  1.00134.52           C
ATOM    147  C   PRO    20     -36.300  10.404 -12.059  1.00134.52           C
ATOM    148  O   PRO    20     -36.789  10.924 -11.057  1.00134.52           O
ATOM    149  N   GLY    21     -35.008  10.036 -12.122  1.00 30.50           N
ATOM    150  CA  GLY    21     -34.157  10.291 -10.994  1.00 30.50           C
ATOM    151  C   GLY    21     -34.264   9.145 -10.029  1.00 30.50           C
ATOM    152  O   GLY    21     -34.782   8.078 -10.352  1.00 30.50           O
ATOM    153  N   SER    22     -33.723   9.351  -8.811  1.00 97.98           N
ATOM    154  CA  SER    22     -33.682   8.376  -7.760  1.00 97.98           C
ATOM    155  CB  SER    22     -32.645   8.726  -6.678  1.00 97.98           C
ATOM    156  OG  SER    22     -31.337   8.705  -7.231  1.00 97.98           O
ATOM    157  C   SER    22     -35.012   8.244  -7.082  1.00 97.98           C
ATOM    158  O   SER    22     -35.222   7.307  -6.315  1.00 97.98           O
ATOM    159  N   ALA    23     -35.963   9.150  -7.372  1.00 40.87           N
ATOM    160  CA  ALA    23     -37.183   9.212  -6.612  1.00 40.87           C
ATOM    161  CB  ALA    23     -38.146  10.293  -7.133  1.00 40.87           C
ATOM    162  C   ALA    23     -37.933   7.911  -6.634  1.00 40.87           C
ATOM    163  O   ALA    23     -38.386   7.447  -5.589  1.00 40.87           O
ATOM    164  N   SER    24     -38.073   7.268  -7.806  1.00 40.73           N
ATOM    165  CA  SER    24     -38.859   6.067  -7.882  1.00 40.73           C
ATOM    166  CB  SER    24     -38.958   5.529  -9.321  1.00 40.73           C
ATOM    167  OG  SER    24     -37.675   5.139  -9.789  1.00 40.73           O
ATOM    168  C   SER    24     -38.241   4.984  -7.051  1.00 40.73           C
ATOM    169  O   SER    24     -38.944   4.273  -6.334  1.00 40.73           O
ATOM    170  N   LEU    25     -36.904   4.834  -7.130  1.00105.82           N
ATOM    171  CA  LEU    25     -36.217   3.760  -6.466  1.00105.82           C
ATOM    172  CB  LEU    25     -34.727   3.678  -6.846  1.00105.82           C
ATOM    173  CG  LEU    25     -34.497   3.336  -8.334  1.00105.82           C
ATOM    174  CD1 LEU    25     -35.017   4.453  -9.255  1.00105.82           C
ATOM    175  CD2 LEU    25     -33.032   2.961  -8.614  1.00105.82           C
ATOM    176  C   LEU    25     -36.318   3.879  -4.974  1.00105.82           C
ATOM    177  O   LEU    25     -36.579   2.899  -4.283  1.00105.82           O
ATOM    178  N   VAL    26     -36.133   5.080  -4.413  1.00 39.59           N
ATOM    179  CA  VAL    26     -36.178   5.188  -2.982  1.00 39.59           C
ATOM    180  CB  VAL    26     -35.900   6.580  -2.499  1.00 39.59           C
ATOM    181  CG1 VAL    26     -36.031   6.602  -0.966  1.00 39.59           C
ATOM    182  CG2 VAL    26     -34.521   7.016  -3.024  1.00 39.59           C
ATOM    183  C   VAL    26     -37.551   4.818  -2.514  1.00 39.59           C
ATOM    184  O   VAL    26     -37.715   4.229  -1.448  1.00 39.59           O
ATOM    185  N   ALA    27     -38.585   5.177  -3.295  1.00 24.42           N
ATOM    186  CA  ALA    27     -39.933   4.875  -2.909  1.00 24.42           C
ATOM    187  CB  ALA    27     -40.971   5.367  -3.932  1.00 24.42           C
ATOM    188  C   ALA    27     -40.056   3.393  -2.825  1.00 24.42           C
ATOM    189  O   ALA    27     -40.701   2.867  -1.920  1.00 24.42           O
ATOM    190  N   ALA    28     -39.435   2.679  -3.782  1.00 32.44           N
ATOM    191  CA  ALA    28     -39.494   1.250  -3.774  1.00 32.44           C
ATOM    192  CB  ALA    28     -38.744   0.618  -4.958  1.00 32.44           C
ATOM    193  C   ALA    28     -38.845   0.763  -2.514  1.00 32.44           C
ATOM    194  O   ALA    28     -39.382  -0.105  -1.828  1.00 32.44           O
ATOM    195  N   ALA    29     -37.682   1.346  -2.159  1.00 43.84           N
ATOM    196  CA  ALA    29     -36.934   0.905  -1.018  1.00 43.84           C
ATOM    197  CB  ALA    29     -35.611   1.671  -0.849  1.00 43.84           C
ATOM    198  C   ALA    29     -37.713   1.076   0.257  1.00 43.84           C
ATOM    199  O   ALA    29     -37.821   0.147   1.057  1.00 43.84           O
ATOM    200  N   GLN    30     -38.329   2.253   0.465  1.00 74.92           N
ATOM    201  CA  GLN    30     -38.995   2.505   1.712  1.00 74.92           C
ATOM    202  CB  GLN    30     -39.592   3.921   1.791  1.00 74.92           C
ATOM    203  CG  GLN    30     -38.533   5.027   1.744  1.00 74.92           C
ATOM    204  CD  GLN    30     -37.772   5.024   3.063  1.00 74.92           C
ATOM    205  OE1 GLN    30     -38.270   5.502   4.081  1.00 74.92           O
ATOM    206  NE2 GLN    30     -36.528   4.472   3.047  1.00 74.92           N
ATOM    207  C   GLN    30     -40.101   1.516   1.857  1.00 74.92           C
ATOM    208  O   GLN    30     -40.375   1.030   2.954  1.00 74.92           O
ATOM    209  N   MET    31     -40.775   1.197   0.740  1.00103.98           N
ATOM    210  CA  MET    31     -41.882   0.294   0.805  1.00103.98           C
ATOM    211  CB  MET    31     -42.634   0.172  -0.528  1.00103.98           C
ATOM    212  CG  MET    31     -43.310   1.482  -0.947  1.00103.98           C
ATOM    213  SD  MET    31     -44.579   2.095   0.205  1.00103.98           S
ATOM    214  CE  MET    31     -43.411   2.736   1.439  1.00103.98           C
ATOM    215  C   MET    31     -41.410  -1.064   1.227  1.00103.98           C
ATOM    216  O   MET    31     -42.043  -1.720   2.052  1.00103.98           O
ATOM    217  N   TRP    32     -40.263  -1.517   0.692  1.00 72.13           N
ATOM    218  CA  TRP    32     -39.779  -2.826   1.017  1.00 72.13           C
ATOM    219  CB  TRP    32     -38.562  -3.246   0.182  1.00 72.13           C
ATOM    220  CG  TRP    32     -38.952  -3.550  -1.248  1.00 72.13           C
ATOM    221  CD2 TRP    32     -39.733  -4.697  -1.621  1.00 72.13           C
ATOM    222  CD1 TRP    32     -38.712  -2.857  -2.397  1.00 72.13           C
ATOM    223  NE1 TRP    32     -39.292  -3.503  -3.466  1.00 72.13           N
ATOM    224  CE2 TRP    32     -39.924  -4.637  -3.001  1.00 72.13           C
ATOM    225  CE3 TRP    32     -40.247  -5.717  -0.873  1.00 72.13           C
ATOM    226  CZ2 TRP    32     -40.638  -5.601  -3.655  1.00 72.13           C
ATOM    227  CZ3 TRP    32     -40.966  -6.687  -1.534  1.00 72.13           C
ATOM    228  CH2 TRP    32     -41.158  -6.629  -2.899  1.00 72.13           C
ATOM    229  C   TRP    32     -39.463  -2.872   2.476  1.00 72.13           C
ATOM    230  O   TRP    32     -39.631  -3.902   3.127  1.00 72.13           O
ATOM    231  N   ASP    33     -38.959  -1.761   3.031  1.00 87.01           N
ATOM    232  CA  ASP    33     -38.689  -1.735   4.436  1.00 87.01           C
ATOM    233  CB  ASP    33     -37.986  -0.447   4.884  1.00 87.01           C
ATOM    234  CG  ASP    33     -37.504  -0.714   6.296  1.00 87.01           C
ATOM    235  OD1 ASP    33     -37.352  -1.918   6.631  1.00 87.01           O
ATOM    236  OD2 ASP    33     -37.292   0.267   7.057  1.00 87.01           O
ATOM    237  C   ASP    33     -39.988  -1.810   5.182  1.00 87.01           C
ATOM    238  O   ASP    33     -40.066  -2.426   6.244  1.00 87.01           O
ATOM    239  N   SER    34     -41.047  -1.170   4.648  1.00 74.61           N
ATOM    240  CA  SER    34     -42.313  -1.141   5.323  1.00 74.61           C
ATOM    241  CB  SER    34     -43.373  -0.332   4.555  1.00 74.61           C
ATOM    242  OG  SER    34     -44.603  -0.331   5.266  1.00 74.61           O
ATOM    243  C   SER    34     -42.823  -2.539   5.475  1.00 74.61           C
ATOM    244  O   SER    34     -43.381  -2.880   6.515  1.00 74.61           O
ATOM    245  N   VAL    35     -42.692  -3.375   4.423  1.00 92.74           N
ATOM    246  CA  VAL    35     -43.142  -4.744   4.472  1.00 92.74           C
ATOM    247  CB  VAL    35     -43.194  -5.404   3.123  1.00 92.74           C
ATOM    248  CG1 VAL    35     -41.769  -5.521   2.564  1.00 92.74           C
ATOM    249  CG2 VAL    35     -43.902  -6.760   3.279  1.00 92.74           C
ATOM    250  C   VAL    35     -42.256  -5.570   5.357  1.00 92.74           C
ATOM    251  O   VAL    35     -42.735  -6.405   6.125  1.00 92.74           O
ATOM    252  N   ALA    36     -40.929  -5.351   5.289  1.00 32.62           N
ATOM    253  CA  ALA    36     -40.033  -6.142   6.077  1.00 32.62           C
ATOM    254  CB  ALA    36     -38.562  -5.719   5.918  1.00 32.62           C
ATOM    255  C   ALA    36     -40.413  -5.936   7.510  1.00 32.62           C
ATOM    256  O   ALA    36     -40.413  -6.878   8.300  1.00 32.62           O
ATOM    257  N   SER    37     -40.753  -4.689   7.886  1.00 36.64           N
ATOM    258  CA  SER    37     -41.103  -4.418   9.250  1.00 36.64           C
ATOM    259  CB  SER    37     -41.308  -2.922   9.547  1.00 36.64           C
ATOM    260  OG  SER    37     -42.458  -2.434   8.877  1.00 36.64           O
ATOM    261  C   SER    37     -42.372  -5.135   9.621  1.00 36.64           C
ATOM    262  O   SER    37     -42.449  -5.755  10.681  1.00 36.64           O
ATOM    263  N   ASP    38     -43.404  -5.068   8.754  1.00 53.74           N
ATOM    264  CA  ASP    38     -44.697  -5.648   9.021  1.00 53.74           C
ATOM    265  CB  ASP    38     -45.786  -5.207   8.027  1.00 53.74           C
ATOM    266  CG  ASP    38     -46.174  -3.779   8.386  1.00 53.74           C
ATOM    267  OD1 ASP    38     -45.535  -3.212   9.312  1.00 53.74           O
ATOM    268  OD2 ASP    38     -47.114  -3.237   7.745  1.00 53.74           O
ATOM    269  C   ASP    38     -44.654  -7.139   9.027  1.00 53.74           C
ATOM    270  O   ASP    38     -45.410  -7.762   9.768  1.00 53.74           O
ATOM    271  N   LEU    39     -43.811  -7.767   8.188  1.00 50.02           N
ATOM    272  CA  LEU    39     -43.773  -9.201   8.180  1.00 50.02           C
ATOM    273  CB  LEU    39     -42.799  -9.771   7.134  1.00 50.02           C
ATOM    274  CG  LEU    39     -43.262  -9.547   5.679  1.00 50.02           C
ATOM    275  CD1 LEU    39     -42.257 -10.130   4.675  1.00 50.02           C
ATOM    276  CD2 LEU    39     -44.684 -10.093   5.457  1.00 50.02           C
ATOM    277  C   LEU    39     -43.333  -9.660   9.539  1.00 50.02           C
ATOM    278  O   LEU    39     -43.915 -10.577  10.112  1.00 50.02           O
ATOM    279  N   PHE    40     -42.304  -8.993  10.100  1.00 86.98           N
ATOM    280  CA  PHE    40     -41.732  -9.336  11.374  1.00 86.98           C
ATOM    281  CB  PHE    40     -40.525  -8.444  11.715  1.00 86.98           C
ATOM    282  CG  PHE    40     -40.213  -8.611  13.162  1.00 86.98           C
ATOM    283  CD1 PHE    40     -39.517  -9.704  13.621  1.00 86.98           C
ATOM    284  CD2 PHE    40     -40.620  -7.652  14.059  1.00 86.98           C
ATOM    285  CE1 PHE    40     -39.237  -9.835  14.961  1.00 86.98           C
ATOM    286  CE2 PHE    40     -40.343  -7.778  15.399  1.00 86.98           C
ATOM    287  CZ  PHE    40     -39.652  -8.875  15.853  1.00 86.98           C
ATOM    288  C   PHE    40     -42.737  -9.180  12.473  1.00 86.98           C
ATOM    289  O   PHE    40     -42.849 -10.041  13.344  1.00 86.98           O
ATOM    290  N   SER    41     -43.495  -8.070  12.471  1.00 31.40           N
ATOM    291  CA  SER    41     -44.455  -7.842  13.512  1.00 31.40           C
ATOM    292  CB  SER    41     -45.195  -6.505  13.331  1.00 31.40           C
ATOM    293  OG  SER    41     -45.857  -6.473  12.075  1.00 31.40           O
ATOM    294  C   SER    41     -45.453  -8.951  13.469  1.00 31.40           C
ATOM    295  O   SER    41     -45.915  -9.424  14.507  1.00 31.40           O
ATOM    296  N   ALA    42     -45.815  -9.391  12.251  1.00 36.02           N
ATOM    297  CA  ALA    42     -46.745 -10.468  12.080  1.00 36.02           C
ATOM    298  CB  ALA    42     -47.088 -10.731  10.604  1.00 36.02           C
ATOM    299  C   ALA    42     -46.133 -11.718  12.636  1.00 36.02           C
ATOM    300  O   ALA    42     -46.819 -12.530  13.246  1.00 36.02           O
ATOM    301  N   ALA    43     -44.824 -11.927  12.409  1.00 32.07           N
ATOM    302  CA  ALA    43     -44.151 -13.096  12.903  1.00 32.07           C
ATOM    303  CB  ALA    43     -42.691 -13.191  12.429  1.00 32.07           C
ATOM    304  C   ALA    43     -44.128 -13.066  14.399  1.00 32.07           C
ATOM    305  O   ALA    43     -44.314 -14.089  15.055  1.00 32.07           O
ATOM    306  N   SER    44     -43.906 -11.873  14.977  1.00 79.83           N
ATOM    307  CA  SER    44     -43.759 -11.744  16.395  1.00 79.83           C
ATOM    308  CB  SER    44     -43.516 -10.292  16.841  1.00 79.83           C
ATOM    309  OG  SER    44     -43.381 -10.228  18.253  1.00 79.83           O
ATOM    310  C   SER    44     -44.992 -12.229  17.094  1.00 79.83           C
ATOM    311  O   SER    44     -44.889 -12.899  18.118  1.00 79.83           O
ATOM    312  N   ALA    45     -46.184 -11.875  16.575  1.00 40.10           N
ATOM    313  CA  ALA    45     -47.444 -12.241  17.166  1.00 40.10           C
ATOM    314  CB  ALA    45     -48.643 -11.576  16.469  1.00 40.10           C
ATOM    315  C   ALA    45     -47.661 -13.720  17.100  1.00 40.10           C
ATOM    316  O   ALA    45     -48.115 -14.317  18.073  1.00 40.10           O
ATOM    317  N   PHE    46     -47.345 -14.357  15.953  1.00 55.34           N
ATOM    318  CA  PHE    46     -47.551 -15.774  15.835  1.00 55.34           C
ATOM    319  CB  PHE    46     -47.091 -16.385  14.495  1.00 55.34           C
ATOM    320  CG  PHE    46     -48.062 -16.083  13.405  1.00 55.34           C
ATOM    321  CD1 PHE    46     -47.956 -14.943  12.646  1.00 55.34           C
ATOM    322  CD2 PHE    46     -49.083 -16.963  13.131  1.00 55.34           C
ATOM    323  CE1 PHE    46     -48.852 -14.674  11.638  1.00 55.34           C
ATOM    324  CE2 PHE    46     -49.985 -16.705  12.126  1.00 55.34           C
ATOM    325  CZ  PHE    46     -49.871 -15.558  11.378  1.00 55.34           C
ATOM    326  C   PHE    46     -46.709 -16.428  16.874  1.00 55.34           C
ATOM    327  O   PHE    46     -47.158 -17.311  17.603  1.00 55.34           O
ATOM    328  N   GLN    47     -45.464 -15.950  16.998  1.00 52.87           N
ATOM    329  CA  GLN    47     -44.515 -16.509  17.905  1.00 52.87           C
ATOM    330  CB  GLN    47     -43.216 -15.689  17.943  1.00 52.87           C
ATOM    331  CG  GLN    47     -42.520 -15.596  16.584  1.00 52.87           C
ATOM    332  CD  GLN    47     -41.346 -14.640  16.720  1.00 52.87           C
ATOM    333  OE1 GLN    47     -40.956 -14.269  17.826  1.00 52.87           O
ATOM    334  NE2 GLN    47     -40.768 -14.227  15.560  1.00 52.87           N
ATOM    335  C   GLN    47     -45.124 -16.454  19.264  1.00 52.87           C
ATOM    336  O   GLN    47     -44.866 -17.321  20.094  1.00 52.87           O
ATOM    337  N   SER    48     -45.909 -15.399  19.541  1.00 51.74           N
ATOM    338  CA  SER    48     -46.540 -15.233  20.817  1.00 51.74           C
ATOM    339  CB  SER    48     -47.200 -13.854  20.975  1.00 51.74           C
ATOM    340  OG  SER    48     -47.802 -13.755  22.256  1.00 51.74           O
ATOM    341  C   SER    48     -47.606 -16.267  21.067  1.00 51.74           C
ATOM    342  O   SER    48     -47.611 -16.882  22.130  1.00 51.74           O
ATOM    343  N   VAL    49     -48.550 -16.461  20.114  1.00 50.70           N
ATOM    344  CA  VAL    49     -49.693 -17.329  20.290  1.00 50.70           C
ATOM    345  CB  VAL    49     -50.726 -17.144  19.216  1.00 50.70           C
ATOM    346  CG1 VAL    49     -51.889 -18.120  19.473  1.00 50.70           C
ATOM    347  CG2 VAL    49     -51.141 -15.664  19.191  1.00 50.70           C
ATOM    348  C   VAL    49     -49.326 -18.788  20.320  1.00 50.70           C
ATOM    349  O   VAL    49     -49.779 -19.534  21.188  1.00 50.70           O
ATOM    350  N   VAL    50     -48.500 -19.248  19.360  1.00 90.50           N
ATOM    351  CA  VAL    50     -48.128 -20.629  19.315  1.00 90.50           C
ATOM    352  CB  VAL    50     -47.275 -20.972  18.130  1.00 90.50           C
ATOM    353  CG1 VAL    50     -45.931 -20.237  18.255  1.00 90.50           C
ATOM    354  CG2 VAL    50     -47.148 -22.502  18.048  1.00 90.50           C
ATOM    355  C   VAL    50     -47.345 -20.928  20.549  1.00 90.50           C
ATOM    356  O   VAL    50     -47.424 -22.028  21.090  1.00 90.50           O
ATOM    357  N   TRP    51     -46.548 -19.947  21.009  1.00149.15           N
ATOM    358  CA  TRP    51     -45.710 -20.101  22.162  1.00149.15           C
ATOM    359  CB  TRP    51     -44.778 -18.902  22.400  1.00149.15           C
ATOM    360  CG  TRP    51     -43.898 -19.094  23.608  1.00149.15           C
ATOM    361  CD2 TRP    51     -42.805 -20.021  23.634  1.00149.15           C
ATOM    362  CD1 TRP    51     -43.965 -18.537  24.851  1.00149.15           C
ATOM    363  NE1 TRP    51     -42.968 -19.049  25.647  1.00149.15           N
ATOM    364  CE2 TRP    51     -42.248 -19.967  24.910  1.00149.15           C
ATOM    365  CE3 TRP    51     -42.310 -20.854  22.671  1.00149.15           C
ATOM    366  CZ2 TRP    51     -41.181 -20.752  25.245  1.00149.15           C
ATOM    367  CZ3 TRP    51     -41.230 -21.637  23.008  1.00149.15           C
ATOM    368  CH2 TRP    51     -40.676 -21.587  24.271  1.00149.15           C
ATOM    369  C   TRP    51     -46.539 -20.291  23.395  1.00149.15           C
ATOM    370  O   TRP    51     -46.164 -21.071  24.267  1.00149.15           O
ATOM    371  N   GLY    52     -47.636 -19.519  23.534  1.00 36.80           N
ATOM    372  CA  GLY    52     -48.554 -19.606  24.638  1.00 36.80           C
ATOM    373  C   GLY    52     -49.343 -20.871  24.543  1.00 36.80           C
ATOM    374  O   GLY    52     -49.681 -21.476  25.558  1.00 36.80           O
ATOM    375  N   LEU    53     -49.694 -21.276  23.308  1.00101.98           N
ATOM    376  CA  LEU    53     -50.515 -22.426  23.093  1.00101.98           C
ATOM    377  CB  LEU    53     -50.823 -22.648  21.598  1.00101.98           C
ATOM    378  CG  LEU    53     -51.916 -23.693  21.265  1.00101.98           C
ATOM    379  CD1 LEU    53     -52.110 -23.802  19.743  1.00101.98           C
ATOM    380  CD2 LEU    53     -51.662 -25.067  21.904  1.00101.98           C
ATOM    381  C   LEU    53     -49.778 -23.614  23.623  1.00101.98           C
ATOM    382  O   LEU    53     -50.334 -24.419  24.365  1.00101.98           O
ATOM    383  N   THR    54     -48.488 -23.740  23.267  1.00 40.53           N
ATOM    384  CA  THR    54     -47.693 -24.853  23.693  1.00 40.53           C
ATOM    385  CB  THR    54     -46.325 -24.838  23.077  1.00 40.53           C
ATOM    386  OG1 THR    54     -46.427 -24.838  21.660  1.00 40.53           O
ATOM    387  CG2 THR    54     -45.558 -26.089  23.542  1.00 40.53           C
ATOM    388  C   THR    54     -47.524 -24.815  25.184  1.00 40.53           C
ATOM    389  O   THR    54     -47.675 -25.833  25.856  1.00 40.53           O
ATOM    390  N   VAL    55     -47.216 -23.630  25.745  1.00104.00           N
ATOM    391  CA  VAL    55     -46.940 -23.509  27.150  1.00104.00           C
ATOM    392  CB  VAL    55     -46.462 -22.136  27.545  1.00104.00           C
ATOM    393  CG1 VAL    55     -45.138 -21.857  26.815  1.00104.00           C
ATOM    394  CG2 VAL    55     -47.560 -21.098  27.256  1.00104.00           C
ATOM    395  C   VAL    55     -48.152 -23.849  27.979  1.00104.00           C
ATOM    396  O   VAL    55     -48.056 -24.612  28.939  1.00104.00           O
ATOM    397  N   GLY    56     -49.319 -23.269  27.635  1.00 58.80           N
ATOM    398  CA  GLY    56     -50.575 -23.473  28.305  1.00 58.80           C
ATOM    399  C   GLY    56     -51.047 -24.870  28.052  1.00 58.80           C
ATOM    400  O   GLY    56     -51.704 -25.474  28.899  1.00 58.80           O
ATOM    401  N   SER    57     -50.709 -25.426  26.872  1.00167.92           N
ATOM    402  CA  SER    57     -51.178 -26.720  26.465  1.00167.92           C
ATOM    403  CB  SER    57     -50.716 -27.860  27.390  1.00167.92           C
ATOM    404  OG  SER    57     -51.222 -29.101  26.920  1.00167.92           O
ATOM    405  C   SER    57     -52.675 -26.727  26.442  1.00167.92           C
ATOM    406  O   SER    57     -53.326 -27.398  27.241  1.00167.92           O
ATOM    407  N   TRP    58     -53.253 -25.938  25.513  1.00 97.10           N
ATOM    408  CA  TRP    58     -54.673 -25.828  25.383  1.00 97.10           C
ATOM    409  CB  TRP    58     -55.087 -24.799  24.318  1.00 97.10           C
ATOM    410  CG  TRP    58     -54.767 -23.387  24.747  1.00 97.10           C
ATOM    411  CD2 TRP    58     -54.782 -22.243  23.880  1.00 97.10           C
ATOM    412  CD1 TRP    58     -54.403 -22.933  25.980  1.00 97.10           C
ATOM    413  NE1 TRP    58     -54.193 -21.576  25.939  1.00 97.10           N
ATOM    414  CE2 TRP    58     -54.422 -21.138  24.652  1.00 97.10           C
ATOM    415  CE3 TRP    58     -55.071 -22.123  22.551  1.00 97.10           C
ATOM    416  CZ2 TRP    58     -54.345 -19.889  24.103  1.00 97.10           C
ATOM    417  CZ3 TRP    58     -54.993 -20.862  22.002  1.00 97.10           C
ATOM    418  CH2 TRP    58     -54.638 -19.767  22.762  1.00 97.10           C
ATOM    419  C   TRP    58     -55.281 -27.164  25.033  1.00 97.10           C
ATOM    420  O   TRP    58     -56.200 -27.642  25.697  1.00 97.10           O
ATOM    421  N   ILE    59     -54.762 -27.770  23.953  1.00151.47           N
ATOM    422  CA  ILE    59     -55.113 -29.004  23.298  1.00151.47           C
ATOM    423  CB  ILE    59     -54.584 -29.038  21.883  1.00151.47           C
ATOM    424  CG2 ILE    59     -55.088 -30.320  21.208  1.00151.47           C
ATOM    425  CG1 ILE    59     -55.048 -27.797  21.094  1.00151.47           C
ATOM    426  CD1 ILE    59     -54.348 -26.491  21.476  1.00151.47           C
ATOM    427  C   ILE    59     -54.662 -30.228  24.043  1.00151.47           C
ATOM    428  O   ILE    59     -55.125 -31.322  23.745  1.00151.47           O
ATOM    429  N   GLY    60     -53.656 -30.144  24.930  1.00 39.75           N
ATOM    430  CA  GLY    60     -53.221 -31.359  25.562  1.00 39.75           C
ATOM    431  C   GLY    60     -52.118 -31.887  24.704  1.00 39.75           C
ATOM    432  O   GLY    60     -51.307 -31.122  24.184  1.00 39.75           O
ATOM    433  N   SER    61     -52.052 -33.218  24.532  1.00 37.13           N
ATOM    434  CA  SER    61     -50.984 -33.795  23.772  1.00 37.13           C
ATOM    435  CB  SER    61     -51.036 -35.332  23.744  1.00 37.13           C
ATOM    436  OG  SER    61     -52.207 -35.771  23.071  1.00 37.13           O
ATOM    437  C   SER    61     -51.068 -33.317  22.353  1.00 37.13           C
ATOM    438  O   SER    61     -50.052 -33.253  21.664  1.00 37.13           O
ATOM    439  N   SER    62     -52.292 -32.997  21.881  1.00 94.62           N
ATOM    440  CA  SER    62     -52.552 -32.585  20.523  1.00 94.62           C
ATOM    441  CB  SER    62     -54.013 -32.822  20.098  1.00 94.62           C
ATOM    442  OG  SER    62     -54.208 -32.403  18.755  1.00 94.62           O
ATOM    443  C   SER    62     -52.219 -31.141  20.276  1.00 94.62           C
ATOM    444  O   SER    62     -52.322 -30.681  19.140  1.00 94.62           O
ATOM    445  N   ALA    63     -51.801 -30.385  21.305  1.00 42.46           N
ATOM    446  CA  ALA    63     -51.516 -28.985  21.111  1.00 42.46           C
ATOM    447  CB  ALA    63     -50.961 -28.308  22.377  1.00 42.46           C
ATOM    448  C   ALA    63     -50.473 -28.869  20.046  1.00 42.46           C
ATOM    449  O   ALA    63     -50.478 -27.929  19.250  1.00 42.46           O
ATOM    450  N   GLY    64     -49.559 -29.849  19.996  1.00 35.39           N
ATOM    451  CA  GLY    64     -48.468 -29.817  19.066  1.00 35.39           C
ATOM    452  C   GLY    64     -49.001 -29.737  17.670  1.00 35.39           C
ATOM    453  O   GLY    64     -48.437 -29.042  16.826  1.00 35.39           O
ATOM    454  N   LEU    65     -50.127 -30.417  17.395  1.00107.29           N
ATOM    455  CA  LEU    65     -50.624 -30.492  16.053  1.00107.29           C
ATOM    456  CB  LEU    65     -51.944 -31.274  15.954  1.00107.29           C
ATOM    457  CG  LEU    65     -51.806 -32.742  16.398  1.00107.29           C
ATOM    458  CD1 LEU    65     -53.132 -33.502  16.249  1.00107.29           C
ATOM    459  CD2 LEU    65     -50.633 -33.435  15.685  1.00107.29           C
ATOM    460  C   LEU    65     -50.861 -29.108  15.531  1.00107.29           C
ATOM    461  O   LEU    65     -50.589 -28.844  14.362  1.00107.29           O
ATOM    462  N   MET    66     -51.398 -28.191  16.360  1.00127.27           N
ATOM    463  CA  MET    66     -51.648 -26.847  15.905  1.00127.27           C
ATOM    464  CB  MET    66     -52.490 -26.034  16.898  1.00127.27           C
ATOM    465  CG  MET    66     -53.954 -26.472  16.857  1.00127.27           C
ATOM    466  SD  MET    66     -54.250 -28.161  17.455  1.00127.27           S
ATOM    467  CE  MET    66     -55.741 -28.407  16.448  1.00127.27           C
ATOM    468  C   MET    66     -50.369 -26.123  15.622  1.00127.27           C
ATOM    469  O   MET    66     -50.267 -25.391  14.638  1.00127.27           O
ATOM    470  N   VAL    67     -49.346 -26.308  16.473  1.00 30.94           N
ATOM    471  CA  VAL    67     -48.113 -25.611  16.244  1.00 30.94           C
ATOM    472  CB  VAL    67     -47.068 -25.922  17.276  1.00 30.94           C
ATOM    473  CG1 VAL    67     -45.765 -25.213  16.871  1.00 30.94           C
ATOM    474  CG2 VAL    67     -47.600 -25.512  18.661  1.00 30.94           C
ATOM    475  C   VAL    67     -47.593 -26.068  14.921  1.00 30.94           C
ATOM    476  O   VAL    67     -47.106 -25.275  14.117  1.00 30.94           O
ATOM    477  N   ALA    68     -47.723 -27.378  14.652  1.00 31.27           N
ATOM    478  CA  ALA    68     -47.216 -27.939  13.436  1.00 31.27           C
ATOM    479  CB  ALA    68     -47.501 -29.445  13.321  1.00 31.27           C
ATOM    480  C   ALA    68     -47.891 -27.264  12.283  1.00 31.27           C
ATOM    481  O   ALA    68     -47.242 -26.878  11.313  1.00 31.27           O
ATOM    482  N   ALA    69     -49.216 -27.059  12.380  1.00 32.72           N
ATOM    483  CA  ALA    69     -49.945 -26.506  11.274  1.00 32.72           C
ATOM    484  CB  ALA    69     -51.450 -26.379  11.561  1.00 32.72           C
ATOM    485  C   ALA    69     -49.426 -25.132  10.958  1.00 32.72           C
ATOM    486  O   ALA    69     -49.258 -24.778   9.793  1.00 32.72           O
ATOM    487  N   ALA    70     -49.151 -24.327  11.999  1.00 52.25           N
ATOM    488  CA  ALA    70     -48.725 -22.956  11.877  1.00 52.25           C
ATOM    489  CB  ALA    70     -48.655 -22.238  13.237  1.00 52.25           C
ATOM    490  C   ALA    70     -47.374 -22.816  11.232  1.00 52.25           C
ATOM    491  O   ALA    70     -47.118 -21.829  10.544  1.00 52.25           O
ATOM    492  N   SER    71     -46.472 -23.794  11.436  1.00 92.91           N
ATOM    493  CA  SER    71     -45.082 -23.657  11.083  1.00 92.91           C
ATOM    494  CB  SER    71     -44.278 -24.946  11.326  1.00 92.91           C
ATOM    495  OG  SER    71     -42.919 -24.751  10.961  1.00 92.91           O
ATOM    496  C   SER    71     -44.834 -23.246   9.655  1.00 92.91           C
ATOM    497  O   SER    71     -44.022 -22.348   9.442  1.00 92.91           O
ATOM    498  N   PRO    72     -45.449 -23.802   8.650  1.00 82.94           N
ATOM    499  CA  PRO    72     -45.066 -23.422   7.315  1.00 82.94           C
ATOM    500  CD  PRO    72     -45.940 -25.167   8.708  1.00 82.94           C
ATOM    501  CB  PRO    72     -45.799 -24.393   6.393  1.00 82.94           C
ATOM    502  CG  PRO    72     -45.907 -25.670   7.251  1.00 82.94           C
ATOM    503  C   PRO    72     -45.255 -21.965   7.006  1.00 82.94           C
ATOM    504  O   PRO    72     -44.482 -21.436   6.209  1.00 82.94           O
ATOM    505  N   TYR    73     -46.303 -21.321   7.562  1.00 68.46           N
ATOM    506  CA  TYR    73     -46.573 -19.919   7.367  1.00 68.46           C
ATOM    507  CB  TYR    73     -48.001 -19.539   7.786  1.00 68.46           C
ATOM    508  CG  TYR    73     -48.213 -18.109   7.431  1.00 68.46           C
ATOM    509  CD1 TYR    73     -47.906 -17.102   8.316  1.00 68.46           C
ATOM    510  CD2 TYR    73     -48.717 -17.782   6.193  1.00 68.46           C
ATOM    511  CE1 TYR    73     -48.107 -15.786   7.971  1.00 68.46           C
ATOM    512  CE2 TYR    73     -48.920 -16.470   5.841  1.00 68.46           C
ATOM    513  CZ  TYR    73     -48.618 -15.470   6.734  1.00 68.46           C
ATOM    514  OH  TYR    73     -48.827 -14.122   6.377  1.00 68.46           O
ATOM    515  C   TYR    73     -45.626 -19.079   8.174  1.00 68.46           C
ATOM    516  O   TYR    73     -45.171 -18.030   7.722  1.00 68.46           O
ATOM    517  N   VAL    74     -45.339 -19.502   9.422  1.00 35.06           N
ATOM    518  CA  VAL    74     -44.473 -18.749  10.286  1.00 35.06           C
ATOM    519  CB  VAL    74     -44.327 -19.356  11.652  1.00 35.06           C
ATOM    520  CG1 VAL    74     -43.319 -18.515  12.454  1.00 35.06           C
ATOM    521  CG2 VAL    74     -45.717 -19.446  12.302  1.00 35.06           C
ATOM    522  C   VAL    74     -43.111 -18.712   9.672  1.00 35.06           C
ATOM    523  O   VAL    74     -42.424 -17.695   9.733  1.00 35.06           O
ATOM    524  N   ALA    75     -42.678 -19.837   9.073  1.00 28.65           N
ATOM    525  CA  ALA    75     -41.371 -19.898   8.483  1.00 28.65           C
ATOM    526  CB  ALA    75     -41.053 -21.283   7.896  1.00 28.65           C
ATOM    527  C   ALA    75     -41.291 -18.906   7.366  1.00 28.65           C
ATOM    528  O   ALA    75     -40.303 -18.187   7.223  1.00 28.65           O
ATOM    529  N   TRP    76     -42.360 -18.823   6.558  1.00 57.64           N
ATOM    530  CA  TRP    76     -42.387 -17.956   5.416  1.00 57.64           C
ATOM    531  CB  TRP    76     -43.707 -18.082   4.635  1.00 57.64           C
ATOM    532  CG  TRP    76     -43.799 -17.227   3.396  1.00 57.64           C
ATOM    533  CD2 TRP    76     -44.418 -15.932   3.355  1.00 57.64           C
ATOM    534  CD1 TRP    76     -43.365 -17.488   2.129  1.00 57.64           C
ATOM    535  NE1 TRP    76     -43.670 -16.433   1.302  1.00 57.64           N
ATOM    536  CE2 TRP    76     -44.320 -15.468   2.044  1.00 57.64           C
ATOM    537  CE3 TRP    76     -45.020 -15.190   4.331  1.00 57.64           C
ATOM    538  CZ2 TRP    76     -44.824 -14.251   1.687  1.00 57.64           C
ATOM    539  CZ3 TRP    76     -45.526 -13.962   3.968  1.00 57.64           C
ATOM    540  CH2 TRP    76     -45.431 -13.501   2.672  1.00 57.64           C
ATOM    541  C   TRP    76     -42.246 -16.541   5.882  1.00 57.64           C
ATOM    542  O   TRP    76     -41.555 -15.742   5.251  1.00 57.64           O
ATOM    543  N   MET    77     -42.903 -16.194   7.005  1.00118.25           N
ATOM    544  CA  MET    77     -42.888 -14.837   7.469  1.00118.25           C
ATOM    545  CB  MET    77     -43.753 -14.628   8.721  1.00118.25           C
ATOM    546  CG  MET    77     -45.241 -14.853   8.451  1.00118.25           C
ATOM    547  SD  MET    77     -45.956 -13.717   7.224  1.00118.25           S
ATOM    548  CE  MET    77     -46.003 -12.280   8.333  1.00118.25           C
ATOM    549  C   MET    77     -41.491 -14.394   7.795  1.00118.25           C
ATOM    550  O   MET    77     -41.049 -13.338   7.344  1.00118.25           O
ATOM    551  N   SER    78     -40.741 -15.207   8.562  1.00 82.27           N
ATOM    552  CA  SER    78     -39.421 -14.826   8.977  1.00 82.27           C
ATOM    553  CB  SER    78     -38.799 -15.849   9.938  1.00 82.27           C
ATOM    554  OG  SER    78     -39.605 -15.970  11.100  1.00 82.27           O
ATOM    555  C   SER    78     -38.522 -14.747   7.782  1.00 82.27           C
ATOM    556  O   SER    78     -37.711 -13.830   7.658  1.00 82.27           O
ATOM    557  N   VAL    79     -38.639 -15.725   6.867  1.00 39.70           N
ATOM    558  CA  VAL    79     -37.776 -15.779   5.722  1.00 39.70           C
ATOM    559  CB  VAL    79     -38.007 -17.000   4.882  1.00 39.70           C
ATOM    560  CG1 VAL    79     -37.079 -16.932   3.656  1.00 39.70           C
ATOM    561  CG2 VAL    79     -37.800 -18.247   5.759  1.00 39.70           C
ATOM    562  C   VAL    79     -38.006 -14.590   4.836  1.00 39.70           C
ATOM    563  O   VAL    79     -37.059 -13.961   4.368  1.00 39.70           O
ATOM    564  N   THR    80     -39.284 -14.255   4.584  1.00 47.83           N
ATOM    565  CA  THR    80     -39.656 -13.198   3.684  1.00 47.83           C
ATOM    566  CB  THR    80     -41.136 -13.170   3.434  1.00 47.83           C
ATOM    567  OG1 THR    80     -41.558 -14.423   2.918  1.00 47.83           O
ATOM    568  CG2 THR    80     -41.448 -12.058   2.418  1.00 47.83           C
ATOM    569  C   THR    80     -39.245 -11.863   4.231  1.00 47.83           C
ATOM    570  O   THR    80     -38.854 -10.973   3.478  1.00 47.83           O
ATOM    571  N   ALA    81     -39.324 -11.676   5.562  1.00 30.67           N
ATOM    572  CA  ALA    81     -39.007 -10.388   6.112  1.00 30.67           C
ATOM    573  CB  ALA    81     -39.121 -10.349   7.646  1.00 30.67           C
ATOM    574  C   ALA    81     -37.594 -10.059   5.751  1.00 30.67           C
ATOM    575  O   ALA    81     -37.293  -8.938   5.342  1.00 30.67           O
ATOM    576  N   GLY    82     -36.688 -11.044   5.866  1.00 24.29           N
ATOM    577  CA  GLY    82     -35.312 -10.809   5.546  1.00 24.29           C
ATOM    578  C   GLY    82     -35.229 -10.455   4.099  1.00 24.29           C
ATOM    579  O   GLY    82     -34.419  -9.619   3.702  1.00 24.29           O
ATOM    580  N   GLN    83     -36.066 -11.100   3.266  1.00 95.83           N
ATOM    581  CA  GLN    83     -35.986 -10.865   1.856  1.00 95.83           C
ATOM    582  CB  GLN    83     -36.984 -11.718   1.047  1.00 95.83           C
ATOM    583  CG  GLN    83     -36.617 -11.911  -0.431  1.00 95.83           C
ATOM    584  CD  GLN    83     -36.507 -10.571  -1.150  1.00 95.83           C
ATOM    585  OE1 GLN    83     -37.299  -9.651  -0.953  1.00 95.83           O
ATOM    586  NE2 GLN    83     -35.479 -10.462  -2.034  1.00 95.83           N
ATOM    587  C   GLN    83     -36.309  -9.422   1.584  1.00 95.83           C
ATOM    588  O   GLN    83     -35.623  -8.771   0.799  1.00 95.83           O
ATOM    589  N   ALA    84     -37.371  -8.887   2.226  1.00 37.89           N
ATOM    590  CA  ALA    84     -37.835  -7.538   2.006  1.00 37.89           C
ATOM    591  CB  ALA    84     -39.150  -7.235   2.749  1.00 37.89           C
ATOM    592  C   ALA    84     -36.823  -6.529   2.461  1.00 37.89           C
ATOM    593  O   ALA    84     -36.588  -5.521   1.797  1.00 37.89           O
ATOM    594  N   GLU    85     -36.193  -6.760   3.623  1.00104.01           N
ATOM    595  CA  GLU    85     -35.231  -5.811   4.099  1.00104.01           C
ATOM    596  CB  GLU    85     -34.629  -6.198   5.460  1.00104.01           C
ATOM    597  CG  GLU    85     -33.816  -5.070   6.095  1.00104.01           C
ATOM    598  CD  GLU    85     -34.798  -3.996   6.542  1.00104.01           C
ATOM    599  OE1 GLU    85     -36.023  -4.183   6.312  1.00104.01           O
ATOM    600  OE2 GLU    85     -34.336  -2.973   7.116  1.00104.01           O
ATOM    601  C   GLU    85     -34.123  -5.767   3.098  1.00104.01           C
ATOM    602  O   GLU    85     -33.523  -4.722   2.854  1.00104.01           O
ATOM    603  N   LEU    86     -33.813  -6.931   2.501  1.00101.50           N
ATOM    604  CA  LEU    86     -32.756  -7.031   1.535  1.00101.50           C
ATOM    605  CB  LEU    86     -32.576  -8.491   1.060  1.00101.50           C
ATOM    606  CG  LEU    86     -31.442  -8.808   0.054  1.00101.50           C
ATOM    607  CD1 LEU    86     -31.418 -10.316  -0.221  1.00101.50           C
ATOM    608  CD2 LEU    86     -31.522  -8.031  -1.273  1.00101.50           C
ATOM    609  C   LEU    86     -33.097  -6.182   0.352  1.00101.50           C
ATOM    610  O   LEU    86     -32.274  -5.399  -0.121  1.00101.50           O
ATOM    611  N   THR    87     -34.335  -6.304  -0.156  1.00125.32           N
ATOM    612  CA  THR    87     -34.698  -5.565  -1.328  1.00125.32           C
ATOM    613  CB  THR    87     -36.020  -5.978  -1.914  1.00125.32           C
ATOM    614  OG1 THR    87     -36.313  -5.207  -3.069  1.00125.32           O
ATOM    615  CG2 THR    87     -37.124  -5.828  -0.863  1.00125.32           C
ATOM    616  C   THR    87     -34.693  -4.112  -0.991  1.00125.32           C
ATOM    617  O   THR    87     -34.376  -3.280  -1.840  1.00125.32           O
ATOM    618  N   ALA    88     -35.034  -3.759   0.265  1.00 38.78           N
ATOM    619  CA  ALA    88     -35.057  -2.369   0.610  1.00 38.78           C
ATOM    620  CB  ALA    88     -35.445  -2.130   2.078  1.00 38.78           C
ATOM    621  C   ALA    88     -33.679  -1.805   0.412  1.00 38.78           C
ATOM    622  O   ALA    88     -33.508  -0.779  -0.241  1.00 38.78           O
ATOM    623  N   ALA    89     -32.649  -2.489   0.941  1.00 54.18           N
ATOM    624  CA  ALA    89     -31.292  -2.028   0.834  1.00 54.18           C
ATOM    625  CB  ALA    89     -30.300  -2.904   1.619  1.00 54.18           C
ATOM    626  C   ALA    89     -30.863  -2.044  -0.601  1.00 54.18           C
ATOM    627  O   ALA    89     -30.076  -1.205  -1.034  1.00 54.18           O
ATOM    628  N   GLN    90     -31.315  -3.052  -1.363  1.00170.70           N
ATOM    629  CA  GLN    90     -30.899  -3.169  -2.729  1.00170.70           C
ATOM    630  CB  GLN    90     -31.217  -4.530  -3.372  1.00170.70           C
ATOM    631  CG  GLN    90     -32.691  -4.763  -3.695  1.00170.70           C
ATOM    632  CD  GLN    90     -32.889  -4.437  -5.175  1.00170.70           C
ATOM    633  OE1 GLN    90     -32.218  -3.592  -5.763  1.00170.70           O
ATOM    634  NE2 GLN    90     -33.842  -5.159  -5.820  1.00170.70           N
ATOM    635  C   GLN    90     -31.543  -2.124  -3.569  1.00170.70           C
ATOM    636  O   GLN    90     -30.978  -1.714  -4.578  1.00170.70           O
ATOM    637  N   VAL    91     -32.787  -1.730  -3.245  1.00 65.70           N
ATOM    638  CA  VAL    91     -33.429  -0.760  -4.077  1.00 65.70           C
ATOM    639  CB  VAL    91     -34.873  -0.571  -3.752  1.00 65.70           C
ATOM    640  CG1 VAL    91     -35.407   0.488  -4.717  1.00 65.70           C
ATOM    641  CG2 VAL    91     -35.595  -1.921  -3.891  1.00 65.70           C
ATOM    642  C   VAL    91     -32.682   0.528  -3.934  1.00 65.70           C
ATOM    643  O   VAL    91     -32.549   1.273  -4.904  1.00 65.70           O
ATOM    644  N   ARG    92     -32.215   0.851  -2.708  1.00129.74           N
ATOM    645  CA  ARG    92     -31.470   2.062  -2.489  1.00129.74           C
ATOM    646  CB  ARG    92     -31.412   2.529  -1.019  1.00129.74           C
ATOM    647  CG  ARG    92     -30.791   1.590   0.018  1.00129.74           C
ATOM    648  CD  ARG    92     -30.984   2.159   1.428  1.00129.74           C
ATOM    649  NE  ARG    92     -30.247   1.321   2.413  1.00129.74           N
ATOM    650  CZ  ARG    92     -30.097   1.787   3.689  1.00129.74           C
ATOM    651  NH1 ARG    92     -30.642   2.989   4.037  1.00129.74           N
ATOM    652  NH2 ARG    92     -29.406   1.062   4.615  1.00129.74           N
ATOM    653  C   ARG    92     -30.093   1.964  -3.072  1.00129.74           C
ATOM    654  O   ARG    92     -29.577   2.936  -3.621  1.00129.74           O
ATOM    655  N   VAL    93     -29.451   0.782  -2.980  1.00 98.19           N
ATOM    656  CA  VAL    93     -28.139   0.648  -3.540  1.00 98.19           C
ATOM    657  CB  VAL    93     -27.528  -0.713  -3.351  1.00 98.19           C
ATOM    658  CG1 VAL    93     -28.271  -1.739  -4.218  1.00 98.19           C
ATOM    659  CG2 VAL    93     -26.027  -0.612  -3.678  1.00 98.19           C
ATOM    660  C   VAL    93     -28.289   0.888  -5.008  1.00 98.19           C
ATOM    661  O   VAL    93     -27.412   1.457  -5.656  1.00 98.19           O
ATOM    662  N   ALA    94     -29.429   0.453  -5.574  1.00 45.37           N
ATOM    663  CA  ALA    94     -29.650   0.628  -6.975  1.00 45.37           C
ATOM    664  CB  ALA    94     -31.006   0.063  -7.436  1.00 45.37           C
ATOM    665  C   ALA    94     -29.632   2.090  -7.314  1.00 45.37           C
ATOM    666  O   ALA    94     -28.977   2.485  -8.275  1.00 45.37           O
ATOM    667  N   ALA    95     -30.340   2.930  -6.529  1.00 40.88           N
ATOM    668  CA  ALA    95     -30.464   4.350  -6.771  1.00 40.88           C
ATOM    669  CB  ALA    95     -31.475   5.020  -5.825  1.00 40.88           C
ATOM    670  C   ALA    95     -29.158   5.057  -6.597  1.00 40.88           C
ATOM    671  O   ALA    95     -28.799   5.925  -7.392  1.00 40.88           O
ATOM    672  N   ALA    96     -28.401   4.689  -5.551  1.00 40.52           N
ATOM    673  CA  ALA    96     -27.155   5.336  -5.264  1.00 40.52           C
ATOM    674  CB  ALA    96     -26.428   4.716  -4.059  1.00 40.52           C
ATOM    675  C   ALA    96     -26.301   5.141  -6.468  1.00 40.52           C
ATOM    676  O   ALA    96     -25.487   5.996  -6.807  1.00 40.52           O
ATOM    677  N   ALA    97     -26.452   3.985  -7.139  1.00 29.58           N
ATOM    678  CA  ALA    97     -25.665   3.726  -8.308  1.00 29.58           C
ATOM    679  CB  ALA    97     -25.941   2.343  -8.921  1.00 29.58           C
ATOM    680  C   ALA    97     -25.977   4.758  -9.355  1.00 29.58           C
ATOM    681  O   ALA    97     -25.077   5.252 -10.030  1.00 29.58           O
ATOM    682  N   TYR    98     -27.267   5.104  -9.527  1.00 56.01           N
ATOM    683  CA  TYR    98     -27.671   6.087 -10.499  1.00 56.01           C
ATOM    684  CB  TYR    98     -29.203   6.210 -10.580  1.00 56.01           C
ATOM    685  CG  TYR    98     -29.540   7.390 -11.423  1.00 56.01           C
ATOM    686  CD1 TYR    98     -29.500   7.308 -12.794  1.00 56.01           C
ATOM    687  CD2 TYR    98     -29.908   8.579 -10.833  1.00 56.01           C
ATOM    688  CE1 TYR    98     -29.817   8.401 -13.565  1.00 56.01           C
ATOM    689  CE2 TYR    98     -30.225   9.675 -11.601  1.00 56.01           C
ATOM    690  CZ  TYR    98     -30.178   9.585 -12.971  1.00 56.01           C
ATOM    691  OH  TYR    98     -30.502  10.702 -13.769  1.00 56.01           O
ATOM    692  C   TYR    98     -27.120   7.425 -10.116  1.00 56.01           C
ATOM    693  O   TYR    98     -26.611   8.164 -10.958  1.00 56.01           O
ATOM    694  N   GLU    99     -27.199   7.766  -8.819  1.00 87.87           N
ATOM    695  CA  GLU    99     -26.772   9.059  -8.371  1.00 87.87           C
ATOM    696  CB  GLU    99     -27.077   9.319  -6.888  1.00 87.87           C
ATOM    697  CG  GLU    99     -28.575   9.499  -6.634  1.00 87.87           C
ATOM    698  CD  GLU    99     -29.062  10.602  -7.567  1.00 87.87           C
ATOM    699  OE1 GLU    99     -28.837  11.798  -7.241  1.00 87.87           O
ATOM    700  OE2 GLU    99     -29.651  10.263  -8.628  1.00 87.87           O
ATOM    701  C   GLU    99     -25.304   9.227  -8.608  1.00 87.87           C
ATOM    702  O   GLU    99     -24.857  10.323  -8.937  1.00 87.87           O
ATOM    703  N   THR   100     -24.504   8.159  -8.424  1.00101.68           N
ATOM    704  CA  THR   100     -23.085   8.276  -8.629  1.00101.68           C
ATOM    705  CB  THR   100     -22.312   7.070  -8.174  1.00101.68           C
ATOM    706  OG1 THR   100     -20.925   7.367  -8.138  1.00101.68           O
ATOM    707  CG2 THR   100     -22.569   5.905  -9.141  1.00101.68           C
ATOM    708  C   THR   100     -22.789   8.497 -10.090  1.00101.68           C
ATOM    709  O   THR   100     -21.888   9.258 -10.437  1.00101.68           O
ATOM    710  N   ALA   101     -23.526   7.815 -10.990  1.00 40.70           N
ATOM    711  CA  ALA   101     -23.306   7.903 -12.412  1.00 40.70           C
ATOM    712  CB  ALA   101     -24.180   6.919 -13.210  1.00 40.70           C
ATOM    713  C   ALA   101     -23.618   9.282 -12.905  1.00 40.70           C
ATOM    714  O   ALA   101     -22.962   9.799 -13.808  1.00 40.70           O
ATOM    715  N   TYR   102     -24.679   9.887 -12.348  1.00 61.58           N
ATOM    716  CA  TYR   102     -25.122  11.205 -12.699  1.00 61.58           C
ATOM    717  CB  TYR   102     -26.425  11.531 -11.942  1.00 61.58           C
ATOM    718  CG  TYR   102     -27.015  12.825 -12.381  1.00 61.58           C
ATOM    719  CD1 TYR   102     -26.615  14.013 -11.816  1.00 61.58           C
ATOM    720  CD2 TYR   102     -27.989  12.843 -13.354  1.00 61.58           C
ATOM    721  CE1 TYR   102     -27.175  15.202 -12.220  1.00 61.58           C
ATOM    722  CE2 TYR   102     -28.553  14.028 -13.761  1.00 61.58           C
ATOM    723  CZ  TYR   102     -28.144  15.210 -13.194  1.00 61.58           C
ATOM    724  OH  TYR   102     -28.721  16.428 -13.609  1.00 61.58           O
ATOM    725  C   TYR   102     -24.050  12.169 -12.288  1.00 61.58           C
ATOM    726  O   TYR   102     -23.716  13.096 -13.025  1.00 61.58           O
ATOM    727  N   GLY   103     -23.460  11.955 -11.095  1.00 34.60           N
ATOM    728  CA  GLY   103     -22.481  12.874 -10.592  1.00 34.60           C
ATOM    729  C   GLY   103     -21.318  12.944 -11.545  1.00 34.60           C
ATOM    730  O   GLY   103     -20.821  14.028 -11.846  1.00 34.60           O
ATOM    731  N   LEU   104     -20.837  11.777 -12.017  1.00170.90           N
ATOM    732  CA  LEU   104     -19.709  11.639 -12.906  1.00170.90           C
ATOM    733  CB  LEU   104     -19.202  10.189 -12.994  1.00170.90           C
ATOM    734  CG  LEU   104     -18.634   9.656 -11.668  1.00170.90           C
ATOM    735  CD1 LEU   104     -18.137   8.210 -11.816  1.00170.90           C
ATOM    736  CD2 LEU   104     -17.555  10.599 -11.102  1.00170.90           C
ATOM    737  C   LEU   104     -20.016  12.068 -14.311  1.00170.90           C
ATOM    738  O   LEU   104     -19.122  12.515 -15.025  1.00170.90           O
ATOM    739  N   THR   105     -21.266  11.886 -14.784  1.00139.35           N
ATOM    740  CA  THR   105     -21.534  12.223 -16.154  1.00139.35           C
ATOM    741  CB  THR   105     -22.905  11.869 -16.649  1.00139.35           C
ATOM    742  OG1 THR   105     -23.893  12.338 -15.747  1.00139.35           O
ATOM    743  CG2 THR   105     -23.007  10.361 -16.878  1.00139.35           C
ATOM    744  C   THR   105     -21.358  13.689 -16.390  1.00139.35           C
ATOM    745  O   THR   105     -21.747  14.523 -15.577  1.00139.35           O
ATOM    746  N   VAL   106     -20.757  14.023 -17.552  1.00 63.67           N
ATOM    747  CA  VAL   106     -20.523  15.390 -17.930  1.00 63.67           C
ATOM    748  CB  VAL   106     -19.660  15.517 -19.150  1.00 63.67           C
ATOM    749  CG1 VAL   106     -19.467  17.004 -19.486  1.00 63.67           C
ATOM    750  CG2 VAL   106     -18.355  14.751 -18.904  1.00 63.67           C
ATOM    751  C   VAL   106     -21.853  15.973 -18.293  1.00 63.67           C
ATOM    752  O   VAL   106     -22.627  15.345 -19.009  1.00 63.67           O
ATOM    753  N   PRO   107     -22.134  17.172 -17.850  1.00 75.91           N
ATOM    754  CA  PRO   107     -23.415  17.773 -18.124  1.00 75.91           C
ATOM    755  CD  PRO   107     -21.532  17.701 -16.637  1.00 75.91           C
ATOM    756  CB  PRO   107     -23.468  19.038 -17.271  1.00 75.91           C
ATOM    757  CG  PRO   107     -22.554  18.704 -16.074  1.00 75.91           C
ATOM    758  C   PRO   107     -23.561  18.011 -19.593  1.00 75.91           C
ATOM    759  O   PRO   107     -22.561  18.292 -20.251  1.00 75.91           O
ATOM    760  N   PRO   108     -24.749  17.909 -20.123  1.00152.59           N
ATOM    761  CA  PRO   108     -24.963  18.056 -21.532  1.00152.59           C
ATOM    762  CD  PRO   108     -25.899  17.351 -19.435  1.00152.59           C
ATOM    763  CB  PRO   108     -26.436  17.703 -21.773  1.00152.59           C
ATOM    764  CG  PRO   108     -27.073  17.684 -20.367  1.00152.59           C
ATOM    765  C   PRO   108     -24.541  19.390 -22.060  1.00152.59           C
ATOM    766  O   PRO   108     -24.021  19.420 -23.175  1.00152.59           O
ATOM    767  N   PRO   109     -24.753  20.463 -21.347  1.00 93.57           N
ATOM    768  CA  PRO   109     -24.328  21.746 -21.845  1.00 93.57           C
ATOM    769  CD  PRO   109     -25.935  20.576 -20.509  1.00 93.57           C
ATOM    770  CB  PRO   109     -25.033  22.785 -20.976  1.00 93.57           C
ATOM    771  CG  PRO   109     -26.319  22.065 -20.530  1.00 93.57           C
ATOM    772  C   PRO   109     -22.842  21.885 -21.871  1.00 93.57           C
ATOM    773  O   PRO   109     -22.327  22.613 -22.718  1.00 93.57           O
ATOM    774  N   VAL   110     -22.135  21.205 -20.951  1.00 38.20           N
ATOM    775  CA  VAL   110     -20.708  21.307 -20.883  1.00 38.20           C
ATOM    776  CB  VAL   110     -20.134  20.553 -19.719  1.00 38.20           C
ATOM    777  CG1 VAL   110     -18.599  20.598 -19.807  1.00 38.20           C
ATOM    778  CG2 VAL   110     -20.702  21.156 -18.423  1.00 38.20           C
ATOM    779  C   VAL   110     -20.137  20.725 -22.138  1.00 38.20           C
ATOM    780  O   VAL   110     -19.132  21.207 -22.655  1.00 38.20           O
ATOM    781  N   ILE   111     -20.750  19.639 -22.645  1.00 92.17           N
ATOM    782  CA  ILE   111     -20.249  18.997 -23.828  1.00 92.17           C
ATOM    783  CB  ILE   111     -21.022  17.753 -24.159  1.00 92.17           C
ATOM    784  CG2 ILE   111     -20.457  17.179 -25.470  1.00 92.17           C
ATOM    785  CG1 ILE   111     -20.981  16.762 -22.984  1.00 92.17           C
ATOM    786  CD1 ILE   111     -19.572  16.318 -22.603  1.00 92.17           C
ATOM    787  C   ILE   111     -20.387  19.917 -25.006  1.00 92.17           C
ATOM    788  O   ILE   111     -19.448  20.120 -25.775  1.00 92.17           O
ATOM    789  N   ALA   112     -21.576  20.523 -25.159  1.00 38.93           N
ATOM    790  CA  ALA   112     -21.882  21.359 -26.286  1.00 38.93           C
ATOM    791  CB  ALA   112     -23.330  21.879 -26.265  1.00 38.93           C
ATOM    792  C   ALA   112     -20.988  22.553 -26.301  1.00 38.93           C
ATOM    793  O   ALA   112     -20.620  23.042 -27.367  1.00 38.93           O
ATOM    794  N   GLU   113     -20.639  23.072 -25.112  1.00 87.31           N
ATOM    795  CA  GLU   113     -19.863  24.275 -25.032  1.00 87.31           C
ATOM    796  CB  GLU   113     -19.585  24.674 -23.574  1.00 87.31           C
ATOM    797  CG  GLU   113     -19.441  26.180 -23.367  1.00 87.31           C
ATOM    798  CD  GLU   113     -20.851  26.717 -23.155  1.00 87.31           C
ATOM    799  OE1 GLU   113     -21.741  25.899 -22.801  1.00 87.31           O
ATOM    800  OE2 GLU   113     -21.059  27.946 -23.339  1.00 87.31           O
ATOM    801  C   GLU   113     -18.542  24.028 -25.694  1.00 87.31           C
ATOM    802  O   GLU   113     -18.055  24.857 -26.461  1.00 87.31           O
ATOM    803  N   ASN   114     -17.938  22.857 -25.420  1.00 46.02           N
ATOM    804  CA  ASN   114     -16.667  22.498 -25.980  1.00 46.02           C
ATOM    805  CB  ASN   114     -16.189  21.124 -25.481  1.00 46.02           C
ATOM    806  CG  ASN   114     -14.853  20.804 -26.135  1.00 46.02           C
ATOM    807  OD1 ASN   114     -14.811  20.196 -27.203  1.00 46.02           O
ATOM    808  ND2 ASN   114     -13.736  21.229 -25.488  1.00 46.02           N
ATOM    809  C   ASN   114     -16.803  22.415 -27.463  1.00 46.02           C
ATOM    810  O   ASN   114     -15.920  22.851 -28.201  1.00 46.02           O
ATOM    811  N   ARG   115     -17.923  21.844 -27.938  1.00110.23           N
ATOM    812  CA  ARG   115     -18.133  21.705 -29.348  1.00110.23           C
ATOM    813  CB  ARG   115     -19.404  20.915 -29.704  1.00110.23           C
ATOM    814  CG  ARG   115     -19.158  19.419 -29.944  1.00110.23           C
ATOM    815  CD  ARG   115     -18.479  18.656 -28.806  1.00110.23           C
ATOM    816  NE  ARG   115     -17.045  19.062 -28.772  1.00110.23           N
ATOM    817  CZ  ARG   115     -16.143  18.539 -29.651  1.00110.23           C
ATOM    818  NH1 ARG   115     -16.544  17.683 -30.636  1.00110.23           N
ATOM    819  NH2 ARG   115     -14.826  18.890 -29.556  1.00110.23           N
ATOM    820  C   ARG   115     -18.204  23.057 -29.998  1.00110.23           C
ATOM    821  O   ARG   115     -17.689  23.239 -31.099  1.00110.23           O
ATOM    822  N   ALA   116     -18.859  24.039 -29.349  1.00 31.11           N
ATOM    823  CA  ALA   116     -19.004  25.361 -29.902  1.00 31.11           C
ATOM    824  CB  ALA   116     -19.884  26.271 -29.028  1.00 31.11           C
ATOM    825  C   ALA   116     -17.667  26.020 -30.019  1.00 31.11           C
ATOM    826  O   ALA   116     -17.385  26.689 -31.012  1.00 31.11           O
ATOM    827  N   GLU   117     -16.809  25.849 -28.994  1.00 29.63           N
ATOM    828  CA  GLU   117     -15.525  26.487 -28.987  1.00 29.63           C
ATOM    829  CB  GLU   117     -14.733  26.243 -27.691  1.00 29.63           C
ATOM    830  CG  GLU   117     -13.419  27.025 -27.644  1.00 29.63           C
ATOM    831  CD  GLU   117     -12.722  26.716 -26.328  1.00 29.63           C
ATOM    832  OE1 GLU   117     -13.420  26.688 -25.280  1.00 29.63           O
ATOM    833  OE2 GLU   117     -11.480  26.504 -26.354  1.00 29.63           O
ATOM    834  C   GLU   117     -14.724  25.953 -30.128  1.00 29.63           C
ATOM    835  O   GLU   117     -13.997  26.688 -30.791  1.00 29.63           O
ATOM    836  N   LEU   118     -14.861  24.648 -30.402  1.00 45.56           N
ATOM    837  CA  LEU   118     -14.123  24.020 -31.457  1.00 45.56           C
ATOM    838  CB  LEU   118     -14.503  22.536 -31.591  1.00 45.56           C
ATOM    839  CG  LEU   118     -13.759  21.777 -32.700  1.00 45.56           C
ATOM    840  CD1 LEU   118     -12.262  21.646 -32.376  1.00 45.56           C
ATOM    841  CD2 LEU   118     -14.434  20.427 -32.993  1.00 45.56           C
ATOM    842  C   LEU   118     -14.496  24.707 -32.736  1.00 45.56           C
ATOM    843  O   LEU   118     -13.642  25.004 -33.569  1.00 45.56           O
ATOM    844  N   MET   119     -15.800  24.989 -32.909  1.00130.97           N
ATOM    845  CA  MET   119     -16.307  25.610 -34.096  1.00130.97           C
ATOM    846  CB  MET   119     -17.831  25.819 -34.041  1.00130.97           C
ATOM    847  CG  MET   119     -18.642  24.550 -33.764  1.00130.97           C
ATOM    848  SD  MET   119     -18.618  23.291 -35.072  1.00130.97           S
ATOM    849  CE  MET   119     -19.826  22.212 -34.247  1.00130.97           C
ATOM    850  C   MET   119     -15.723  26.984 -34.212  1.00130.97           C
ATOM    851  O   MET   119     -15.355  27.422 -35.300  1.00130.97           O
ATOM    852  N   ILE   120     -15.638  27.711 -33.082  1.00 37.68           N
ATOM    853  CA  ILE   120     -15.180  29.070 -33.108  1.00 37.68           C
ATOM    854  CB  ILE   120     -15.330  29.769 -31.787  1.00 37.68           C
ATOM    855  CG2 ILE   120     -14.591  31.116 -31.871  1.00 37.68           C
ATOM    856  CG1 ILE   120     -16.820  29.903 -31.429  1.00 37.68           C
ATOM    857  CD1 ILE   120     -17.063  30.357 -29.991  1.00 37.68           C
ATOM    858  C   ILE   120     -13.741  29.143 -33.514  1.00 37.68           C
ATOM    859  O   ILE   120     -13.373  29.963 -34.353  1.00 37.68           O
ATOM    860  N   LEU   121     -12.885  28.282 -32.939  1.00101.26           N
ATOM    861  CA  LEU   121     -11.484  28.339 -33.239  1.00101.26           C
ATOM    862  CB  LEU   121     -10.604  27.450 -32.349  1.00101.26           C
ATOM    863  CG  LEU   121     -10.406  28.018 -30.931  1.00101.26           C
ATOM    864  CD1 LEU   121     -11.691  27.986 -30.096  1.00101.26           C
ATOM    865  CD2 LEU   121      -9.225  27.339 -30.235  1.00101.26           C
ATOM    866  C   LEU   121     -11.208  27.986 -34.667  1.00101.26           C
ATOM    867  O   LEU   121     -10.266  28.514 -35.255  1.00101.26           O
ATOM    868  N   ILE   122     -11.981  27.054 -35.255  1.00 90.48           N
ATOM    869  CA  ILE   122     -11.720  26.661 -36.612  1.00 90.48           C
ATOM    870  CB  ILE   122     -12.543  25.488 -37.072  1.00 90.48           C
ATOM    871  CG2 ILE   122     -12.202  24.291 -36.168  1.00 90.48           C
ATOM    872  CG1 ILE   122     -14.039  25.833 -37.099  1.00 90.48           C
ATOM    873  CD1 ILE   122     -14.893  24.786 -37.814  1.00 90.48           C
ATOM    874  C   ILE   122     -11.975  27.798 -37.557  1.00 90.48           C
ATOM    875  O   ILE   122     -11.189  28.040 -38.470  1.00 90.48           O
ATOM    876  N   ALA   123     -13.080  28.540 -37.360  1.00 34.87           N
ATOM    877  CA  ALA   123     -13.434  29.575 -38.291  1.00 34.87           C
ATOM    878  CB  ALA   123     -14.745  30.284 -37.914  1.00 34.87           C
ATOM    879  C   ALA   123     -12.357  30.618 -38.342  1.00 34.87           C
ATOM    880  O   ALA   123     -12.007  31.102 -39.417  1.00 34.87           O
ATOM    881  N   THR   124     -11.822  30.992 -37.165  1.00 77.83           N
ATOM    882  CA  THR   124     -10.833  32.020 -36.973  1.00 77.83           C
ATOM    883  CB  THR   124     -10.726  32.459 -35.542  1.00 77.83           C
ATOM    884  OG1 THR   124     -10.268  31.392 -34.725  1.00 77.83           O
ATOM    885  CG2 THR   124     -12.120  32.917 -35.083  1.00 77.83           C
ATOM    886  C   THR   124      -9.457  31.608 -37.418  1.00 77.83           C
ATOM    887  O   THR   124      -8.608  32.465 -37.646  1.00 77.83           O
ATOM    888  N   ASN   125      -9.161  30.299 -37.503  1.00141.04           N
ATOM    889  CA  ASN   125      -7.799  29.894 -37.735  1.00141.04           C
ATOM    890  CB  ASN   125      -7.601  28.406 -37.387  1.00141.04           C
ATOM    891  CG  ASN   125      -6.134  28.140 -37.086  1.00141.04           C
ATOM    892  OD1 ASN   125      -5.364  29.065 -36.833  1.00141.04           O
ATOM    893  ND2 ASN   125      -5.739  26.839 -37.095  1.00141.04           N
ATOM    894  C   ASN   125      -7.404  30.086 -39.179  1.00141.04           C
ATOM    895  O   ASN   125      -7.107  29.123 -39.884  1.00141.04           O
ATOM    896  N   LEU   126      -7.365  31.346 -39.658  1.00114.62           N
ATOM    897  CA  LEU   126      -6.963  31.629 -41.009  1.00114.62           C
ATOM    898  CB  LEU   126      -7.257  33.100 -41.395  1.00114.62           C
ATOM    899  CG  LEU   126      -6.966  33.539 -42.854  1.00114.62           C
ATOM    900  CD1 LEU   126      -7.432  34.986 -43.076  1.00114.62           C
ATOM    901  CD2 LEU   126      -5.489  33.382 -43.260  1.00114.62           C
ATOM    902  C   LEU   126      -5.490  31.369 -41.133  1.00114.62           C
ATOM    903  O   LEU   126      -5.034  30.727 -42.081  1.00114.62           O
ATOM    904  N   LEU   127      -4.712  31.895 -40.167  1.00133.07           N
ATOM    905  CA  LEU   127      -3.284  31.774 -40.153  1.00133.07           C
ATOM    906  CB  LEU   127      -2.631  32.710 -39.123  1.00133.07           C
ATOM    907  CG  LEU   127      -1.103  32.806 -39.265  1.00133.07           C
ATOM    908  CD1 LEU   127      -0.393  31.508 -38.852  1.00133.07           C
ATOM    909  CD2 LEU   127      -0.726  33.259 -40.685  1.00133.07           C
ATOM    910  C   LEU   127      -2.928  30.350 -39.840  1.00133.07           C
ATOM    911  O   LEU   127      -1.945  29.816 -40.350  1.00133.07           O
ATOM    912  N   GLY   128      -3.731  29.684 -38.988  1.00 21.94           N
ATOM    913  CA  GLY   128      -3.425  28.330 -38.623  1.00 21.94           C
ATOM    914  C   GLY   128      -2.695  28.361 -37.317  1.00 21.94           C
ATOM    915  O   GLY   128      -2.208  27.339 -36.835  1.00 21.94           O
ATOM    916  N   GLN   129      -2.597  29.561 -36.721  1.00131.44           N
ATOM    917  CA  GLN   129      -1.898  29.760 -35.483  1.00131.44           C
ATOM    918  CB  GLN   129      -1.727  31.251 -35.143  1.00131.44           C
ATOM    919  CG  GLN   129      -0.766  31.525 -33.982  1.00131.44           C
ATOM    920  CD  GLN   129      -1.487  31.233 -32.675  1.00131.44           C
ATOM    921  OE1 GLN   129      -1.047  30.405 -31.879  1.00131.44           O
ATOM    922  NE2 GLN   129      -2.631  31.932 -32.448  1.00131.44           N
ATOM    923  C   GLN   129      -2.613  29.081 -34.341  1.00131.44           C
ATOM    924  O   GLN   129      -1.969  28.546 -33.442  1.00131.44           O
ATOM    925  N   ASN   130      -3.962  29.096 -34.353  1.00 82.26           N
ATOM    926  CA  ASN   130      -4.842  28.605 -33.315  1.00 82.26           C
ATOM    927  CB  ASN   130      -6.301  29.062 -33.475  1.00 82.26           C
ATOM    928  CG  ASN   130      -6.410  30.488 -32.953  1.00 82.26           C
ATOM    929  OD1 ASN   130      -5.695  30.886 -32.035  1.00 82.26           O
ATOM    930  ND2 ASN   130      -7.342  31.278 -33.548  1.00 82.26           N
ATOM    931  C   ASN   130      -4.854  27.112 -33.191  1.00 82.26           C
ATOM    932  O   ASN   130      -5.356  26.581 -32.200  1.00 82.26           O
ATOM    933  N   THR   131      -4.304  26.388 -34.178  1.00157.78           N
ATOM    934  CA  THR   131      -4.496  24.970 -34.256  1.00157.78           C
ATOM    935  CB  THR   131      -3.827  24.350 -35.458  1.00157.78           C
ATOM    936  OG1 THR   131      -4.311  23.032 -35.628  1.00157.78           O
ATOM    937  CG2 THR   131      -2.297  24.347 -35.326  1.00157.78           C
ATOM    938  C   THR   131      -4.146  24.247 -32.979  1.00157.78           C
ATOM    939  O   THR   131      -4.821  23.259 -32.688  1.00157.78           O
ATOM    940  N   PRO   132      -3.185  24.603 -32.168  1.00 67.04           N
ATOM    941  CA  PRO   132      -2.955  23.837 -30.975  1.00 67.04           C
ATOM    942  CD  PRO   132      -2.047  25.432 -32.527  1.00 67.04           C
ATOM    943  CB  PRO   132      -1.713  24.446 -30.328  1.00 67.04           C
ATOM    944  CG  PRO   132      -0.948  25.063 -31.516  1.00 67.04           C
ATOM    945  C   PRO   132      -4.161  23.830 -30.086  1.00 67.04           C
ATOM    946  O   PRO   132      -4.407  22.810 -29.444  1.00 67.04           O
ATOM    947  N   ALA   133      -4.904  24.953 -30.012  1.00 35.69           N
ATOM    948  CA  ALA   133      -6.084  25.062 -29.199  1.00 35.69           C
ATOM    949  CB  ALA   133      -6.626  26.499 -29.132  1.00 35.69           C
ATOM    950  C   ALA   133      -7.154  24.182 -29.758  1.00 35.69           C
ATOM    951  O   ALA   133      -7.924  23.570 -29.018  1.00 35.69           O
ATOM    952  N   ILE   134      -7.234  24.104 -31.098  1.00 36.23           N
ATOM    953  CA  ILE   134      -8.261  23.320 -31.715  1.00 36.23           C
ATOM    954  CB  ILE   134      -8.186  23.359 -33.214  1.00 36.23           C
ATOM    955  CG2 ILE   134      -9.209  22.355 -33.771  1.00 36.23           C
ATOM    956  CG1 ILE   134      -8.393  24.797 -33.718  1.00 36.23           C
ATOM    957  CD1 ILE   134      -8.022  24.988 -35.188  1.00 36.23           C
ATOM    958  C   ILE   134      -8.075  21.900 -31.283  1.00 36.23           C
ATOM    959  O   ILE   134      -9.035  21.222 -30.925  1.00 36.23           O
ATOM    960  N   ALA   135      -6.823  21.412 -31.318  1.00 38.88           N
ATOM    961  CA  ALA   135      -6.490  20.072 -30.924  1.00 38.88           C
ATOM    962  CB  ALA   135      -5.018  19.725 -31.203  1.00 38.88           C
ATOM    963  C   ALA   135      -6.720  19.899 -29.459  1.00 38.88           C
ATOM    964  O   ALA   135      -7.128  18.827 -29.021  1.00 38.88           O
ATOM    965  N   VAL   136      -6.422  20.938 -28.656  1.00 22.38           N
ATOM    966  CA  VAL   136      -6.595  20.841 -27.235  1.00 22.38           C
ATOM    967  CB  VAL   136      -6.169  22.079 -26.500  1.00 22.38           C
ATOM    968  CG1 VAL   136      -6.510  21.907 -25.009  1.00 22.38           C
ATOM    969  CG2 VAL   136      -4.673  22.311 -26.763  1.00 22.38           C
ATOM    970  C   VAL   136      -8.049  20.638 -26.964  1.00 22.38           C
ATOM    971  O   VAL   136      -8.425  19.853 -26.095  1.00 22.38           O
ATOM    972  N   ASN   137      -8.907  21.347 -27.717  1.00 37.24           N
ATOM    973  CA  ASN   137     -10.322  21.248 -27.523  1.00 37.24           C
ATOM    974  CB  ASN   137     -11.123  22.204 -28.425  1.00 37.24           C
ATOM    975  CG  ASN   137     -10.941  23.615 -27.880  1.00 37.24           C
ATOM    976  OD1 ASN   137     -10.401  23.804 -26.792  1.00 37.24           O
ATOM    977  ND2 ASN   137     -11.415  24.634 -28.646  1.00 37.24           N
ATOM    978  C   ASN   137     -10.759  19.846 -27.815  1.00 37.24           C
ATOM    979  O   ASN   137     -11.654  19.327 -27.150  1.00 37.24           O
ATOM    980  N   GLU   138     -10.154  19.207 -28.838  1.00 75.54           N
ATOM    981  CA  GLU   138     -10.501  17.869 -29.237  1.00 75.54           C
ATOM    982  CB  GLU   138      -9.783  17.432 -30.524  1.00 75.54           C
ATOM    983  CG  GLU   138     -10.220  18.213 -31.763  1.00 75.54           C
ATOM    984  CD  GLU   138     -11.630  17.773 -32.133  1.00 75.54           C
ATOM    985  OE1 GLU   138     -12.209  16.933 -31.392  1.00 75.54           O
ATOM    986  OE2 GLU   138     -12.149  18.273 -33.166  1.00 75.54           O
ATOM    987  C   GLU   138     -10.134  16.881 -28.168  1.00 75.54           C
ATOM    988  O   GLU   138     -10.888  15.950 -27.890  1.00 75.54           O
ATOM    989  N   ALA   139      -8.954  17.050 -27.542  1.00 23.06           N
ATOM    990  CA  ALA   139      -8.505  16.115 -26.549  1.00 23.06           C
ATOM    991  CB  ALA   139      -7.110  16.454 -25.998  1.00 23.06           C
ATOM    992  C   ALA   139      -9.461  16.136 -25.400  1.00 23.06           C
ATOM    993  O   ALA   139      -9.809  15.093 -24.848  1.00 23.06           O
ATOM    994  N   GLU   140      -9.929  17.342 -25.034  1.00 74.65           N
ATOM    995  CA  GLU   140     -10.798  17.539 -23.912  1.00 74.65           C
ATOM    996  CB  GLU   140     -11.177  19.020 -23.738  1.00 74.65           C
ATOM    997  CG  GLU   140     -12.083  19.300 -22.539  1.00 74.65           C
ATOM    998  CD  GLU   140     -12.360  20.798 -22.512  1.00 74.65           C
ATOM    999  OE1 GLU   140     -11.416  21.567 -22.184  1.00 74.65           O
ATOM   1000  OE2 GLU   140     -13.514  21.192 -22.822  1.00 74.65           O
ATOM   1001  C   GLU   140     -12.062  16.770 -24.141  1.00 74.65           C
ATOM   1002  O   GLU   140     -12.643  16.217 -23.209  1.00 74.65           O
ATOM   1003  N   TYR   141     -12.524  16.733 -25.402  1.00 68.87           N
ATOM   1004  CA  TYR   141     -13.743  16.072 -25.768  1.00 68.87           C
ATOM   1005  CB  TYR   141     -14.065  16.321 -27.252  1.00 68.87           C
ATOM   1006  CG  TYR   141     -15.343  15.653 -27.614  1.00 68.87           C
ATOM   1007  CD1 TYR   141     -16.540  16.126 -27.129  1.00 68.87           C
ATOM   1008  CD2 TYR   141     -15.346  14.574 -28.466  1.00 68.87           C
ATOM   1009  CE1 TYR   141     -17.723  15.516 -27.472  1.00 68.87           C
ATOM   1010  CE2 TYR   141     -16.525  13.963 -28.813  1.00 68.87           C
ATOM   1011  CZ  TYR   141     -17.715  14.430 -28.313  1.00 68.87           C
ATOM   1012  OH  TYR   141     -18.926  13.802 -28.669  1.00 68.87           O
ATOM   1013  C   TYR   141     -13.601  14.600 -25.510  1.00 68.87           C
ATOM   1014  O   TYR   141     -14.486  13.967 -24.934  1.00 68.87           O
ATOM   1015  N   GLY   142     -12.449  14.023 -25.899  1.00 24.25           N
ATOM   1016  CA  GLY   142     -12.197  12.622 -25.723  1.00 24.25           C
ATOM   1017  C   GLY   142     -12.248  12.336 -24.260  1.00 24.25           C
ATOM   1018  O   GLY   142     -12.677  11.262 -23.843  1.00 24.25           O
ATOM   1019  N   GLU   143     -11.777  13.292 -23.439  1.00 29.96           N
ATOM   1020  CA  GLU   143     -11.774  13.112 -22.018  1.00 29.96           C
ATOM   1021  CB  GLU   143     -11.196  14.336 -21.286  1.00 29.96           C
ATOM   1022  CG  GLU   143      -9.714  14.578 -21.580  1.00 29.96           C
ATOM   1023  CD  GLU   143      -9.315  15.925 -20.989  1.00 29.96           C
ATOM   1024  OE1 GLU   143     -10.224  16.679 -20.550  1.00 29.96           O
ATOM   1025  OE2 GLU   143      -8.090  16.218 -20.974  1.00 29.96           O
ATOM   1026  C   GLU   143     -13.193  12.952 -21.570  1.00 29.96           C
ATOM   1027  O   GLU   143     -13.506  12.072 -20.769  1.00 29.96           O
ATOM   1028  N   MET   144     -14.099  13.797 -22.094  1.00 36.61           N
ATOM   1029  CA  MET   144     -15.481  13.732 -21.712  1.00 36.61           C
ATOM   1030  CB  MET   144     -16.314  14.859 -22.342  1.00 36.61           C
ATOM   1031  CG  MET   144     -15.901  16.238 -21.821  1.00 36.61           C
ATOM   1032  SD  MET   144     -16.803  17.642 -22.539  1.00 36.61           S
ATOM   1033  CE  MET   144     -15.934  17.592 -24.130  1.00 36.61           C
ATOM   1034  C   MET   144     -16.025  12.417 -22.167  1.00 36.61           C
ATOM   1035  O   MET   144     -16.829  11.784 -21.484  1.00 36.61           O
ATOM   1036  N   TRP   145     -15.583  11.966 -23.351  1.00 54.70           N
ATOM   1037  CA  TRP   145     -16.067  10.734 -23.896  1.00 54.70           C
ATOM   1038  CB  TRP   145     -15.496  10.470 -25.302  1.00 54.70           C
ATOM   1039  CG  TRP   145     -16.100   9.298 -26.037  1.00 54.70           C
ATOM   1040  CD2 TRP   145     -16.289   9.271 -27.461  1.00 54.70           C
ATOM   1041  CD1 TRP   145     -16.591   8.118 -25.560  1.00 54.70           C
ATOM   1042  NE1 TRP   145     -17.064   7.352 -26.600  1.00 54.70           N
ATOM   1043  CE2 TRP   145     -16.885   8.052 -27.776  1.00 54.70           C
ATOM   1044  CE3 TRP   145     -15.991  10.190 -28.427  1.00 54.70           C
ATOM   1045  CZ2 TRP   145     -17.194   7.732 -29.068  1.00 54.70           C
ATOM   1046  CZ3 TRP   145     -16.300   9.864 -29.729  1.00 54.70           C
ATOM   1047  CH2 TRP   145     -16.889   8.657 -30.044  1.00 54.70           C
ATOM   1048  C   TRP   145     -15.675   9.621 -22.969  1.00 54.70           C
ATOM   1049  O   TRP   145     -16.475   8.734 -22.676  1.00 54.70           O
ATOM   1050  N   ALA   146     -14.422   9.643 -22.478  1.00 35.47           N
ATOM   1051  CA  ALA   146     -13.934   8.623 -21.592  1.00 35.47           C
ATOM   1052  CB  ALA   146     -12.437   8.783 -21.275  1.00 35.47           C
ATOM   1053  C   ALA   146     -14.671   8.670 -20.291  1.00 35.47           C
ATOM   1054  O   ALA   146     -14.950   7.633 -19.692  1.00 35.47           O
ATOM   1055  N   GLN   147     -14.966   9.884 -19.791  1.00109.73           N
ATOM   1056  CA  GLN   147     -15.609  10.007 -18.515  1.00109.73           C
ATOM   1057  CB  GLN   147     -15.520  11.433 -17.937  1.00109.73           C
ATOM   1058  CG  GLN   147     -16.135  12.534 -18.797  1.00109.73           C
ATOM   1059  CD  GLN   147     -15.644  13.848 -18.205  1.00109.73           C
ATOM   1060  OE1 GLN   147     -14.863  14.569 -18.824  1.00109.73           O
ATOM   1061  NE2 GLN   147     -16.105  14.163 -16.965  1.00109.73           N
ATOM   1062  C   GLN   147     -17.024   9.506 -18.544  1.00109.73           C
ATOM   1063  O   GLN   147     -17.467   8.859 -17.596  1.00109.73           O
ATOM   1064  N   ASP   148     -17.785   9.785 -19.620  1.00 63.88           N
ATOM   1065  CA  ASP   148     -19.143   9.315 -19.665  1.00 63.88           C
ATOM   1066  CB  ASP   148     -19.947   9.847 -20.865  1.00 63.88           C
ATOM   1067  CG  ASP   148     -20.387  11.276 -20.565  1.00 63.88           C
ATOM   1068  OD1 ASP   148     -20.153  11.748 -19.420  1.00 63.88           O
ATOM   1069  OD2 ASP   148     -20.977  11.912 -21.479  1.00 63.88           O
ATOM   1070  C   ASP   148     -19.164   7.815 -19.719  1.00 63.88           C
ATOM   1071  O   ASP   148     -19.955   7.173 -19.029  1.00 63.88           O
ATOM   1072  N   ALA   149     -18.277   7.208 -20.529  1.00 37.44           N
ATOM   1073  CA  ALA   149     -18.269   5.777 -20.662  1.00 37.44           C
ATOM   1074  CB  ALA   149     -17.189   5.285 -21.640  1.00 37.44           C
ATOM   1075  C   ALA   149     -17.976   5.172 -19.324  1.00 37.44           C
ATOM   1076  O   ALA   149     -18.668   4.260 -18.873  1.00 37.44           O
ATOM   1077  N   ALA   150     -16.977   5.722 -18.616  1.00 35.41           N
ATOM   1078  CA  ALA   150     -16.576   5.167 -17.357  1.00 35.41           C
ATOM   1079  CB  ALA   150     -15.425   5.950 -16.703  1.00 35.41           C
ATOM   1080  C   ALA   150     -17.749   5.219 -16.429  1.00 35.41           C
ATOM   1081  O   ALA   150     -17.938   4.315 -15.617  1.00 35.41           O
ATOM   1082  N   ALA   151     -18.549   6.300 -16.497  1.00 41.38           N
ATOM   1083  CA  ALA   151     -19.682   6.437 -15.623  1.00 41.38           C
ATOM   1084  CB  ALA   151     -20.391   7.794 -15.787  1.00 41.38           C
ATOM   1085  C   ALA   151     -20.700   5.367 -15.901  1.00 41.38           C
ATOM   1086  O   ALA   151     -21.203   4.730 -14.976  1.00 41.38           O
ATOM   1087  N   MET   152     -21.031   5.139 -17.190  1.00154.69           N
ATOM   1088  CA  MET   152     -22.015   4.153 -17.552  1.00154.69           C
ATOM   1089  CB  MET   152     -22.332   4.138 -19.059  1.00154.69           C
ATOM   1090  CG  MET   152     -23.399   5.151 -19.484  1.00154.69           C
ATOM   1091  SD  MET   152     -22.971   6.891 -19.232  1.00154.69           S
ATOM   1092  CE  MET   152     -23.588   6.926 -17.523  1.00154.69           C
ATOM   1093  C   MET   152     -21.553   2.779 -17.181  1.00154.69           C
ATOM   1094  O   MET   152     -22.326   1.986 -16.644  1.00154.69           O
ATOM   1095  N   PHE   153     -20.273   2.458 -17.440  1.00 53.51           N
ATOM   1096  CA  PHE   153     -19.809   1.130 -17.157  1.00 53.51           C
ATOM   1097  CB  PHE   153     -18.354   0.871 -17.590  1.00 53.51           C
ATOM   1098  CG  PHE   153     -18.328   0.890 -19.081  1.00 53.51           C
ATOM   1099  CD1 PHE   153     -18.959  -0.100 -19.798  1.00 53.51           C
ATOM   1100  CD2 PHE   153     -17.655   1.876 -19.764  1.00 53.51           C
ATOM   1101  CE1 PHE   153     -18.937  -0.094 -21.172  1.00 53.51           C
ATOM   1102  CE2 PHE   153     -17.627   1.890 -21.138  1.00 53.51           C
ATOM   1103  CZ  PHE   153     -18.273   0.905 -21.844  1.00 53.51           C
ATOM   1104  C   PHE   153     -19.902   0.890 -15.684  1.00 53.51           C
ATOM   1105  O   PHE   153     -20.313  -0.186 -15.250  1.00 53.51           O
ATOM   1106  N   GLY   154     -19.510   1.890 -14.873  1.00 25.21           N
ATOM   1107  CA  GLY   154     -19.538   1.763 -13.443  1.00 25.21           C
ATOM   1108  C   GLY   154     -20.956   1.600 -12.985  1.00 25.21           C
ATOM   1109  O   GLY   154     -21.231   0.895 -12.016  1.00 25.21           O
ATOM   1110  N   TYR   155     -21.887   2.305 -13.650  1.00 76.40           N
ATOM   1111  CA  TYR   155     -23.287   2.282 -13.333  1.00 76.40           C
ATOM   1112  CB  TYR   155     -24.001   3.325 -14.221  1.00 76.40           C
ATOM   1113  CG  TYR   155     -25.480   3.311 -14.078  1.00 76.40           C
ATOM   1114  CD1 TYR   155     -26.086   3.535 -12.865  1.00 76.40           C
ATOM   1115  CD2 TYR   155     -26.261   3.137 -15.197  1.00 76.40           C
ATOM   1116  CE1 TYR   155     -27.457   3.536 -12.764  1.00 76.40           C
ATOM   1117  CE2 TYR   155     -27.631   3.140 -15.103  1.00 76.40           C
ATOM   1118  CZ  TYR   155     -28.231   3.336 -13.883  1.00 76.40           C
ATOM   1119  OH  TYR   155     -29.638   3.339 -13.781  1.00 76.40           O
ATOM   1120  C   TYR   155     -23.824   0.900 -13.563  1.00 76.40           C
ATOM   1121  O   TYR   155     -24.513   0.338 -12.712  1.00 76.40           O
ATOM   1122  N   ALA   156     -23.484   0.290 -14.711  1.00 33.89           N
ATOM   1123  CA  ALA   156     -23.974  -1.023 -15.015  1.00 33.89           C
ATOM   1124  CB  ALA   156     -23.511  -1.528 -16.392  1.00 33.89           C
ATOM   1125  C   ALA   156     -23.458  -1.977 -13.986  1.00 33.89           C
ATOM   1126  O   ALA   156     -24.182  -2.849 -13.510  1.00 33.89           O
ATOM   1127  N   ALA   157     -22.185  -1.821 -13.588  1.00 35.64           N
ATOM   1128  CA  ALA   157     -21.615  -2.777 -12.686  1.00 35.64           C
ATOM   1129  CB  ALA   157     -20.148  -2.467 -12.351  1.00 35.64           C
ATOM   1130  C   ALA   157     -22.377  -2.795 -11.389  1.00 35.64           C
ATOM   1131  O   ALA   157     -22.740  -3.860 -10.893  1.00 35.64           O
ATOM   1132  N   ALA   158     -22.661  -1.610 -10.817  1.00 44.49           N
ATOM   1133  CA  ALA   158     -23.327  -1.496  -9.545  1.00 44.49           C
ATOM   1134  CB  ALA   158     -23.395  -0.045  -9.041  1.00 44.49           C
ATOM   1135  C   ALA   158     -24.734  -2.003  -9.629  1.00 44.49           C
ATOM   1136  O   ALA   158     -25.247  -2.591  -8.679  1.00 44.49           O
ATOM   1137  N   THR   159     -25.413  -1.767 -10.765  1.00106.00           N
ATOM   1138  CA  THR   159     -26.786  -2.166 -10.875  1.00106.00           C
ATOM   1139  CB  THR   159     -27.433  -1.776 -12.174  1.00106.00           C
ATOM   1140  OG1 THR   159     -28.842  -1.917 -12.071  1.00106.00           O
ATOM   1141  CG2 THR   159     -26.907  -2.686 -13.293  1.00106.00           C
ATOM   1142  C   THR   159     -26.857  -3.657 -10.762  1.00106.00           C
ATOM   1143  O   THR   159     -27.820  -4.207 -10.239  1.00106.00           O
ATOM   1144  N   ALA   160     -25.840  -4.371 -11.275  1.00 31.59           N
ATOM   1145  CA  ALA   160     -25.905  -5.802 -11.207  1.00 31.59           C
ATOM   1146  CB  ALA   160     -24.685  -6.480 -11.853  1.00 31.59           C
ATOM   1147  C   ALA   160     -25.942  -6.231  -9.771  1.00 31.59           C
ATOM   1148  O   ALA   160     -26.756  -7.069  -9.385  1.00 31.59           O
ATOM   1149  N   THR   161     -25.081  -5.631  -8.929  1.00115.24           N
ATOM   1150  CA  THR   161     -24.991  -6.021  -7.551  1.00115.24           C
ATOM   1151  CB  THR   161     -23.869  -5.365  -6.793  1.00115.24           C
ATOM   1152  OG1 THR   161     -23.644  -6.052  -5.571  1.00115.24           O
ATOM   1153  CG2 THR   161     -24.240  -3.904  -6.498  1.00115.24           C
ATOM   1154  C   THR   161     -26.278  -5.683  -6.857  1.00115.24           C
ATOM   1155  O   THR   161     -26.582  -6.256  -5.813  1.00115.24           O
ATOM   1156  N   ALA   162     -26.960  -4.615  -7.318  1.00 86.91           N
ATOM   1157  CA  ALA   162     -28.255  -4.202  -6.826  1.00 86.91           C
ATOM   1158  CB  ALA   162     -28.580  -2.743  -7.196  1.00 86.91           C
ATOM   1159  C   ALA   162     -29.435  -5.035  -7.301  1.00 86.91           C
ATOM   1160  O   ALA   162     -30.410  -5.188  -6.565  1.00 86.91           O
ATOM   1161  N   ALA   163     -29.481  -5.400  -8.605  1.00113.75           N
ATOM   1162  CA  ALA   163     -30.547  -6.169  -9.230  1.00113.75           C
ATOM   1163  CB  ALA   163     -30.688  -5.833 -10.725  1.00113.75           C
ATOM   1164  C   ALA   163     -30.532  -7.667  -9.155  1.00113.75           C
ATOM   1165  O   ALA   163     -31.554  -8.293  -8.876  1.00113.75           O
ATOM   1166  N   THR   164     -29.358  -8.275  -9.403  1.00203.41           N
ATOM   1167  CA  THR   164     -29.268  -9.679  -9.694  1.00203.41           C
ATOM   1168  CB  THR   164     -27.862 -10.137  -9.967  1.00203.41           C
ATOM   1169  OG1 THR   164     -27.864 -11.430 -10.555  1.00203.41           O
ATOM   1170  CG2 THR   164     -27.082 -10.160  -8.643  1.00203.41           C
ATOM   1171  C   THR   164     -29.837 -10.527  -8.608  1.00203.41           C
ATOM   1172  O   THR   164     -30.270 -10.043  -7.565  1.00203.41           O
ATOM   1173  N   THR   165     -29.899 -11.843  -8.895  1.00109.99           N
ATOM   1174  CA  THR   165     -30.350 -12.822  -7.957  1.00109.99           C
ATOM   1175  CB  THR   165     -30.345 -14.223  -8.504  1.00109.99           C
ATOM   1176  OG1 THR   165     -30.913 -15.120  -7.561  1.00109.99           O
ATOM   1177  CG2 THR   165     -28.900 -14.640  -8.829  1.00109.99           C
ATOM   1178  C   THR   165     -29.364 -12.752  -6.852  1.00109.99           C
ATOM   1179  O   THR   165     -29.695 -12.943  -5.684  1.00109.99           O
ATOM   1180  N   ALA   166     -28.098 -12.476  -7.207  1.00 26.93           N
ATOM   1181  CA  ALA   166     -27.129 -12.321  -6.178  1.00 26.93           C
ATOM   1182  CB  ALA   166     -25.737 -11.941  -6.706  1.00 26.93           C
ATOM   1183  C   ALA   166     -27.630 -11.176  -5.369  1.00 26.93           C
ATOM   1184  O   ALA   166     -27.578 -11.204  -4.141  1.00 26.93           O
ATOM   1185  N   THR   167     -28.161 -10.135  -6.039  1.00196.10           N
ATOM   1186  CA  THR   167     -28.616  -9.085  -5.248  1.00196.10           C
ATOM   1187  CB  THR   167     -29.172  -7.937  -5.967  1.00196.10           C
ATOM   1188  OG1 THR   167     -28.350  -7.576  -7.060  1.00196.10           O
ATOM   1189  CG2 THR   167     -29.117  -6.850  -4.879  1.00196.10           C
ATOM   1190  C   THR   167     -29.789  -9.546  -4.417  1.00196.10           C
ATOM   1191  O   THR   167     -29.813  -9.269  -3.222  1.00196.10           O
ATOM   1192  N   LEU   168     -30.790 -10.267  -5.002  1.00128.88           N
ATOM   1193  CA  LEU   168     -32.005 -10.534  -4.251  1.00128.88           C
ATOM   1194  CB  LEU   168     -33.265  -9.876  -4.839  1.00128.88           C
ATOM   1195  CG  LEU   168     -33.284  -8.339  -4.768  1.00128.88           C
ATOM   1196  CD1 LEU   168     -32.181  -7.717  -5.639  1.00128.88           C
ATOM   1197  CD2 LEU   168     -34.687  -7.796  -5.085  1.00128.88           C
ATOM   1198  C   LEU   168     -32.347 -11.992  -4.127  1.00128.88           C
ATOM   1199  O   LEU   168     -32.134 -12.791  -5.039  1.00128.88           O
ATOM   1200  N   LEU   169     -32.939 -12.357  -2.965  1.00103.44           N
ATOM   1201  CA  LEU   169     -33.347 -13.711  -2.705  1.00103.44           C
ATOM   1202  CB  LEU   169     -33.479 -14.084  -1.214  1.00103.44           C
ATOM   1203  CG  LEU   169     -32.129 -14.405  -0.539  1.00103.44           C
ATOM   1204  CD1 LEU   169     -31.158 -13.221  -0.604  1.00103.44           C
ATOM   1205  CD2 LEU   169     -32.335 -14.929   0.891  1.00103.44           C
ATOM   1206  C   LEU   169     -34.632 -14.042  -3.401  1.00103.44           C
ATOM   1207  O   LEU   169     -35.506 -13.201  -3.609  1.00103.44           O
ATOM   1208  N   PRO   170     -34.727 -15.292  -3.783  1.00 68.78           N
ATOM   1209  CA  PRO   170     -35.903 -15.776  -4.458  1.00 68.78           C
ATOM   1210  CD  PRO   170     -33.534 -16.010  -4.204  1.00 68.78           C
ATOM   1211  CB  PRO   170     -35.519 -17.122  -5.063  1.00 68.78           C
ATOM   1212  CG  PRO   170     -34.003 -16.990  -5.294  1.00 68.78           C
ATOM   1213  C   PRO   170     -37.074 -15.833  -3.532  1.00 68.78           C
ATOM   1214  O   PRO   170     -36.890 -16.153  -2.359  1.00 68.78           O
ATOM   1215  N   PHE   171     -38.286 -15.528  -4.039  1.00101.62           N
ATOM   1216  CA  PHE   171     -39.468 -15.591  -3.231  1.00101.62           C
ATOM   1217  CB  PHE   171     -40.555 -14.558  -3.581  1.00101.62           C
ATOM   1218  CG  PHE   171     -40.134 -13.187  -3.182  1.00101.62           C
ATOM   1219  CD1 PHE   171     -40.404 -12.727  -1.915  1.00101.62           C
ATOM   1220  CD2 PHE   171     -39.480 -12.367  -4.071  1.00101.62           C
ATOM   1221  CE1 PHE   171     -40.028 -11.462  -1.534  1.00101.62           C
ATOM   1222  CE2 PHE   171     -39.102 -11.100  -3.697  1.00101.62           C
ATOM   1223  CZ  PHE   171     -39.377 -10.649  -2.429  1.00101.62           C
ATOM   1224  C   PHE   171     -40.108 -16.906  -3.515  1.00101.62           C
ATOM   1225  O   PHE   171     -40.108 -17.374  -4.652  1.00101.62           O
ATOM   1226  N   GLU   172     -40.655 -17.552  -2.470  1.00116.77           N
ATOM   1227  CA  GLU   172     -41.318 -18.800  -2.687  1.00116.77           C
ATOM   1228  CB  GLU   172     -40.366 -20.010  -2.589  1.00116.77           C
ATOM   1229  CG  GLU   172     -39.483 -20.043  -1.336  1.00116.77           C
ATOM   1230  CD  GLU   172     -40.200 -20.816  -0.242  1.00116.77           C
ATOM   1231  OE1 GLU   172     -40.865 -21.829  -0.583  1.00116.77           O
ATOM   1232  OE2 GLU   172     -40.085 -20.414   0.946  1.00116.77           O
ATOM   1233  C   GLU   172     -42.428 -18.917  -1.693  1.00116.77           C
ATOM   1234  O   GLU   172     -42.376 -18.338  -0.610  1.00116.77           O
ATOM   1235  N   GLU   173     -43.490 -19.655  -2.068  1.00 87.20           N
ATOM   1236  CA  GLU   173     -44.637 -19.832  -1.226  1.00 87.20           C
ATOM   1237  CB  GLU   173     -45.884 -20.251  -2.020  1.00 87.20           C
ATOM   1238  CG  GLU   173     -45.672 -21.523  -2.841  1.00 87.20           C
ATOM   1239  CD  GLU   173     -46.802 -21.626  -3.855  1.00 87.20           C
ATOM   1240  OE1 GLU   173     -47.635 -20.683  -3.914  1.00 87.20           O
ATOM   1241  OE2 GLU   173     -46.842 -22.647  -4.591  1.00 87.20           O
ATOM   1242  C   GLU   173     -44.316 -20.884  -0.211  1.00 87.20           C
ATOM   1243  O   GLU   173     -43.389 -21.672  -0.386  1.00 87.20           O
ATOM   1244  N   ALA   174     -45.057 -20.894   0.915  1.00 45.56           N
ATOM   1245  CA  ALA   174     -44.776 -21.850   1.947  1.00 45.56           C
ATOM   1246  CB  ALA   174     -45.459 -21.522   3.286  1.00 45.56           C
ATOM   1247  C   ALA   174     -45.240 -23.209   1.528  1.00 45.56           C
ATOM   1248  O   ALA   174     -46.353 -23.399   1.038  1.00 45.56           O
ATOM   1249  N   PRO   175     -44.353 -24.153   1.687  1.00100.50           N
ATOM   1250  CA  PRO   175     -44.697 -25.526   1.422  1.00100.50           C
ATOM   1251  CD  PRO   175     -42.969 -23.873   1.348  1.00100.50           C
ATOM   1252  CB  PRO   175     -43.432 -26.197   0.885  1.00100.50           C
ATOM   1253  CG  PRO   175     -42.293 -25.249   1.296  1.00100.50           C
ATOM   1254  C   PRO   175     -45.206 -26.173   2.659  1.00100.50           C
ATOM   1255  O   PRO   175     -44.840 -25.730   3.743  1.00100.50           O
ATOM   1256  N   GLU   176     -46.019 -27.237   2.532  1.00112.76           N
ATOM   1257  CA  GLU   176     -46.495 -27.912   3.700  1.00112.76           C
ATOM   1258  CB  GLU   176     -47.800 -28.703   3.496  1.00112.76           C
ATOM   1259  CG  GLU   176     -49.019 -27.829   3.195  1.00112.76           C
ATOM   1260  CD  GLU   176     -49.036 -27.547   1.701  1.00112.76           C
ATOM   1261  OE1 GLU   176     -48.200 -28.151   0.977  1.00112.76           O
ATOM   1262  OE2 GLU   176     -49.886 -26.728   1.264  1.00112.76           O
ATOM   1263  C   GLU   176     -45.451 -28.899   4.089  1.00112.76           C
ATOM   1264  O   GLU   176     -44.511 -29.154   3.338  1.00112.76           O
ATOM   1265  N   MET   177     -45.573 -29.446   5.312  1.00263.17           N
ATOM   1266  CA  MET   177     -44.661 -30.459   5.744  1.00263.17           C
ATOM   1267  CB  MET   177     -44.142 -30.258   7.178  1.00263.17           C
ATOM   1268  CG  MET   177     -43.220 -29.043   7.313  1.00263.17           C
ATOM   1269  SD  MET   177     -42.602 -28.736   8.995  1.00263.17           S
ATOM   1270  CE  MET   177     -44.086 -27.849   9.551  1.00263.17           C
ATOM   1271  C   MET   177     -45.426 -31.739   5.703  1.00263.17           C
ATOM   1272  O   MET   177     -46.626 -31.765   5.973  1.00263.17           O
ATOM   1273  N   THR   178     -44.747 -32.842   5.336  1.00252.57           N
ATOM   1274  CA  THR   178     -45.430 -34.094   5.221  1.00252.57           C
ATOM   1275  CB  THR   178     -44.659 -35.131   4.458  1.00252.57           C
ATOM   1276  OG1 THR   178     -45.472 -36.269   4.215  1.00252.57           O
ATOM   1277  CG2 THR   178     -43.420 -35.525   5.281  1.00252.57           C
ATOM   1278  C   THR   178     -45.662 -34.632   6.591  1.00252.57           C
ATOM   1279  O   THR   178     -44.933 -34.317   7.531  1.00252.57           O
ATOM   1280  N   SER   179     -46.721 -35.451   6.734  1.00176.25           N
ATOM   1281  CA  SER   179     -47.016 -36.047   8.000  1.00176.25           C
ATOM   1282  CB  SER   179     -48.456 -36.578   8.114  1.00176.25           C
ATOM   1283  OG  SER   179     -49.382 -35.507   8.019  1.00176.25           O
ATOM   1284  C   SER   179     -46.099 -37.212   8.147  1.00176.25           C
ATOM   1285  O   SER   179     -45.487 -37.660   7.178  1.00176.25           O
ATOM   1286  N   ALA   180     -45.970 -37.724   9.383  1.00189.73           N
ATOM   1287  CA  ALA   180     -45.121 -38.853   9.599  1.00189.73           C
ATOM   1288  CB  ALA   180     -44.909 -39.189  11.086  1.00189.73           C
ATOM   1289  C   ALA   180     -45.786 -40.022   8.958  1.00189.73           C
ATOM   1290  O   ALA   180     -47.011 -40.072   8.855  1.00189.73           O
ATOM   1291  N   GLY   181     -44.981 -40.990   8.486  1.00 30.98           N
ATOM   1292  CA  GLY   181     -45.546 -42.148   7.866  1.00 30.98           C
ATOM   1293  C   GLY   181     -44.395 -42.949   7.274  1.00 30.98           C
ATOM   1294  O   GLY   181     -44.573 -43.517   6.163  1.00 30.98           O
ATOM   1295  OXT GLY   181     -43.319 -43.002   7.926  1.00 30.98           O
END 
