# Supplementary material for: Predicted Structural Variability of Mycobacterium tuberculosis PPE18 Protein With Immunological Implications Among Clinical Strains
Source: Front Microbiol. 2021 Jan 8;11:595312. doi: 10.3389/fmicb.2020.595312 (PMC7819968; doi:10.3389/fmicb.2020.595312)
Supplement: Supplementary file 2 [file Data_Sheet_1.ZIP › All domain 1 RaptorX pdbs/5xfsB-387604_1_Var18.pdb]

REMARK   templates = 5xfsB 
EXPDTA    THEORETICAL MODEL, MODELLER 9v8 2018/10/10 14:26:52
REMARK   6 MODELLER OBJECTIVE FUNCTION:       582.1192
REMARK   6 MODELLER BEST TEMPLATE % SEQ ID:  53.179
SEQRES   1    177  MET VAL ASP PHE GLY ALA LEU PRO PRO GLU ILE ASN SER
SEQRES   2    177  ALA ARG MET TYR ALA GLY PRO GLY SER ALA SER LEU VAL
SEQRES   3    177  ALA ALA ALA GLN MET TRP ASP SER VAL ALA SER ASP LEU
SEQRES   4    177  PHE SER ALA ALA SER ALA PHE GLN SER VAL VAL TRP GLY
SEQRES   5    177  LEU THR VAL GLY SER TRP ILE GLY SER SER ALA GLY LEU
SEQRES   6    177  MET VAL ALA ALA ALA SER PRO TYR VAL ALA TRP MET SER
SEQRES   7    177  VAL THR ALA GLY GLN ALA GLU LEU THR ALA ALA GLN VAL
SEQRES   8    177  ARG VAL ALA ALA ALA ALA TYR GLU THR ALA TYR GLY LEU
SEQRES   9    177  THR VAL PRO PRO PRO VAL ILE ALA GLU ASN ARG ALA GLU
SEQRES  10    177  LEU MET ILE LEU ILE ALA THR ASN LEU LEU GLY GLN ASN
SEQRES  11    177  THR PRO ALA ILE ALA VAL ASN GLU ALA GLU TYR GLY GLU
SEQRES  12    177  MET TRP ALA GLN ASP ALA ALA ALA MET PHE GLY TYR ALA
SEQRES  13    177  ALA ALA THR ALA THR ALA THR LEU LEU PRO PHE GLU GLU
SEQRES  14    177  ALA PRO GLU MET THR SER ALA GLY
ATOM      1  N   MET     1     -27.820  -4.138 -30.472  1.00 48.66           N
ATOM      2  CA  MET     1     -27.233  -4.044 -29.117  1.00 48.66           C
ATOM      3  CB  MET     1     -26.010  -4.967 -28.996  1.00 48.66           C
ATOM      4  CG  MET     1     -26.318  -6.451 -29.197  1.00 48.66           C
ATOM      5  SD  MET     1     -24.862  -7.532 -29.061  1.00 48.66           S
ATOM      6  CE  MET     1     -25.690  -9.004 -29.727  1.00 48.66           C
ATOM      7  C   MET     1     -26.749  -2.655 -28.882  1.00 48.66           C
ATOM      8  O   MET     1     -26.514  -1.900 -29.824  1.00 48.66           O
ATOM      9  N   VAL     2     -26.605  -2.269 -27.603  1.00 25.67           N
ATOM     10  CA  VAL     2     -26.092  -0.960 -27.353  1.00 25.67           C
ATOM     11  CB  VAL     2     -26.868  -0.198 -26.317  1.00 25.67           C
ATOM     12  CG1 VAL     2     -26.154   1.140 -26.054  1.00 25.67           C
ATOM     13  CG2 VAL     2     -28.321  -0.050 -26.799  1.00 25.67           C
ATOM     14  C   VAL     2     -24.718  -1.151 -26.816  1.00 25.67           C
ATOM     15  O   VAL     2     -24.540  -1.715 -25.737  1.00 25.67           O
ATOM     16  N   ASP     3     -23.700  -0.701 -27.572  1.00 45.81           N
ATOM     17  CA  ASP     3     -22.371  -0.819 -27.058  1.00 45.81           C
ATOM     18  CB  ASP     3     -21.290  -1.111 -28.116  1.00 45.81           C
ATOM     19  CG  ASP     3     -19.998  -1.477 -27.386  1.00 45.81           C
ATOM     20  OD1 ASP     3     -19.679  -0.814 -26.362  1.00 45.81           O
ATOM     21  OD2 ASP     3     -19.316  -2.436 -27.836  1.00 45.81           O
ATOM     22  C   ASP     3     -22.072   0.509 -26.440  1.00 45.81           C
ATOM     23  O   ASP     3     -22.155   1.547 -27.094  1.00 45.81           O
ATOM     24  N   PHE     4     -21.729   0.501 -25.140  1.00116.09           N
ATOM     25  CA  PHE     4     -21.464   1.708 -24.410  1.00116.09           C
ATOM     26  CB  PHE     4     -21.172   1.451 -22.920  1.00116.09           C
ATOM     27  CG  PHE     4     -22.390   0.869 -22.288  1.00116.09           C
ATOM     28  CD1 PHE     4     -23.353   1.687 -21.751  1.00116.09           C
ATOM     29  CD2 PHE     4     -22.578  -0.491 -22.227  1.00116.09           C
ATOM     30  CE1 PHE     4     -24.483   1.171 -21.165  1.00116.09           C
ATOM     31  CE2 PHE     4     -23.705  -1.017 -21.642  1.00116.09           C
ATOM     32  CZ  PHE     4     -24.662  -0.188 -21.110  1.00116.09           C
ATOM     33  C   PHE     4     -20.245   2.373 -24.972  1.00116.09           C
ATOM     34  O   PHE     4     -20.195   3.593 -25.121  1.00116.09           O
ATOM     35  N   GLY     5     -19.220   1.562 -25.286  1.00 38.33           N
ATOM     36  CA  GLY     5     -17.952   2.021 -25.779  1.00 38.33           C
ATOM     37  C   GLY     5     -18.125   2.684 -27.115  1.00 38.33           C
ATOM     38  O   GLY     5     -17.347   3.559 -27.487  1.00 38.33           O
ATOM     39  N   ALA     6     -19.114   2.233 -27.904  1.00 51.76           N
ATOM     40  CA  ALA     6     -19.361   2.757 -29.220  1.00 51.76           C
ATOM     41  CB  ALA     6     -20.512   2.029 -29.935  1.00 51.76           C
ATOM     42  C   ALA     6     -19.737   4.215 -29.128  1.00 51.76           C
ATOM     43  O   ALA     6     -19.429   4.980 -30.041  1.00 51.76           O
ATOM     44  N   LEU     7     -20.436   4.614 -28.039  1.00 70.04           N
ATOM     45  CA  LEU     7     -20.986   5.939 -27.845  1.00 70.04           C
ATOM     46  CB  LEU     7     -22.061   5.969 -26.745  1.00 70.04           C
ATOM     47  CG  LEU     7     -23.289   5.092 -27.047  1.00 70.04           C
ATOM     48  CD1 LEU     7     -24.318   5.169 -25.907  1.00 70.04           C
ATOM     49  CD2 LEU     7     -23.893   5.434 -28.419  1.00 70.04           C
ATOM     50  C   LEU     7     -19.942   6.958 -27.446  1.00 70.04           C
ATOM     51  O   LEU     7     -19.024   6.684 -26.673  1.00 70.04           O
ATOM     52  N   PRO     8     -20.104   8.161 -27.969  1.00118.23           N
ATOM     53  CA  PRO     8     -19.201   9.253 -27.666  1.00118.23           C
ATOM     54  CD  PRO     8     -20.643   8.276 -29.315  1.00118.23           C
ATOM     55  CB  PRO     8     -19.402  10.288 -28.769  1.00118.23           C
ATOM     56  CG  PRO     8     -19.907   9.461 -29.962  1.00118.23           C
ATOM     57  C   PRO     8     -19.447   9.799 -26.285  1.00118.23           C
ATOM     58  O   PRO     8     -20.528   9.573 -25.744  1.00118.23           O
ATOM     59  N   PRO     9     -18.512  10.513 -25.708  1.00123.52           N
ATOM     60  CA  PRO     9     -18.632  11.004 -24.364  1.00123.52           C
ATOM     61  CD  PRO     9     -17.161  10.624 -26.225  1.00123.52           C
ATOM     62  CB  PRO     9     -17.272  11.617 -24.013  1.00123.52           C
ATOM     63  CG  PRO     9     -16.536  11.731 -25.362  1.00123.52           C
ATOM     64  C   PRO     9     -19.798  11.920 -24.182  1.00123.52           C
ATOM     65  O   PRO     9     -20.349  11.964 -23.083  1.00123.52           O
ATOM     66  N   GLU    10     -20.210  12.640 -25.240  1.00 99.26           N
ATOM     67  CA  GLU    10     -21.303  13.555 -25.110  1.00 99.26           C
ATOM     68  CB  GLU    10     -21.622  14.335 -26.402  1.00 99.26           C
ATOM     69  CG  GLU    10     -20.606  15.432 -26.742  1.00 99.26           C
ATOM     70  CD  GLU    10     -19.522  14.859 -27.645  1.00 99.26           C
ATOM     71  OE1 GLU    10     -19.829  13.902 -28.405  1.00 99.26           O
ATOM     72  OE2 GLU    10     -18.376  15.381 -27.598  1.00 99.26           O
ATOM     73  C   GLU    10     -22.533  12.784 -24.724  1.00 99.26           C
ATOM     74  O   GLU    10     -23.378  13.296 -23.994  1.00 99.26           O
ATOM     75  N   ILE    11     -22.711  11.563 -25.268  1.00114.36           N
ATOM     76  CA  ILE    11     -23.865  10.754 -24.967  1.00114.36           C
ATOM     77  CB  ILE    11     -24.036   9.622 -25.940  1.00114.36           C
ATOM     78  CG2 ILE    11     -25.171   8.719 -25.422  1.00114.36           C
ATOM     79  CG1 ILE    11     -24.273  10.162 -27.361  1.00114.36           C
ATOM     80  CD1 ILE    11     -25.550  10.991 -27.496  1.00114.36           C
ATOM     81  C   ILE    11     -23.839  10.129 -23.594  1.00114.36           C
ATOM     82  O   ILE    11     -24.805  10.228 -22.839  1.00114.36           O
ATOM     83  N   ASN    12     -22.718   9.482 -23.219  1.00 69.70           N
ATOM     84  CA  ASN    12     -22.673   8.686 -22.021  1.00 69.70           C
ATOM     85  CB  ASN    12     -21.342   7.929 -21.854  1.00 69.70           C
ATOM     86  CG  ASN    12     -21.338   6.762 -22.838  1.00 69.70           C
ATOM     87  OD1 ASN    12     -22.247   5.935 -22.822  1.00 69.70           O
ATOM     88  ND2 ASN    12     -20.302   6.687 -23.716  1.00 69.70           N
ATOM     89  C   ASN    12     -22.882   9.519 -20.799  1.00 69.70           C
ATOM     90  O   ASN    12     -23.453   9.045 -19.819  1.00 69.70           O
ATOM     91  N   SER    13     -22.330  10.742 -20.792  1.00 71.62           N
ATOM     92  CA  SER    13     -22.454  11.643 -19.683  1.00 71.62           C
ATOM     93  CB  SER    13     -21.298  12.655 -19.645  1.00 71.62           C
ATOM     94  OG  SER    13     -21.230  13.365 -20.871  1.00 71.62           O
ATOM     95  C   SER    13     -23.764  12.374 -19.684  1.00 71.62           C
ATOM     96  O   SER    13     -24.304  12.679 -18.622  1.00 71.62           O
ATOM     97  N   ALA    14     -24.315  12.700 -20.869  1.00 37.88           N
ATOM     98  CA  ALA    14     -25.550  13.436 -20.900  1.00 37.88           C
ATOM     99  CB  ALA    14     -26.016  13.748 -22.332  1.00 37.88           C
ATOM    100  C   ALA    14     -26.602  12.598 -20.255  1.00 37.88           C
ATOM    101  O   ALA    14     -27.374  13.074 -19.425  1.00 37.88           O
ATOM    102  N   ARG    15     -26.648  11.304 -20.613  1.00170.96           N
ATOM    103  CA  ARG    15     -27.659  10.457 -20.061  1.00170.96           C
ATOM    104  CB  ARG    15     -27.839   9.129 -20.812  1.00170.96           C
ATOM    105  CG  ARG    15     -26.583   8.277 -20.930  1.00170.96           C
ATOM    106  CD  ARG    15     -26.803   7.048 -21.807  1.00170.96           C
ATOM    107  NE  ARG    15     -25.493   6.368 -21.964  1.00170.96           N
ATOM    108  CZ  ARG    15     -25.467   5.007 -22.036  1.00170.96           C
ATOM    109  NH1 ARG    15     -26.626   4.295 -21.935  1.00170.96           N
ATOM    110  NH2 ARG    15     -24.285   4.351 -22.206  1.00170.96           N
ATOM    111  C   ARG    15     -27.434  10.213 -18.596  1.00170.96           C
ATOM    112  O   ARG    15     -28.391  10.086 -17.836  1.00170.96           O
ATOM    113  N   MET    16     -26.164  10.106 -18.166  1.00 79.89           N
ATOM    114  CA  MET    16     -25.805   9.826 -16.798  1.00 79.89           C
ATOM    115  CB  MET    16     -24.294   9.582 -16.635  1.00 79.89           C
ATOM    116  CG  MET    16     -23.905   8.995 -15.276  1.00 79.89           C
ATOM    117  SD  MET    16     -24.093   7.190 -15.122  1.00 79.89           S
ATOM    118  CE  MET    16     -25.814   7.090 -15.693  1.00 79.89           C
ATOM    119  C   MET    16     -26.137  10.959 -15.871  1.00 79.89           C
ATOM    120  O   MET    16     -26.537  10.739 -14.730  1.00 79.89           O
ATOM    121  N   TYR    17     -25.923  12.202 -16.334  1.00117.36           N
ATOM    122  CA  TYR    17     -26.103  13.414 -15.584  1.00117.36           C
ATOM    123  CB  TYR    17     -25.379  14.628 -16.185  1.00117.36           C
ATOM    124  CG  TYR    17     -23.970  14.444 -15.724  1.00117.36           C
ATOM    125  CD1 TYR    17     -23.173  13.453 -16.248  1.00117.36           C
ATOM    126  CD2 TYR    17     -23.449  15.267 -14.753  1.00117.36           C
ATOM    127  CE1 TYR    17     -21.880  13.280 -15.813  1.00117.36           C
ATOM    128  CE2 TYR    17     -22.156  15.101 -14.313  1.00117.36           C
ATOM    129  CZ  TYR    17     -21.370  14.106 -14.842  1.00117.36           C
ATOM    130  OH  TYR    17     -20.045  13.935 -14.389  1.00117.36           O
ATOM    131  C   TYR    17     -27.531  13.706 -15.292  1.00117.36           C
ATOM    132  O   TYR    17     -27.811  14.496 -14.395  1.00117.36           O
ATOM    133  N   ALA    18     -28.468  13.181 -16.100  1.00 42.93           N
ATOM    134  CA  ALA    18     -29.851  13.438 -15.827  1.00 42.93           C
ATOM    135  CB  ALA    18     -30.647  13.876 -17.068  1.00 42.93           C
ATOM    136  C   ALA    18     -30.494  12.190 -15.310  1.00 42.93           C
ATOM    137  O   ALA    18     -30.078  11.080 -15.638  1.00 42.93           O
ATOM    138  N   GLY    19     -31.519  12.352 -14.446  1.00 45.44           N
ATOM    139  CA  GLY    19     -32.222  11.209 -13.940  1.00 45.44           C
ATOM    140  C   GLY    19     -32.476  11.405 -12.477  1.00 45.44           C
ATOM    141  O   GLY    19     -32.146  12.432 -11.884  1.00 45.44           O
ATOM    142  N   PRO    20     -33.109  10.404 -11.920  1.00133.51           N
ATOM    143  CA  PRO    20     -33.474  10.411 -10.526  1.00133.51           C
ATOM    144  CD  PRO    20     -34.062   9.651 -12.721  1.00133.51           C
ATOM    145  CB  PRO    20     -34.536   9.324 -10.368  1.00133.51           C
ATOM    146  CG  PRO    20     -35.186   9.239 -11.759  1.00133.51           C
ATOM    147  C   PRO    20     -32.380  10.296  -9.506  1.00133.51           C
ATOM    148  O   PRO    20     -32.597  10.724  -8.373  1.00133.51           O
ATOM    149  N   GLY    21     -31.220   9.702  -9.839  1.00 29.32           N
ATOM    150  CA  GLY    21     -30.188   9.600  -8.845  1.00 29.32           C
ATOM    151  C   GLY    21     -30.403   8.350  -8.037  1.00 29.32           C
ATOM    152  O   GLY    21     -31.189   7.477  -8.401  1.00 29.32           O
ATOM    153  N   SER    22     -29.654   8.232  -6.920  1.00100.86           N
ATOM    154  CA  SER    22     -29.672   7.095  -6.042  1.00100.86           C
ATOM    155  CB  SER    22     -28.434   7.033  -5.123  1.00100.86           C
ATOM    156  OG  SER    22     -27.257   6.872  -5.900  1.00100.86           O
ATOM    157  C   SER    22     -30.887   7.103  -5.164  1.00100.86           C
ATOM    158  O   SER    22     -31.185   6.102  -4.515  1.00100.86           O
ATOM    159  N   ALA    23     -31.649   8.211  -5.144  1.00 41.04           N
ATOM    160  CA  ALA    23     -32.703   8.361  -4.179  1.00 41.04           C
ATOM    161  CB  ALA    23     -33.469   9.685  -4.347  1.00 41.04           C
ATOM    162  C   ALA    23     -33.712   7.252  -4.259  1.00 41.04           C
ATOM    163  O   ALA    23     -34.095   6.696  -3.230  1.00 41.04           O
ATOM    164  N   SER    24     -34.163   6.870  -5.466  1.00 37.52           N
ATOM    165  CA  SER    24     -35.201   5.877  -5.553  1.00 37.52           C
ATOM    166  CB  SER    24     -35.688   5.654  -6.996  1.00 37.52           C
ATOM    167  OG  SER    24     -34.639   5.121  -7.790  1.00 37.52           O
ATOM    168  C   SER    24     -34.721   4.553  -5.035  1.00 37.52           C
ATOM    169  O   SER    24     -35.457   3.857  -4.337  1.00 37.52           O
ATOM    170  N   LEU    25     -33.471   4.173  -5.365  1.00 99.10           N
ATOM    171  CA  LEU    25     -32.947   2.878  -5.023  1.00 99.10           C
ATOM    172  CB  LEU    25     -31.567   2.610  -5.648  1.00 99.10           C
ATOM    173  CG  LEU    25     -31.599   2.524  -7.185  1.00 99.10           C
ATOM    174  CD1 LEU    25     -32.050   3.853  -7.810  1.00 99.10           C
ATOM    175  CD2 LEU    25     -30.257   2.025  -7.746  1.00 99.10           C
ATOM    176  C   LEU    25     -32.812   2.698  -3.542  1.00 99.10           C
ATOM    177  O   LEU    25     -33.133   1.634  -3.014  1.00 99.10           O
ATOM    178  N   VAL    26     -32.316   3.725  -2.831  1.00 35.65           N
ATOM    179  CA  VAL    26     -32.117   3.612  -1.412  1.00 35.65           C
ATOM    180  CB  VAL    26     -31.461   4.824  -0.821  1.00 35.65           C
ATOM    181  CG1 VAL    26     -31.376   4.644   0.705  1.00 35.65           C
ATOM    182  CG2 VAL    26     -30.096   5.019  -1.501  1.00 35.65           C
ATOM    183  C   VAL    26     -33.449   3.449  -0.751  1.00 35.65           C
ATOM    184  O   VAL    26     -33.575   2.740   0.246  1.00 35.65           O
ATOM    185  N   ALA    27     -34.481   4.130  -1.279  1.00 21.24           N
ATOM    186  CA  ALA    27     -35.792   4.037  -0.705  1.00 21.24           C
ATOM    187  CB  ALA    27     -36.833   4.894  -1.446  1.00 21.24           C
ATOM    188  C   ALA    27     -36.221   2.615  -0.813  1.00 21.24           C
ATOM    189  O   ALA    27     -36.836   2.068   0.101  1.00 21.24           O
ATOM    190  N   ALA    28     -35.900   1.979  -1.954  1.00 29.19           N
ATOM    191  CA  ALA    28     -36.257   0.609  -2.150  1.00 29.19           C
ATOM    192  CB  ALA    28     -35.812   0.066  -3.519  1.00 29.19           C
ATOM    193  C   ALA    28     -35.568  -0.200  -1.094  1.00 29.19           C
ATOM    194  O   ALA    28     -36.176  -1.073  -0.476  1.00 29.19           O
ATOM    195  N   ALA    29     -34.280   0.107  -0.836  1.00 46.48           N
ATOM    196  CA  ALA    29     -33.493  -0.640   0.102  1.00 46.48           C
ATOM    197  CB  ALA    29     -32.046  -0.127   0.195  1.00 46.48           C
ATOM    198  C   ALA    29     -34.055  -0.582   1.482  1.00 46.48           C
ATOM    199  O   ALA    29     -34.228  -1.610   2.137  1.00 46.48           O
ATOM    200  N   GLN    30     -34.404   0.624   1.948  1.00 74.52           N
ATOM    201  CA  GLN    30     -34.843   0.746   3.301  1.00 74.52           C
ATOM    202  CB  GLN    30     -35.131   2.202   3.712  1.00 74.52           C
ATOM    203  CG  GLN    30     -35.442   2.362   5.201  1.00 74.52           C
ATOM    204  CD  GLN    30     -35.564   3.848   5.503  1.00 74.52           C
ATOM    205  OE1 GLN    30     -35.964   4.640   4.651  1.00 74.52           O
ATOM    206  NE2 GLN    30     -35.203   4.243   6.754  1.00 74.52           N
ATOM    207  C   GLN    30     -36.097  -0.049   3.458  1.00 74.52           C
ATOM    208  O   GLN    30     -36.321  -0.676   4.493  1.00 74.52           O
ATOM    209  N   MET    31     -36.951  -0.040   2.420  1.00 97.38           N
ATOM    210  CA  MET    31     -38.204  -0.731   2.493  1.00 97.38           C
ATOM    211  CB  MET    31     -39.052  -0.545   1.222  1.00 97.38           C
ATOM    212  CG  MET    31     -39.508   0.898   0.984  1.00 97.38           C
ATOM    213  SD  MET    31     -40.712   1.535   2.190  1.00 97.38           S
ATOM    214  CE  MET    31     -39.521   1.691   3.552  1.00 97.38           C
ATOM    215  C   MET    31     -37.958  -2.200   2.657  1.00 97.38           C
ATOM    216  O   MET    31     -38.586  -2.859   3.485  1.00 97.38           O
ATOM    217  N   TRP    32     -37.005  -2.754   1.890  1.00 66.83           N
ATOM    218  CA  TRP    32     -36.765  -4.166   1.936  1.00 66.83           C
ATOM    219  CB  TRP    32     -35.809  -4.648   0.837  1.00 66.83           C
ATOM    220  CG  TRP    32     -36.456  -4.546  -0.527  1.00 66.83           C
ATOM    221  CD2 TRP    32     -37.483  -5.438  -0.993  1.00 66.83           C
ATOM    222  CD1 TRP    32     -36.256  -3.636  -1.523  1.00 66.83           C
ATOM    223  NE1 TRP    32     -37.088  -3.910  -2.584  1.00 66.83           N
ATOM    224  CE2 TRP    32     -37.849  -5.016  -2.269  1.00 66.83           C
ATOM    225  CE3 TRP    32     -38.067  -6.524  -0.404  1.00 66.83           C
ATOM    226  CZ2 TRP    32     -38.810  -5.677  -2.980  1.00 66.83           C
ATOM    227  CZ3 TRP    32     -39.039  -7.186  -1.121  1.00 66.83           C
ATOM    228  CH2 TRP    32     -39.402  -6.769  -2.385  1.00 66.83           C
ATOM    229  C   TRP    32     -36.267  -4.546   3.296  1.00 66.83           C
ATOM    230  O   TRP    32     -36.568  -5.629   3.793  1.00 66.83           O
ATOM    231  N   ASP    33     -35.461  -3.677   3.927  1.00 41.13           N
ATOM    232  CA  ASP    33     -34.992  -3.953   5.255  1.00 41.13           C
ATOM    233  CB  ASP    33     -33.974  -2.915   5.752  1.00 41.13           C
ATOM    234  CG  ASP    33     -32.689  -3.110   4.961  1.00 41.13           C
ATOM    235  OD1 ASP    33     -32.039  -4.174   5.143  1.00 41.13           O
ATOM    236  OD2 ASP    33     -32.337  -2.198   4.166  1.00 41.13           O
ATOM    237  C   ASP    33     -36.160  -3.919   6.194  1.00 41.13           C
ATOM    238  O   ASP    33     -36.225  -4.697   7.144  1.00 41.13           O
ATOM    239  N   SER    34     -37.120  -3.006   5.950  1.00 35.45           N
ATOM    240  CA  SER    34     -38.246  -2.868   6.829  1.00 35.45           C
ATOM    241  CB  SER    34     -39.237  -1.787   6.363  1.00 35.45           C
ATOM    242  OG  SER    34     -38.622  -0.508   6.398  1.00 35.45           O
ATOM    243  C   SER    34     -38.997  -4.163   6.866  1.00 35.45           C
ATOM    244  O   SER    34     -39.435  -4.589   7.933  1.00 35.45           O
ATOM    245  N   VAL    35     -39.203  -4.799   5.692  1.00 92.56           N
ATOM    246  CA  VAL    35     -39.916  -6.048   5.618  1.00 92.56           C
ATOM    247  CB  VAL    35     -40.299  -6.450   4.221  1.00 92.56           C
ATOM    248  CG1 VAL    35     -39.029  -6.777   3.421  1.00 92.56           C
ATOM    249  CG2 VAL    35     -41.283  -7.628   4.319  1.00 92.56           C
ATOM    250  C   VAL    35     -39.106  -7.167   6.200  1.00 92.56           C
ATOM    251  O   VAL    35     -39.636  -8.020   6.911  1.00 92.56           O
ATOM    252  N   ALA    36     -37.788  -7.192   5.927  1.00 31.00           N
ATOM    253  CA  ALA    36     -36.976  -8.270   6.406  1.00 31.00           C
ATOM    254  CB  ALA    36     -35.489  -8.098   6.049  1.00 31.00           C
ATOM    255  C   ALA    36     -37.088  -8.281   7.897  1.00 31.00           C
ATOM    256  O   ALA    36     -37.177  -9.342   8.514  1.00 31.00           O
ATOM    257  N   SER    37     -37.092  -7.089   8.520  1.00 36.48           N
ATOM    258  CA  SER    37     -37.164  -7.020   9.950  1.00 36.48           C
ATOM    259  CB  SER    37     -37.016  -5.588  10.498  1.00 36.48           C
ATOM    260  OG  SER    37     -38.149  -4.804  10.159  1.00 36.48           O
ATOM    261  C   SER    37     -38.484  -7.553  10.435  1.00 36.48           C
ATOM    262  O   SER    37     -38.529  -8.344  11.375  1.00 36.48           O
ATOM    263  N   ASP    38     -39.594  -7.129   9.798  1.00 52.52           N
ATOM    264  CA  ASP    38     -40.932  -7.482  10.203  1.00 52.52           C
ATOM    265  CB  ASP    38     -42.013  -6.664   9.480  1.00 52.52           C
ATOM    266  CG  ASP    38     -41.962  -5.250  10.041  1.00 52.52           C
ATOM    267  OD1 ASP    38     -41.210  -5.038  11.029  1.00 52.52           O
ATOM    268  OD2 ASP    38     -42.670  -4.365   9.492  1.00 52.52           O
ATOM    269  C   ASP    38     -41.221  -8.928   9.976  1.00 52.52           C
ATOM    270  O   ASP    38     -41.998  -9.518  10.722  1.00 52.52           O
ATOM    271  N   LEU    39     -40.651  -9.530   8.919  1.00 53.10           N
ATOM    272  CA  LEU    39     -40.914 -10.917   8.656  1.00 53.10           C
ATOM    273  CB  LEU    39     -40.176 -11.421   7.402  1.00 53.10           C
ATOM    274  CG  LEU    39     -40.645 -10.766   6.089  1.00 53.10           C
ATOM    275  CD1 LEU    39     -39.859 -11.314   4.889  1.00 53.10           C
ATOM    276  CD2 LEU    39     -42.165 -10.908   5.898  1.00 53.10           C
ATOM    277  C   LEU    39     -40.397 -11.703   9.824  1.00 53.10           C
ATOM    278  O   LEU    39     -41.075 -12.587  10.347  1.00 53.10           O
ATOM    279  N   PHE    40     -39.182 -11.365  10.288  1.00 90.56           N
ATOM    280  CA  PHE    40     -38.542 -12.085  11.351  1.00 90.56           C
ATOM    281  CB  PHE    40     -37.130 -11.562  11.658  1.00 90.56           C
ATOM    282  CG  PHE    40     -36.651 -12.297  12.862  1.00 90.56           C
ATOM    283  CD1 PHE    40     -36.087 -13.547  12.750  1.00 90.56           C
ATOM    284  CD2 PHE    40     -36.772 -11.731  14.110  1.00 90.56           C
ATOM    285  CE1 PHE    40     -35.647 -14.220  13.866  1.00 90.56           C
ATOM    286  CE2 PHE    40     -36.335 -12.398  15.229  1.00 90.56           C
ATOM    287  CZ  PHE    40     -35.771 -13.645  15.109  1.00 90.56           C
ATOM    288  C   PHE    40     -39.332 -11.966  12.616  1.00 90.56           C
ATOM    289  O   PHE    40     -39.514 -12.944  13.338  1.00 90.56           O
ATOM    290  N   SER    41     -39.816 -10.753  12.924  1.00 77.39           N
ATOM    291  CA  SER    41     -40.556 -10.531  14.130  1.00 77.39           C
ATOM    292  CB  SER    41     -41.059  -9.085  14.212  1.00 77.39           C
ATOM    293  OG  SER    41     -41.899  -8.934  15.341  1.00 77.39           O
ATOM    294  C   SER    41     -41.751 -11.423  14.108  1.00 77.39           C
ATOM    295  O   SER    41     -42.116 -12.016  15.123  1.00 77.39           O
ATOM    296  N   ALA    42     -42.393 -11.531  12.931  1.00 34.69           N
ATOM    297  CA  ALA    42     -43.550 -12.357  12.764  1.00 34.69           C
ATOM    298  CB  ALA    42     -44.159 -12.250  11.355  1.00 34.69           C
ATOM    299  C   ALA    42     -43.158 -13.787  12.984  1.00 34.69           C
ATOM    300  O   ALA    42     -43.912 -14.563  13.566  1.00 34.69           O
ATOM    301  N   ALA    43     -41.975 -14.187  12.487  1.00 32.24           N
ATOM    302  CA  ALA    43     -41.504 -15.535  12.648  1.00 32.24           C
ATOM    303  CB  ALA    43     -40.197 -15.804  11.884  1.00 32.24           C
ATOM    304  C   ALA    43     -41.241 -15.810  14.096  1.00 32.24           C
ATOM    305  O   ALA    43     -41.542 -16.891  14.599  1.00 32.24           O
ATOM    306  N   SER    44     -40.673 -14.821  14.808  1.00 77.36           N
ATOM    307  CA  SER    44     -40.274 -14.999  16.172  1.00 77.36           C
ATOM    308  CB  SER    44     -39.598 -13.751  16.762  1.00 77.36           C
ATOM    309  OG  SER    44     -39.230 -13.987  18.112  1.00 77.36           O
ATOM    310  C   SER    44     -41.461 -15.316  17.030  1.00 77.36           C
ATOM    311  O   SER    44     -41.347 -16.094  17.973  1.00 77.36           O
ATOM    312  N   ALA    45     -42.623 -14.689  16.768  1.00 39.69           N
ATOM    313  CA  ALA    45     -43.806 -14.944  17.543  1.00 39.69           C
ATOM    314  CB  ALA    45     -44.960 -13.992  17.191  1.00 39.69           C
ATOM    315  C   ALA    45     -44.294 -16.337  17.300  1.00 39.69           C
ATOM    316  O   ALA    45     -44.681 -17.039  18.230  1.00 39.69           O
ATOM    317  N   PHE    46     -44.291 -16.783  16.030  1.00 50.57           N
ATOM    318  CA  PHE    46     -44.782 -18.095  15.728  1.00 50.57           C
ATOM    319  CB  PHE    46     -44.747 -18.447  14.229  1.00 50.57           C
ATOM    320  CG  PHE    46     -45.898 -17.789  13.548  1.00 50.57           C
ATOM    321  CD1 PHE    46     -45.846 -16.468  13.169  1.00 50.57           C
ATOM    322  CD2 PHE    46     -47.036 -18.515  13.276  1.00 50.57           C
ATOM    323  CE1 PHE    46     -46.915 -15.876  12.538  1.00 50.57           C
ATOM    324  CE2 PHE    46     -48.107 -17.928  12.646  1.00 50.57           C
ATOM    325  CZ  PHE    46     -48.049 -16.606  12.275  1.00 50.57           C
ATOM    326  C   PHE    46     -43.932 -19.098  16.429  1.00 50.57           C
ATOM    327  O   PHE    46     -44.434 -20.025  17.064  1.00 50.57           O
ATOM    328  N   GLN    47     -42.607 -18.907  16.371  1.00135.45           N
ATOM    329  CA  GLN    47     -41.721 -19.858  16.959  1.00135.45           C
ATOM    330  CB  GLN    47     -40.225 -19.524  16.765  1.00135.45           C
ATOM    331  CG  GLN    47     -39.735 -18.241  17.441  1.00135.45           C
ATOM    332  CD  GLN    47     -39.504 -18.523  18.920  1.00135.45           C
ATOM    333  OE1 GLN    47     -39.346 -19.672  19.328  1.00135.45           O
ATOM    334  NE2 GLN    47     -39.478 -17.446  19.751  1.00135.45           N
ATOM    335  C   GLN    47     -42.036 -19.948  18.413  1.00135.45           C
ATOM    336  O   GLN    47     -41.832 -20.996  19.018  1.00135.45           O
ATOM    337  N   SER    48     -42.489 -18.843  19.034  1.00 98.06           N
ATOM    338  CA  SER    48     -42.792 -18.892  20.436  1.00 98.06           C
ATOM    339  CB  SER    48     -42.980 -17.508  21.092  1.00 98.06           C
ATOM    340  OG  SER    48     -44.243 -16.950  20.764  1.00 98.06           O
ATOM    341  C   SER    48     -44.031 -19.704  20.718  1.00 98.06           C
ATOM    342  O   SER    48     -44.032 -20.497  21.655  1.00 98.06           O
ATOM    343  N   VAL    49     -45.126 -19.506  19.946  1.00 50.67           N
ATOM    344  CA  VAL    49     -46.397 -20.156  20.176  1.00 50.67           C
ATOM    345  CB  VAL    49     -47.489 -19.582  19.321  1.00 50.67           C
ATOM    346  CG1 VAL    49     -48.770 -20.403  19.546  1.00 50.67           C
ATOM    347  CG2 VAL    49     -47.633 -18.087  19.652  1.00 50.67           C
ATOM    348  C   VAL    49     -46.361 -21.632  19.896  1.00 50.67           C
ATOM    349  O   VAL    49     -46.804 -22.437  20.713  1.00 50.67           O
ATOM    350  N   VAL    50     -45.837 -22.032  18.723  1.00 40.22           N
ATOM    351  CA  VAL    50     -45.802 -23.416  18.353  1.00 40.22           C
ATOM    352  CB  VAL    50     -45.240 -23.632  16.981  1.00 40.22           C
ATOM    353  CG1 VAL    50     -45.177 -25.145  16.708  1.00 40.22           C
ATOM    354  CG2 VAL    50     -46.101 -22.848  15.977  1.00 40.22           C
ATOM    355  C   VAL    50     -44.920 -24.133  19.317  1.00 40.22           C
ATOM    356  O   VAL    50     -45.173 -25.288  19.652  1.00 40.22           O
ATOM    357  N   TRP    51     -43.841 -23.466  19.765  1.00149.12           N
ATOM    358  CA  TRP    51     -42.893 -24.059  20.663  1.00149.12           C
ATOM    359  CB  TRP    51     -41.660 -23.183  20.938  1.00149.12           C
ATOM    360  CG  TRP    51     -40.665 -23.845  21.863  1.00149.12           C
ATOM    361  CD2 TRP    51     -39.636 -24.743  21.416  1.00149.12           C
ATOM    362  CD1 TRP    51     -40.538 -23.759  23.219  1.00149.12           C
ATOM    363  NE1 TRP    51     -39.493 -24.546  23.645  1.00149.12           N
ATOM    364  CE2 TRP    51     -38.930 -25.157  22.545  1.00149.12           C
ATOM    365  CE3 TRP    51     -39.308 -25.185  20.166  1.00149.12           C
ATOM    366  CZ2 TRP    51     -37.879 -26.024  22.439  1.00149.12           C
ATOM    367  CZ3 TRP    51     -38.248 -26.059  20.064  1.00149.12           C
ATOM    368  CH2 TRP    51     -37.548 -26.470  21.179  1.00149.12           C
ATOM    369  C   TRP    51     -43.535 -24.349  21.983  1.00149.12           C
ATOM    370  O   TRP    51     -43.238 -25.372  22.593  1.00149.12           O
ATOM    371  N   GLY    52     -44.363 -23.413  22.491  1.00 36.46           N
ATOM    372  CA  GLY    52     -45.078 -23.551  23.732  1.00 36.46           C
ATOM    373  C   GLY    52     -46.159 -24.573  23.584  1.00 36.46           C
ATOM    374  O   GLY    52     -46.458 -25.310  24.521  1.00 36.46           O
ATOM    375  N   LEU    53     -46.806 -24.604  22.402  1.00101.40           N
ATOM    376  CA  LEU    53     -47.911 -25.481  22.162  1.00101.40           C
ATOM    377  CB  LEU    53     -48.494 -25.284  20.743  1.00101.40           C
ATOM    378  CG  LEU    53     -49.812 -26.028  20.411  1.00101.40           C
ATOM    379  CD1 LEU    53     -50.261 -25.693  18.980  1.00101.40           C
ATOM    380  CD2 LEU    53     -49.733 -27.550  20.621  1.00101.40           C
ATOM    381  C   LEU    53     -47.418 -26.886  22.298  1.00101.40           C
ATOM    382  O   LEU    53     -48.016 -27.698  22.999  1.00101.40           O
ATOM    383  N   THR    54     -46.292 -27.202  21.641  1.00 40.47           N
ATOM    384  CA  THR    54     -45.761 -28.529  21.674  1.00 40.47           C
ATOM    385  CB  THR    54     -44.553 -28.685  20.797  1.00 40.47           C
ATOM    386  OG1 THR    54     -44.872 -28.335  19.458  1.00 40.47           O
ATOM    387  CG2 THR    54     -44.088 -30.150  20.853  1.00 40.47           C
ATOM    388  C   THR    54     -45.345 -28.871  23.074  1.00 40.47           C
ATOM    389  O   THR    54     -45.660 -29.950  23.572  1.00 40.47           O
ATOM    390  N   VAL    55     -44.635 -27.947  23.752  1.00104.58           N
ATOM    391  CA  VAL    55     -44.093 -28.213  25.057  1.00104.58           C
ATOM    392  CB  VAL    55     -43.206 -27.107  25.559  1.00104.58           C
ATOM    393  CG1 VAL    55     -41.996 -27.000  24.616  1.00104.58           C
ATOM    394  CG2 VAL    55     -44.020 -25.809  25.672  1.00104.58           C
ATOM    395  C   VAL    55     -45.181 -28.456  26.067  1.00104.58           C
ATOM    396  O   VAL    55     -45.122 -29.429  26.818  1.00104.58           O
ATOM    397  N   GLY    56     -46.188 -27.563  26.118  1.00 60.88           N
ATOM    398  CA  GLY    56     -47.315 -27.625  27.013  1.00 60.88           C
ATOM    399  C   GLY    56     -48.199 -28.773  26.628  1.00 60.88           C
ATOM    400  O   GLY    56     -48.851 -29.373  27.482  1.00 60.88           O
ATOM    401  N   SER    57     -48.232 -29.114  25.322  1.00170.47           N
ATOM    402  CA  SER    57     -49.120 -30.127  24.820  1.00170.47           C
ATOM    403  CB  SER    57     -48.853 -31.520  25.415  1.00170.47           C
ATOM    404  OG  SER    57     -49.765 -32.465  24.876  1.00170.47           O
ATOM    405  C   SER    57     -50.534 -29.753  25.132  1.00170.47           C
ATOM    406  O   SER    57     -51.201 -30.395  25.941  1.00170.47           O
ATOM    407  N   TRP    58     -51.010 -28.665  24.492  1.00 95.81           N
ATOM    408  CA  TRP    58     -52.331 -28.157  24.718  1.00 95.81           C
ATOM    409  CB  TRP    58     -52.618 -26.912  23.862  1.00 95.81           C
ATOM    410  CG  TRP    58     -51.771 -25.717  24.227  1.00 95.81           C
ATOM    411  CD2 TRP    58     -51.743 -24.492  23.480  1.00 95.81           C
ATOM    412  CD1 TRP    58     -50.907 -25.553  25.270  1.00 95.81           C
ATOM    413  NE1 TRP    58     -50.345 -24.298  25.223  1.00 95.81           N
ATOM    414  CE2 TRP    58     -50.851 -23.635  24.125  1.00 95.81           C
ATOM    415  CE3 TRP    58     -52.405 -24.114  22.347  1.00 95.81           C
ATOM    416  CZ2 TRP    58     -50.608 -22.379  23.644  1.00 95.81           C
ATOM    417  CZ3 TRP    58     -52.159 -22.847  21.867  1.00 95.81           C
ATOM    418  CH2 TRP    58     -51.279 -21.997  22.503  1.00 95.81           C
ATOM    419  C   TRP    58     -53.363 -29.197  24.366  1.00 95.81           C
ATOM    420  O   TRP    58     -54.146 -29.627  25.212  1.00 95.81           O
ATOM    421  N   ILE    59     -53.379 -29.602  23.084  1.00177.97           N
ATOM    422  CA  ILE    59     -54.258 -30.558  22.464  1.00177.97           C
ATOM    423  CB  ILE    59     -54.617 -30.228  21.031  1.00177.97           C
ATOM    424  CG2 ILE    59     -53.353 -30.069  20.207  1.00177.97           C
ATOM    425  CG1 ILE    59     -55.676 -31.183  20.456  1.00177.97           C
ATOM    426  CD1 ILE    59     -56.283 -30.700  19.141  1.00177.97           C
ATOM    427  C   ILE    59     -53.926 -32.004  22.746  1.00177.97           C
ATOM    428  O   ILE    59     -54.665 -32.888  22.332  1.00177.97           O
ATOM    429  N   GLY    60     -52.747 -32.342  23.299  1.00 44.52           N
ATOM    430  CA  GLY    60     -52.533 -33.742  23.577  1.00 44.52           C
ATOM    431  C   GLY    60     -51.830 -34.314  22.392  1.00 44.52           C
ATOM    432  O   GLY    60     -50.937 -33.685  21.827  1.00 44.52           O
ATOM    433  N   SER    61     -52.207 -35.541  21.992  1.00 76.41           N
ATOM    434  CA  SER    61     -51.552 -36.189  20.896  1.00 76.41           C
ATOM    435  CB  SER    61     -52.120 -37.590  20.611  1.00 76.41           C
ATOM    436  OG  SER    61     -51.431 -38.179  19.517  1.00 76.41           O
ATOM    437  C   SER    61     -51.759 -35.368  19.660  1.00 76.41           C
ATOM    438  O   SER    61     -50.957 -35.436  18.730  1.00 76.41           O
ATOM    439  N   SER    62     -52.858 -34.590  19.625  1.00 98.31           N
ATOM    440  CA  SER    62     -53.243 -33.774  18.505  1.00 98.31           C
ATOM    441  CB  SER    62     -54.715 -33.335  18.571  1.00 98.31           C
ATOM    442  OG  SER    62     -55.568 -34.464  18.456  1.00 98.31           O
ATOM    443  C   SER    62     -52.413 -32.530  18.419  1.00 98.31           C
ATOM    444  O   SER    62     -52.559 -31.765  17.467  1.00 98.31           O
ATOM    445  N   ALA    63     -51.509 -32.294  19.388  1.00 47.32           N
ATOM    446  CA  ALA    63     -50.742 -31.075  19.409  1.00 47.32           C
ATOM    447  CB  ALA    63     -49.693 -31.051  20.533  1.00 47.32           C
ATOM    448  C   ALA    63     -50.020 -30.942  18.118  1.00 47.32           C
ATOM    449  O   ALA    63     -49.905 -29.850  17.558  1.00 47.32           O
ATOM    450  N   GLY    64     -49.543 -32.073  17.593  1.00 38.17           N
ATOM    451  CA  GLY    64     -48.765 -32.039  16.397  1.00 38.17           C
ATOM    452  C   GLY    64     -49.561 -31.426  15.285  1.00 38.17           C
ATOM    453  O   GLY    64     -49.014 -30.679  14.476  1.00 38.17           O
ATOM    454  N   LEU    65     -50.882 -31.686  15.237  1.00112.91           N
ATOM    455  CA  LEU    65     -51.689 -31.271  14.121  1.00112.91           C
ATOM    456  CB  LEU    65     -53.185 -31.532  14.359  1.00112.91           C
ATOM    457  CG  LEU    65     -53.542 -33.012  14.588  1.00112.91           C
ATOM    458  CD1 LEU    65     -55.052 -33.187  14.814  1.00112.91           C
ATOM    459  CD2 LEU    65     -53.001 -33.903  13.458  1.00112.91           C
ATOM    460  C   LEU    65     -51.552 -29.793  13.925  1.00112.91           C
ATOM    461  O   LEU    65     -51.431 -29.335  12.790  1.00112.91           O
ATOM    462  N   MET    66     -51.594 -29.003  15.013  1.00133.12           N
ATOM    463  CA  MET    66     -51.492 -27.577  14.870  1.00133.12           C
ATOM    464  CB  MET    66     -51.733 -26.823  16.189  1.00133.12           C
ATOM    465  CG  MET    66     -53.197 -26.784  16.637  1.00133.12           C
ATOM    466  SD  MET    66     -53.903 -28.379  17.148  1.00133.12           S
ATOM    467  CE  MET    66     -54.564 -28.785  15.506  1.00133.12           C
ATOM    468  C   MET    66     -50.134 -27.185  14.375  1.00133.12           C
ATOM    469  O   MET    66     -50.005 -26.318  13.511  1.00133.12           O
ATOM    470  N   VAL    67     -49.074 -27.819  14.905  1.00 32.31           N
ATOM    471  CA  VAL    67     -47.743 -27.442  14.519  1.00 32.31           C
ATOM    472  CB  VAL    67     -46.691 -28.264  15.205  1.00 32.31           C
ATOM    473  CG1 VAL    67     -45.316 -27.851  14.656  1.00 32.31           C
ATOM    474  CG2 VAL    67     -46.839 -28.091  16.726  1.00 32.31           C
ATOM    475  C   VAL    67     -47.611 -27.689  13.053  1.00 32.31           C
ATOM    476  O   VAL    67     -47.058 -26.872  12.317  1.00 32.31           O
ATOM    477  N   ALA    68     -48.151 -28.829  12.589  1.00 30.19           N
ATOM    478  CA  ALA    68     -48.025 -29.196  11.212  1.00 30.19           C
ATOM    479  CB  ALA    68     -48.724 -30.529  10.894  1.00 30.19           C
ATOM    480  C   ALA    68     -48.668 -28.141  10.371  1.00 30.19           C
ATOM    481  O   ALA    68     -48.098 -27.697   9.375  1.00 30.19           O
ATOM    482  N   ALA    69     -49.858 -27.669  10.782  1.00 32.06           N
ATOM    483  CA  ALA    69     -50.576 -26.733   9.968  1.00 32.06           C
ATOM    484  CB  ALA    69     -51.920 -26.311  10.587  1.00 32.06           C
ATOM    485  C   ALA    69     -49.755 -25.488   9.792  1.00 32.06           C
ATOM    486  O   ALA    69     -49.682 -24.934   8.697  1.00 32.06           O
ATOM    487  N   ALA    70     -49.108 -25.027  10.877  1.00 52.91           N
ATOM    488  CA  ALA    70     -48.351 -23.803  10.911  1.00 52.91           C
ATOM    489  CB  ALA    70     -47.884 -23.436  12.330  1.00 52.91           C
ATOM    490  C   ALA    70     -47.126 -23.826  10.037  1.00 52.91           C
ATOM    491  O   ALA    70     -46.741 -22.795   9.490  1.00 52.91           O
ATOM    492  N   SER    71     -46.480 -24.995   9.878  1.00 92.94           N
ATOM    493  CA  SER    71     -45.176 -25.092   9.270  1.00 92.94           C
ATOM    494  CB  SER    71     -44.720 -26.552   9.096  1.00 92.94           C
ATOM    495  OG  SER    71     -43.435 -26.598   8.495  1.00 92.94           O
ATOM    496  C   SER    71     -45.059 -24.440   7.919  1.00 92.94           C
ATOM    497  O   SER    71     -44.089 -23.714   7.704  1.00 92.94           O
ATOM    498  N   PRO    72     -45.950 -24.619   6.988  1.00 84.58           N
ATOM    499  CA  PRO    72     -45.704 -24.054   5.684  1.00 84.58           C
ATOM    500  CD  PRO    72     -46.765 -25.820   6.915  1.00 84.58           C
ATOM    501  CB  PRO    72     -46.801 -24.619   4.788  1.00 84.58           C
ATOM    502  CG  PRO    72     -47.101 -25.995   5.422  1.00 84.58           C
ATOM    503  C   PRO    72     -45.565 -22.558   5.674  1.00 84.58           C
ATOM    504  O   PRO    72     -44.806 -22.051   4.849  1.00 84.58           O
ATOM    505  N   TYR    73     -46.326 -21.841   6.525  1.00 67.40           N
ATOM    506  CA  TYR    73     -46.290 -20.407   6.643  1.00 67.40           C
ATOM    507  CB  TYR    73     -47.511 -19.882   7.421  1.00 67.40           C
ATOM    508  CG  TYR    73     -47.445 -18.396   7.524  1.00 67.40           C
ATOM    509  CD1 TYR    73     -46.789 -17.784   8.568  1.00 67.40           C
ATOM    510  CD2 TYR    73     -48.051 -17.613   6.568  1.00 67.40           C
ATOM    511  CE1 TYR    73     -46.741 -16.411   8.652  1.00 67.40           C
ATOM    512  CE2 TYR    73     -48.006 -16.242   6.648  1.00 67.40           C
ATOM    513  CZ  TYR    73     -47.350 -15.639   7.692  1.00 67.40           C
ATOM    514  OH  TYR    73     -47.305 -14.231   7.775  1.00 67.40           O
ATOM    515  C   TYR    73     -45.047 -19.968   7.366  1.00 67.40           C
ATOM    516  O   TYR    73     -44.430 -18.964   7.015  1.00 67.40           O
ATOM    517  N   VAL    74     -44.670 -20.700   8.434  1.00 34.70           N
ATOM    518  CA  VAL    74     -43.522 -20.360   9.230  1.00 34.70           C
ATOM    519  CB  VAL    74     -43.336 -21.288  10.395  1.00 34.70           C
ATOM    520  CG1 VAL    74     -42.042 -20.896  11.128  1.00 34.70           C
ATOM    521  CG2 VAL    74     -44.595 -21.236  11.276  1.00 34.70           C
ATOM    522  C   VAL    74     -42.296 -20.465   8.380  1.00 34.70           C
ATOM    523  O   VAL    74     -41.391 -19.639   8.479  1.00 34.70           O
ATOM    524  N   ALA    75     -42.229 -21.501   7.525  1.00 29.31           N
ATOM    525  CA  ALA    75     -41.074 -21.698   6.697  1.00 29.31           C
ATOM    526  CB  ALA    75     -41.184 -22.952   5.813  1.00 29.31           C
ATOM    527  C   ALA    75     -40.927 -20.523   5.783  1.00 29.31           C
ATOM    528  O   ALA    75     -39.831 -19.997   5.597  1.00 29.31           O
ATOM    529  N   TRP    76     -42.053 -20.061   5.217  1.00 60.40           N
ATOM    530  CA  TRP    76     -42.060 -18.987   4.268  1.00 60.40           C
ATOM    531  CB  TRP    76     -43.483 -18.671   3.773  1.00 60.40           C
ATOM    532  CG  TRP    76     -43.584 -17.531   2.788  1.00 60.40           C
ATOM    533  CD2 TRP    76     -43.869 -16.172   3.156  1.00 60.40           C
ATOM    534  CD1 TRP    76     -43.458 -17.545   1.430  1.00 60.40           C
ATOM    535  NE1 TRP    76     -43.646 -16.279   0.927  1.00 60.40           N
ATOM    536  CE2 TRP    76     -43.900 -15.424   1.979  1.00 60.40           C
ATOM    537  CE3 TRP    76     -44.089 -15.595   4.374  1.00 60.40           C
ATOM    538  CZ2 TRP    76     -44.154 -14.082   2.003  1.00 60.40           C
ATOM    539  CZ3 TRP    76     -44.341 -14.242   4.395  1.00 60.40           C
ATOM    540  CH2 TRP    76     -44.374 -13.500   3.232  1.00 60.40           C
ATOM    541  C   TRP    76     -41.524 -17.758   4.929  1.00 60.40           C
ATOM    542  O   TRP    76     -40.779 -16.995   4.315  1.00 60.40           O
ATOM    543  N   MET    77     -41.899 -17.532   6.201  1.00115.76           N
ATOM    544  CA  MET    77     -41.507 -16.332   6.881  1.00115.76           C
ATOM    545  CB  MET    77     -42.073 -16.249   8.311  1.00115.76           C
ATOM    546  CG  MET    77     -41.835 -14.894   8.979  1.00115.76           C
ATOM    547  SD  MET    77     -42.838 -13.539   8.297  1.00115.76           S
ATOM    548  CE  MET    77     -44.407 -14.127   8.997  1.00115.76           C
ATOM    549  C   MET    77     -40.014 -16.247   6.989  1.00115.76           C
ATOM    550  O   MET    77     -39.414 -15.233   6.633  1.00115.76           O
ATOM    551  N   SER    78     -39.367 -17.330   7.453  1.00 80.87           N
ATOM    552  CA  SER    78     -37.949 -17.318   7.662  1.00 80.87           C
ATOM    553  CB  SER    78     -37.454 -18.613   8.320  1.00 80.87           C
ATOM    554  OG  SER    78     -36.051 -18.550   8.502  1.00 80.87           O
ATOM    555  C   SER    78     -37.240 -17.188   6.351  1.00 80.87           C
ATOM    556  O   SER    78     -36.262 -16.453   6.229  1.00 80.87           O
ATOM    557  N   VAL    79     -37.714 -17.915   5.325  1.00 37.82           N
ATOM    558  CA  VAL    79     -37.068 -17.914   4.045  1.00 37.82           C
ATOM    559  CB  VAL    79     -37.728 -18.852   3.078  1.00 37.82           C
ATOM    560  CG1 VAL    79     -37.008 -18.752   1.723  1.00 37.82           C
ATOM    561  CG2 VAL    79     -37.731 -20.261   3.691  1.00 37.82           C
ATOM    562  C   VAL    79     -37.130 -16.545   3.438  1.00 37.82           C
ATOM    563  O   VAL    79     -36.135 -16.039   2.923  1.00 37.82           O
ATOM    564  N   THR    80     -38.317 -15.912   3.490  1.00 50.63           N
ATOM    565  CA  THR    80     -38.547 -14.637   2.870  1.00 50.63           C
ATOM    566  CB  THR    80     -39.994 -14.246   2.857  1.00 50.63           C
ATOM    567  OG1 THR    80     -40.761 -15.247   2.204  1.00 50.63           O
ATOM    568  CG2 THR    80     -40.131 -12.912   2.101  1.00 50.63           C
ATOM    569  C   THR    80     -37.780 -13.550   3.567  1.00 50.63           C
ATOM    570  O   THR    80     -37.332 -12.597   2.933  1.00 50.63           O
ATOM    571  N   ALA    81     -37.609 -13.635   4.898  1.00 30.12           N
ATOM    572  CA  ALA    81     -36.928 -12.567   5.577  1.00 30.12           C
ATOM    573  CB  ALA    81     -36.791 -12.815   7.089  1.00 30.12           C
ATOM    574  C   ALA    81     -35.549 -12.457   5.008  1.00 30.12           C
ATOM    575  O   ALA    81     -35.063 -11.360   4.736  1.00 30.12           O
ATOM    576  N   GLY    82     -34.891 -13.607   4.782  1.00 21.25           N
ATOM    577  CA  GLY    82     -33.567 -13.589   4.239  1.00 21.25           C
ATOM    578  C   GLY    82     -33.631 -12.982   2.878  1.00 21.25           C
ATOM    579  O   GLY    82     -32.730 -12.247   2.477  1.00 21.25           O
ATOM    580  N   GLN    83     -34.698 -13.282   2.114  1.00101.48           N
ATOM    581  CA  GLN    83     -34.724 -12.768   0.782  1.00101.48           C
ATOM    582  CB  GLN    83     -35.848 -13.325  -0.122  1.00101.48           C
ATOM    583  CG  GLN    83     -37.277 -12.920   0.228  1.00101.48           C
ATOM    584  CD  GLN    83     -38.211 -13.671  -0.709  1.00101.48           C
ATOM    585  OE1 GLN    83     -39.415 -13.744  -0.465  1.00101.48           O
ATOM    586  NE2 GLN    83     -37.645 -14.256  -1.799  1.00101.48           N
ATOM    587  C   GLN    83     -34.786 -11.263   0.810  1.00101.48           C
ATOM    588  O   GLN    83     -34.122 -10.605   0.010  1.00101.48           O
ATOM    589  N   ALA    84     -35.583 -10.677   1.728  1.00 38.45           N
ATOM    590  CA  ALA    84     -35.755  -9.246   1.835  1.00 38.45           C
ATOM    591  CB  ALA    84     -36.846  -8.858   2.848  1.00 38.45           C
ATOM    592  C   ALA    84     -34.485  -8.563   2.263  1.00 38.45           C
ATOM    593  O   ALA    84     -34.129  -7.503   1.750  1.00 38.45           O
ATOM    594  N   GLU    85     -33.760  -9.144   3.232  1.00 69.85           N
ATOM    595  CA  GLU    85     -32.548  -8.525   3.686  1.00 69.85           C
ATOM    596  CB  GLU    85     -31.824  -9.349   4.764  1.00 69.85           C
ATOM    597  CG  GLU    85     -32.590  -9.480   6.081  1.00 69.85           C
ATOM    598  CD  GLU    85     -32.574  -8.123   6.768  1.00 69.85           C
ATOM    599  OE1 GLU    85     -32.340  -7.105   6.063  1.00 69.85           O
ATOM    600  OE2 GLU    85     -32.795  -8.086   8.008  1.00 69.85           O
ATOM    601  C   GLU    85     -31.631  -8.486   2.516  1.00 69.85           C
ATOM    602  O   GLU    85     -30.883  -7.529   2.324  1.00 69.85           O
ATOM    603  N   LEU    86     -31.667  -9.554   1.704  1.00141.77           N
ATOM    604  CA  LEU    86     -30.796  -9.624   0.571  1.00141.77           C
ATOM    605  CB  LEU    86     -30.908 -10.952  -0.195  1.00141.77           C
ATOM    606  CG  LEU    86     -30.459 -12.170   0.634  1.00141.77           C
ATOM    607  CD1 LEU    86     -30.477 -13.459  -0.204  1.00141.77           C
ATOM    608  CD2 LEU    86     -29.102 -11.915   1.310  1.00141.77           C
ATOM    609  C   LEU    86     -31.122  -8.520  -0.382  1.00141.77           C
ATOM    610  O   LEU    86     -30.229  -7.826  -0.864  1.00141.77           O
ATOM    611  N   THR    87     -32.418  -8.303  -0.666  1.00121.85           N
ATOM    612  CA  THR    87     -32.773  -7.279  -1.606  1.00121.85           C
ATOM    613  CB  THR    87     -34.223  -7.297  -2.010  1.00121.85           C
ATOM    614  OG1 THR    87     -34.486  -6.262  -2.945  1.00121.85           O
ATOM    615  CG2 THR    87     -35.109  -7.158  -0.774  1.00121.85           C
ATOM    616  C   THR    87     -32.395  -5.945  -1.048  1.00121.85           C
ATOM    617  O   THR    87     -32.047  -5.034  -1.796  1.00121.85           O
ATOM    618  N   ALA    88     -32.461  -5.776   0.286  1.00 35.14           N
ATOM    619  CA  ALA    88     -32.113  -4.506   0.851  1.00 35.14           C
ATOM    620  CB  ALA    88     -32.271  -4.475   2.380  1.00 35.14           C
ATOM    621  C   ALA    88     -30.671  -4.195   0.547  1.00 35.14           C
ATOM    622  O   ALA    88     -30.331  -3.085   0.142  1.00 35.14           O
ATOM    623  N   ALA    89     -29.770  -5.174   0.735  1.00 50.89           N
ATOM    624  CA  ALA    89     -28.376  -4.959   0.463  1.00 50.89           C
ATOM    625  CB  ALA    89     -27.501  -6.152   0.882  1.00 50.89           C
ATOM    626  C   ALA    89     -28.177  -4.754  -1.005  1.00 50.89           C
ATOM    627  O   ALA    89     -27.313  -3.988  -1.426  1.00 50.89           O
ATOM    628  N   GLN    90     -28.931  -5.496  -1.829  1.00157.04           N
ATOM    629  CA  GLN    90     -28.762  -5.421  -3.253  1.00157.04           C
ATOM    630  CB  GLN    90     -29.404  -6.590  -4.003  1.00157.04           C
ATOM    631  CG  GLN    90     -30.922  -6.649  -3.921  1.00157.04           C
ATOM    632  CD  GLN    90     -31.272  -7.947  -4.606  1.00157.04           C
ATOM    633  OE1 GLN    90     -30.690  -8.972  -4.257  1.00157.04           O
ATOM    634  NE2 GLN    90     -32.201  -7.914  -5.598  1.00157.04           N
ATOM    635  C   GLN    90     -29.280  -4.141  -3.823  1.00157.04           C
ATOM    636  O   GLN    90     -28.737  -3.626  -4.796  1.00157.04           O
ATOM    637  N   VAL    91     -30.380  -3.604  -3.283  1.00126.23           N
ATOM    638  CA  VAL    91     -30.866  -2.372  -3.823  1.00126.23           C
ATOM    639  CB  VAL    91     -32.196  -2.014  -3.285  1.00126.23           C
ATOM    640  CG1 VAL    91     -33.260  -2.925  -3.922  1.00126.23           C
ATOM    641  CG2 VAL    91     -32.073  -2.297  -1.803  1.00126.23           C
ATOM    642  C   VAL    91     -29.847  -1.297  -3.577  1.00126.23           C
ATOM    643  O   VAL    91     -29.699  -0.390  -4.395  1.00126.23           O
ATOM    644  N   ARG    92     -29.152  -1.332  -2.420  1.00157.65           N
ATOM    645  CA  ARG    92     -28.130  -0.355  -2.146  1.00157.65           C
ATOM    646  CB  ARG    92     -27.678  -0.301  -0.673  1.00157.65           C
ATOM    647  CG  ARG    92     -27.046  -1.583  -0.135  1.00157.65           C
ATOM    648  CD  ARG    92     -26.617  -1.471   1.331  1.00157.65           C
ATOM    649  NE  ARG    92     -25.572  -0.412   1.409  1.00157.65           N
ATOM    650  CZ  ARG    92     -25.526   0.422   2.488  1.00157.65           C
ATOM    651  NH1 ARG    92     -26.423   0.272   3.505  1.00157.65           N
ATOM    652  NH2 ARG    92     -24.587   1.412   2.545  1.00157.65           N
ATOM    653  C   ARG    92     -26.923  -0.604  -3.000  1.00157.65           C
ATOM    654  O   ARG    92     -26.313   0.335  -3.509  1.00157.65           O
ATOM    655  N   VAL    93     -26.543  -1.882  -3.192  1.00113.30           N
ATOM    656  CA  VAL    93     -25.381  -2.161  -3.983  1.00113.30           C
ATOM    657  CB  VAL    93     -25.062  -3.631  -4.131  1.00113.30           C
ATOM    658  CG1 VAL    93     -24.891  -4.232  -2.727  1.00113.30           C
ATOM    659  CG2 VAL    93     -26.106  -4.327  -5.013  1.00113.30           C
ATOM    660  C   VAL    93     -25.672  -1.613  -5.338  1.00113.30           C
ATOM    661  O   VAL    93     -24.796  -1.060  -6.002  1.00113.30           O
ATOM    662  N   ALA    94     -26.939  -1.735  -5.771  1.00 48.24           N
ATOM    663  CA  ALA    94     -27.307  -1.273  -7.071  1.00 48.24           C
ATOM    664  CB  ALA    94     -28.797  -1.499  -7.376  1.00 48.24           C
ATOM    665  C   ALA    94     -27.037   0.200  -7.191  1.00 48.24           C
ATOM    666  O   ALA    94     -26.453   0.645  -8.178  1.00 48.24           O
ATOM    667  N   ALA    95     -27.444   0.993  -6.182  1.00 44.76           N
ATOM    668  CA  ALA    95     -27.297   2.431  -6.201  1.00 44.76           C
ATOM    669  CB  ALA    95     -27.992   3.112  -5.008  1.00 44.76           C
ATOM    670  C   ALA    95     -25.859   2.829  -6.159  1.00 44.76           C
ATOM    671  O   ALA    95     -25.430   3.723  -6.886  1.00 44.76           O
ATOM    672  N   ALA    96     -25.064   2.151  -5.316  1.00 45.64           N
ATOM    673  CA  ALA    96     -23.682   2.495  -5.170  1.00 45.64           C
ATOM    674  CB  ALA    96     -22.930   1.559  -4.208  1.00 45.64           C
ATOM    675  C   ALA    96     -23.075   2.347  -6.522  1.00 45.64           C
ATOM    676  O   ALA    96     -22.151   3.074  -6.877  1.00 45.64           O
ATOM    677  N   ALA    97     -23.564   1.375  -7.311  1.00 36.08           N
ATOM    678  CA  ALA    97     -23.018   1.184  -8.622  1.00 36.08           C
ATOM    679  CB  ALA    97     -23.671   0.012  -9.376  1.00 36.08           C
ATOM    680  C   ALA    97     -23.237   2.422  -9.441  1.00 36.08           C
ATOM    681  O   ALA    97     -22.347   2.849 -10.174  1.00 36.08           O
ATOM    682  N   TYR    98     -24.437   3.028  -9.347  1.00 60.91           N
ATOM    683  CA  TYR    98     -24.758   4.229 -10.078  1.00 60.91           C
ATOM    684  CB  TYR    98     -26.228   4.637  -9.858  1.00 60.91           C
ATOM    685  CG  TYR    98     -26.433   6.034 -10.331  1.00 60.91           C
ATOM    686  CD1 TYR    98     -26.594   6.325 -11.666  1.00 60.91           C
ATOM    687  CD2 TYR    98     -26.479   7.061  -9.417  1.00 60.91           C
ATOM    688  CE1 TYR    98     -26.787   7.623 -12.079  1.00 60.91           C
ATOM    689  CE2 TYR    98     -26.672   8.359  -9.824  1.00 60.91           C
ATOM    690  CZ  TYR    98     -26.826   8.642 -11.159  1.00 60.91           C
ATOM    691  OH  TYR    98     -27.024   9.973 -11.584  1.00 60.91           O
ATOM    692  C   TYR    98     -23.894   5.360  -9.616  1.00 60.91           C
ATOM    693  O   TYR    98     -23.361   6.119 -10.425  1.00 60.91           O
ATOM    694  N   GLU    99     -23.723   5.494  -8.291  1.00 98.65           N
ATOM    695  CA  GLU    99     -22.984   6.597  -7.751  1.00 98.65           C
ATOM    696  CB  GLU    99     -23.071   6.684  -6.216  1.00 98.65           C
ATOM    697  CG  GLU    99     -22.706   5.400  -5.475  1.00 98.65           C
ATOM    698  CD  GLU    99     -23.109   5.617  -4.024  1.00 98.65           C
ATOM    699  OE1 GLU    99     -22.703   6.662  -3.450  1.00 98.65           O
ATOM    700  OE2 GLU    99     -23.842   4.753  -3.474  1.00 98.65           O
ATOM    701  C   GLU    99     -21.556   6.539  -8.195  1.00 98.65           C
ATOM    702  O   GLU    99     -20.944   7.579  -8.427  1.00 98.65           O
ATOM    703  N   THR   100     -20.972   5.331  -8.306  1.00103.53           N
ATOM    704  CA  THR   100     -19.603   5.228  -8.732  1.00103.53           C
ATOM    705  CB  THR   100     -19.028   3.848  -8.585  1.00103.53           C
ATOM    706  OG1 THR   100     -17.619   3.890  -8.757  1.00103.53           O
ATOM    707  CG2 THR   100     -19.658   2.920  -9.635  1.00103.53           C
ATOM    708  C   THR   100     -19.476   5.635 -10.178  1.00103.53           C
ATOM    709  O   THR   100     -18.497   6.270 -10.564  1.00103.53           O
ATOM    710  N   ALA   101     -20.454   5.251 -11.023  1.00 43.81           N
ATOM    711  CA  ALA   101     -20.431   5.530 -12.437  1.00 43.81           C
ATOM    712  CB  ALA   101     -21.588   4.854 -13.193  1.00 43.81           C
ATOM    713  C   ALA   101     -20.535   7.000 -12.692  1.00 43.81           C
ATOM    714  O   ALA   101     -19.924   7.528 -13.622  1.00 43.81           O
ATOM    715  N   TYR   102     -21.369   7.688 -11.896  1.00 57.36           N
ATOM    716  CA  TYR   102     -21.568   9.104 -12.018  1.00 57.36           C
ATOM    717  CB  TYR   102     -22.663   9.593 -11.053  1.00 57.36           C
ATOM    718  CG  TYR   102     -22.971  11.029 -11.305  1.00 57.36           C
ATOM    719  CD1 TYR   102     -22.192  12.025 -10.765  1.00 57.36           C
ATOM    720  CD2 TYR   102     -24.057  11.375 -12.076  1.00 57.36           C
ATOM    721  CE1 TYR   102     -22.491  13.347 -10.995  1.00 57.36           C
ATOM    722  CE2 TYR   102     -24.362  12.695 -12.310  1.00 57.36           C
ATOM    723  CZ  TYR   102     -23.576  13.683 -11.769  1.00 57.36           C
ATOM    724  OH  TYR   102     -23.885  15.039 -12.006  1.00 57.36           O
ATOM    725  C   TYR   102     -20.279   9.780 -11.667  1.00 57.36           C
ATOM    726  O   TYR   102     -19.866  10.734 -12.325  1.00 57.36           O
ATOM    727  N   GLY   103     -19.593   9.282 -10.619  1.00 36.57           N
ATOM    728  CA  GLY   103     -18.392   9.921 -10.168  1.00 36.57           C
ATOM    729  C   GLY   103     -17.375   9.932 -11.278  1.00 36.57           C
ATOM    730  O   GLY   103     -16.715  10.944 -11.506  1.00 36.57           O
ATOM    731  N   LEU   104     -17.203   8.787 -11.969  1.00 73.60           N
ATOM    732  CA  LEU   104     -16.252   8.607 -13.037  1.00 73.60           C
ATOM    733  CB  LEU   104     -16.026   7.131 -13.404  1.00 73.60           C
ATOM    734  CG  LEU   104     -15.009   6.940 -14.548  1.00 73.60           C
ATOM    735  CD1 LEU   104     -13.604   7.412 -14.138  1.00 73.60           C
ATOM    736  CD2 LEU   104     -15.026   5.498 -15.081  1.00 73.60           C
ATOM    737  C   LEU   104     -16.662   9.301 -14.303  1.00 73.60           C
ATOM    738  O   LEU   104     -15.803   9.701 -15.086  1.00 73.60           O
ATOM    739  N   THR   105     -17.975   9.408 -14.587  1.00142.59           N
ATOM    740  CA  THR   105     -18.345  10.004 -15.841  1.00142.59           C
ATOM    741  CB  THR   105     -19.806   9.952 -16.187  1.00142.59           C
ATOM    742  OG1 THR   105     -20.595  10.402 -15.098  1.00142.59           O
ATOM    743  CG2 THR   105     -20.187   8.539 -16.628  1.00142.59           C
ATOM    744  C   THR   105     -17.928  11.436 -15.902  1.00142.59           C
ATOM    745  O   THR   105     -18.050  12.187 -14.935  1.00142.59           O
ATOM    746  N   VAL   106     -17.416  11.840 -17.086  1.00 58.81           N
ATOM    747  CA  VAL   106     -16.972  13.187 -17.311  1.00 58.81           C
ATOM    748  CB  VAL   106     -16.188  13.340 -18.583  1.00 58.81           C
ATOM    749  CG1 VAL   106     -15.806  14.817 -18.768  1.00 58.81           C
ATOM    750  CG2 VAL   106     -14.983  12.383 -18.531  1.00 58.81           C
ATOM    751  C   VAL   106     -18.202  14.038 -17.409  1.00 58.81           C
ATOM    752  O   VAL   106     -19.166  13.669 -18.077  1.00 58.81           O
ATOM    753  N   PRO   107     -18.192  15.184 -16.780  1.00 77.12           N
ATOM    754  CA  PRO   107     -19.352  16.035 -16.767  1.00 77.12           C
ATOM    755  CD  PRO   107     -17.324  15.419 -15.639  1.00 77.12           C
ATOM    756  CB  PRO   107     -19.030  17.153 -15.779  1.00 77.12           C
ATOM    757  CG  PRO   107     -18.037  16.497 -14.800  1.00 77.12           C
ATOM    758  C   PRO   107     -19.646  16.509 -18.152  1.00 77.12           C
ATOM    759  O   PRO   107     -18.706  16.702 -18.922  1.00 77.12           O
ATOM    760  N   PRO   108     -20.891  16.700 -18.493  1.00153.87           N
ATOM    761  CA  PRO   108     -21.261  17.088 -19.821  1.00153.87           C
ATOM    762  CD  PRO   108     -22.020  16.237 -17.711  1.00153.87           C
ATOM    763  CB  PRO   108     -22.791  17.028 -19.869  1.00153.87           C
ATOM    764  CG  PRO   108     -23.227  16.898 -18.395  1.00153.87           C
ATOM    765  C   PRO   108     -20.663  18.391 -20.247  1.00153.87           C
ATOM    766  O   PRO   108     -20.310  18.501 -21.420  1.00153.87           O
ATOM    767  N   PRO   109     -20.562  19.362 -19.380  1.00 93.95           N
ATOM    768  CA  PRO   109     -19.969  20.619 -19.761  1.00 93.95           C
ATOM    769  CD  PRO   109     -21.565  19.530 -18.341  1.00 93.95           C
ATOM    770  CB  PRO   109     -20.320  21.597 -18.643  1.00 93.95           C
ATOM    771  CG  PRO   109     -21.642  21.043 -18.082  1.00 93.95           C
ATOM    772  C   PRO   109     -18.502  20.496 -20.023  1.00 93.95           C
ATOM    773  O   PRO   109     -17.980  21.238 -20.854  1.00 93.95           O
ATOM    774  N   VAL   110     -17.819  19.573 -19.324  1.00 36.44           N
ATOM    775  CA  VAL   110     -16.406  19.412 -19.494  1.00 36.44           C
ATOM    776  CB  VAL   110     -15.824  18.377 -18.576  1.00 36.44           C
ATOM    777  CG1 VAL   110     -14.343  18.170 -18.937  1.00 36.44           C
ATOM    778  CG2 VAL   110     -16.054  18.828 -17.124  1.00 36.44           C
ATOM    779  C   VAL   110     -16.159  18.953 -20.895  1.00 36.44           C
ATOM    780  O   VAL   110     -15.184  19.354 -21.527  1.00 36.44           O
ATOM    781  N   ILE   111     -17.030  18.067 -21.412  1.00 39.13           N
ATOM    782  CA  ILE   111     -16.839  17.553 -22.738  1.00 39.13           C
ATOM    783  CB  ILE   111     -17.839  16.491 -23.090  1.00 39.13           C
ATOM    784  CG2 ILE   111     -17.640  16.115 -24.569  1.00 39.13           C
ATOM    785  CG1 ILE   111     -17.704  15.299 -22.128  1.00 39.13           C
ATOM    786  CD1 ILE   111     -18.867  14.312 -22.212  1.00 39.13           C
ATOM    787  C   ILE   111     -16.984  18.657 -23.746  1.00 39.13           C
ATOM    788  O   ILE   111     -16.154  18.811 -24.640  1.00 39.13           O
ATOM    789  N   ALA   112     -18.039  19.477 -23.606  1.00 38.69           N
ATOM    790  CA  ALA   112     -18.333  20.518 -24.553  1.00 38.69           C
ATOM    791  CB  ALA   112     -19.624  21.282 -24.216  1.00 38.69           C
ATOM    792  C   ALA   112     -17.227  21.519 -24.585  1.00 38.69           C
ATOM    793  O   ALA   112     -16.917  22.063 -25.643  1.00 38.69           O
ATOM    794  N   GLU   113     -16.610  21.809 -23.424  1.00 31.38           N
ATOM    795  CA  GLU   113     -15.594  22.821 -23.397  1.00 31.38           C
ATOM    796  CB  GLU   113     -14.967  23.033 -22.009  1.00 31.38           C
ATOM    797  CG  GLU   113     -15.902  23.689 -20.993  1.00 31.38           C
ATOM    798  CD  GLU   113     -15.081  24.005 -19.749  1.00 31.38           C
ATOM    799  OE1 GLU   113     -13.846  23.758 -19.779  1.00 31.38           O
ATOM    800  OE2 GLU   113     -15.676  24.500 -18.755  1.00 31.38           O
ATOM    801  C   GLU   113     -14.485  22.417 -24.315  1.00 31.38           C
ATOM    802  O   GLU   113     -13.971  23.234 -25.078  1.00 31.38           O
ATOM    803  N   ASN   114     -14.101  21.131 -24.271  1.00 52.29           N
ATOM    804  CA  ASN   114     -13.037  20.619 -25.083  1.00 52.29           C
ATOM    805  CB  ASN   114     -12.803  19.124 -24.794  1.00 52.29           C
ATOM    806  CG  ASN   114     -11.831  18.546 -25.807  1.00 52.29           C
ATOM    807  OD1 ASN   114     -12.244  18.203 -26.913  1.00 52.29           O
ATOM    808  ND2 ASN   114     -10.530  18.417 -25.434  1.00 52.29           N
ATOM    809  C   ASN   114     -13.407  20.778 -26.523  1.00 52.29           C
ATOM    810  O   ASN   114     -12.572  21.149 -27.346  1.00 52.29           O
ATOM    811  N   ARG   115     -14.680  20.503 -26.864  1.00111.58           N
ATOM    812  CA  ARG   115     -15.124  20.612 -28.224  1.00111.58           C
ATOM    813  CB  ARG   115     -16.573  20.128 -28.439  1.00111.58           C
ATOM    814  CG  ARG   115     -16.699  18.663 -28.882  1.00111.58           C
ATOM    815  CD  ARG   115     -16.029  17.624 -27.981  1.00111.58           C
ATOM    816  NE  ARG   115     -14.555  17.744 -28.170  1.00111.58           N
ATOM    817  CZ  ARG   115     -13.935  17.220 -29.271  1.00111.58           C
ATOM    818  NH1 ARG   115     -14.656  16.616 -30.259  1.00111.58           N
ATOM    819  NH2 ARG   115     -12.581  17.320 -29.401  1.00111.58           N
ATOM    820  C   ARG   115     -15.024  22.032 -28.702  1.00111.58           C
ATOM    821  O   ARG   115     -14.647  22.272 -29.847  1.00111.58           O
ATOM    822  N   ALA   116     -15.376  23.014 -27.849  1.00 29.75           N
ATOM    823  CA  ALA   116     -15.346  24.404 -28.225  1.00 29.75           C
ATOM    824  CB  ALA   116     -15.910  25.328 -27.133  1.00 29.75           C
ATOM    825  C   ALA   116     -13.941  24.837 -28.489  1.00 29.75           C
ATOM    826  O   ALA   116     -13.686  25.594 -29.425  1.00 29.75           O
ATOM    827  N   GLU   117     -12.992  24.371 -27.655  1.00 26.24           N
ATOM    828  CA  GLU   117     -11.613  24.748 -27.781  1.00 26.24           C
ATOM    829  CB  GLU   117     -10.732  24.128 -26.684  1.00 26.24           C
ATOM    830  CG  GLU   117      -9.256  24.514 -26.793  1.00 26.24           C
ATOM    831  CD  GLU   117      -8.515  23.834 -25.652  1.00 26.24           C
ATOM    832  OE1 GLU   117      -9.195  23.191 -24.808  1.00 26.24           O
ATOM    833  OE2 GLU   117      -7.260  23.946 -25.610  1.00 26.24           O
ATOM    834  C   GLU   117     -11.107  24.254 -29.098  1.00 26.24           C
ATOM    835  O   GLU   117     -10.339  24.930 -29.780  1.00 26.24           O
ATOM    836  N   LEU   118     -11.545  23.051 -29.498  1.00 46.91           N
ATOM    837  CA  LEU   118     -11.108  22.476 -30.735  1.00 46.91           C
ATOM    838  CB  LEU   118     -11.819  21.138 -31.014  1.00 46.91           C
ATOM    839  CG  LEU   118     -11.407  20.442 -32.322  1.00 46.91           C
ATOM    840  CD1 LEU   118      -9.960  19.935 -32.262  1.00 46.91           C
ATOM    841  CD2 LEU   118     -12.413  19.342 -32.701  1.00 46.91           C
ATOM    842  C   LEU   118     -11.505  23.423 -31.818  1.00 46.91           C
ATOM    843  O   LEU   118     -10.730  23.696 -32.732  1.00 46.91           O
ATOM    844  N   MET   119     -12.732  23.959 -31.718  1.00 67.68           N
ATOM    845  CA  MET   119     -13.275  24.865 -32.690  1.00 67.68           C
ATOM    846  CB  MET   119     -14.733  25.252 -32.390  1.00 67.68           C
ATOM    847  CG  MET   119     -15.384  26.089 -33.492  1.00 67.68           C
ATOM    848  SD  MET   119     -17.128  26.505 -33.187  1.00 67.68           S
ATOM    849  CE  MET   119     -17.741  24.806 -33.380  1.00 67.68           C
ATOM    850  C   MET   119     -12.468  26.126 -32.716  1.00 67.68           C
ATOM    851  O   MET   119     -12.208  26.686 -33.780  1.00 67.68           O
ATOM    852  N   ILE   120     -12.053  26.614 -31.535  1.00 34.23           N
ATOM    853  CA  ILE   120     -11.340  27.854 -31.473  1.00 34.23           C
ATOM    854  CB  ILE   120     -11.052  28.279 -30.062  1.00 34.23           C
ATOM    855  CG2 ILE   120     -10.147  29.520 -30.118  1.00 34.23           C
ATOM    856  CG1 ILE   120     -12.359  28.500 -29.282  1.00 34.23           C
ATOM    857  CD1 ILE   120     -12.153  28.637 -27.774  1.00 34.23           C
ATOM    858  C   ILE   120     -10.023  27.717 -32.172  1.00 34.23           C
ATOM    859  O   ILE   120      -9.653  28.565 -32.981  1.00 34.23           O
ATOM    860  N   LEU   121      -9.284  26.630 -31.887  1.00109.85           N
ATOM    861  CA  LEU   121      -7.972  26.450 -32.436  1.00109.85           C
ATOM    862  CB  LEU   121      -7.199  25.266 -31.839  1.00109.85           C
ATOM    863  CG  LEU   121      -6.649  25.544 -30.431  1.00109.85           C
ATOM    864  CD1 LEU   121      -7.761  25.770 -29.403  1.00109.85           C
ATOM    865  CD2 LEU   121      -5.668  24.448 -30.010  1.00109.85           C
ATOM    866  C   LEU   121      -7.981  26.270 -33.920  1.00109.85           C
ATOM    867  O   LEU   121      -7.052  26.731 -34.582  1.00109.85           O
ATOM    868  N   ILE   122      -8.970  25.559 -34.500  1.00164.74           N
ATOM    869  CA  ILE   122      -8.857  25.394 -35.922  1.00164.74           C
ATOM    870  CB  ILE   122      -9.697  24.333 -36.593  1.00164.74           C
ATOM    871  CG2 ILE   122      -9.302  22.990 -35.960  1.00164.74           C
ATOM    872  CG1 ILE   122     -11.201  24.608 -36.541  1.00164.74           C
ATOM    873  CD1 ILE   122     -11.799  24.360 -35.171  1.00164.74           C
ATOM    874  C   ILE   122      -9.072  26.691 -36.645  1.00164.74           C
ATOM    875  O   ILE   122      -8.391  26.972 -37.629  1.00164.74           O
ATOM    876  N   ALA   123     -10.021  27.527 -36.186  1.00 37.89           N
ATOM    877  CA  ALA   123     -10.320  28.735 -36.906  1.00 37.89           C
ATOM    878  CB  ALA   123     -11.428  29.568 -36.238  1.00 37.89           C
ATOM    879  C   ALA   123      -9.097  29.605 -36.987  1.00 37.89           C
ATOM    880  O   ALA   123      -8.820  30.194 -38.031  1.00 37.89           O
ATOM    881  N   THR   124      -8.353  29.711 -35.872  1.00 79.81           N
ATOM    882  CA  THR   124      -7.178  30.527 -35.700  1.00 79.81           C
ATOM    883  CB  THR   124      -6.820  30.718 -34.254  1.00 79.81           C
ATOM    884  OG1 THR   124      -6.487  29.473 -33.656  1.00 79.81           O
ATOM    885  CG2 THR   124      -8.026  31.345 -33.534  1.00 79.81           C
ATOM    886  C   THR   124      -5.963  29.970 -36.392  1.00 79.81           C
ATOM    887  O   THR   124      -5.006  30.704 -36.620  1.00 79.81           O
ATOM    888  N   ASN   125      -5.920  28.659 -36.697  1.00142.10           N
ATOM    889  CA  ASN   125      -4.694  28.074 -37.182  1.00142.10           C
ATOM    890  CB  ASN   125      -4.736  26.537 -37.079  1.00142.10           C
ATOM    891  CG  ASN   125      -3.320  25.984 -37.040  1.00142.10           C
ATOM    892  OD1 ASN   125      -2.376  26.693 -36.697  1.00142.10           O
ATOM    893  ND2 ASN   125      -3.167  24.677 -37.385  1.00142.10           N
ATOM    894  C   ASN   125      -4.442  28.425 -38.626  1.00142.10           C
ATOM    895  O   ASN   125      -4.388  27.549 -39.489  1.00142.10           O
ATOM    896  N   LEU   126      -4.257  29.725 -38.928  1.00117.74           N
ATOM    897  CA  LEU   126      -3.966  30.168 -40.264  1.00117.74           C
ATOM    898  CB  LEU   126      -4.071  31.707 -40.373  1.00117.74           C
ATOM    899  CG  LEU   126      -3.953  32.341 -41.781  1.00117.74           C
ATOM    900  CD1 LEU   126      -4.099  33.869 -41.683  1.00117.74           C
ATOM    901  CD2 LEU   126      -2.663  31.957 -42.526  1.00117.74           C
ATOM    902  C   LEU   126      -2.570  29.736 -40.612  1.00117.74           C
ATOM    903  O   LEU   126      -2.316  29.204 -41.693  1.00117.74           O
ATOM    904  N   LEU   127      -1.630  29.987 -39.682  1.00136.49           N
ATOM    905  CA  LEU   127      -0.237  29.676 -39.827  1.00136.49           C
ATOM    906  CB  LEU   127       0.609  30.318 -38.712  1.00136.49           C
ATOM    907  CG  LEU   127       2.128  30.124 -38.868  1.00136.49           C
ATOM    908  CD1 LEU   127       2.572  28.679 -38.585  1.00136.49           C
ATOM    909  CD2 LEU   127       2.591  30.632 -40.241  1.00136.49           C
ATOM    910  C   LEU   127      -0.077  28.186 -39.773  1.00136.49           C
ATOM    911  O   LEU   127       0.776  27.617 -40.452  1.00136.49           O
ATOM    912  N   GLY   128      -0.895  27.504 -38.949  1.00 20.80           N
ATOM    913  CA  GLY   128      -0.775  26.079 -38.831  1.00 20.80           C
ATOM    914  C   GLY   128       0.112  25.793 -37.661  1.00 20.80           C
ATOM    915  O   GLY   128       0.473  24.646 -37.404  1.00 20.80           O
ATOM    916  N   GLN   129       0.490  26.853 -36.925  1.00102.50           N
ATOM    917  CA  GLN   129       1.362  26.742 -35.791  1.00102.50           C
ATOM    918  CB  GLN   129       1.800  28.112 -35.244  1.00102.50           C
ATOM    919  CG  GLN   129       2.730  28.016 -34.033  1.00102.50           C
ATOM    920  CD  GLN   129       3.091  29.431 -33.602  1.00102.50           C
ATOM    921  OE1 GLN   129       3.360  30.294 -34.436  1.00102.50           O
ATOM    922  NE2 GLN   129       3.093  29.680 -32.265  1.00102.50           N
ATOM    923  C   GLN   129       0.679  25.992 -34.676  1.00102.50           C
ATOM    924  O   GLN   129       1.322  25.234 -33.953  1.00102.50           O
ATOM    925  N   ASN   130      -0.644  26.201 -34.519  1.00 82.54           N
ATOM    926  CA  ASN   130      -1.488  25.694 -33.461  1.00 82.54           C
ATOM    927  CB  ASN   130      -2.877  26.352 -33.431  1.00 82.54           C
ATOM    928  CG  ASN   130      -2.742  27.739 -32.823  1.00 82.54           C
ATOM    929  OD1 ASN   130      -1.925  27.960 -31.932  1.00 82.54           O
ATOM    930  ND2 ASN   130      -3.574  28.697 -33.309  1.00 82.54           N
ATOM    931  C   ASN   130      -1.724  24.215 -33.521  1.00 82.54           C
ATOM    932  O   ASN   130      -2.141  23.620 -32.527  1.00 82.54           O
ATOM    933  N   THR   131      -1.459  23.572 -34.667  1.00159.00           N
ATOM    934  CA  THR   131      -1.916  22.233 -34.900  1.00159.00           C
ATOM    935  CB  THR   131      -1.548  21.717 -36.268  1.00159.00           C
ATOM    936  OG1 THR   131      -2.290  20.544 -36.540  1.00159.00           O
ATOM    937  CG2 THR   131      -0.043  21.437 -36.392  1.00159.00           C
ATOM    938  C   THR   131      -1.536  21.266 -33.808  1.00159.00           C
ATOM    939  O   THR   131      -2.334  20.364 -33.554  1.00159.00           O
ATOM    940  N   PRO   132      -0.425  21.323 -33.123  1.00 66.37           N
ATOM    941  CA  PRO   132      -0.185  20.339 -32.104  1.00 66.37           C
ATOM    942  CD  PRO   132       0.792  21.993 -33.551  1.00 66.37           C
ATOM    943  CB  PRO   132       1.230  20.608 -31.598  1.00 66.37           C
ATOM    944  CG  PRO   132       1.927  21.276 -32.799  1.00 66.37           C
ATOM    945  C   PRO   132      -1.236  20.403 -31.039  1.00 66.37           C
ATOM    946  O   PRO   132      -1.563  19.362 -30.473  1.00 66.37           O
ATOM    947  N   ALA   133      -1.744  21.613 -30.730  1.00 37.12           N
ATOM    948  CA  ALA   133      -2.768  21.805 -29.741  1.00 37.12           C
ATOM    949  CB  ALA   133      -3.021  23.290 -29.432  1.00 37.12           C
ATOM    950  C   ALA   133      -4.047  21.203 -30.231  1.00 37.12           C
ATOM    951  O   ALA   133      -4.806  20.619 -29.458  1.00 37.12           O
ATOM    952  N   ILE   134      -4.325  21.334 -31.543  1.00 79.62           N
ATOM    953  CA  ILE   134      -5.561  20.820 -32.054  1.00 79.62           C
ATOM    954  CB  ILE   134      -5.735  21.006 -33.538  1.00 79.62           C
ATOM    955  CG2 ILE   134      -6.949  20.165 -33.966  1.00 79.62           C
ATOM    956  CG1 ILE   134      -5.861  22.494 -33.911  1.00 79.62           C
ATOM    957  CD1 ILE   134      -4.560  23.278 -33.776  1.00 79.62           C
ATOM    958  C   ILE   134      -5.587  19.347 -31.804  1.00 79.62           C
ATOM    959  O   ILE   134      -6.589  18.807 -31.343  1.00 79.62           O
ATOM    960  N   ALA   135      -4.474  18.661 -32.113  1.00 37.69           N
ATOM    961  CA  ALA   135      -4.353  17.241 -31.937  1.00 37.69           C
ATOM    962  CB  ALA   135      -3.035  16.689 -32.506  1.00 37.69           C
ATOM    963  C   ALA   135      -4.396  16.898 -30.486  1.00 37.69           C
ATOM    964  O   ALA   135      -4.941  15.862 -30.113  1.00 37.69           O
ATOM    965  N   VAL   136      -3.783  17.737 -29.630  1.00 24.97           N
ATOM    966  CA  VAL   136      -3.764  17.462 -28.221  1.00 24.97           C
ATOM    967  CB  VAL   136      -2.999  18.479 -27.428  1.00 24.97           C
ATOM    968  CG1 VAL   136      -3.190  18.169 -25.934  1.00 24.97           C
ATOM    969  CG2 VAL   136      -1.530  18.453 -27.883  1.00 24.97           C
ATOM    970  C   VAL   136      -5.173  17.483 -27.726  1.00 24.97           C
ATOM    971  O   VAL   136      -5.566  16.667 -26.896  1.00 24.97           O
ATOM    972  N   ASN   137      -5.971  18.433 -28.241  1.00 72.29           N
ATOM    973  CA  ASN   137      -7.337  18.589 -27.840  1.00 72.29           C
ATOM    974  CB  ASN   137      -7.990  19.793 -28.545  1.00 72.29           C
ATOM    975  CG  ASN   137      -9.354  20.043 -27.927  1.00 72.29           C
ATOM    976  OD1 ASN   137     -10.278  19.256 -28.122  1.00 72.29           O
ATOM    977  ND2 ASN   137      -9.487  21.164 -27.168  1.00 72.29           N
ATOM    978  C   ASN   137      -8.084  17.340 -28.197  1.00 72.29           C
ATOM    979  O   ASN   137      -8.961  16.905 -27.452  1.00 72.29           O
ATOM    980  N   GLU   138      -7.763  16.740 -29.363  1.00 77.07           N
ATOM    981  CA  GLU   138      -8.406  15.539 -29.826  1.00 77.07           C
ATOM    982  CB  GLU   138      -7.993  15.145 -31.255  1.00 77.07           C
ATOM    983  CG  GLU   138      -8.612  16.023 -32.344  1.00 77.07           C
ATOM    984  CD  GLU   138     -10.068  15.605 -32.510  1.00 77.07           C
ATOM    985  OE1 GLU   138     -10.636  15.029 -31.544  1.00 77.07           O
ATOM    986  OE2 GLU   138     -10.632  15.854 -33.609  1.00 77.07           O
ATOM    987  C   GLU   138      -8.079  14.379 -28.930  1.00 77.07           C
ATOM    988  O   GLU   138      -8.945  13.557 -28.633  1.00 77.07           O
ATOM    989  N   ALA   139      -6.814  14.273 -28.481  1.00 24.82           N
ATOM    990  CA  ALA   139      -6.401  13.167 -27.662  1.00 24.82           C
ATOM    991  CB  ALA   139      -4.904  13.213 -27.312  1.00 24.82           C
ATOM    992  C   ALA   139      -7.164  13.200 -26.374  1.00 24.82           C
ATOM    993  O   ALA   139      -7.604  12.167 -25.870  1.00 24.82           O
ATOM    994  N   GLU   140      -7.357  14.409 -25.820  1.00 38.94           N
ATOM    995  CA  GLU   140      -8.011  14.577 -24.555  1.00 38.94           C
ATOM    996  CB  GLU   140      -8.140  16.058 -24.154  1.00 38.94           C
ATOM    997  CG  GLU   140      -6.802  16.769 -23.945  1.00 38.94           C
ATOM    998  CD  GLU   140      -7.090  18.245 -23.705  1.00 38.94           C
ATOM    999  OE1 GLU   140      -7.649  18.575 -22.625  1.00 38.94           O
ATOM   1000  OE2 GLU   140      -6.757  19.063 -24.604  1.00 38.94           O
ATOM   1001  C   GLU   140      -9.405  14.044 -24.672  1.00 38.94           C
ATOM   1002  O   GLU   140      -9.935  13.453 -23.733  1.00 38.94           O
ATOM   1003  N   TYR   141     -10.036  14.256 -25.840  1.00 69.38           N
ATOM   1004  CA  TYR   141     -11.393  13.861 -26.091  1.00 69.38           C
ATOM   1005  CB  TYR   141     -11.846  14.338 -27.486  1.00 69.38           C
ATOM   1006  CG  TYR   141     -13.261  13.953 -27.745  1.00 69.38           C
ATOM   1007  CD1 TYR   141     -14.289  14.605 -27.104  1.00 69.38           C
ATOM   1008  CD2 TYR   141     -13.563  12.967 -28.654  1.00 69.38           C
ATOM   1009  CE1 TYR   141     -15.598  14.264 -27.349  1.00 69.38           C
ATOM   1010  CE2 TYR   141     -14.868  12.621 -28.904  1.00 69.38           C
ATOM   1011  CZ  TYR   141     -15.888  13.268 -28.249  1.00 69.38           C
ATOM   1012  OH  TYR   141     -17.229  12.914 -28.505  1.00 69.38           O
ATOM   1013  C   TYR   141     -11.486  12.366 -26.011  1.00 69.38           C
ATOM   1014  O   TYR   141     -12.386  11.818 -25.374  1.00 69.38           O
ATOM   1015  N   GLY   142     -10.519  11.667 -26.630  1.00 25.92           N
ATOM   1016  CA  GLY   142     -10.505  10.233 -26.648  1.00 25.92           C
ATOM   1017  C   GLY   142     -10.413   9.765 -25.233  1.00 25.92           C
ATOM   1018  O   GLY   142     -10.975   8.731 -24.876  1.00 25.92           O
ATOM   1019  N   GLU   143      -9.668  10.506 -24.393  1.00 33.04           N
ATOM   1020  CA  GLU   143      -9.517  10.129 -23.018  1.00 33.04           C
ATOM   1021  CB  GLU   143      -8.656  11.128 -22.222  1.00 33.04           C
ATOM   1022  CG  GLU   143      -7.188  11.178 -22.651  1.00 33.04           C
ATOM   1023  CD  GLU   143      -6.522  12.312 -21.882  1.00 33.04           C
ATOM   1024  OE1 GLU   143      -6.994  13.473 -22.016  1.00 33.04           O
ATOM   1025  OE2 GLU   143      -5.538  12.033 -21.147  1.00 33.04           O
ATOM   1026  C   GLU   143     -10.873  10.145 -22.385  1.00 33.04           C
ATOM   1027  O   GLU   143     -11.241   9.219 -21.664  1.00 33.04           O
ATOM   1028  N   MET   144     -11.664  11.201 -22.656  1.00 33.82           N
ATOM   1029  CA  MET   144     -12.967  11.310 -22.067  1.00 33.82           C
ATOM   1030  CB  MET   144     -13.678  12.630 -22.413  1.00 33.82           C
ATOM   1031  CG  MET   144     -12.988  13.861 -21.819  1.00 33.82           C
ATOM   1032  SD  MET   144     -13.799  15.442 -22.202  1.00 33.82           S
ATOM   1033  CE  MET   144     -13.233  15.510 -23.926  1.00 33.82           C
ATOM   1034  C   MET   144     -13.800  10.183 -22.581  1.00 33.82           C
ATOM   1035  O   MET   144     -14.599   9.592 -21.856  1.00 33.82           O
ATOM   1036  N   TRP   145     -13.620   9.849 -23.868  1.00 55.82           N
ATOM   1037  CA  TRP   145     -14.386   8.807 -24.480  1.00 55.82           C
ATOM   1038  CB  TRP   145     -14.026   8.645 -25.964  1.00 55.82           C
ATOM   1039  CG  TRP   145     -14.856   7.643 -26.725  1.00 55.82           C
ATOM   1040  CD2 TRP   145     -15.209   7.808 -28.106  1.00 55.82           C
ATOM   1041  CD1 TRP   145     -15.429   6.476 -26.314  1.00 55.82           C
ATOM   1042  NE1 TRP   145     -16.113   5.897 -27.359  1.00 55.82           N
ATOM   1043  CE2 TRP   145     -15.988   6.710 -28.467  1.00 55.82           C
ATOM   1044  CE3 TRP   145     -14.911   8.799 -28.998  1.00 55.82           C
ATOM   1045  CZ2 TRP   145     -16.482   6.585 -29.735  1.00 55.82           C
ATOM   1046  CZ3 TRP   145     -15.408   8.670 -30.275  1.00 55.82           C
ATOM   1047  CH2 TRP   145     -16.178   7.583 -30.635  1.00 55.82           C
ATOM   1048  C   TRP   145     -14.098   7.525 -23.759  1.00 55.82           C
ATOM   1049  O   TRP   145     -15.009   6.759 -23.450  1.00 55.82           O
ATOM   1050  N   ALA   146     -12.810   7.257 -23.476  1.00 36.40           N
ATOM   1051  CA  ALA   146     -12.404   6.057 -22.798  1.00 36.40           C
ATOM   1052  CB  ALA   146     -10.875   5.922 -22.703  1.00 36.40           C
ATOM   1053  C   ALA   146     -12.937   6.047 -21.399  1.00 36.40           C
ATOM   1054  O   ALA   146     -13.317   4.996 -20.887  1.00 36.40           O
ATOM   1055  N   GLN   147     -12.940   7.213 -20.722  1.00 95.85           N
ATOM   1056  CA  GLN   147     -13.375   7.252 -19.353  1.00 95.85           C
ATOM   1057  CB  GLN   147     -13.153   8.606 -18.657  1.00 95.85           C
ATOM   1058  CG  GLN   147     -11.685   8.936 -18.392  1.00 95.85           C
ATOM   1059  CD  GLN   147     -11.643  10.151 -17.476  1.00 95.85           C
ATOM   1060  OE1 GLN   147     -10.824  11.052 -17.650  1.00 95.85           O
ATOM   1061  NE2 GLN   147     -12.544  10.171 -16.457  1.00 95.85           N
ATOM   1062  C   GLN   147     -14.836   6.949 -19.238  1.00 95.85           C
ATOM   1063  O   GLN   147     -15.250   6.220 -18.338  1.00 95.85           O
ATOM   1064  N   ASP   148     -15.669   7.517 -20.132  1.00 66.14           N
ATOM   1065  CA  ASP   148     -17.084   7.299 -20.022  1.00 66.14           C
ATOM   1066  CB  ASP   148     -17.918   8.178 -20.972  1.00 66.14           C
ATOM   1067  CG  ASP   148     -17.970   9.586 -20.382  1.00 66.14           C
ATOM   1068  OD1 ASP   148     -17.567   9.749 -19.200  1.00 66.14           O
ATOM   1069  OD2 ASP   148     -18.419  10.517 -21.104  1.00 66.14           O
ATOM   1070  C   ASP   148     -17.408   5.854 -20.270  1.00 66.14           C
ATOM   1071  O   ASP   148     -18.214   5.259 -19.554  1.00 66.14           O
ATOM   1072  N   ALA   149     -16.772   5.237 -21.282  1.00 37.11           N
ATOM   1073  CA  ALA   149     -17.056   3.864 -21.597  1.00 37.11           C
ATOM   1074  CB  ALA   149     -16.244   3.360 -22.803  1.00 37.11           C
ATOM   1075  C   ALA   149     -16.695   3.016 -20.415  1.00 37.11           C
ATOM   1076  O   ALA   149     -17.463   2.153 -19.992  1.00 37.11           O
ATOM   1077  N   ALA   150     -15.527   3.280 -19.808  1.00 34.72           N
ATOM   1078  CA  ALA   150     -15.077   2.473 -18.712  1.00 34.72           C
ATOM   1079  CB  ALA   150     -13.719   2.931 -18.153  1.00 34.72           C
ATOM   1080  C   ALA   150     -16.084   2.578 -17.610  1.00 34.72           C
ATOM   1081  O   ALA   150     -16.343   1.601 -16.911  1.00 34.72           O
ATOM   1082  N   ALA   151     -16.656   3.780 -17.403  1.00 41.32           N
ATOM   1083  CA  ALA   151     -17.608   3.971 -16.344  1.00 41.32           C
ATOM   1084  CB  ALA   151     -18.051   5.439 -16.203  1.00 41.32           C
ATOM   1085  C   ALA   151     -18.845   3.156 -16.589  1.00 41.32           C
ATOM   1086  O   ALA   151     -19.330   2.475 -15.686  1.00 41.32           O
ATOM   1087  N   MET   152     -19.388   3.201 -17.822  1.00 67.00           N
ATOM   1088  CA  MET   152     -20.598   2.490 -18.140  1.00 67.00           C
ATOM   1089  CB  MET   152     -21.107   2.790 -19.558  1.00 67.00           C
ATOM   1090  CG  MET   152     -21.727   4.179 -19.721  1.00 67.00           C
ATOM   1091  SD  MET   152     -23.367   4.374 -18.953  1.00 67.00           S
ATOM   1092  CE  MET   152     -22.780   4.646 -17.256  1.00 67.00           C
ATOM   1093  C   MET   152     -20.384   1.008 -18.045  1.00 67.00           C
ATOM   1094  O   MET   152     -21.219   0.289 -17.497  1.00 67.00           O
ATOM   1095  N   PHE   153     -19.248   0.504 -18.563  1.00 52.69           N
ATOM   1096  CA  PHE   153     -19.025  -0.916 -18.542  1.00 52.69           C
ATOM   1097  CB  PHE   153     -17.736  -1.363 -19.255  1.00 52.69           C
ATOM   1098  CG  PHE   153     -17.944  -1.204 -20.724  1.00 52.69           C
ATOM   1099  CD1 PHE   153     -18.745  -2.085 -21.415  1.00 52.69           C
ATOM   1100  CD2 PHE   153     -17.328  -0.189 -21.417  1.00 52.69           C
ATOM   1101  CE1 PHE   153     -18.939  -1.950 -22.770  1.00 52.69           C
ATOM   1102  CE2 PHE   153     -17.518  -0.049 -22.772  1.00 52.69           C
ATOM   1103  CZ  PHE   153     -18.325  -0.928 -23.452  1.00 52.69           C
ATOM   1104  C   PHE   153     -18.959  -1.374 -17.121  1.00 52.69           C
ATOM   1105  O   PHE   153     -19.516  -2.414 -16.774  1.00 52.69           O
ATOM   1106  N   GLY   154     -18.266  -0.604 -16.264  1.00 25.36           N
ATOM   1107  CA  GLY   154     -18.135  -0.945 -14.877  1.00 25.36           C
ATOM   1108  C   GLY   154     -19.488  -0.911 -14.229  1.00 25.36           C
ATOM   1109  O   GLY   154     -19.780  -1.709 -13.340  1.00 25.36           O
ATOM   1110  N   TYR   155     -20.338   0.052 -14.630  1.00 63.26           N
ATOM   1111  CA  TYR   155     -21.650   0.200 -14.063  1.00 63.26           C
ATOM   1112  CB  TYR   155     -22.331   1.467 -14.623  1.00 63.26           C
ATOM   1113  CG  TYR   155     -23.696   1.655 -14.056  1.00 63.26           C
ATOM   1114  CD1 TYR   155     -23.880   1.874 -12.712  1.00 63.26           C
ATOM   1115  CD2 TYR   155     -24.792   1.665 -14.889  1.00 63.26           C
ATOM   1116  CE1 TYR   155     -25.141   2.062 -12.201  1.00 63.26           C
ATOM   1117  CE2 TYR   155     -26.058   1.854 -14.384  1.00 63.26           C
ATOM   1118  CZ  TYR   155     -26.234   2.049 -13.036  1.00 63.26           C
ATOM   1119  OH  TYR   155     -27.530   2.243 -12.511  1.00 63.26           O
ATOM   1120  C   TYR   155     -22.462  -1.018 -14.387  1.00 63.26           C
ATOM   1121  O   TYR   155     -23.124  -1.592 -13.523  1.00 63.26           O
ATOM   1122  N   ALA   156     -22.403  -1.474 -15.651  1.00 32.03           N
ATOM   1123  CA  ALA   156     -23.167  -2.618 -16.053  1.00 32.03           C
ATOM   1124  CB  ALA   156     -22.990  -2.959 -17.543  1.00 32.03           C
ATOM   1125  C   ALA   156     -22.710  -3.804 -15.260  1.00 32.03           C
ATOM   1126  O   ALA   156     -23.521  -4.614 -14.813  1.00 32.03           O
ATOM   1127  N   ALA   157     -21.391  -3.934 -15.043  1.00 33.51           N
ATOM   1128  CA  ALA   157     -20.898  -5.104 -14.377  1.00 33.51           C
ATOM   1129  CB  ALA   157     -19.366  -5.099 -14.228  1.00 33.51           C
ATOM   1130  C   ALA   157     -21.479  -5.199 -12.994  1.00 33.51           C
ATOM   1131  O   ALA   157     -21.965  -6.255 -12.591  1.00 33.51           O
ATOM   1132  N   ALA   158     -21.459  -4.088 -12.236  1.00 44.09           N
ATOM   1133  CA  ALA   158     -21.925  -4.059 -10.875  1.00 44.09           C
ATOM   1134  CB  ALA   158     -21.638  -2.717 -10.182  1.00 44.09           C
ATOM   1135  C   ALA   158     -23.404  -4.289 -10.808  1.00 44.09           C
ATOM   1136  O   ALA   158     -23.901  -4.918  -9.878  1.00 44.09           O
ATOM   1137  N   THR   159     -24.164  -3.760 -11.781  1.00107.26           N
ATOM   1138  CA  THR   159     -25.590  -3.901 -11.731  1.00107.26           C
ATOM   1139  CB  THR   159     -26.314  -3.192 -12.838  1.00107.26           C
ATOM   1140  OG1 THR   159     -27.701  -3.127 -12.541  1.00107.26           O
ATOM   1141  CG2 THR   159     -26.100  -3.964 -14.150  1.00107.26           C
ATOM   1142  C   THR   159     -25.918  -5.362 -11.829  1.00107.26           C
ATOM   1143  O   THR   159     -26.940  -5.814 -11.321  1.00107.26           O
ATOM   1144  N   ALA   160     -25.086  -6.149 -12.530  1.00 34.00           N
ATOM   1145  CA  ALA   160     -25.360  -7.555 -12.657  1.00 34.00           C
ATOM   1146  CB  ALA   160     -24.331  -8.278 -13.545  1.00 34.00           C
ATOM   1147  C   ALA   160     -25.319  -8.204 -11.305  1.00 34.00           C
ATOM   1148  O   ALA   160     -26.176  -9.020 -10.969  1.00 34.00           O
ATOM   1149  N   THR   161     -24.345  -7.811 -10.467  1.00125.06           N
ATOM   1150  CA  THR   161     -24.148  -8.413  -9.177  1.00125.06           C
ATOM   1151  CB  THR   161     -22.948  -7.912  -8.424  1.00125.06           C
ATOM   1152  OG1 THR   161     -22.604  -8.834  -7.400  1.00125.06           O
ATOM   1153  CG2 THR   161     -23.292  -6.561  -7.781  1.00125.06           C
ATOM   1154  C   THR   161     -25.365  -8.113  -8.346  1.00125.06           C
ATOM   1155  O   THR   161     -25.581  -8.722  -7.300  1.00125.06           O
ATOM   1156  N   ALA   162     -26.200  -7.161  -8.811  1.00165.33           N
ATOM   1157  CA  ALA   162     -27.369  -6.685  -8.126  1.00165.33           C
ATOM   1158  CB  ALA   162     -28.203  -5.658  -8.906  1.00165.33           C
ATOM   1159  C   ALA   162     -28.361  -7.843  -7.702  1.00165.33           C
ATOM   1160  O   ALA   162     -29.112  -7.523  -6.784  1.00165.33           O
ATOM   1161  N   THR   163     -28.428  -9.115  -8.317  1.00237.59           N
ATOM   1162  CA  THR   163     -29.289 -10.372  -8.258  1.00237.59           C
ATOM   1163  CB  THR   163     -28.551 -11.590  -8.736  1.00237.59           C
ATOM   1164  OG1 THR   163     -27.461 -11.875  -7.871  1.00237.59           O
ATOM   1165  CG2 THR   163     -28.035 -11.325 -10.160  1.00237.59           C
ATOM   1166  C   THR   163     -29.947 -10.762  -6.944  1.00237.59           C
ATOM   1167  O   THR   163     -29.437 -10.488  -5.861  1.00237.59           O
ATOM   1168  N   LEU   164     -31.128 -11.460  -7.040  1.00174.85           N
ATOM   1169  CA  LEU   164     -31.946 -11.816  -5.890  1.00174.85           C
ATOM   1170  CB  LEU   164     -33.129 -10.843  -5.723  1.00174.85           C
ATOM   1171  CG  LEU   164     -33.998 -11.091  -4.478  1.00174.85           C
ATOM   1172  CD1 LEU   164     -33.180 -10.909  -3.190  1.00174.85           C
ATOM   1173  CD2 LEU   164     -35.266 -10.222  -4.504  1.00174.85           C
ATOM   1174  C   LEU   164     -32.498 -13.220  -5.938  1.00174.85           C
ATOM   1175  O   LEU   164     -32.514 -13.876  -6.979  1.00174.85           O
ATOM   1176  N   LEU   165     -32.964 -13.706  -4.757  1.00 53.84           N
ATOM   1177  CA  LEU   165     -33.530 -15.020  -4.562  1.00 53.84           C
ATOM   1178  CB  LEU   165     -33.613 -15.442  -3.086  1.00 53.84           C
ATOM   1179  CG  LEU   165     -32.240 -15.570  -2.402  1.00 53.84           C
ATOM   1180  CD1 LEU   165     -32.387 -16.032  -0.943  1.00 53.84           C
ATOM   1181  CD2 LEU   165     -31.285 -16.457  -3.218  1.00 53.84           C
ATOM   1182  C   LEU   165     -34.928 -15.049  -5.102  1.00 53.84           C
ATOM   1183  O   LEU   165     -35.654 -14.056  -5.077  1.00 53.84           O
ATOM   1184  N   PRO   166     -35.304 -16.200  -5.598  1.00 66.33           N
ATOM   1185  CA  PRO   166     -36.629 -16.367  -6.131  1.00 66.33           C
ATOM   1186  CD  PRO   166     -34.340 -17.054  -6.274  1.00 66.33           C
ATOM   1187  CB  PRO   166     -36.602 -17.669  -6.926  1.00 66.33           C
ATOM   1188  CG  PRO   166     -35.133 -17.783  -7.372  1.00 66.33           C
ATOM   1189  C   PRO   166     -37.638 -16.336  -5.032  1.00 66.33           C
ATOM   1190  O   PRO   166     -37.352 -16.840  -3.948  1.00 66.33           O
ATOM   1191  N   PHE   167     -38.824 -15.754  -5.294  1.00 50.85           N
ATOM   1192  CA  PHE   167     -39.866 -15.681  -4.311  1.00 50.85           C
ATOM   1193  CB  PHE   167     -40.721 -14.405  -4.405  1.00 50.85           C
ATOM   1194  CG  PHE   167     -39.868 -13.211  -4.157  1.00 50.85           C
ATOM   1195  CD1 PHE   167     -39.098 -12.686  -5.168  1.00 50.85           C
ATOM   1196  CD2 PHE   167     -39.850 -12.607  -2.923  1.00 50.85           C
ATOM   1197  CE1 PHE   167     -38.312 -11.580  -4.946  1.00 50.85           C
ATOM   1198  CE2 PHE   167     -39.066 -11.501  -2.694  1.00 50.85           C
ATOM   1199  CZ  PHE   167     -38.295 -10.985  -3.707  1.00 50.85           C
ATOM   1200  C   PHE   167     -40.803 -16.792  -4.639  1.00 50.85           C
ATOM   1201  O   PHE   167     -41.016 -17.108  -5.809  1.00 50.85           O
ATOM   1202  N   GLU   168     -41.375 -17.434  -3.606  1.00 83.69           N
ATOM   1203  CA  GLU   168     -42.285 -18.506  -3.869  1.00 83.69           C
ATOM   1204  CB  GLU   168     -41.598 -19.884  -3.845  1.00 83.69           C
ATOM   1205  CG  GLU   168     -42.528 -21.057  -4.158  1.00 83.69           C
ATOM   1206  CD  GLU   168     -41.701 -22.335  -4.098  1.00 83.69           C
ATOM   1207  OE1 GLU   168     -40.999 -22.541  -3.071  1.00 83.69           O
ATOM   1208  OE2 GLU   168     -41.756 -23.120  -5.082  1.00 83.69           O
ATOM   1209  C   GLU   168     -43.317 -18.494  -2.785  1.00 83.69           C
ATOM   1210  O   GLU   168     -43.084 -17.979  -1.693  1.00 83.69           O
ATOM   1211  N   GLU   169     -44.509 -19.041  -3.085  1.00 89.18           N
ATOM   1212  CA  GLU   169     -45.565 -19.137  -2.118  1.00 89.18           C
ATOM   1213  CB  GLU   169     -46.955 -19.277  -2.763  1.00 89.18           C
ATOM   1214  CG  GLU   169     -47.082 -20.505  -3.670  1.00 89.18           C
ATOM   1215  CD  GLU   169     -48.437 -20.454  -4.363  1.00 89.18           C
ATOM   1216  OE1 GLU   169     -49.465 -20.314  -3.649  1.00 89.18           O
ATOM   1217  OE2 GLU   169     -48.460 -20.548  -5.620  1.00 89.18           O
ATOM   1218  C   GLU   169     -45.295 -20.372  -1.317  1.00 89.18           C
ATOM   1219  O   GLU   169     -44.495 -21.212  -1.724  1.00 89.18           O
ATOM   1220  N   ALA   170     -45.920 -20.494  -0.129  1.00 50.71           N
ATOM   1221  CA  ALA   170     -45.675 -21.646   0.694  1.00 50.71           C
ATOM   1222  CB  ALA   170     -46.111 -21.451   2.157  1.00 50.71           C
ATOM   1223  C   ALA   170     -46.409 -22.839   0.152  1.00 50.71           C
ATOM   1224  O   ALA   170     -47.596 -22.779  -0.169  1.00 50.71           O
ATOM   1225  N   PRO   171     -45.681 -23.917   0.008  1.00112.29           N
ATOM   1226  CA  PRO   171     -46.284 -25.162  -0.408  1.00112.29           C
ATOM   1227  CD  PRO   171     -44.340 -23.770  -0.533  1.00112.29           C
ATOM   1228  CB  PRO   171     -45.294 -25.817  -1.373  1.00112.29           C
ATOM   1229  CG  PRO   171     -43.947 -25.166  -1.032  1.00112.29           C
ATOM   1230  C   PRO   171     -46.558 -26.017   0.778  1.00112.29           C
ATOM   1231  O   PRO   171     -46.030 -25.730   1.848  1.00112.29           O
ATOM   1232  N   GLU   172     -47.347 -27.091   0.607  1.00 66.83           N
ATOM   1233  CA  GLU   172     -47.587 -27.993   1.691  1.00 66.83           C
ATOM   1234  CB  GLU   172     -48.673 -29.036   1.385  1.00 66.83           C
ATOM   1235  CG  GLU   172     -50.056 -28.422   1.160  1.00 66.83           C
ATOM   1236  CD  GLU   172     -50.554 -27.879   2.491  1.00 66.83           C
ATOM   1237  OE1 GLU   172     -50.481 -28.631   3.499  1.00 66.83           O
ATOM   1238  OE2 GLU   172     -51.008 -26.704   2.517  1.00 66.83           O
ATOM   1239  C   GLU   172     -46.301 -28.725   1.876  1.00 66.83           C
ATOM   1240  O   GLU   172     -45.454 -28.730   0.984  1.00 66.83           O
ATOM   1241  N   MET   173     -46.113 -29.347   3.056  1.00231.69           N
ATOM   1242  CA  MET   173     -44.876 -30.025   3.304  1.00231.69           C
ATOM   1243  CB  MET   173     -44.831 -30.744   4.664  1.00231.69           C
ATOM   1244  CG  MET   173     -44.884 -29.786   5.857  1.00231.69           C
ATOM   1245  SD  MET   173     -44.841 -30.594   7.486  1.00231.69           S
ATOM   1246  CE  MET   173     -46.577 -31.132   7.460  1.00231.69           C
ATOM   1247  C   MET   173     -44.710 -31.051   2.232  1.00231.69           C
ATOM   1248  O   MET   173     -45.613 -31.837   1.950  1.00231.69           O
ATOM   1249  N   THR   174     -43.529 -31.040   1.587  1.00249.57           N
ATOM   1250  CA  THR   174     -43.269 -31.949   0.515  1.00249.57           C
ATOM   1251  CB  THR   174     -42.413 -31.364  -0.569  1.00249.57           C
ATOM   1252  OG1 THR   174     -42.341 -32.253  -1.674  1.00249.57           O
ATOM   1253  CG2 THR   174     -41.007 -31.110   0.000  1.00249.57           C
ATOM   1254  C   THR   174     -42.535 -33.124   1.060  1.00249.57           C
ATOM   1255  O   THR   174     -42.138 -33.148   2.223  1.00249.57           O
ATOM   1256  N   SER   175     -42.363 -34.150   0.207  1.00166.25           N
ATOM   1257  CA  SER   175     -41.634 -35.322   0.577  1.00166.25           C
ATOM   1258  CB  SER   175     -42.480 -36.607   0.585  1.00166.25           C
ATOM   1259  OG  SER   175     -42.965 -36.879  -0.722  1.00166.25           O
ATOM   1260  C   SER   175     -40.586 -35.489  -0.469  1.00166.25           C
ATOM   1261  O   SER   175     -40.667 -34.890  -1.540  1.00166.25           O
ATOM   1262  N   ALA   176     -39.552 -36.297  -0.179  1.00198.08           N
ATOM   1263  CA  ALA   176     -38.523 -36.465  -1.158  1.00198.08           C
ATOM   1264  CB  ALA   176     -37.350 -37.333  -0.675  1.00198.08           C
ATOM   1265  C   ALA   176     -39.144 -37.141  -2.331  1.00198.08           C
ATOM   1266  O   ALA   176     -40.045 -37.965  -2.183  1.00198.08           O
ATOM   1267  N   GLY   177     -38.683 -36.785  -3.543  1.00 31.20           N
ATOM   1268  CA  GLY   177     -39.235 -37.381  -4.720  1.00 31.20           C
ATOM   1269  C   GLY   177     -38.066 -37.787  -5.604  1.00 31.20           C
ATOM   1270  O   GLY   177     -36.970 -37.183  -5.455  1.00 31.20           O
ATOM   1271  OXT GLY   177     -38.255 -38.707  -6.444  1.00 31.20           O
END 
