# Supplementary material for: Predicted Structural Variability of Mycobacterium tuberculosis PPE18 Protein With Immunological Implications Among Clinical Strains
Source: Front Microbiol. 2021 Jan 8;11:595312. doi: 10.3389/fmicb.2020.595312 (PMC7819968; doi:10.3389/fmicb.2020.595312)
Supplement: Supplementary file 2 [file Data_Sheet_1.ZIP › All domain 1 RaptorX pdbs/5xfsB-389756_1_Var11.pdb]

REMARK   templates = 5xfsB 
EXPDTA    THEORETICAL MODEL, MODELLER 9v8 2018/10/16 11:05:59
REMARK   6 MODELLER OBJECTIVE FUNCTION:      5349.0552
REMARK   6 MODELLER BEST TEMPLATE % SEQ ID:  52.795
SEQRES   1    161  MET VAL ASP PHE GLY ALA LEU PRO PRO GLU ILE ASN SER
SEQRES   2    161  ALA ARG MET VAL ALA SER ASP LEU PHE SER ALA ALA SER
SEQRES   3    161  ALA PHE GLN SER VAL VAL TRP GLY LEU THR VAL GLY SER
SEQRES   4    161  TRP ILE GLY SER SER ALA GLY LEU MET VAL ALA ALA ALA
SEQRES   5    161  SER PRO TYR VAL ALA TRP MET SER VAL THR ALA GLY GLN
SEQRES   6    161  ALA GLU LEU THR ALA ALA GLN VAL ARG VAL ALA ALA ALA
SEQRES   7    161  ALA TYR GLU THR ALA TYR GLY LEU THR VAL PRO PRO PRO
SEQRES   8    161  VAL ILE ALA GLU ASN ARG ALA GLU LEU MET ILE LEU ILE
SEQRES   9    161  ALA THR ASN LEU LEU GLY GLN ASN THR PRO ALA ILE ALA
SEQRES  10    161  VAL ASN GLU ALA GLU TYR GLY GLU MET TRP ALA GLN ASP
SEQRES  11    161  ALA ALA ALA MET PHE GLY TYR ALA ALA ALA THR ALA THR
SEQRES  12    161  ALA THR ALA THR LEU LEU PRO PHE GLU GLU ALA PRO GLU
SEQRES  13    161  MET THR SER ALA GLY
ATOM      1  N   MET     1     -25.548  -5.230 -27.618  1.00 46.33           N
ATOM      2  CA  MET     1     -24.959  -4.066 -28.320  1.00 46.33           C
ATOM      3  CB  MET     1     -25.743  -2.781 -27.993  1.00 46.33           C
ATOM      4  CG  MET     1     -27.164  -2.768 -28.563  1.00 46.33           C
ATOM      5  SD  MET     1     -28.138  -1.285 -28.165  1.00 46.33           S
ATOM      6  CE  MET     1     -28.570  -1.797 -26.477  1.00 46.33           C
ATOM      7  C   MET     1     -23.544  -3.878 -27.893  1.00 46.33           C
ATOM      8  O   MET     1     -22.706  -4.762 -28.071  1.00 46.33           O
ATOM      9  N   VAL     2     -23.248  -2.704 -27.308  1.00 32.33           N
ATOM     10  CA  VAL     2     -21.916  -2.427 -26.865  1.00 32.33           C
ATOM     11  CB  VAL     2     -21.387  -1.109 -27.364  1.00 32.33           C
ATOM     12  CG1 VAL     2     -19.960  -0.885 -26.829  1.00 32.33           C
ATOM     13  CG2 VAL     2     -21.502  -1.087 -28.895  1.00 32.33           C
ATOM     14  C   VAL     2     -21.981  -2.405 -25.368  1.00 32.33           C
ATOM     15  O   VAL     2     -23.061  -2.289 -24.789  1.00 32.33           O
ATOM     16  N   ASP     3     -20.816  -2.537 -24.706  1.00 89.59           N
ATOM     17  CA  ASP     3     -20.751  -2.656 -23.280  1.00 89.59           C
ATOM     18  CB  ASP     3     -19.448  -3.318 -22.795  1.00 89.59           C
ATOM     19  CG  ASP     3     -19.677  -3.872 -21.394  1.00 89.59           C
ATOM     20  OD1 ASP     3     -20.755  -3.584 -20.810  1.00 89.59           O
ATOM     21  OD2 ASP     3     -18.774  -4.591 -20.891  1.00 89.59           O
ATOM     22  C   ASP     3     -20.887  -1.307 -22.640  1.00 89.59           C
ATOM     23  O   ASP     3     -21.621  -0.450 -23.127  1.00 89.59           O
ATOM     24  N   PHE     4     -20.180  -1.106 -21.505  1.00153.65           N
ATOM     25  CA  PHE     4     -20.253   0.090 -20.711  1.00153.65           C
ATOM     26  CB  PHE     4     -19.406   0.060 -19.427  1.00153.65           C
ATOM     27  CG  PHE     4     -20.125  -0.812 -18.460  1.00153.65           C
ATOM     28  CD1 PHE     4     -21.130  -0.286 -17.682  1.00153.65           C
ATOM     29  CD2 PHE     4     -19.817  -2.146 -18.345  1.00153.65           C
ATOM     30  CE1 PHE     4     -21.809  -1.076 -16.785  1.00153.65           C
ATOM     31  CE2 PHE     4     -20.494  -2.938 -17.449  1.00153.65           C
ATOM     32  CZ  PHE     4     -21.491  -2.406 -16.667  1.00153.65           C
ATOM     33  C   PHE     4     -19.824   1.260 -21.525  1.00153.65           C
ATOM     34  O   PHE     4     -20.379   2.349 -21.397  1.00153.65           O
ATOM     35  N   GLY     5     -18.818   1.065 -22.387  1.00 59.71           N
ATOM     36  CA  GLY     5     -18.337   2.132 -23.212  1.00 59.71           C
ATOM     37  C   GLY     5     -19.469   2.616 -24.081  1.00 59.71           C
ATOM     38  O   GLY     5     -19.486   3.770 -24.503  1.00 59.71           O
ATOM     39  N   ALA     6     -20.420   1.729 -24.425  1.00 67.00           N
ATOM     40  CA  ALA     6     -21.540   2.074 -25.265  1.00 67.00           C
ATOM     41  CB  ALA     6     -22.485   0.890 -25.511  1.00 67.00           C
ATOM     42  C   ALA     6     -22.391   3.134 -24.620  1.00 67.00           C
ATOM     43  O   ALA     6     -22.966   3.964 -25.324  1.00 67.00           O
ATOM     44  N   LEU     7     -22.526   3.098 -23.275  1.00134.51           N
ATOM     45  CA  LEU     7     -23.411   3.959 -22.523  1.00134.51           C
ATOM     46  CB  LEU     7     -23.651   3.470 -21.083  1.00134.51           C
ATOM     47  CG  LEU     7     -24.449   2.160 -20.968  1.00134.51           C
ATOM     48  CD1 LEU     7     -25.912   2.367 -21.378  1.00134.51           C
ATOM     49  CD2 LEU     7     -23.769   1.020 -21.739  1.00134.51           C
ATOM     50  C   LEU     7     -22.893   5.367 -22.391  1.00134.51           C
ATOM     51  O   LEU     7     -21.694   5.603 -22.260  1.00134.51           O
ATOM     52  N   PRO     8     -23.823   6.311 -22.412  1.00142.30           N
ATOM     53  CA  PRO     8     -23.499   7.715 -22.237  1.00142.30           C
ATOM     54  CD  PRO     8     -24.975   6.139 -23.284  1.00142.30           C
ATOM     55  CB  PRO     8     -24.687   8.501 -22.782  1.00142.30           C
ATOM     56  CG  PRO     8     -25.315   7.545 -23.809  1.00142.30           C
ATOM     57  C   PRO     8     -23.206   8.021 -20.792  1.00142.30           C
ATOM     58  O   PRO     8     -23.601   7.239 -19.927  1.00142.30           O
ATOM     59  N   PRO     9     -22.554   9.122 -20.511  1.00140.71           N
ATOM     60  CA  PRO     9     -22.142   9.460 -19.173  1.00140.71           C
ATOM     61  CD  PRO     9     -21.852   9.892 -21.524  1.00140.71           C
ATOM     62  CB  PRO     9     -21.350  10.760 -19.304  1.00140.71           C
ATOM     63  CG  PRO     9     -20.824  10.734 -20.751  1.00140.71           C
ATOM     64  C   PRO     9     -23.308   9.590 -18.249  1.00140.71           C
ATOM     65  O   PRO     9     -23.171   9.315 -17.056  1.00140.71           O
ATOM     66  N   GLU    10     -24.470   9.988 -18.790  1.00157.62           N
ATOM     67  CA  GLU    10     -25.629  10.241 -17.994  1.00157.62           C
ATOM     68  CB  GLU    10     -26.852  10.581 -18.863  1.00157.62           C
ATOM     69  CG  GLU    10     -26.582  11.562 -20.012  1.00157.62           C
ATOM     70  CD  GLU    10     -25.804  12.786 -19.548  1.00157.62           C
ATOM     71  OE1 GLU    10     -24.689  12.618 -18.988  1.00157.62           O
ATOM     72  OE2 GLU    10     -26.310  13.915 -19.778  1.00157.62           O
ATOM     73  C   GLU    10     -25.965   8.950 -17.299  1.00157.62           C
ATOM     74  O   GLU    10     -26.374   8.930 -16.138  1.00157.62           O
ATOM     75  N   ILE    11     -25.859   7.828 -18.032  1.00 93.49           N
ATOM     76  CA  ILE    11     -26.186   6.540 -17.493  1.00 93.49           C
ATOM     77  CB  ILE    11     -26.330   5.501 -18.561  1.00 93.49           C
ATOM     78  CG2 ILE    11     -26.634   4.165 -17.866  1.00 93.49           C
ATOM     79  CG1 ILE    11     -27.412   5.921 -19.567  1.00 93.49           C
ATOM     80  CD1 ILE    11     -27.439   5.063 -20.830  1.00 93.49           C
ATOM     81  C   ILE    11     -25.168   6.008 -16.519  1.00 93.49           C
ATOM     82  O   ILE    11     -25.508   5.564 -15.423  1.00 93.49           O
ATOM     83  N   ASN    12     -23.876   6.053 -16.893  1.00124.21           N
ATOM     84  CA  ASN    12     -22.850   5.395 -16.134  1.00124.21           C
ATOM     85  CB  ASN    12     -21.485   5.398 -16.844  1.00124.21           C
ATOM     86  CG  ASN    12     -21.560   4.384 -17.985  1.00124.21           C
ATOM     87  OD1 ASN    12     -22.153   3.314 -17.847  1.00124.21           O
ATOM     88  ND2 ASN    12     -20.938   4.731 -19.144  1.00124.21           N
ATOM     89  C   ASN    12     -22.703   5.981 -14.757  1.00124.21           C
ATOM     90  O   ASN    12     -22.387   5.271 -13.797  1.00124.21           O
ATOM     91  N   SER    13     -22.840   7.314 -14.656  1.00130.88           N
ATOM     92  CA  SER    13     -22.739   8.056 -13.430  1.00130.88           C
ATOM     93  CB  SER    13     -22.428   9.537 -13.694  1.00130.88           C
ATOM     94  OG  SER    13     -23.418  10.102 -14.539  1.00130.88           O
ATOM     95  C   SER    13     -24.005   7.951 -12.634  1.00130.88           C
ATOM     96  O   SER    13     -23.984   7.863 -11.404  1.00130.88           O
ATOM     97  N   ALA    14     -25.144   7.916 -13.347  1.00132.55           N
ATOM     98  CA  ALA    14     -26.449   7.920 -12.762  1.00132.55           C
ATOM     99  CB  ALA    14     -27.572   7.851 -13.810  1.00132.55           C
ATOM    100  C   ALA    14     -26.563   6.705 -11.885  1.00132.55           C
ATOM    101  O   ALA    14     -27.184   6.772 -10.825  1.00132.55           O
ATOM    102  N   ARG    15     -25.960   5.550 -12.251  1.00354.52           N
ATOM    103  CA  ARG    15     -26.386   4.462 -11.427  1.00354.52           C
ATOM    104  CB  ARG    15     -27.225   3.444 -12.223  1.00354.52           C
ATOM    105  CG  ARG    15     -26.498   2.875 -13.447  1.00354.52           C
ATOM    106  CD  ARG    15     -27.369   1.980 -14.335  1.00354.52           C
ATOM    107  NE  ARG    15     -26.578   1.636 -15.553  1.00354.52           N
ATOM    108  CZ  ARG    15     -27.047   0.706 -16.439  1.00354.52           C
ATOM    109  NH1 ARG    15     -28.233   0.077 -16.204  1.00354.52           N
ATOM    110  NH2 ARG    15     -26.328   0.399 -17.559  1.00354.52           N
ATOM    111  C   ARG    15     -25.357   3.653 -10.586  1.00354.52           C
ATOM    112  O   ARG    15     -24.763   2.700 -11.086  1.00354.52           O
ATOM    113  N   MET    16     -25.138   4.023  -9.279  1.00826.59           N
ATOM    114  CA  MET    16     -24.409   3.440  -8.118  1.00826.59           C
ATOM    115  CB  MET    16     -23.611   4.556  -7.403  1.00826.59           C
ATOM    116  CG  MET    16     -22.451   5.112  -8.252  1.00826.59           C
ATOM    117  SD  MET    16     -21.049   3.978  -8.543  1.00826.59           S
ATOM    118  CE  MET    16     -21.852   2.937  -9.796  1.00826.59           C
ATOM    119  C   MET    16     -24.813   1.900  -6.598  1.00826.59           C
ATOM    120  O   MET    16     -23.568   1.784  -6.413  1.00826.59           O
ATOM    121  N   VAL    17     -25.949   0.826  -5.507  1.00358.47           N
ATOM    122  CA  VAL    17     -26.343  -0.619  -4.067  1.00358.47           C
ATOM    123  CB  VAL    17     -25.369  -0.348  -2.954  1.00358.47           C
ATOM    124  CG1 VAL    17     -23.947  -0.553  -3.498  1.00358.47           C
ATOM    125  CG2 VAL    17     -25.631   1.059  -2.386  1.00358.47           C
ATOM    126  C   VAL    17     -27.826  -1.863  -2.804  1.00358.47           C
ATOM    127  O   VAL    17     -28.931  -1.404  -3.080  1.00358.47           O
ATOM    128  N   ALA    18     -28.131  -3.254  -1.551  1.00690.96           N
ATOM    129  CA  ALA    18     -29.169  -4.473  -0.413  1.00690.96           C
ATOM    130  CB  ALA    18     -28.324  -5.743  -0.197  1.00690.96           C
ATOM    131  C   ALA    18     -30.053  -4.495   0.959  1.00690.96           C
ATOM    132  O   ALA    18     -30.633  -5.563   1.224  1.00690.96           O
ATOM    133  N   SER    19     -30.076  -3.562   1.977  1.00314.40           N
ATOM    134  CA  SER    19     -30.735  -3.702   3.329  1.00314.40           C
ATOM    135  CB  SER    19     -30.205  -2.677   4.349  1.00314.40           C
ATOM    136  OG  SER    19     -30.625  -1.367   3.995  1.00314.40           O
ATOM    137  C   SER    19     -32.196  -3.648   3.438  1.00314.40           C
ATOM    138  O   SER    19     -32.986  -4.017   2.573  1.00314.40           O
ATOM    139  N   ASP    20     -32.556  -3.297   4.680  1.00346.23           N
ATOM    140  CA  ASP    20     -33.885  -3.300   5.172  1.00346.23           C
ATOM    141  CB  ASP    20     -34.770  -2.141   4.652  1.00346.23           C
ATOM    142  CG  ASP    20     -34.979  -2.238   3.145  1.00346.23           C
ATOM    143  OD1 ASP    20     -34.130  -1.688   2.393  1.00346.23           O
ATOM    144  OD2 ASP    20     -35.997  -2.850   2.722  1.00346.23           O
ATOM    145  C   ASP    20     -34.510  -4.606   4.801  1.00346.23           C
ATOM    146  O   ASP    20     -35.725  -4.670   4.633  1.00346.23           O
ATOM    147  N   LEU    21     -33.699  -5.676   4.606  1.00223.66           N
ATOM    148  CA  LEU    21     -34.318  -6.959   4.464  1.00223.66           C
ATOM    149  CB  LEU    21     -33.410  -8.168   4.177  1.00223.66           C
ATOM    150  CG  LEU    21     -32.530  -8.100   2.927  1.00223.66           C
ATOM    151  CD1 LEU    21     -31.244  -7.320   3.221  1.00223.66           C
ATOM    152  CD2 LEU    21     -32.280  -9.500   2.351  1.00223.66           C
ATOM    153  C   LEU    21     -34.765  -7.209   5.834  1.00223.66           C
ATOM    154  O   LEU    21     -35.876  -7.656   6.077  1.00223.66           O
ATOM    155  N   PHE    22     -33.858  -6.877   6.767  1.00 93.92           N
ATOM    156  CA  PHE    22     -34.069  -7.112   8.157  1.00 93.92           C
ATOM    157  CB  PHE    22     -32.908  -6.602   9.031  1.00 93.92           C
ATOM    158  CG  PHE    22     -31.626  -7.251   8.636  1.00 93.92           C
ATOM    159  CD1 PHE    22     -30.898  -6.755   7.580  1.00 93.92           C
ATOM    160  CD2 PHE    22     -31.142  -8.337   9.327  1.00 93.92           C
ATOM    161  CE1 PHE    22     -29.709  -7.335   7.209  1.00 93.92           C
ATOM    162  CE2 PHE    22     -29.953  -8.922   8.960  1.00 93.92           C
ATOM    163  CZ  PHE    22     -29.237  -8.425   7.898  1.00 93.92           C
ATOM    164  C   PHE    22     -35.232  -6.285   8.574  1.00 93.92           C
ATOM    165  O   PHE    22     -36.125  -6.777   9.253  1.00 93.92           O
ATOM    166  N   SER    23     -35.263  -4.997   8.177  1.00 69.93           N
ATOM    167  CA  SER    23     -36.346  -4.187   8.656  1.00 69.93           C
ATOM    168  CB  SER    23     -36.251  -2.708   8.237  1.00 69.93           C
ATOM    169  OG  SER    23     -36.444  -2.572   6.838  1.00 69.93           O
ATOM    170  C   SER    23     -37.614  -4.736   8.099  1.00 69.93           C
ATOM    171  O   SER    23     -38.650  -4.725   8.761  1.00 69.93           O
ATOM    172  N   ALA    24     -37.563  -5.220   6.846  1.00 75.36           N
ATOM    173  CA  ALA    24     -38.725  -5.782   6.226  1.00 75.36           C
ATOM    174  CB  ALA    24     -38.475  -6.170   4.760  1.00 75.36           C
ATOM    175  C   ALA    24     -39.126  -7.022   6.966  1.00 75.36           C
ATOM    176  O   ALA    24     -40.312  -7.297   7.143  1.00 75.36           O
ATOM    177  N   ALA    25     -38.136  -7.839   7.370  1.00 71.89           N
ATOM    178  CA  ALA    25     -38.391  -9.059   8.088  1.00 71.89           C
ATOM    179  CB  ALA    25     -37.118  -9.895   8.313  1.00 71.89           C
ATOM    180  C   ALA    25     -38.962  -8.739   9.434  1.00 71.89           C
ATOM    181  O   ALA    25     -39.866  -9.418   9.921  1.00 71.89           O
ATOM    182  N   SER    26     -38.442  -7.673  10.069  1.00107.14           N
ATOM    183  CA  SER    26     -38.836  -7.328  11.406  1.00107.14           C
ATOM    184  CB  SER    26     -38.112  -6.073  11.928  1.00107.14           C
ATOM    185  OG  SER    26     -38.536  -5.772  13.249  1.00107.14           O
ATOM    186  C   SER    26     -40.306  -7.043  11.448  1.00107.14           C
ATOM    187  O   SER    26     -40.977  -7.418  12.408  1.00107.14           O
ATOM    188  N   ALA    27     -40.834  -6.342  10.426  1.00 60.16           N
ATOM    189  CA  ALA    27     -42.226  -5.995  10.373  1.00 60.16           C
ATOM    190  CB  ALA    27     -42.567  -5.072   9.192  1.00 60.16           C
ATOM    191  C   ALA    27     -43.069  -7.221  10.220  1.00 60.16           C
ATOM    192  O   ALA    27     -44.090  -7.364  10.888  1.00 60.16           O
ATOM    193  N   PHE    28     -42.668  -8.152   9.334  1.00 93.75           N
ATOM    194  CA  PHE    28     -43.445  -9.339   9.132  1.00 93.75           C
ATOM    195  CB  PHE    28     -42.900 -10.289   8.051  1.00 93.75           C
ATOM    196  CG  PHE    28     -43.589  -9.969   6.772  1.00 93.75           C
ATOM    197  CD1 PHE    28     -43.205  -8.920   5.973  1.00 93.75           C
ATOM    198  CD2 PHE    28     -44.645 -10.759   6.378  1.00 93.75           C
ATOM    199  CE1 PHE    28     -43.879  -8.663   4.801  1.00 93.75           C
ATOM    200  CE2 PHE    28     -45.320 -10.508   5.209  1.00 93.75           C
ATOM    201  CZ  PHE    28     -44.934  -9.456   4.415  1.00 93.75           C
ATOM    202  C   PHE    28     -43.532 -10.113  10.398  1.00 93.75           C
ATOM    203  O   PHE    28     -44.608 -10.554  10.801  1.00 93.75           O
ATOM    204  N   GLN    29     -42.398 -10.254  11.090  1.00140.34           N
ATOM    205  CA  GLN    29     -42.369 -11.031  12.284  1.00140.34           C
ATOM    206  CB  GLN    29     -40.974 -11.045  12.944  1.00140.34           C
ATOM    207  CG  GLN    29     -40.851 -11.955  14.172  1.00140.34           C
ATOM    208  CD  GLN    29     -41.093 -11.132  15.431  1.00140.34           C
ATOM    209  OE1 GLN    29     -41.694 -10.060  15.391  1.00140.34           O
ATOM    210  NE2 GLN    29     -40.599 -11.643  16.591  1.00140.34           N
ATOM    211  C   GLN    29     -43.351 -10.441  13.237  1.00140.34           C
ATOM    212  O   GLN    29     -43.931 -11.163  14.043  1.00140.34           O
ATOM    213  N   SER    30     -43.529  -9.108  13.211  1.00110.73           N
ATOM    214  CA  SER    30     -44.447  -8.493  14.123  1.00110.73           C
ATOM    215  CB  SER    30     -44.351  -6.956  14.190  1.00110.73           C
ATOM    216  OG  SER    30     -44.993  -6.359  13.074  1.00110.73           O
ATOM    217  C   SER    30     -45.876  -8.834  13.794  1.00110.73           C
ATOM    218  O   SER    30     -46.634  -9.188  14.693  1.00110.73           O
ATOM    219  N   VAL    31     -46.283  -8.708  12.508  1.00125.57           N
ATOM    220  CA  VAL    31     -47.645  -8.894  12.063  1.00125.57           C
ATOM    221  CB  VAL    31     -47.850  -8.442  10.645  1.00125.57           C
ATOM    222  CG1 VAL    31     -47.629  -6.925  10.593  1.00125.57           C
ATOM    223  CG2 VAL    31     -46.898  -9.224   9.723  1.00125.57           C
ATOM    224  C   VAL    31     -48.118 -10.317  12.151  1.00125.57           C
ATOM    225  O   VAL    31     -49.189 -10.590  12.691  1.00125.57           O
ATOM    226  N   VAL    32     -47.332 -11.270  11.621  1.00111.72           N
ATOM    227  CA  VAL    32     -47.746 -12.640  11.623  1.00111.72           C
ATOM    228  CB  VAL    32     -46.782 -13.557  10.926  1.00111.72           C
ATOM    229  CG1 VAL    32     -46.703 -13.167   9.440  1.00111.72           C
ATOM    230  CG2 VAL    32     -45.437 -13.506  11.667  1.00111.72           C
ATOM    231  C   VAL    32     -47.845 -13.091  13.038  1.00111.72           C
ATOM    232  O   VAL    32     -48.712 -13.894  13.375  1.00111.72           O
ATOM    233  N   TRP    33     -46.934 -12.604  13.900  1.00173.49           N
ATOM    234  CA  TRP    33     -46.959 -13.007  15.272  1.00173.49           C
ATOM    235  CB  TRP    33     -45.792 -12.518  16.140  1.00173.49           C
ATOM    236  CG  TRP    33     -46.016 -12.908  17.582  1.00173.49           C
ATOM    237  CD2 TRP    33     -45.787 -14.221  18.116  1.00173.49           C
ATOM    238  CD1 TRP    33     -46.518 -12.158  18.607  1.00173.49           C
ATOM    239  NE1 TRP    33     -46.622 -12.924  19.743  1.00173.49           N
ATOM    240  CE2 TRP    33     -46.173 -14.195  19.456  1.00173.49           C
ATOM    241  CE3 TRP    33     -45.303 -15.360  17.535  1.00173.49           C
ATOM    242  CZ2 TRP    33     -46.079 -15.310  20.237  1.00173.49           C
ATOM    243  CZ3 TRP    33     -45.200 -16.482  18.327  1.00173.49           C
ATOM    244  CH2 TRP    33     -45.582 -16.454  19.653  1.00173.49           C
ATOM    245  C   TRP    33     -48.206 -12.541  15.947  1.00173.49           C
ATOM    246  O   TRP    33     -48.774 -13.283  16.740  1.00173.49           O
ATOM    247  N   GLY    34     -48.627 -11.285  15.696  1.00 44.36           N
ATOM    248  CA  GLY    34     -49.809 -10.715  16.286  1.00 44.36           C
ATOM    249  C   GLY    34     -51.017 -11.413  15.748  1.00 44.36           C
ATOM    250  O   GLY    34     -51.982 -11.655  16.471  1.00 44.36           O
ATOM    251  N   LEU    35     -50.982 -11.743  14.443  1.00121.18           N
ATOM    252  CA  LEU    35     -52.079 -12.328  13.739  1.00121.18           C
ATOM    253  CB  LEU    35     -51.705 -12.591  12.259  1.00121.18           C
ATOM    254  CG  LEU    35     -52.818 -13.079  11.298  1.00121.18           C
ATOM    255  CD1 LEU    35     -52.238 -13.279   9.888  1.00121.18           C
ATOM    256  CD2 LEU    35     -53.539 -14.349  11.782  1.00121.18           C
ATOM    257  C   LEU    35     -52.408 -13.633  14.392  1.00121.18           C
ATOM    258  O   LEU    35     -53.559 -13.881  14.745  1.00121.18           O
ATOM    259  N   THR    36     -51.399 -14.497  14.590  1.00133.86           N
ATOM    260  CA  THR    36     -51.621 -15.788  15.167  1.00133.86           C
ATOM    261  CB  THR    36     -50.409 -16.671  15.113  1.00133.86           C
ATOM    262  OG1 THR    36     -49.342 -16.100  15.856  1.00133.86           O
ATOM    263  CG2 THR    36     -50.002 -16.842  13.642  1.00133.86           C
ATOM    264  C   THR    36     -52.044 -15.665  16.599  1.00133.86           C
ATOM    265  O   THR    36     -52.968 -16.346  17.041  1.00133.86           O
ATOM    266  N   VAL    37     -51.386 -14.774  17.361  1.00 57.73           N
ATOM    267  CA  VAL    37     -51.654 -14.641  18.763  1.00 57.73           C
ATOM    268  CB  VAL    37     -50.751 -13.644  19.428  1.00 57.73           C
ATOM    269  CG1 VAL    37     -51.204 -13.480  20.886  1.00 57.73           C
ATOM    270  CG2 VAL    37     -49.298 -14.139  19.311  1.00 57.73           C
ATOM    271  C   VAL    37     -53.077 -14.213  19.002  1.00 57.73           C
ATOM    272  O   VAL    37     -53.785 -14.822  19.804  1.00 57.73           O
ATOM    273  N   GLY    38     -53.512 -13.137  18.317  1.00 68.42           N
ATOM    274  CA  GLY    38     -54.828 -12.554  18.392  1.00 68.42           C
ATOM    275  C   GLY    38     -55.846 -13.468  17.768  1.00 68.42           C
ATOM    276  O   GLY    38     -57.003 -13.489  18.187  1.00 68.42           O
ATOM    277  N   SER    39     -55.436 -14.257  16.750  1.00175.51           N
ATOM    278  CA  SER    39     -56.347 -15.081  15.999  1.00175.51           C
ATOM    279  CB  SER    39     -57.055 -16.151  16.847  1.00175.51           C
ATOM    280  OG  SER    39     -57.939 -16.909  16.035  1.00175.51           O
ATOM    281  C   SER    39     -57.409 -14.228  15.379  1.00175.51           C
ATOM    282  O   SER    39     -58.580 -14.284  15.749  1.00175.51           O
ATOM    283  N   TRP    40     -56.988 -13.381  14.418  1.00111.11           N
ATOM    284  CA  TRP    40     -57.852 -12.468  13.728  1.00111.11           C
ATOM    285  CB  TRP    40     -57.046 -11.593  12.750  1.00111.11           C
ATOM    286  CG  TRP    40     -56.049 -10.718  13.482  1.00111.11           C
ATOM    287  CD2 TRP    40     -54.802 -10.235  12.949  1.00111.11           C
ATOM    288  CD1 TRP    40     -56.108 -10.269  14.770  1.00111.11           C
ATOM    289  NE1 TRP    40     -54.980  -9.545  15.073  1.00111.11           N
ATOM    290  CE2 TRP    40     -54.167  -9.515  13.962  1.00111.11           C
ATOM    291  CE3 TRP    40     -54.226 -10.383  11.719  1.00111.11           C
ATOM    292  CZ2 TRP    40     -52.948  -8.933  13.760  1.00111.11           C
ATOM    293  CZ3 TRP    40     -52.998  -9.788  11.517  1.00111.11           C
ATOM    294  CH2 TRP    40     -52.371  -9.078  12.519  1.00111.11           C
ATOM    295  C   TRP    40     -58.912 -13.225  12.964  1.00111.11           C
ATOM    296  O   TRP    40     -60.110 -13.009  13.145  1.00111.11           O
ATOM    297  N   ILE    41     -58.454 -14.134  12.085  1.00153.30           N
ATOM    298  CA  ILE    41     -59.150 -14.997  11.163  1.00153.30           C
ATOM    299  CB  ILE    41     -58.219 -15.497  10.083  1.00153.30           C
ATOM    300  CG2 ILE    41     -59.046 -16.314   9.085  1.00153.30           C
ATOM    301  CG1 ILE    41     -57.516 -14.327   9.363  1.00153.30           C
ATOM    302  CD1 ILE    41     -56.435 -13.619  10.180  1.00153.30           C
ATOM    303  C   ILE    41     -59.823 -16.159  11.833  1.00153.30           C
ATOM    304  O   ILE    41     -60.665 -16.808  11.225  1.00153.30           O
ATOM    305  N   GLY    42     -59.394 -16.570  13.038  1.00 42.86           N
ATOM    306  CA  GLY    42     -60.032 -17.724  13.607  1.00 42.86           C
ATOM    307  C   GLY    42     -59.211 -18.890  13.164  1.00 42.86           C
ATOM    308  O   GLY    42     -57.984 -18.822  13.140  1.00 42.86           O
ATOM    309  N   SER    43     -59.869 -20.005  12.805  1.00 44.97           N
ATOM    310  CA  SER    43     -59.145 -21.180  12.425  1.00 44.97           C
ATOM    311  CB  SER    43     -60.061 -22.365  12.073  1.00 44.97           C
ATOM    312  OG  SER    43     -60.777 -22.089  10.877  1.00 44.97           O
ATOM    313  C   SER    43     -58.339 -20.887  11.194  1.00 44.97           C
ATOM    314  O   SER    43     -57.289 -21.492  10.986  1.00 44.97           O
ATOM    315  N   SER    44     -58.832 -19.974  10.333  1.00104.80           N
ATOM    316  CA  SER    44     -58.195 -19.656   9.079  1.00104.80           C
ATOM    317  CB  SER    44     -59.163 -19.059   8.041  1.00104.80           C
ATOM    318  OG  SER    44     -60.132 -20.027   7.667  1.00104.80           O
ATOM    319  C   SER    44     -57.026 -18.723   9.227  1.00104.80           C
ATOM    320  O   SER    44     -56.339 -18.451   8.244  1.00104.80           O
ATOM    321  N   ALA    45     -56.743 -18.210  10.440  1.00 50.80           N
ATOM    322  CA  ALA    45     -55.658 -17.273  10.588  1.00 50.80           C
ATOM    323  CB  ALA    45     -55.428 -16.842  12.046  1.00 50.80           C
ATOM    324  C   ALA    45     -54.398 -17.922  10.111  1.00 50.80           C
ATOM    325  O   ALA    45     -53.526 -17.271   9.533  1.00 50.80           O
ATOM    326  N   GLY    46     -54.280 -19.241  10.329  1.00 45.50           N
ATOM    327  CA  GLY    46     -53.090 -19.962   9.978  1.00 45.50           C
ATOM    328  C   GLY    46     -52.827 -19.814   8.513  1.00 45.50           C
ATOM    329  O   GLY    46     -51.675 -19.708   8.095  1.00 45.50           O
ATOM    330  N   LEU    47     -53.891 -19.770   7.692  1.00 98.70           N
ATOM    331  CA  LEU    47     -53.725 -19.748   6.268  1.00 98.70           C
ATOM    332  CB  LEU    47     -55.075 -19.613   5.531  1.00 98.70           C
ATOM    333  CG  LEU    47     -55.004 -19.725   3.993  1.00 98.70           C
ATOM    334  CD1 LEU    47     -54.305 -18.521   3.335  1.00 98.70           C
ATOM    335  CD2 LEU    47     -54.389 -21.074   3.581  1.00 98.70           C
ATOM    336  C   LEU    47     -52.877 -18.566   5.907  1.00 98.70           C
ATOM    337  O   LEU    47     -52.034 -18.663   5.016  1.00 98.70           O
ATOM    338  N   MET    48     -53.088 -17.410   6.566  1.00 58.30           N
ATOM    339  CA  MET    48     -52.331 -16.231   6.243  1.00 58.30           C
ATOM    340  CB  MET    48     -52.809 -14.998   7.029  1.00 58.30           C
ATOM    341  CG  MET    48     -54.281 -14.641   6.799  1.00 58.30           C
ATOM    342  SD  MET    48     -54.685 -14.047   5.129  1.00 58.30           S
ATOM    343  CE  MET    48     -54.487 -15.656   4.313  1.00 58.30           C
ATOM    344  C   MET    48     -50.887 -16.427   6.592  1.00 58.30           C
ATOM    345  O   MET    48     -49.997 -16.069   5.822  1.00 58.30           O
ATOM    346  N   VAL    49     -50.617 -17.016   7.771  1.00 49.35           N
ATOM    347  CA  VAL    49     -49.263 -17.181   8.222  1.00 49.35           C
ATOM    348  CB  VAL    49     -49.205 -17.843   9.572  1.00 49.35           C
ATOM    349  CG1 VAL    49     -47.736 -18.064   9.970  1.00 49.35           C
ATOM    350  CG2 VAL    49     -50.003 -16.986  10.571  1.00 49.35           C
ATOM    351  C   VAL    49     -48.567 -18.062   7.241  1.00 49.35           C
ATOM    352  O   VAL    49     -47.429 -17.809   6.848  1.00 49.35           O
ATOM    353  N   ALA    50     -49.261 -19.121   6.796  1.00 41.19           N
ATOM    354  CA  ALA    50     -48.654 -20.056   5.900  1.00 41.19           C
ATOM    355  CB  ALA    50     -49.602 -21.194   5.495  1.00 41.19           C
ATOM    356  C   ALA    50     -48.265 -19.332   4.655  1.00 41.19           C
ATOM    357  O   ALA    50     -47.162 -19.513   4.141  1.00 41.19           O
ATOM    358  N   ALA    51     -49.146 -18.447   4.160  1.00 48.00           N
ATOM    359  CA  ALA    51     -48.858 -17.815   2.908  1.00 48.00           C
ATOM    360  CB  ALA    51     -49.969 -16.850   2.460  1.00 48.00           C
ATOM    361  C   ALA    51     -47.582 -17.026   3.030  1.00 48.00           C
ATOM    362  O   ALA    51     -46.739 -17.048   2.135  1.00 48.00           O
ATOM    363  N   ALA    52     -47.413 -16.319   4.162  1.00 67.87           N
ATOM    364  CA  ALA    52     -46.308 -15.435   4.429  1.00 67.87           C
ATOM    365  CB  ALA    52     -46.502 -14.648   5.737  1.00 67.87           C
ATOM    366  C   ALA    52     -44.981 -16.135   4.535  1.00 67.87           C
ATOM    367  O   ALA    52     -43.957 -15.590   4.128  1.00 67.87           O
ATOM    368  N   SER    53     -44.957 -17.364   5.077  1.00122.09           N
ATOM    369  CA  SER    53     -43.730 -18.037   5.426  1.00122.09           C
ATOM    370  CB  SER    53     -43.981 -19.485   5.886  1.00122.09           C
ATOM    371  OG  SER    53     -44.533 -20.250   4.824  1.00122.09           O
ATOM    372  C   SER    53     -42.682 -18.077   4.346  1.00122.09           C
ATOM    373  O   SER    53     -41.564 -17.645   4.622  1.00122.09           O
ATOM    374  N   PRO    54     -42.918 -18.555   3.154  1.00187.42           N
ATOM    375  CA  PRO    54     -41.859 -18.697   2.177  1.00187.42           C
ATOM    376  CD  PRO    54     -44.232 -18.553   2.532  1.00187.42           C
ATOM    377  CB  PRO    54     -42.550 -19.160   0.896  1.00187.42           C
ATOM    378  CG  PRO    54     -43.961 -18.559   1.017  1.00187.42           C
ATOM    379  C   PRO    54     -41.073 -17.434   1.944  1.00187.42           C
ATOM    380  O   PRO    54     -39.862 -17.531   1.750  1.00187.42           O
ATOM    381  N   TYR    55     -41.751 -16.270   1.901  1.00167.02           N
ATOM    382  CA  TYR    55     -41.201 -14.955   1.697  1.00167.02           C
ATOM    383  CB  TYR    55     -42.342 -13.966   1.375  1.00167.02           C
ATOM    384  CG  TYR    55     -41.900 -12.542   1.381  1.00167.02           C
ATOM    385  CD1 TYR    55     -41.296 -11.982   0.279  1.00167.02           C
ATOM    386  CD2 TYR    55     -42.102 -11.760   2.495  1.00167.02           C
ATOM    387  CE1 TYR    55     -40.898 -10.664   0.290  1.00167.02           C
ATOM    388  CE2 TYR    55     -41.707 -10.444   2.511  1.00167.02           C
ATOM    389  CZ  TYR    55     -41.107  -9.890   1.406  1.00167.02           C
ATOM    390  OH  TYR    55     -40.704  -8.538   1.422  1.00167.02           O
ATOM    391  C   TYR    55     -40.444 -14.485   2.902  1.00167.02           C
ATOM    392  O   TYR    55     -39.380 -13.884   2.775  1.00167.02           O
ATOM    393  N   VAL    56     -40.989 -14.721   4.111  1.00122.73           N
ATOM    394  CA  VAL    56     -40.343 -14.272   5.310  1.00122.73           C
ATOM    395  CB  VAL    56     -41.161 -14.497   6.553  1.00122.73           C
ATOM    396  CG1 VAL    56     -42.483 -13.725   6.401  1.00122.73           C
ATOM    397  CG2 VAL    56     -41.336 -16.003   6.801  1.00122.73           C
ATOM    398  C   VAL    56     -39.049 -15.003   5.460  1.00122.73           C
ATOM    399  O   VAL    56     -38.054 -14.428   5.895  1.00122.73           O
ATOM    400  N   ALA    57     -39.029 -16.302   5.113  1.00 59.64           N
ATOM    401  CA  ALA    57     -37.820 -17.062   5.250  1.00 59.64           C
ATOM    402  CB  ALA    57     -37.990 -18.536   4.847  1.00 59.64           C
ATOM    403  C   ALA    57     -36.772 -16.471   4.365  1.00 59.64           C
ATOM    404  O   ALA    57     -35.628 -16.298   4.778  1.00 59.64           O
ATOM    405  N   TRP    58     -37.162 -16.110   3.130  1.00105.93           N
ATOM    406  CA  TRP    58     -36.270 -15.576   2.139  1.00105.93           C
ATOM    407  CB  TRP    58     -36.986 -15.289   0.804  1.00105.93           C
ATOM    408  CG  TRP    58     -36.126 -14.588  -0.221  1.00105.93           C
ATOM    409  CD2 TRP    58     -36.023 -13.158  -0.318  1.00105.93           C
ATOM    410  CD1 TRP    58     -35.315 -15.101  -1.191  1.00105.93           C
ATOM    411  NE1 TRP    58     -34.712 -14.079  -1.887  1.00105.93           N
ATOM    412  CE2 TRP    58     -35.139 -12.878  -1.358  1.00105.93           C
ATOM    413  CE3 TRP    58     -36.616 -12.162   0.405  1.00105.93           C
ATOM    414  CZ2 TRP    58     -34.829 -11.589  -1.691  1.00105.93           C
ATOM    415  CZ3 TRP    58     -36.304 -10.864   0.065  1.00105.93           C
ATOM    416  CH2 TRP    58     -35.427 -10.584  -0.963  1.00105.93           C
ATOM    417  C   TRP    58     -35.690 -14.272   2.610  1.00105.93           C
ATOM    418  O   TRP    58     -34.532 -13.948   2.333  1.00105.93           O
ATOM    419  N   MET    59     -36.505 -13.469   3.314  1.00119.25           N
ATOM    420  CA  MET    59     -36.090 -12.156   3.712  1.00119.25           C
ATOM    421  CB  MET    59     -37.161 -11.446   4.550  1.00119.25           C
ATOM    422  CG  MET    59     -38.513 -11.324   3.850  1.00119.25           C
ATOM    423  SD  MET    59     -39.843 -10.723   4.932  1.00119.25           S
ATOM    424  CE  MET    59     -39.388  -8.975   4.782  1.00119.25           C
ATOM    425  C   MET    59     -34.884 -12.235   4.590  1.00119.25           C
ATOM    426  O   MET    59     -33.853 -11.604   4.321  1.00119.25           O
ATOM    427  N   SER    60     -35.016 -13.058   5.650  1.00105.69           N
ATOM    428  CA  SER    60     -34.030 -13.209   6.674  1.00105.69           C
ATOM    429  CB  SER    60     -34.515 -14.075   7.852  1.00105.69           C
ATOM    430  OG  SER    60     -34.766 -15.404   7.422  1.00105.69           O
ATOM    431  C   SER    60     -32.803 -13.840   6.108  1.00105.69           C
ATOM    432  O   SER    60     -31.696 -13.328   6.270  1.00105.69           O
ATOM    433  N   VAL    61     -32.976 -14.955   5.381  1.00159.57           N
ATOM    434  CA  VAL    61     -31.837 -15.669   4.887  1.00159.57           C
ATOM    435  CB  VAL    61     -32.208 -16.902   4.111  1.00159.57           C
ATOM    436  CG1 VAL    61     -32.901 -17.882   5.072  1.00159.57           C
ATOM    437  CG2 VAL    61     -33.079 -16.500   2.908  1.00159.57           C
ATOM    438  C   VAL    61     -31.081 -14.747   3.990  1.00159.57           C
ATOM    439  O   VAL    61     -29.854 -14.669   4.024  1.00159.57           O
ATOM    440  N   THR    62     -31.805 -13.988   3.164  1.00128.18           N
ATOM    441  CA  THR    62     -31.142 -13.138   2.232  1.00128.18           C
ATOM    442  CB  THR    62     -32.076 -12.521   1.231  1.00128.18           C
ATOM    443  OG1 THR    62     -32.754 -13.539   0.510  1.00128.18           O
ATOM    444  CG2 THR    62     -31.251 -11.656   0.260  1.00128.18           C
ATOM    445  C   THR    62     -30.395 -12.009   2.921  1.00128.18           C
ATOM    446  O   THR    62     -29.349 -11.534   2.453  1.00128.18           O
ATOM    447  N   ALA    63     -30.944 -11.530   4.055  1.00128.35           N
ATOM    448  CA  ALA    63     -30.360 -10.422   4.754  1.00128.35           C
ATOM    449  CB  ALA    63     -31.128 -10.053   6.036  1.00128.35           C
ATOM    450  C   ALA    63     -28.952 -10.771   5.159  1.00128.35           C
ATOM    451  O   ALA    63     -28.020  -9.986   4.952  1.00128.35           O
ATOM    452  N   GLY    64     -28.792 -11.980   5.738  1.00120.95           N
ATOM    453  CA  GLY    64     -27.562 -12.542   6.253  1.00120.95           C
ATOM    454  C   GLY    64     -26.606 -12.864   5.184  1.00120.95           C
ATOM    455  O   GLY    64     -25.406 -12.642   5.321  1.00120.95           O
ATOM    456  N   GLN    65     -27.127 -13.363   4.049  1.00149.77           N
ATOM    457  CA  GLN    65     -26.275 -13.660   2.939  1.00149.77           C
ATOM    458  CB  GLN    65     -27.079 -14.139   1.724  1.00149.77           C
ATOM    459  CG  GLN    65     -27.813 -15.456   1.982  1.00149.77           C
ATOM    460  CD  GLN    65     -28.587 -15.816   0.725  1.00149.77           C
ATOM    461  OE1 GLN    65     -29.340 -16.789   0.707  1.00149.77           O
ATOM    462  NE2 GLN    65     -28.398 -15.016  -0.358  1.00149.77           N
ATOM    463  C   GLN    65     -25.710 -12.321   2.628  1.00149.77           C
ATOM    464  O   GLN    65     -24.589 -12.118   2.153  1.00149.77           O
ATOM    465  N   ALA    66     -26.552 -11.331   2.902  1.00236.29           N
ATOM    466  CA  ALA    66     -26.084 -10.040   2.761  1.00236.29           C
ATOM    467  CB  ALA    66     -27.140  -8.918   2.639  1.00236.29           C
ATOM    468  C   ALA    66     -24.979  -9.629   3.667  1.00236.29           C
ATOM    469  O   ALA    66     -24.052  -8.901   3.273  1.00236.29           O
ATOM    470  N   GLU    67     -25.090 -10.080   4.916  1.00193.20           N
ATOM    471  CA  GLU    67     -24.105  -9.827   5.904  1.00193.20           C
ATOM    472  CB  GLU    67     -24.487 -10.353   7.295  1.00193.20           C
ATOM    473  CG  GLU    67     -25.634  -9.574   7.943  1.00193.20           C
ATOM    474  CD  GLU    67     -25.792 -10.073   9.372  1.00193.20           C
ATOM    475  OE1 GLU    67     -24.745 -10.299  10.034  1.00193.20           O
ATOM    476  OE2 GLU    67     -26.958 -10.236   9.819  1.00193.20           O
ATOM    477  C   GLU    67     -22.831 -10.465   5.502  1.00193.20           C
ATOM    478  O   GLU    67     -21.833  -9.814   5.709  1.00193.20           O
ATOM    479  N   LEU    68     -22.812 -11.699   4.936  1.00272.65           N
ATOM    480  CA  LEU    68     -21.606 -12.461   4.617  1.00272.65           C
ATOM    481  CB  LEU    68     -21.854 -13.946   4.324  1.00272.65           C
ATOM    482  CG  LEU    68     -20.526 -14.700   4.112  1.00272.65           C
ATOM    483  CD1 LEU    68     -19.634 -14.612   5.361  1.00272.65           C
ATOM    484  CD2 LEU    68     -20.747 -16.152   3.668  1.00272.65           C
ATOM    485  C   LEU    68     -20.917 -11.907   3.526  1.00272.65           C
ATOM    486  O   LEU    68     -19.687 -11.922   3.358  1.00272.65           O
ATOM    487  N   THR    69     -21.693 -11.283   2.693  1.00342.61           N
ATOM    488  CA  THR    69     -20.666 -10.824   1.940  1.00342.61           C
ATOM    489  CB  THR    69     -21.107 -10.659   0.517  1.00342.61           C
ATOM    490  OG1 THR    69     -22.128  -9.676   0.433  1.00342.61           O
ATOM    491  CG2 THR    69     -21.629 -12.011  -0.002  1.00342.61           C
ATOM    492  C   THR    69     -20.247  -9.432   2.474  1.00342.61           C
ATOM    493  O   THR    69     -19.870  -8.527   1.721  1.00342.61           O
ATOM    494  N   ALA    70     -20.211  -9.323   3.829  1.00271.52           N
ATOM    495  CA  ALA    70     -19.809  -8.273   4.705  1.00271.52           C
ATOM    496  CB  ALA    70     -19.490  -8.607   6.180  1.00271.52           C
ATOM    497  C   ALA    70     -18.446  -8.150   4.192  1.00271.52           C
ATOM    498  O   ALA    70     -17.933  -7.118   3.753  1.00271.52           O
ATOM    499  N   ALA    71     -17.894  -9.353   4.172  1.00239.00           N
ATOM    500  CA  ALA    71     -16.542  -9.595   3.870  1.00239.00           C
ATOM    501  CB  ALA    71     -16.097 -11.009   4.282  1.00239.00           C
ATOM    502  C   ALA    71     -16.115  -9.407   2.473  1.00239.00           C
ATOM    503  O   ALA    71     -15.074  -8.810   2.183  1.00239.00           O
ATOM    504  N   GLN    72     -16.953  -9.852   1.525  1.00302.71           N
ATOM    505  CA  GLN    72     -16.554  -9.745   0.152  1.00302.71           C
ATOM    506  CB  GLN    72     -17.534 -10.361  -0.859  1.00302.71           C
ATOM    507  CG  GLN    72     -18.845  -9.596  -1.000  1.00302.71           C
ATOM    508  CD  GLN    72     -18.696  -8.522  -2.062  1.00302.71           C
ATOM    509  OE1 GLN    72     -17.660  -8.413  -2.712  1.00302.71           O
ATOM    510  NE2 GLN    72     -19.771  -7.714  -2.254  1.00302.71           N
ATOM    511  C   GLN    72     -16.513  -8.298  -0.091  1.00302.71           C
ATOM    512  O   GLN    72     -15.894  -7.770  -1.014  1.00302.71           O
ATOM    513  N   VAL    73     -17.263  -7.627   0.771  1.00242.30           N
ATOM    514  CA  VAL    73     -17.367  -6.257   0.731  1.00242.30           C
ATOM    515  CB  VAL    73     -18.474  -5.635   1.557  1.00242.30           C
ATOM    516  CG1 VAL    73     -18.256  -4.117   1.694  1.00242.30           C
ATOM    517  CG2 VAL    73     -19.809  -5.938   0.853  1.00242.30           C
ATOM    518  C   VAL    73     -16.190  -5.424   0.793  1.00242.30           C
ATOM    519  O   VAL    73     -16.096  -4.436   0.057  1.00242.30           O
ATOM    520  N   ARG    74     -15.279  -5.771   1.670  1.00225.91           N
ATOM    521  CA  ARG    74     -14.183  -4.891   1.730  1.00225.91           C
ATOM    522  CB  ARG    74     -13.180  -5.317   2.813  1.00225.91           C
ATOM    523  CG  ARG    74     -13.752  -5.285   4.233  1.00225.91           C
ATOM    524  CD  ARG    74     -12.913  -6.080   5.233  1.00225.91           C
ATOM    525  NE  ARG    74     -11.575  -5.432   5.317  1.00225.91           N
ATOM    526  CZ  ARG    74     -11.329  -4.490   6.274  1.00225.91           C
ATOM    527  NH1 ARG    74     -12.292  -4.176   7.187  1.00225.91           N
ATOM    528  NH2 ARG    74     -10.111  -3.877   6.328  1.00225.91           N
ATOM    529  C   ARG    74     -13.458  -4.930   0.431  1.00225.91           C
ATOM    530  O   ARG    74     -13.045  -3.902  -0.116  1.00225.91           O
ATOM    531  N   VAL    75     -13.368  -6.143  -0.128  1.00265.17           N
ATOM    532  CA  VAL    75     -12.515  -6.281  -1.264  1.00265.17           C
ATOM    533  CB  VAL    75     -12.297  -7.699  -1.737  1.00265.17           C
ATOM    534  CG1 VAL    75     -13.576  -8.276  -2.362  1.00265.17           C
ATOM    535  CG2 VAL    75     -11.108  -7.680  -2.713  1.00265.17           C
ATOM    536  C   VAL    75     -12.911  -5.494  -2.373  1.00265.17           C
ATOM    537  O   VAL    75     -12.121  -4.866  -3.086  1.00265.17           O
ATOM    538  N   ALA    76     -14.200  -5.529  -2.527  1.00195.18           N
ATOM    539  CA  ALA    76     -14.598  -4.836  -3.641  1.00195.18           C
ATOM    540  CB  ALA    76     -16.104  -4.977  -3.907  1.00195.18           C
ATOM    541  C   ALA    76     -14.321  -3.353  -3.485  1.00195.18           C
ATOM    542  O   ALA    76     -14.283  -2.641  -4.480  1.00195.18           O
ATOM    543  N   ALA    77     -14.165  -2.846  -2.239  1.00169.49           N
ATOM    544  CA  ALA    77     -13.996  -1.430  -1.944  1.00169.49           C
ATOM    545  CB  ALA    77     -13.837  -1.155  -0.439  1.00169.49           C
ATOM    546  C   ALA    77     -12.904  -0.803  -2.594  1.00169.49           C
ATOM    547  O   ALA    77     -13.018   0.329  -3.066  1.00169.49           O
ATOM    548  N   ALA    78     -11.814  -1.531  -2.602  1.00151.93           N
ATOM    549  CA  ALA    78     -10.727  -0.894  -3.199  1.00151.93           C
ATOM    550  CB  ALA    78      -9.438  -1.731  -3.128  1.00151.93           C
ATOM    551  C   ALA    78     -11.021  -0.636  -4.620  1.00151.93           C
ATOM    552  O   ALA    78     -10.638   0.406  -5.149  1.00151.93           O
ATOM    553  N   ALA    79     -11.761  -1.560  -5.247  1.00169.59           N
ATOM    554  CA  ALA    79     -11.967  -1.403  -6.662  1.00169.59           C
ATOM    555  CB  ALA    79     -12.903  -2.481  -7.224  1.00169.59           C
ATOM    556  C   ALA    79     -12.647  -0.112  -6.923  1.00169.59           C
ATOM    557  O   ALA    79     -12.343   0.617  -7.859  1.00169.59           O
ATOM    558  N   TYR    80     -13.621   0.192  -6.088  1.00255.28           N
ATOM    559  CA  TYR    80     -14.457   1.326  -6.284  1.00255.28           C
ATOM    560  CB  TYR    80     -15.721   1.104  -5.435  1.00255.28           C
ATOM    561  CG  TYR    80     -16.678   2.232  -5.534  1.00255.28           C
ATOM    562  CD1 TYR    80     -17.581   2.304  -6.568  1.00255.28           C
ATOM    563  CD2 TYR    80     -16.674   3.212  -4.570  1.00255.28           C
ATOM    564  CE1 TYR    80     -18.475   3.344  -6.635  1.00255.28           C
ATOM    565  CE2 TYR    80     -17.565   4.255  -4.631  1.00255.28           C
ATOM    566  CZ  TYR    80     -18.464   4.322  -5.668  1.00255.28           C
ATOM    567  OH  TYR    80     -19.382   5.390  -5.732  1.00255.28           O
ATOM    568  C   TYR    80     -13.919   2.644  -5.986  1.00255.28           C
ATOM    569  O   TYR    80     -14.403   3.619  -6.556  1.00255.28           O
ATOM    570  N   GLU    81     -13.003   2.717  -5.015  1.00209.76           N
ATOM    571  CA  GLU    81     -12.400   3.978  -4.717  1.00209.76           C
ATOM    572  CB  GLU    81     -11.219   3.834  -3.747  1.00209.76           C
ATOM    573  CG  GLU    81     -10.512   5.150  -3.432  1.00209.76           C
ATOM    574  CD  GLU    81      -9.222   4.805  -2.702  1.00209.76           C
ATOM    575  OE1 GLU    81      -9.110   3.647  -2.217  1.00209.76           O
ATOM    576  OE2 GLU    81      -8.329   5.691  -2.623  1.00209.76           O
ATOM    577  C   GLU    81     -11.856   4.410  -5.986  1.00209.76           C
ATOM    578  O   GLU    81     -11.893   5.591  -6.321  1.00209.76           O
ATOM    579  N   THR    82     -11.339   3.441  -6.740  1.00226.33           N
ATOM    580  CA  THR    82     -10.856   3.945  -7.957  1.00226.33           C
ATOM    581  CB  THR    82     -10.002   3.002  -8.773  1.00226.33           C
ATOM    582  OG1 THR    82      -9.172   3.756  -9.644  1.00226.33           O
ATOM    583  CG2 THR    82     -10.888   2.091  -9.633  1.00226.33           C
ATOM    584  C   THR    82     -12.004   4.450  -8.815  1.00226.33           C
ATOM    585  O   THR    82     -11.927   5.556  -9.338  1.00226.33           O
ATOM    586  N   ALA    83     -13.116   3.686  -8.968  1.00177.73           N
ATOM    587  CA  ALA    83     -14.153   4.026  -9.934  1.00177.73           C
ATOM    588  CB  ALA    83     -15.104   2.846 -10.199  1.00177.73           C
ATOM    589  C   ALA    83     -15.055   5.220  -9.638  1.00177.73           C
ATOM    590  O   ALA    83     -15.537   5.868 -10.566  1.00177.73           O
ATOM    591  N   TYR    84     -15.468   5.471  -8.378  1.00198.23           N
ATOM    592  CA  TYR    84     -16.291   6.640  -8.138  1.00198.23           C
ATOM    593  CB  TYR    84     -16.979   6.641  -6.763  1.00198.23           C
ATOM    594  CG  TYR    84     -17.838   7.862  -6.683  1.00198.23           C
ATOM    595  CD1 TYR    84     -17.346   9.055  -6.203  1.00198.23           C
ATOM    596  CD2 TYR    84     -19.149   7.807  -7.099  1.00198.23           C
ATOM    597  CE1 TYR    84     -18.149  10.172  -6.136  1.00198.23           C
ATOM    598  CE2 TYR    84     -19.955   8.918  -7.035  1.00198.23           C
ATOM    599  CZ  TYR    84     -19.457  10.103  -6.550  1.00198.23           C
ATOM    600  OH  TYR    84     -20.286  11.243  -6.484  1.00198.23           O
ATOM    601  C   TYR    84     -15.525   7.859  -8.224  1.00198.23           C
ATOM    602  O   TYR    84     -16.059   8.884  -8.645  1.00198.23           O
ATOM    603  N   GLY    85     -14.275   7.753  -7.761  1.00 96.18           N
ATOM    604  CA  GLY    85     -13.433   8.895  -7.771  1.00 96.18           C
ATOM    605  C   GLY    85     -13.433   9.325  -9.196  1.00 96.18           C
ATOM    606  O   GLY    85     -13.482  10.515  -9.506  1.00 96.18           O
ATOM    607  N   LEU    86     -13.372   8.326 -10.093  1.00233.54           N
ATOM    608  CA  LEU    86     -13.390   8.532 -11.506  1.00233.54           C
ATOM    609  CB  LEU    86     -12.830   7.345 -12.312  1.00233.54           C
ATOM    610  CG  LEU    86     -11.289   7.311 -12.379  1.00233.54           C
ATOM    611  CD1 LEU    86     -10.757   8.435 -13.284  1.00233.54           C
ATOM    612  CD2 LEU    86     -10.647   7.336 -10.983  1.00233.54           C
ATOM    613  C   LEU    86     -14.746   8.886 -12.080  1.00233.54           C
ATOM    614  O   LEU    86     -14.804   9.660 -13.031  1.00233.54           O
ATOM    615  N   THR    87     -15.877   8.337 -11.573  1.00121.16           N
ATOM    616  CA  THR    87     -17.128   8.607 -12.254  1.00121.16           C
ATOM    617  CB  THR    87     -18.276   7.788 -11.710  1.00121.16           C
ATOM    618  OG1 THR    87     -17.991   6.400 -11.815  1.00121.16           O
ATOM    619  CG2 THR    87     -19.559   8.114 -12.494  1.00121.16           C
ATOM    620  C   THR    87     -17.505  10.039 -12.105  1.00121.16           C
ATOM    621  O   THR    87     -17.427  10.609 -11.020  1.00121.16           O
ATOM    622  N   VAL    88     -17.956  10.644 -13.222  1.00105.03           N
ATOM    623  CA  VAL    88     -18.347  12.033 -13.256  1.00105.03           C
ATOM    624  CB  VAL    88     -18.529  12.548 -14.659  1.00105.03           C
ATOM    625  CG1 VAL    88     -18.984  14.014 -14.607  1.00105.03           C
ATOM    626  CG2 VAL    88     -17.215  12.330 -15.432  1.00105.03           C
ATOM    627  C   VAL    88     -19.660  12.114 -12.533  1.00105.03           C
ATOM    628  O   VAL    88     -20.537  11.273 -12.721  1.00105.03           O
ATOM    629  N   PRO    89     -19.811  13.113 -11.706  1.00118.36           N
ATOM    630  CA  PRO    89     -21.013  13.289 -10.940  1.00118.36           C
ATOM    631  CD  PRO    89     -18.667  13.757 -11.081  1.00118.36           C
ATOM    632  CB  PRO    89     -20.729  14.442  -9.981  1.00118.36           C
ATOM    633  CG  PRO    89     -19.205  14.369  -9.774  1.00118.36           C
ATOM    634  C   PRO    89     -22.187  13.489 -11.832  1.00118.36           C
ATOM    635  O   PRO    89     -22.024  14.118 -12.876  1.00118.36           O
ATOM    636  N   PRO    90     -23.344  12.990 -11.486  1.00119.49           N
ATOM    637  CA  PRO    90     -24.457  13.168 -12.378  1.00119.49           C
ATOM    638  CD  PRO    90     -23.478  11.797 -10.666  1.00119.49           C
ATOM    639  CB  PRO    90     -25.579  12.311 -11.797  1.00119.49           C
ATOM    640  CG  PRO    90     -24.826  11.173 -11.075  1.00119.49           C
ATOM    641  C   PRO    90     -24.821  14.589 -12.627  1.00119.49           C
ATOM    642  O   PRO    90     -25.239  14.884 -13.746  1.00119.49           O
ATOM    643  N   PRO    91     -24.719  15.450 -11.656  1.00105.86           N
ATOM    644  CA  PRO    91     -25.046  16.831 -11.885  1.00105.86           C
ATOM    645  CD  PRO    91     -24.972  15.050 -10.282  1.00105.86           C
ATOM    646  CB  PRO    91     -25.145  17.467 -10.502  1.00105.86           C
ATOM    647  CG  PRO    91     -25.560  16.294  -9.596  1.00105.86           C
ATOM    648  C   PRO    91     -24.058  17.495 -12.785  1.00105.86           C
ATOM    649  O   PRO    91     -24.429  18.415 -13.513  1.00105.86           O
ATOM    650  N   VAL    92     -22.791  17.050 -12.741  1.00 56.04           N
ATOM    651  CA  VAL    92     -21.773  17.655 -13.543  1.00 56.04           C
ATOM    652  CB  VAL    92     -20.409  17.091 -13.274  1.00 56.04           C
ATOM    653  CG1 VAL    92     -19.430  17.677 -14.304  1.00 56.04           C
ATOM    654  CG2 VAL    92     -20.033  17.403 -11.815  1.00 56.04           C
ATOM    655  C   VAL    92     -22.101  17.405 -14.981  1.00 56.04           C
ATOM    656  O   VAL    92     -21.882  18.258 -15.837  1.00 56.04           O
ATOM    657  N   ILE    93     -22.612  16.203 -15.300  1.00155.98           N
ATOM    658  CA  ILE    93     -22.903  15.904 -16.673  1.00155.98           C
ATOM    659  CB  ILE    93     -23.212  14.444 -16.913  1.00155.98           C
ATOM    660  CG2 ILE    93     -21.961  13.661 -16.480  1.00155.98           C
ATOM    661  CG1 ILE    93     -24.498  13.956 -16.220  1.00155.98           C
ATOM    662  CD1 ILE    93     -25.789  14.256 -16.983  1.00155.98           C
ATOM    663  C   ILE    93     -24.027  16.767 -17.169  1.00155.98           C
ATOM    664  O   ILE    93     -23.954  17.346 -18.253  1.00155.98           O
ATOM    665  N   ALA    94     -25.088  16.907 -16.357  1.00 48.97           N
ATOM    666  CA  ALA    94     -26.264  17.633 -16.744  1.00 48.97           C
ATOM    667  CB  ALA    94     -27.374  17.584 -15.681  1.00 48.97           C
ATOM    668  C   ALA    94     -25.928  19.068 -16.964  1.00 48.97           C
ATOM    669  O   ALA    94     -26.496  19.711 -17.846  1.00 48.97           O
ATOM    670  N   GLU    95     -25.008  19.618 -16.151  1.00 91.45           N
ATOM    671  CA  GLU    95     -24.717  21.016 -16.263  1.00 91.45           C
ATOM    672  CB  GLU    95     -23.658  21.516 -15.270  1.00 91.45           C
ATOM    673  CG  GLU    95     -22.261  20.950 -15.513  1.00 91.45           C
ATOM    674  CD  GLU    95     -21.284  21.777 -14.694  1.00 91.45           C
ATOM    675  OE1 GLU    95     -21.574  22.018 -13.492  1.00 91.45           O
ATOM    676  OE2 GLU    95     -20.242  22.194 -15.267  1.00 91.45           O
ATOM    677  C   GLU    95     -24.180  21.291 -17.629  1.00 91.45           C
ATOM    678  O   GLU    95     -24.566  22.261 -18.280  1.00 91.45           O
ATOM    679  N   ASN    96     -23.279  20.415 -18.100  1.00 68.53           N
ATOM    680  CA  ASN    96     -22.655  20.556 -19.380  1.00 68.53           C
ATOM    681  CB  ASN    96     -21.676  19.393 -19.632  1.00 68.53           C
ATOM    682  CG  ASN    96     -21.138  19.470 -21.050  1.00 68.53           C
ATOM    683  OD1 ASN    96     -21.852  19.149 -21.998  1.00 68.53           O
ATOM    684  ND2 ASN    96     -19.857  19.899 -21.204  1.00 68.53           N
ATOM    685  C   ASN    96     -23.713  20.520 -20.435  1.00 68.53           C
ATOM    686  O   ASN    96     -23.666  21.281 -21.401  1.00 68.53           O
ATOM    687  N   ARG    97     -24.700  19.624 -20.274  1.00150.70           N
ATOM    688  CA  ARG    97     -25.729  19.485 -21.260  1.00150.70           C
ATOM    689  CB  ARG    97     -26.652  18.286 -20.989  1.00150.70           C
ATOM    690  CG  ARG    97     -25.882  16.963 -20.911  1.00150.70           C
ATOM    691  CD  ARG    97     -24.639  16.913 -21.809  1.00150.70           C
ATOM    692  NE  ARG    97     -25.076  16.763 -23.229  1.00150.70           N
ATOM    693  CZ  ARG    97     -24.273  17.204 -24.245  1.00150.70           C
ATOM    694  NH1 ARG    97     -23.124  17.883 -23.967  1.00150.70           N
ATOM    695  NH2 ARG    97     -24.616  16.962 -25.545  1.00150.70           N
ATOM    696  C   ARG    97     -26.551  20.742 -21.325  1.00150.70           C
ATOM    697  O   ARG    97     -26.946  21.171 -22.408  1.00150.70           O
ATOM    698  N   ALA    98     -26.849  21.358 -20.165  1.00 38.14           N
ATOM    699  CA  ALA    98     -27.650  22.554 -20.104  1.00 38.14           C
ATOM    700  CB  ALA    98     -27.960  22.992 -18.663  1.00 38.14           C
ATOM    701  C   ALA    98     -26.935  23.684 -20.771  1.00 38.14           C
ATOM    702  O   ALA    98     -27.547  24.499 -21.458  1.00 38.14           O
ATOM    703  N   GLU    99     -25.609  23.776 -20.569  1.00 66.25           N
ATOM    704  CA  GLU    99     -24.862  24.855 -21.146  1.00 66.25           C
ATOM    705  CB  GLU    99     -23.373  24.855 -20.770  1.00 66.25           C
ATOM    706  CG  GLU    99     -23.096  25.227 -19.315  1.00 66.25           C
ATOM    707  CD  GLU    99     -21.587  25.296 -19.147  1.00 66.25           C
ATOM    708  OE1 GLU    99     -20.915  24.266 -19.423  1.00 66.25           O
ATOM    709  OE2 GLU    99     -21.088  26.383 -18.748  1.00 66.25           O
ATOM    710  C   GLU    99     -24.924  24.736 -22.630  1.00 66.25           C
ATOM    711  O   GLU    99     -24.994  25.735 -23.342  1.00 66.25           O
ATOM    712  N   LEU   100     -24.891  23.498 -23.143  1.00110.75           N
ATOM    713  CA  LEU   100     -24.895  23.313 -24.561  1.00110.75           C
ATOM    714  CB  LEU   100     -24.735  21.827 -24.947  1.00110.75           C
ATOM    715  CG  LEU   100     -24.491  21.553 -26.447  1.00110.75           C
ATOM    716  CD1 LEU   100     -24.188  20.070 -26.688  1.00110.75           C
ATOM    717  CD2 LEU   100     -25.655  22.026 -27.328  1.00110.75           C
ATOM    718  C   LEU   100     -26.184  23.865 -25.092  1.00110.75           C
ATOM    719  O   LEU   100     -26.205  24.515 -26.137  1.00110.75           O
ATOM    720  N   MET   101     -27.301  23.626 -24.376  1.00107.18           N
ATOM    721  CA  MET   101     -28.582  24.107 -24.809  1.00107.18           C
ATOM    722  CB  MET   101     -29.770  23.539 -23.998  1.00107.18           C
ATOM    723  CG  MET   101     -30.002  24.174 -22.627  1.00107.18           C
ATOM    724  SD  MET   101     -31.360  23.425 -21.674  1.00107.18           S
ATOM    725  CE  MET   101     -32.690  23.971 -22.785  1.00107.18           C
ATOM    726  C   MET   101     -28.616  25.605 -24.755  1.00107.18           C
ATOM    727  O   MET   101     -29.208  26.254 -25.616  1.00107.18           O
ATOM    728  N   ILE   102     -27.986  26.212 -23.734  1.00139.05           N
ATOM    729  CA  ILE   102     -28.060  27.639 -23.630  1.00139.05           C
ATOM    730  CB  ILE   102     -27.536  28.167 -22.315  1.00139.05           C
ATOM    731  CG2 ILE   102     -26.005  28.062 -22.302  1.00139.05           C
ATOM    732  CG1 ILE   102     -28.059  29.590 -22.047  1.00139.05           C
ATOM    733  CD1 ILE   102     -27.591  30.644 -23.052  1.00139.05           C
ATOM    734  C   ILE   102     -27.324  28.275 -24.775  1.00139.05           C
ATOM    735  O   ILE   102     -27.825  29.218 -25.386  1.00139.05           O
ATOM    736  N   LEU   103     -26.122  27.762 -25.107  1.00120.62           N
ATOM    737  CA  LEU   103     -25.292  28.323 -26.140  1.00120.62           C
ATOM    738  CB  LEU   103     -23.912  27.653 -26.260  1.00120.62           C
ATOM    739  CG  LEU   103     -22.879  28.129 -25.226  1.00120.62           C
ATOM    740  CD1 LEU   103     -22.383  29.543 -25.561  1.00120.62           C
ATOM    741  CD2 LEU   103     -23.419  28.036 -23.796  1.00120.62           C
ATOM    742  C   LEU   103     -25.914  28.229 -27.494  1.00120.62           C
ATOM    743  O   LEU   103     -25.736  29.145 -28.295  1.00120.62           O
ATOM    744  N   ILE   104     -26.603  27.118 -27.830  1.00167.87           N
ATOM    745  CA  ILE   104     -27.104  27.093 -29.175  1.00167.87           C
ATOM    746  CB  ILE   104     -27.581  25.779 -29.750  1.00167.87           C
ATOM    747  CG2 ILE   104     -26.381  24.820 -29.754  1.00167.87           C
ATOM    748  CG1 ILE   104     -28.813  25.212 -29.045  1.00167.87           C
ATOM    749  CD1 ILE   104     -28.481  24.624 -27.690  1.00167.87           C
ATOM    750  C   ILE   104     -28.196  28.098 -29.362  1.00167.87           C
ATOM    751  O   ILE   104     -28.249  28.776 -30.387  1.00167.87           O
ATOM    752  N   ALA   105     -29.098  28.243 -28.377  1.00 42.68           N
ATOM    753  CA  ALA   105     -30.216  29.120 -28.578  1.00 42.68           C
ATOM    754  CB  ALA   105     -31.151  29.174 -27.358  1.00 42.68           C
ATOM    755  C   ALA   105     -29.737  30.519 -28.835  1.00 42.68           C
ATOM    756  O   ALA   105     -30.250  31.199 -29.721  1.00 42.68           O
ATOM    757  N   THR   106     -28.748  30.977 -28.048  1.00 89.22           N
ATOM    758  CA  THR   106     -28.206  32.307 -28.081  1.00 89.22           C
ATOM    759  CB  THR   106     -27.451  32.645 -26.829  1.00 89.22           C
ATOM    760  OG1 THR   106     -26.332  31.785 -26.668  1.00 89.22           O
ATOM    761  CG2 THR   106     -28.413  32.489 -25.638  1.00 89.22           C
ATOM    762  C   THR   106     -27.309  32.571 -29.254  1.00 89.22           C
ATOM    763  O   THR   106     -27.143  33.728 -29.627  1.00 89.22           O
ATOM    764  N   ASN   107     -26.653  31.570 -29.872  1.00230.61           N
ATOM    765  CA  ASN   107     -25.709  32.070 -30.831  1.00230.61           C
ATOM    766  CB  ASN   107     -24.420  31.228 -31.021  1.00230.61           C
ATOM    767  CG  ASN   107     -24.639  29.896 -31.718  1.00230.61           C
ATOM    768  OD1 ASN   107     -24.467  29.817 -32.933  1.00230.61           O
ATOM    769  ND2 ASN   107     -24.964  28.825 -30.946  1.00230.61           N
ATOM    770  C   ASN   107     -26.347  32.376 -32.163  1.00230.61           C
ATOM    771  O   ASN   107     -26.219  31.636 -33.137  1.00230.61           O
ATOM    772  N   LEU   108     -27.079  33.506 -32.241  1.00122.93           N
ATOM    773  CA  LEU   108     -27.648  33.934 -33.489  1.00122.93           C
ATOM    774  CB  LEU   108     -28.698  35.049 -33.312  1.00122.93           C
ATOM    775  CG  LEU   108     -29.527  35.415 -34.571  1.00122.93           C
ATOM    776  CD1 LEU   108     -30.542  36.515 -34.234  1.00122.93           C
ATOM    777  CD2 LEU   108     -28.672  35.815 -35.786  1.00122.93           C
ATOM    778  C   LEU   108     -26.524  34.445 -34.339  1.00122.93           C
ATOM    779  O   LEU   108     -26.462  34.191 -35.542  1.00122.93           O
ATOM    780  N   LEU   109     -25.618  35.210 -33.705  1.00141.03           N
ATOM    781  CA  LEU   109     -24.482  35.819 -34.337  1.00141.03           C
ATOM    782  CB  LEU   109     -23.738  36.755 -33.370  1.00141.03           C
ATOM    783  CG  LEU   109     -22.513  37.455 -33.982  1.00141.03           C
ATOM    784  CD1 LEU   109     -22.912  38.446 -35.087  1.00141.03           C
ATOM    785  CD2 LEU   109     -21.659  38.107 -32.888  1.00141.03           C
ATOM    786  C   LEU   109     -23.551  34.717 -34.759  1.00141.03           C
ATOM    787  O   LEU   109     -22.893  34.807 -35.793  1.00141.03           O
ATOM    788  N   GLY   110     -23.456  33.637 -33.958  1.00 25.84           N
ATOM    789  CA  GLY   110     -22.598  32.542 -34.319  1.00 25.84           C
ATOM    790  C   GLY   110     -21.261  32.748 -33.683  1.00 25.84           C
ATOM    791  O   GLY   110     -20.313  32.010 -33.945  1.00 25.84           O
ATOM    792  N   GLN   111     -21.152  33.775 -32.825  1.00147.37           N
ATOM    793  CA  GLN   111     -19.906  34.063 -32.181  1.00147.37           C
ATOM    794  CB  GLN   111     -19.918  35.389 -31.398  1.00147.37           C
ATOM    795  CG  GLN   111     -20.788  35.393 -30.138  1.00147.37           C
ATOM    796  CD  GLN   111     -19.889  35.036 -28.961  1.00147.37           C
ATOM    797  OE1 GLN   111     -18.750  34.608 -29.144  1.00147.37           O
ATOM    798  NE2 GLN   111     -20.399  35.240 -27.717  1.00147.37           N
ATOM    799  C   GLN   111     -19.579  32.952 -31.219  1.00147.37           C
ATOM    800  O   GLN   111     -18.411  32.625 -31.024  1.00147.37           O
ATOM    801  N   ASN   112     -20.622  32.363 -30.598  1.00 99.15           N
ATOM    802  CA  ASN   112     -20.587  31.356 -29.563  1.00 99.15           C
ATOM    803  CB  ASN   112     -21.967  31.073 -28.941  1.00 99.15           C
ATOM    804  CG  ASN   112     -22.328  32.202 -27.989  1.00 99.15           C
ATOM    805  OD1 ASN   112     -21.461  32.784 -27.337  1.00 99.15           O
ATOM    806  ND2 ASN   112     -23.648  32.508 -27.888  1.00 99.15           N
ATOM    807  C   ASN   112     -20.085  30.008 -30.002  1.00 99.15           C
ATOM    808  O   ASN   112     -19.647  29.211 -29.173  1.00 99.15           O
ATOM    809  N   THR   113     -20.119  29.708 -31.307  1.00166.99           N
ATOM    810  CA  THR   113     -19.909  28.373 -31.798  1.00166.99           C
ATOM    811  CB  THR   113     -19.873  28.358 -33.294  1.00166.99           C
ATOM    812  OG1 THR   113     -20.006  27.031 -33.766  1.00166.99           O
ATOM    813  CG2 THR   113     -18.556  28.980 -33.780  1.00166.99           C
ATOM    814  C   THR   113     -18.673  27.694 -31.251  1.00166.99           C
ATOM    815  O   THR   113     -18.803  26.512 -30.932  1.00166.99           O
ATOM    816  N   PRO   114     -17.490  28.250 -31.123  1.00159.70           N
ATOM    817  CA  PRO   114     -16.385  27.497 -30.583  1.00159.70           C
ATOM    818  CD  PRO   114     -17.236  29.684 -31.104  1.00159.70           C
ATOM    819  CB  PRO   114     -15.219  28.483 -30.506  1.00159.70           C
ATOM    820  CG  PRO   114     -15.911  29.847 -30.337  1.00159.70           C
ATOM    821  C   PRO   114     -16.722  26.934 -29.228  1.00159.70           C
ATOM    822  O   PRO   114     -16.223  25.860 -28.894  1.00159.70           O
ATOM    823  N   ALA   115     -17.525  27.659 -28.424  1.00 53.95           N
ATOM    824  CA  ALA   115     -17.928  27.214 -27.121  1.00 53.95           C
ATOM    825  CB  ALA   115     -18.687  28.297 -26.336  1.00 53.95           C
ATOM    826  C   ALA   115     -18.838  26.033 -27.239  1.00 53.95           C
ATOM    827  O   ALA   115     -18.753  25.080 -26.465  1.00 53.95           O
ATOM    828  N   ILE   116     -19.762  26.063 -28.214  1.00135.03           N
ATOM    829  CA  ILE   116     -20.691  24.980 -28.305  1.00135.03           C
ATOM    830  CB  ILE   116     -21.832  25.245 -29.250  1.00135.03           C
ATOM    831  CG2 ILE   116     -22.695  26.347 -28.623  1.00135.03           C
ATOM    832  CG1 ILE   116     -21.360  25.569 -30.671  1.00135.03           C
ATOM    833  CD1 ILE   116     -22.516  25.784 -31.649  1.00135.03           C
ATOM    834  C   ILE   116     -19.971  23.705 -28.618  1.00135.03           C
ATOM    835  O   ILE   116     -20.251  22.673 -28.014  1.00135.03           O
ATOM    836  N   ALA   117     -19.019  23.732 -29.565  1.00 53.10           N
ATOM    837  CA  ALA   117     -18.266  22.554 -29.902  1.00 53.10           C
ATOM    838  CB  ALA   117     -17.345  22.764 -31.115  1.00 53.10           C
ATOM    839  C   ALA   117     -17.401  22.156 -28.755  1.00 53.10           C
ATOM    840  O   ALA   117     -17.187  20.967 -28.531  1.00 53.10           O
ATOM    841  N   VAL   118     -16.835  23.135 -28.022  1.00 96.80           N
ATOM    842  CA  VAL   118     -15.967  22.768 -26.942  1.00 96.80           C
ATOM    843  CB  VAL   118     -15.248  23.908 -26.268  1.00 96.80           C
ATOM    844  CG1 VAL   118     -16.239  24.741 -25.446  1.00 96.80           C
ATOM    845  CG2 VAL   118     -14.112  23.310 -25.421  1.00 96.80           C
ATOM    846  C   VAL   118     -16.785  22.046 -25.921  1.00 96.80           C
ATOM    847  O   VAL   118     -16.314  21.108 -25.280  1.00 96.80           O
ATOM    848  N   ASN   119     -18.049  22.473 -25.750  1.00 89.23           N
ATOM    849  CA  ASN   119     -18.943  21.873 -24.804  1.00 89.23           C
ATOM    850  CB  ASN   119     -20.307  22.588 -24.778  1.00 89.23           C
ATOM    851  CG  ASN   119     -21.176  21.951 -23.707  1.00 89.23           C
ATOM    852  OD1 ASN   119     -21.677  20.842 -23.877  1.00 89.23           O
ATOM    853  ND2 ASN   119     -21.356  22.671 -22.567  1.00 89.23           N
ATOM    854  C   ASN   119     -19.155  20.432 -25.176  1.00 89.23           C
ATOM    855  O   ASN   119     -19.234  19.572 -24.299  1.00 89.23           O
ATOM    856  N   GLU   120     -19.267  20.139 -26.488  1.00 93.26           N
ATOM    857  CA  GLU   120     -19.497  18.806 -26.987  1.00 93.26           C
ATOM    858  CB  GLU   120     -19.690  18.789 -28.516  1.00 93.26           C
ATOM    859  CG  GLU   120     -20.925  19.544 -29.022  1.00 93.26           C
ATOM    860  CD  GLU   120     -22.122  18.611 -28.928  1.00 93.26           C
ATOM    861  OE1 GLU   120     -21.974  17.533 -28.293  1.00 93.26           O
ATOM    862  OE2 GLU   120     -23.196  18.957 -29.491  1.00 93.26           O
ATOM    863  C   GLU   120     -18.311  17.930 -26.704  1.00 93.26           C
ATOM    864  O   GLU   120     -18.460  16.781 -26.291  1.00 93.26           O
ATOM    865  N   ALA   121     -17.090  18.453 -26.925  1.00 39.03           N
ATOM    866  CA  ALA   121     -15.900  17.667 -26.751  1.00 39.03           C
ATOM    867  CB  ALA   121     -14.616  18.429 -27.124  1.00 39.03           C
ATOM    868  C   ALA   121     -15.789  17.262 -25.314  1.00 39.03           C
ATOM    869  O   ALA   121     -15.418  16.132 -24.999  1.00 39.03           O
ATOM    870  N   GLU   122     -16.139  18.185 -24.403  1.00120.12           N
ATOM    871  CA  GLU   122     -16.028  17.964 -22.991  1.00120.12           C
ATOM    872  CB  GLU   122     -16.512  19.175 -22.174  1.00120.12           C
ATOM    873  CG  GLU   122     -16.347  19.013 -20.662  1.00120.12           C
ATOM    874  CD  GLU   122     -14.916  19.389 -20.305  1.00120.12           C
ATOM    875  OE1 GLU   122     -13.986  18.645 -20.716  1.00120.12           O
ATOM    876  OE2 GLU   122     -14.735  20.433 -19.623  1.00120.12           O
ATOM    877  C   GLU   122     -16.898  16.803 -22.614  1.00120.12           C
ATOM    878  O   GLU   122     -16.553  16.012 -21.738  1.00120.12           O
ATOM    879  N   TYR   123     -18.067  16.689 -23.267  1.00 91.34           N
ATOM    880  CA  TYR   123     -19.023  15.657 -22.985  1.00 91.34           C
ATOM    881  CB  TYR   123     -20.302  15.865 -23.822  1.00 91.34           C
ATOM    882  CG  TYR   123     -21.325  14.842 -23.472  1.00 91.34           C
ATOM    883  CD1 TYR   123     -21.946  14.868 -22.245  1.00 91.34           C
ATOM    884  CD2 TYR   123     -21.692  13.883 -24.388  1.00 91.34           C
ATOM    885  CE1 TYR   123     -22.898  13.930 -21.922  1.00 91.34           C
ATOM    886  CE2 TYR   123     -22.644  12.943 -24.069  1.00 91.34           C
ATOM    887  CZ  TYR   123     -23.247  12.965 -22.835  1.00 91.34           C
ATOM    888  OH  TYR   123     -24.224  12.002 -22.506  1.00 91.34           O
ATOM    889  C   TYR   123     -18.403  14.327 -23.307  1.00 91.34           C
ATOM    890  O   TYR   123     -18.476  13.382 -22.520  1.00 91.34           O
ATOM    891  N   GLY   124     -17.724  14.238 -24.464  1.00 43.81           N
ATOM    892  CA  GLY   124     -17.114  13.013 -24.895  1.00 43.81           C
ATOM    893  C   GLY   124     -16.096  12.617 -23.878  1.00 43.81           C
ATOM    894  O   GLY   124     -15.890  11.431 -23.630  1.00 43.81           O
ATOM    895  N   GLU   125     -15.403  13.605 -23.284  1.00 84.49           N
ATOM    896  CA  GLU   125     -14.410  13.300 -22.297  1.00 84.49           C
ATOM    897  CB  GLU   125     -13.698  14.551 -21.755  1.00 84.49           C
ATOM    898  CG  GLU   125     -12.639  15.109 -22.707  1.00 84.49           C
ATOM    899  CD  GLU   125     -11.361  14.305 -22.500  1.00 84.49           C
ATOM    900  OE1 GLU   125     -10.772  14.414 -21.392  1.00 84.49           O
ATOM    901  OE2 GLU   125     -10.958  13.570 -23.442  1.00 84.49           O
ATOM    902  C   GLU   125     -15.075  12.626 -21.141  1.00 84.49           C
ATOM    903  O   GLU   125     -14.569  11.639 -20.611  1.00 84.49           O
ATOM    904  N   MET   126     -16.247  13.142 -20.732  1.00111.54           N
ATOM    905  CA  MET   126     -16.978  12.599 -19.624  1.00111.54           C
ATOM    906  CB  MET   126     -18.249  13.423 -19.381  1.00111.54           C
ATOM    907  CG  MET   126     -17.908  14.864 -18.996  1.00111.54           C
ATOM    908  SD  MET   126     -19.185  16.097 -19.382  1.00111.54           S
ATOM    909  CE  MET   126     -20.409  15.495 -18.195  1.00111.54           C
ATOM    910  C   MET   126     -17.355  11.205 -19.994  1.00111.54           C
ATOM    911  O   MET   126     -17.293  10.285 -19.182  1.00111.54           O
ATOM    912  N   TRP   127     -17.731  11.017 -21.267  1.00 84.38           N
ATOM    913  CA  TRP   127     -18.153   9.743 -21.767  1.00 84.38           C
ATOM    914  CB  TRP   127     -18.560   9.868 -23.250  1.00 84.38           C
ATOM    915  CG  TRP   127     -19.148   8.637 -23.894  1.00 84.38           C
ATOM    916  CD2 TRP   127     -20.111   8.686 -24.959  1.00 84.38           C
ATOM    917  CD1 TRP   127     -18.943   7.318 -23.618  1.00 84.38           C
ATOM    918  NE1 TRP   127     -19.723   6.541 -24.442  1.00 84.38           N
ATOM    919  CE2 TRP   127     -20.446   7.371 -25.272  1.00 84.38           C
ATOM    920  CE3 TRP   127     -20.674   9.742 -25.617  1.00 84.38           C
ATOM    921  CZ2 TRP   127     -21.354   7.090 -26.253  1.00 84.38           C
ATOM    922  CZ3 TRP   127     -21.585   9.456 -26.609  1.00 84.38           C
ATOM    923  CH2 TRP   127     -21.919   8.155 -26.921  1.00 84.38           C
ATOM    924  C   TRP   127     -17.015   8.773 -21.633  1.00 84.38           C
ATOM    925  O   TRP   127     -17.197   7.644 -21.183  1.00 84.38           O
ATOM    926  N   ALA   128     -15.800   9.191 -22.028  1.00 63.77           N
ATOM    927  CA  ALA   128     -14.652   8.331 -21.958  1.00 63.77           C
ATOM    928  CB  ALA   128     -13.404   8.944 -22.615  1.00 63.77           C
ATOM    929  C   ALA   128     -14.305   8.037 -20.534  1.00 63.77           C
ATOM    930  O   ALA   128     -13.836   6.947 -20.214  1.00 63.77           O
ATOM    931  N   GLN   129     -14.473   9.033 -19.648  1.00125.86           N
ATOM    932  CA  GLN   129     -14.110   8.878 -18.268  1.00125.86           C
ATOM    933  CB  GLN   129     -14.305  10.190 -17.483  1.00125.86           C
ATOM    934  CG  GLN   129     -13.856  10.132 -16.022  1.00125.86           C
ATOM    935  CD  GLN   129     -12.349  10.321 -16.003  1.00125.86           C
ATOM    936  OE1 GLN   129     -11.823  11.130 -15.238  1.00125.86           O
ATOM    937  NE2 GLN   129     -11.633   9.555 -16.869  1.00125.86           N
ATOM    938  C   GLN   129     -14.975   7.849 -17.615  1.00125.86           C
ATOM    939  O   GLN   129     -14.476   6.997 -16.884  1.00125.86           O
ATOM    940  N   ASP   130     -16.298   7.898 -17.865  1.00107.44           N
ATOM    941  CA  ASP   130     -17.194   6.992 -17.195  1.00107.44           C
ATOM    942  CB  ASP   130     -18.686   7.285 -17.453  1.00107.44           C
ATOM    943  CG  ASP   130     -19.106   8.471 -16.590  1.00107.44           C
ATOM    944  OD1 ASP   130     -18.310   8.872 -15.699  1.00107.44           O
ATOM    945  OD2 ASP   130     -20.234   8.988 -16.806  1.00107.44           O
ATOM    946  C   ASP   130     -16.918   5.575 -17.610  1.00107.44           C
ATOM    947  O   ASP   130     -16.895   4.666 -16.775  1.00107.44           O
ATOM    948  N   ALA   131     -16.699   5.355 -18.922  1.00 75.29           N
ATOM    949  CA  ALA   131     -16.482   4.027 -19.423  1.00 75.29           C
ATOM    950  CB  ALA   131     -16.332   3.988 -20.955  1.00 75.29           C
ATOM    951  C   ALA   131     -15.223   3.460 -18.833  1.00 75.29           C
ATOM    952  O   ALA   131     -15.187   2.325 -18.356  1.00 75.29           O
ATOM    953  N   ALA   132     -14.149   4.261 -18.803  1.00 72.56           N
ATOM    954  CA  ALA   132     -12.905   3.749 -18.316  1.00 72.56           C
ATOM    955  CB  ALA   132     -11.768   4.783 -18.378  1.00 72.56           C
ATOM    956  C   ALA   132     -13.076   3.357 -16.898  1.00 72.56           C
ATOM    957  O   ALA   132     -12.489   2.377 -16.444  1.00 72.56           O
ATOM    958  N   ALA   133     -13.863   4.148 -16.153  1.00 91.81           N
ATOM    959  CA  ALA   133     -14.064   3.867 -14.763  1.00 91.81           C
ATOM    960  CB  ALA   133     -14.937   4.926 -14.067  1.00 91.81           C
ATOM    961  C   ALA   133     -14.767   2.558 -14.629  1.00 91.81           C
ATOM    962  O   ALA   133     -14.442   1.721 -13.785  1.00 91.81           O
ATOM    963  N   MET   134     -15.781   2.356 -15.476  1.00143.94           N
ATOM    964  CA  MET   134     -16.540   1.158 -15.404  1.00143.94           C
ATOM    965  CB  MET   134     -17.779   1.172 -16.320  1.00143.94           C
ATOM    966  CG  MET   134     -18.911   2.094 -15.843  1.00143.94           C
ATOM    967  SD  MET   134     -19.904   1.476 -14.440  1.00143.94           S
ATOM    968  CE  MET   134     -18.842   2.031 -13.072  1.00143.94           C
ATOM    969  C   MET   134     -15.716  -0.053 -15.732  1.00143.94           C
ATOM    970  O   MET   134     -15.756  -1.061 -15.023  1.00143.94           O
ATOM    971  N   PHE   135     -14.913   0.020 -16.805  1.00110.66           N
ATOM    972  CA  PHE   135     -14.187  -1.148 -17.202  1.00110.66           C
ATOM    973  CB  PHE   135     -13.522  -1.016 -18.581  1.00110.66           C
ATOM    974  CG  PHE   135     -14.657  -1.105 -19.547  1.00110.66           C
ATOM    975  CD1 PHE   135     -15.205  -2.331 -19.852  1.00110.66           C
ATOM    976  CD2 PHE   135     -15.183   0.021 -20.134  1.00110.66           C
ATOM    977  CE1 PHE   135     -16.253  -2.434 -20.736  1.00110.66           C
ATOM    978  CE2 PHE   135     -16.233  -0.075 -21.019  1.00110.66           C
ATOM    979  CZ  PHE   135     -16.771  -1.303 -21.321  1.00110.66           C
ATOM    980  C   PHE   135     -13.182  -1.549 -16.164  1.00110.66           C
ATOM    981  O   PHE   135     -13.047  -2.733 -15.851  1.00110.66           O
ATOM    982  N   GLY   136     -12.455  -0.572 -15.591  1.00108.93           N
ATOM    983  CA  GLY   136     -11.445  -0.879 -14.613  1.00108.93           C
ATOM    984  C   GLY   136     -12.070  -1.465 -13.416  1.00108.93           C
ATOM    985  O   GLY   136     -11.554  -2.375 -12.764  1.00108.93           O
ATOM    986  N   TYR   137     -13.228  -0.909 -13.098  1.00152.40           N
ATOM    987  CA  TYR   137     -13.930  -1.326 -11.956  1.00152.40           C
ATOM    988  CB  TYR   137     -15.197  -0.466 -11.772  1.00152.40           C
ATOM    989  CG  TYR   137     -15.997  -0.898 -10.591  1.00152.40           C
ATOM    990  CD1 TYR   137     -15.464  -0.849  -9.324  1.00152.40           C
ATOM    991  CD2 TYR   137     -17.308  -1.294 -10.748  1.00152.40           C
ATOM    992  CE1 TYR   137     -16.211  -1.232  -8.235  1.00152.40           C
ATOM    993  CE2 TYR   137     -18.060  -1.677  -9.662  1.00152.40           C
ATOM    994  CZ  TYR   137     -17.510  -1.648  -8.403  1.00152.40           C
ATOM    995  OH  TYR   137     -18.276  -2.038  -7.284  1.00152.40           O
ATOM    996  C   TYR   137     -14.312  -2.769 -12.136  1.00152.40           C
ATOM    997  O   TYR   137     -14.301  -3.565 -11.193  1.00152.40           O
ATOM    998  N   ALA   138     -14.636  -3.141 -13.386  1.00122.26           N
ATOM    999  CA  ALA   138     -15.090  -4.455 -13.734  1.00122.26           C
ATOM   1000  CB  ALA   138     -15.324  -4.628 -15.245  1.00122.26           C
ATOM   1001  C   ALA   138     -14.089  -5.438 -13.312  1.00122.26           C
ATOM   1002  O   ALA   138     -14.407  -6.473 -12.722  1.00122.26           O
ATOM   1003  N   ALA   139     -12.830  -5.098 -13.563  1.00133.32           N
ATOM   1004  CA  ALA   139     -11.859  -6.088 -13.299  1.00133.32           C
ATOM   1005  CB  ALA   139     -10.442  -5.642 -13.698  1.00133.32           C
ATOM   1006  C   ALA   139     -11.811  -6.479 -11.848  1.00133.32           C
ATOM   1007  O   ALA   139     -11.857  -7.663 -11.509  1.00133.32           O
ATOM   1008  N   ALA   140     -11.765  -5.483 -10.951  1.00153.06           N
ATOM   1009  CA  ALA   140     -11.575  -5.727  -9.540  1.00153.06           C
ATOM   1010  CB  ALA   140     -11.329  -4.438  -8.748  1.00153.06           C
ATOM   1011  C   ALA   140     -12.715  -6.438  -8.937  1.00153.06           C
ATOM   1012  O   ALA   140     -12.601  -7.259  -8.024  1.00153.06           O
ATOM   1013  N   THR   141     -13.876  -6.100  -9.458  1.00202.55           N
ATOM   1014  CA  THR   141     -15.061  -6.594  -8.900  1.00202.55           C
ATOM   1015  CB  THR   141     -16.288  -5.975  -9.505  1.00202.55           C
ATOM   1016  OG1 THR   141     -17.427  -6.268  -8.709  1.00202.55           O
ATOM   1017  CG2 THR   141     -16.478  -6.547 -10.921  1.00202.55           C
ATOM   1018  C   THR   141     -15.210  -8.059  -9.037  1.00202.55           C
ATOM   1019  O   THR   141     -15.946  -8.657  -8.253  1.00202.55           O
ATOM   1020  N   ALA   142     -14.562  -8.668 -10.045  1.00 89.39           N
ATOM   1021  CA  ALA   142     -14.768 -10.070 -10.262  1.00 89.39           C
ATOM   1022  CB  ALA   142     -13.882 -10.645 -11.379  1.00 89.39           C
ATOM   1023  C   ALA   142     -14.437 -10.789  -9.005  1.00 89.39           C
ATOM   1024  O   ALA   142     -15.170 -11.678  -8.575  1.00 89.39           O
ATOM   1025  N   THR   143     -13.342 -10.383  -8.355  1.00200.40           N
ATOM   1026  CA  THR   143     -12.931 -11.044  -7.158  1.00200.40           C
ATOM   1027  CB  THR   143     -11.551 -10.630  -6.727  1.00200.40           C
ATOM   1028  OG1 THR   143     -11.118 -11.426  -5.633  1.00200.40           O
ATOM   1029  CG2 THR   143     -11.563  -9.146  -6.330  1.00200.40           C
ATOM   1030  C   THR   143     -13.832 -10.849  -5.997  1.00200.40           C
ATOM   1031  O   THR   143     -14.115 -11.783  -5.248  1.00200.40           O
ATOM   1032  N   ALA   144     -14.298  -9.617  -5.806  1.00143.67           N
ATOM   1033  CA  ALA   144     -15.101  -9.351  -4.656  1.00143.67           C
ATOM   1034  CB  ALA   144     -15.538  -7.880  -4.576  1.00143.67           C
ATOM   1035  C   ALA   144     -16.300 -10.190  -4.818  1.00143.67           C
ATOM   1036  O   ALA   144     -16.939 -10.571  -3.840  1.00143.67           O
ATOM   1037  N   THR   145     -16.636 -10.390  -6.105  1.00141.79           N
ATOM   1038  CA  THR   145     -17.683 -11.189  -6.663  1.00141.79           C
ATOM   1039  CB  THR   145     -17.970 -10.870  -8.107  1.00141.79           C
ATOM   1040  OG1 THR   145     -18.374  -9.515  -8.238  1.00141.79           O
ATOM   1041  CG2 THR   145     -19.087 -11.796  -8.620  1.00141.79           C
ATOM   1042  C   THR   145     -17.396 -12.620  -6.574  1.00141.79           C
ATOM   1043  O   THR   145     -18.314 -13.436  -6.566  1.00141.79           O
ATOM   1044  N   ALA   146     -16.103 -12.950  -6.485  1.00 37.27           N
ATOM   1045  CA  ALA   146     -15.668 -14.303  -6.443  1.00 37.27           C
ATOM   1046  CB  ALA   146     -14.163 -14.441  -6.155  1.00 37.27           C
ATOM   1047  C   ALA   146     -16.411 -14.911  -5.314  1.00 37.27           C
ATOM   1048  O   ALA   146     -16.725 -16.100  -5.342  1.00 37.27           O
ATOM   1049  N   THR   147     -16.750 -14.108  -4.287  1.00204.84           N
ATOM   1050  CA  THR   147     -17.395 -14.818  -3.241  1.00204.84           C
ATOM   1051  CB  THR   147     -16.715 -14.649  -1.914  1.00204.84           C
ATOM   1052  OG1 THR   147     -17.180 -15.631  -1.000  1.00204.84           O
ATOM   1053  CG2 THR   147     -17.017 -13.242  -1.371  1.00204.84           C
ATOM   1054  C   THR   147     -18.857 -14.496  -3.010  1.00204.84           C
ATOM   1055  O   THR   147     -19.256 -13.336  -2.973  1.00204.84           O
ATOM   1056  N   LEU   148     -19.710 -15.548  -2.848  1.00170.25           N
ATOM   1057  CA  LEU   148     -21.098 -15.349  -2.480  1.00170.25           C
ATOM   1058  CB  LEU   148     -22.074 -14.995  -3.625  1.00170.25           C
ATOM   1059  CG  LEU   148     -21.882 -13.611  -4.279  1.00170.25           C
ATOM   1060  CD1 LEU   148     -21.865 -12.484  -3.229  1.00170.25           C
ATOM   1061  CD2 LEU   148     -20.714 -13.588  -5.270  1.00170.25           C
ATOM   1062  C   LEU   148     -21.694 -16.580  -1.842  1.00170.25           C
ATOM   1063  O   LEU   148     -21.334 -17.713  -2.167  1.00170.25           O
ATOM   1064  N   LEU   149     -22.655 -16.356  -0.911  1.00150.15           N
ATOM   1065  CA  LEU   149     -23.366 -17.395  -0.209  1.00150.15           C
ATOM   1066  CB  LEU   149     -24.138 -16.890   1.021  1.00150.15           C
ATOM   1067  CG  LEU   149     -23.248 -16.266   2.112  1.00150.15           C
ATOM   1068  CD1 LEU   149     -22.494 -15.036   1.580  1.00150.15           C
ATOM   1069  CD2 LEU   149     -24.055 -15.960   3.385  1.00150.15           C
ATOM   1070  C   LEU   149     -24.383 -17.933  -1.129  1.00150.15           C
ATOM   1071  O   LEU   149     -25.070 -17.187  -1.824  1.00150.15           O
ATOM   1072  N   PRO   150     -24.479 -19.227  -1.114  1.00186.75           N
ATOM   1073  CA  PRO   150     -25.414 -19.898  -1.955  1.00186.75           C
ATOM   1074  CD  PRO   150     -24.165 -20.000   0.076  1.00186.75           C
ATOM   1075  CB  PRO   150     -25.337 -21.365  -1.549  1.00186.75           C
ATOM   1076  CG  PRO   150     -25.016 -21.276  -0.045  1.00186.75           C
ATOM   1077  C   PRO   150     -26.750 -19.349  -1.636  1.00186.75           C
ATOM   1078  O   PRO   150     -27.124 -19.299  -0.465  1.00186.75           O
ATOM   1079  N   PHE   151     -27.509 -18.957  -2.660  1.00142.17           N
ATOM   1080  CA  PHE   151     -28.788 -18.438  -2.340  1.00142.17           C
ATOM   1081  CB  PHE   151     -28.906 -16.931  -2.618  1.00142.17           C
ATOM   1082  CG  PHE   151     -28.524 -16.753  -4.042  1.00142.17           C
ATOM   1083  CD1 PHE   151     -29.448 -16.904  -5.049  1.00142.17           C
ATOM   1084  CD2 PHE   151     -27.224 -16.446  -4.367  1.00142.17           C
ATOM   1085  CE1 PHE   151     -29.082 -16.745  -6.365  1.00142.17           C
ATOM   1086  CE2 PHE   151     -26.852 -16.287  -5.680  1.00142.17           C
ATOM   1087  CZ  PHE   151     -27.781 -16.435  -6.681  1.00142.17           C
ATOM   1088  C   PHE   151     -29.786 -19.159  -3.180  1.00142.17           C
ATOM   1089  O   PHE   151     -29.471 -19.639  -4.268  1.00142.17           O
ATOM   1090  N   GLU   152     -31.026 -19.276  -2.671  1.00118.79           N
ATOM   1091  CA  GLU   152     -32.025 -19.969  -3.424  1.00118.79           C
ATOM   1092  CB  GLU   152     -32.270 -21.410  -2.949  1.00118.79           C
ATOM   1093  CG  GLU   152     -33.169 -22.208  -3.896  1.00118.79           C
ATOM   1094  CD  GLU   152     -33.042 -23.683  -3.540  1.00118.79           C
ATOM   1095  OE1 GLU   152     -32.274 -24.002  -2.592  1.00118.79           O
ATOM   1096  OE2 GLU   152     -33.707 -24.513  -4.216  1.00118.79           O
ATOM   1097  C   GLU   152     -33.307 -19.210  -3.307  1.00118.79           C
ATOM   1098  O   GLU   152     -33.464 -18.376  -2.419  1.00118.79           O
ATOM   1099  N   GLU   153     -34.248 -19.461  -4.241  1.00148.21           N
ATOM   1100  CA  GLU   153     -35.532 -18.818  -4.223  1.00148.21           C
ATOM   1101  CB  GLU   153     -36.274 -18.902  -5.569  1.00148.21           C
ATOM   1102  CG  GLU   153     -36.534 -20.326  -6.060  1.00148.21           C
ATOM   1103  CD  GLU   153     -37.778 -20.840  -5.349  1.00148.21           C
ATOM   1104  OE1 GLU   153     -38.872 -20.258  -5.577  1.00148.21           O
ATOM   1105  OE2 GLU   153     -37.651 -21.812  -4.558  1.00148.21           O
ATOM   1106  C   GLU   153     -36.335 -19.489  -3.162  1.00148.21           C
ATOM   1107  O   GLU   153     -35.963 -20.557  -2.682  1.00148.21           O
ATOM   1108  N   ALA   154     -37.436 -18.849  -2.726  1.00 73.59           N
ATOM   1109  CA  ALA   154     -38.212 -19.402  -1.655  1.00 73.59           C
ATOM   1110  CB  ALA   154     -39.240 -18.414  -1.077  1.00 73.59           C
ATOM   1111  C   ALA   154     -38.949 -20.623  -2.117  1.00 73.59           C
ATOM   1112  O   ALA   154     -39.586 -20.651  -3.169  1.00 73.59           O
ATOM   1113  N   PRO   155     -38.805 -21.648  -1.316  1.00142.84           N
ATOM   1114  CA  PRO   155     -39.480 -22.906  -1.538  1.00142.84           C
ATOM   1115  CD  PRO   155     -37.505 -21.846  -0.693  1.00142.84           C
ATOM   1116  CB  PRO   155     -38.498 -23.998  -1.113  1.00142.84           C
ATOM   1117  CG  PRO   155     -37.525 -23.286  -0.164  1.00142.84           C
ATOM   1118  C   PRO   155     -40.739 -22.964  -0.736  1.00142.84           C
ATOM   1119  O   PRO   155     -41.040 -22.023  -0.012  1.00142.84           O
ATOM   1120  N   GLU   156     -41.465 -24.087  -0.847  1.00200.23           N
ATOM   1121  CA  GLU   156     -42.663 -24.412  -0.131  1.00200.23           C
ATOM   1122  CB  GLU   156     -42.543 -24.272   1.391  1.00200.23           C
ATOM   1123  CG  GLU   156     -41.592 -25.326   1.962  1.00200.23           C
ATOM   1124  CD  GLU   156     -41.846 -25.448   3.456  1.00200.23           C
ATOM   1125  OE1 GLU   156     -41.677 -24.433   4.183  1.00200.23           O
ATOM   1126  OE2 GLU   156     -42.222 -26.571   3.887  1.00200.23           O
ATOM   1127  C   GLU   156     -43.787 -23.599  -0.636  1.00200.23           C
ATOM   1128  O   GLU   156     -44.944 -23.869  -0.329  1.00200.23           O
ATOM   1129  N   MET   157     -43.470 -22.635  -1.506  1.00331.44           N
ATOM   1130  CA  MET   157     -44.497 -21.914  -2.172  1.00331.44           C
ATOM   1131  CB  MET   157     -44.592 -20.427  -1.800  1.00331.44           C
ATOM   1132  CG  MET   157     -45.849 -19.770  -2.380  1.00331.44           C
ATOM   1133  SD  MET   157     -47.401 -20.325  -1.606  1.00331.44           S
ATOM   1134  CE  MET   157     -48.503 -19.744  -2.929  1.00331.44           C
ATOM   1135  C   MET   157     -44.069 -22.002  -3.607  1.00331.44           C
ATOM   1136  O   MET   157     -42.923 -21.697  -3.933  1.00331.44           O
ATOM   1137  N   THR   158     -44.938 -22.465  -4.525  1.00297.41           N
ATOM   1138  CA  THR   158     -44.393 -22.553  -5.846  1.00297.41           C
ATOM   1139  CB  THR   158     -43.718 -23.867  -6.131  1.00297.41           C
ATOM   1140  OG1 THR   158     -43.072 -23.814  -7.393  1.00297.41           O
ATOM   1141  CG2 THR   158     -44.766 -24.991  -6.113  1.00297.41           C
ATOM   1142  C   THR   158     -45.461 -22.362  -6.864  1.00297.41           C
ATOM   1143  O   THR   158     -46.653 -22.471  -6.581  1.00297.41           O
ATOM   1144  N   SER   159     -45.025 -22.035  -8.095  1.00187.06           N
ATOM   1145  CA  SER   159     -45.933 -21.917  -9.191  1.00187.06           C
ATOM   1146  CB  SER   159     -45.833 -20.579  -9.948  1.00187.06           C
ATOM   1147  OG  SER   159     -46.768 -20.549 -11.018  1.00187.06           O
ATOM   1148  C   SER   159     -45.529 -22.988 -10.145  1.00187.06           C
ATOM   1149  O   SER   159     -44.370 -23.072 -10.547  1.00187.06           O
ATOM   1150  N   ALA   160     -46.479 -23.863 -10.513  1.00254.35           N
ATOM   1151  CA  ALA   160     -46.151 -24.910 -11.428  1.00254.35           C
ATOM   1152  CB  ALA   160     -44.932 -25.744 -10.995  1.00254.35           C
ATOM   1153  C   ALA   160     -47.330 -25.817 -11.472  1.00254.35           C
ATOM   1154  O   ALA   160     -48.289 -25.649 -10.719  1.00254.35           O
ATOM   1155  N   GLY   161     -47.292 -26.806 -12.380  1.00 41.40           N
ATOM   1156  CA  GLY   161     -48.379 -27.730 -12.460  1.00 41.40           C
ATOM   1157  C   GLY   161     -47.896 -28.898 -13.305  1.00 41.40           C
ATOM   1158  O   GLY   161     -47.653 -29.990 -12.727  1.00 41.40           O
ATOM   1159  OXT GLY   161     -47.761 -28.713 -14.543  1.00 41.40           O
END 
