# Supplementary material for: Predicted Structural Variability of Mycobacterium tuberculosis PPE18 Protein With Immunological Implications Among Clinical Strains
Source: Front Microbiol. 2021 Jan 8;11:595312. doi: 10.3389/fmicb.2020.595312 (PMC7819968; doi:10.3389/fmicb.2020.595312)
Supplement: Supplementary file 2 [file Data_Sheet_1.ZIP › All domain 1 RaptorX pdbs/5xfsB-389757_1_Var19.pdb]

REMARK   templates = 5xfsB 
EXPDTA    THEORETICAL MODEL, MODELLER 9v8 2018/10/16 09:46:40
REMARK   6 MODELLER OBJECTIVE FUNCTION:       426.3757
REMARK   6 MODELLER BEST TEMPLATE % SEQ ID:  55.195
SEQRES   1    154  MET VAL ASP PHE GLY ALA LEU PRO PRO GLU ILE ASN SER
SEQRES   2    154  ALA ARG MET TYR ALA GLY PRO GLY SER ALA SER LEU VAL
SEQRES   3    154  ALA ALA ALA GLN MET TRP ASP SER VAL ALA SER ASP LEU
SEQRES   4    154  PHE SER ALA ALA SER ALA PHE GLN SER VAL VAL TRP GLY
SEQRES   5    154  LEU THR VAL GLY SER TRP ILE GLY SER SER ALA GLY LEU
SEQRES   6    154  MET VAL ALA ALA ALA SER PRO TYR VAL ALA TRP MET SER
SEQRES   7    154  VAL THR ALA GLY GLN ALA GLU LEU THR ALA ALA GLN VAL
SEQRES   8    154  ARG VAL ALA ALA ALA ALA TYR GLU THR ALA TYR GLY LEU
SEQRES   9    154  THR VAL PRO PRO PRO VAL ILE ALA GLU ASN ARG ALA GLU
SEQRES  10    154  LEU MET ILE LEU ILE ALA THR ASN LEU LEU GLY GLN ASN
SEQRES  11    154  THR PRO ALA ILE ALA VAL ASN GLU ALA GLU TYR GLY GLU
SEQRES  12    154  MET TRP ALA GLN ASP ALA ALA ALA MET PHE GLY
ATOM      1  N   MET     1     -17.373  -5.446 -21.456  1.00 85.98           N
ATOM      2  CA  MET     1     -16.920  -4.894 -20.161  1.00 85.98           C
ATOM      3  CB  MET     1     -15.386  -4.950 -20.057  1.00 85.98           C
ATOM      4  CG  MET     1     -14.812  -6.363 -19.956  1.00 85.98           C
ATOM      5  SD  MET     1     -15.044  -7.154 -18.336  1.00 85.98           S
ATOM      6  CE  MET     1     -13.762  -6.169 -17.506  1.00 85.98           C
ATOM      7  C   MET     1     -17.319  -3.466 -20.043  1.00 85.98           C
ATOM      8  O   MET     1     -17.193  -2.694 -20.992  1.00 85.98           O
ATOM      9  N   VAL     2     -17.837  -3.077 -18.864  1.00 26.26           N
ATOM     10  CA  VAL     2     -18.173  -1.700 -18.703  1.00 26.26           C
ATOM     11  CB  VAL     2     -19.370  -1.473 -17.826  1.00 26.26           C
ATOM     12  CG1 VAL     2     -19.559   0.041 -17.631  1.00 26.26           C
ATOM     13  CG2 VAL     2     -20.582  -2.176 -18.461  1.00 26.26           C
ATOM     14  C   VAL     2     -16.995  -1.083 -18.034  1.00 26.26           C
ATOM     15  O   VAL     2     -16.762  -1.288 -16.844  1.00 26.26           O
ATOM     16  N   ASP     3     -16.212  -0.309 -18.805  1.00 40.91           N
ATOM     17  CA  ASP     3     -15.046   0.317 -18.264  1.00 40.91           C
ATOM     18  CB  ASP     3     -13.879   0.368 -19.265  1.00 40.91           C
ATOM     19  CG  ASP     3     -12.682   1.023 -18.591  1.00 40.91           C
ATOM     20  OD1 ASP     3     -12.742   1.242 -17.352  1.00 40.91           O
ATOM     21  OD2 ASP     3     -11.691   1.319 -19.311  1.00 40.91           O
ATOM     22  C   ASP     3     -15.441   1.729 -17.966  1.00 40.91           C
ATOM     23  O   ASP     3     -15.728   2.506 -18.874  1.00 40.91           O
ATOM     24  N   PHE     4     -15.482   2.088 -16.669  1.00 50.57           N
ATOM     25  CA  PHE     4     -15.896   3.400 -16.259  1.00 50.57           C
ATOM     26  CB  PHE     4     -15.960   3.552 -14.733  1.00 50.57           C
ATOM     27  CG  PHE     4     -16.939   2.543 -14.244  1.00 50.57           C
ATOM     28  CD1 PHE     4     -16.516   1.269 -13.942  1.00 50.57           C
ATOM     29  CD2 PHE     4     -18.268   2.860 -14.095  1.00 50.57           C
ATOM     30  CE1 PHE     4     -17.404   0.323 -13.492  1.00 50.57           C
ATOM     31  CE2 PHE     4     -19.162   1.916 -13.645  1.00 50.57           C
ATOM     32  CZ  PHE     4     -18.731   0.647 -13.342  1.00 50.57           C
ATOM     33  C   PHE     4     -14.896   4.398 -16.751  1.00 50.57           C
ATOM     34  O   PHE     4     -15.252   5.465 -17.248  1.00 50.57           O
ATOM     35  N   GLY     5     -13.603   4.055 -16.617  1.00 36.24           N
ATOM     36  CA  GLY     5     -12.508   4.912 -16.972  1.00 36.24           C
ATOM     37  C   GLY     5     -12.528   5.185 -18.446  1.00 36.24           C
ATOM     38  O   GLY     5     -12.070   6.234 -18.894  1.00 36.24           O
ATOM     39  N   ALA     6     -13.008   4.218 -19.244  1.00 47.85           N
ATOM     40  CA  ALA     6     -13.050   4.347 -20.673  1.00 47.85           C
ATOM     41  CB  ALA     6     -13.597   3.087 -21.368  1.00 47.85           C
ATOM     42  C   ALA     6     -13.944   5.498 -21.056  1.00 47.85           C
ATOM     43  O   ALA     6     -13.681   6.160 -22.058  1.00 47.85           O
ATOM     44  N   LEU     7     -15.029   5.741 -20.282  1.00 70.62           N
ATOM     45  CA  LEU     7     -16.048   6.724 -20.575  1.00 70.62           C
ATOM     46  CB  LEU     7     -17.346   6.484 -19.786  1.00 70.62           C
ATOM     47  CG  LEU     7     -18.047   5.156 -20.128  1.00 70.62           C
ATOM     48  CD1 LEU     7     -19.333   4.979 -19.305  1.00 70.62           C
ATOM     49  CD2 LEU     7     -18.291   5.024 -21.640  1.00 70.62           C
ATOM     50  C   LEU     7     -15.608   8.140 -20.281  1.00 70.62           C
ATOM     51  O   LEU     7     -14.894   8.419 -19.321  1.00 70.62           O
ATOM     52  N   PRO     8     -16.071   9.047 -21.121  1.00127.44           N
ATOM     53  CA  PRO     8     -15.768  10.460 -21.007  1.00127.44           C
ATOM     54  CD  PRO     8     -16.429   8.679 -22.479  1.00127.44           C
ATOM     55  CB  PRO     8     -16.050  11.067 -22.384  1.00127.44           C
ATOM     56  CG  PRO     8     -16.875   9.998 -23.124  1.00127.44           C
ATOM     57  C   PRO     8     -16.555  11.096 -19.893  1.00127.44           C
ATOM     58  O   PRO     8     -17.565  10.524 -19.482  1.00127.44           O
ATOM     59  N   PRO     9     -16.150  12.244 -19.407  1.00108.17           N
ATOM     60  CA  PRO     9     -16.788  12.881 -18.288  1.00108.17           C
ATOM     61  CD  PRO     9     -14.843  12.807 -19.704  1.00108.17           C
ATOM     62  CB  PRO     9     -15.956  14.128 -17.992  1.00108.17           C
ATOM     63  CG  PRO     9     -14.564  13.794 -18.559  1.00108.17           C
ATOM     64  C   PRO     9     -18.219  13.202 -18.572  1.00108.17           C
ATOM     65  O   PRO     9     -19.027  13.194 -17.644  1.00108.17           O
ATOM     66  N   GLU    10     -18.558  13.477 -19.841  1.00 98.73           N
ATOM     67  CA  GLU    10     -19.899  13.848 -20.173  1.00 98.73           C
ATOM     68  CB  GLU    10     -20.098  14.190 -21.663  1.00 98.73           C
ATOM     69  CG  GLU    10     -19.488  15.532 -22.089  1.00 98.73           C
ATOM     70  CD  GLU    10     -18.099  15.303 -22.672  1.00 98.73           C
ATOM     71  OE1 GLU    10     -17.822  14.155 -23.107  1.00 98.73           O
ATOM     72  OE2 GLU    10     -17.302  16.279 -22.703  1.00 98.73           O
ATOM     73  C   GLU    10     -20.815  12.711 -19.827  1.00 98.73           C
ATOM     74  O   GLU    10     -21.966  12.933 -19.457  1.00 98.73           O
ATOM     75  N   ILE    11     -20.361  11.458 -20.023  1.00116.35           N
ATOM     76  CA  ILE    11     -21.167  10.301 -19.729  1.00116.35           C
ATOM     77  CB  ILE    11     -20.615   9.051 -20.351  1.00116.35           C
ATOM     78  CG2 ILE    11     -21.465   7.867 -19.857  1.00116.35           C
ATOM     79  CG1 ILE    11     -20.570   9.179 -21.883  1.00116.35           C
ATOM     80  CD1 ILE    11     -21.943   9.366 -22.526  1.00116.35           C
ATOM     81  C   ILE    11     -21.308  10.011 -18.256  1.00116.35           C
ATOM     82  O   ILE    11     -22.415   9.828 -17.753  1.00116.35           O
ATOM     83  N   ASN    12     -20.184   9.983 -17.512  1.00 68.12           N
ATOM     84  CA  ASN    12     -20.191   9.510 -16.152  1.00 68.12           C
ATOM     85  CB  ASN    12     -18.779   9.409 -15.547  1.00 68.12           C
ATOM     86  CG  ASN    12     -18.093   8.197 -16.172  1.00 68.12           C
ATOM     87  OD1 ASN    12     -18.591   7.075 -16.084  1.00 68.12           O
ATOM     88  ND2 ASN    12     -16.922   8.425 -16.826  1.00 68.12           N
ATOM     89  C   ASN    12     -21.022  10.389 -15.272  1.00 68.12           C
ATOM     90  O   ASN    12     -21.610   9.914 -14.302  1.00 68.12           O
ATOM     91  N   SER    13     -21.002  11.706 -15.534  1.00112.83           N
ATOM     92  CA  SER    13     -21.737  12.685 -14.781  1.00112.83           C
ATOM     93  CB  SER    13     -21.222  14.104 -15.055  1.00112.83           C
ATOM     94  OG  SER    13     -19.818  14.161 -14.874  1.00112.83           O
ATOM     95  C   SER    13     -23.179  12.712 -15.180  1.00112.83           C
ATOM     96  O   SER    13     -24.054  12.920 -14.343  1.00112.83           O
ATOM     97  N   ALA    14     -23.460  12.549 -16.487  1.00 36.58           N
ATOM     98  CA  ALA    14     -24.813  12.629 -16.963  1.00 36.58           C
ATOM     99  CB  ALA    14     -24.920  12.426 -18.484  1.00 36.58           C
ATOM    100  C   ALA    14     -25.586  11.533 -16.308  1.00 36.58           C
ATOM    101  O   ALA    14     -26.692  11.742 -15.811  1.00 36.58           O
ATOM    102  N   ARG    15     -24.999  10.327 -16.270  1.00146.48           N
ATOM    103  CA  ARG    15     -25.676   9.204 -15.698  1.00146.48           C
ATOM    104  CB  ARG    15     -24.900   7.886 -15.869  1.00146.48           C
ATOM    105  CG  ARG    15     -23.492   7.922 -15.271  1.00146.48           C
ATOM    106  CD  ARG    15     -22.805   6.556 -15.232  1.00146.48           C
ATOM    107  NE  ARG    15     -23.125   5.859 -16.508  1.00146.48           N
ATOM    108  CZ  ARG    15     -22.331   4.840 -16.948  1.00146.48           C
ATOM    109  NH1 ARG    15     -21.209   4.500 -16.249  1.00146.48           N
ATOM    110  NH2 ARG    15     -22.660   4.164 -18.087  1.00146.48           N
ATOM    111  C   ARG    15     -25.879   9.416 -14.224  1.00146.48           C
ATOM    112  O   ARG    15     -26.926   9.075 -13.682  1.00146.48           O
ATOM    113  N   MET    16     -24.856   9.958 -13.538  1.00 77.74           N
ATOM    114  CA  MET    16     -24.834  10.142 -12.110  1.00 77.74           C
ATOM    115  CB  MET    16     -23.448  10.589 -11.613  1.00 77.74           C
ATOM    116  CG  MET    16     -23.231  10.411 -10.108  1.00 77.74           C
ATOM    117  SD  MET    16     -22.770   8.726  -9.599  1.00 77.74           S
ATOM    118  CE  MET    16     -24.223   7.895 -10.299  1.00 77.74           C
ATOM    119  C   MET    16     -25.808  11.180 -11.632  1.00 77.74           C
ATOM    120  O   MET    16     -26.404  11.034 -10.568  1.00 77.74           O
ATOM    121  N   TYR    17     -25.947  12.279 -12.392  1.00113.84           N
ATOM    122  CA  TYR    17     -26.776  13.408 -12.074  1.00113.84           C
ATOM    123  CB  TYR    17     -26.441  14.681 -12.865  1.00113.84           C
ATOM    124  CG  TYR    17     -25.345  15.308 -12.074  1.00113.84           C
ATOM    125  CD1 TYR    17     -24.071  14.791 -12.073  1.00113.84           C
ATOM    126  CD2 TYR    17     -25.612  16.424 -11.316  1.00113.84           C
ATOM    127  CE1 TYR    17     -23.081  15.382 -11.323  1.00113.84           C
ATOM    128  CE2 TYR    17     -24.627  17.020 -10.566  1.00113.84           C
ATOM    129  CZ  TYR    17     -23.357  16.498 -10.570  1.00113.84           C
ATOM    130  OH  TYR    17     -22.341  17.103  -9.801  1.00113.84           O
ATOM    131  C   TYR    17     -28.228  13.108 -12.136  1.00113.84           C
ATOM    132  O   TYR    17     -29.015  13.845 -11.549  1.00113.84           O
ATOM    133  N   ALA    18     -28.641  12.103 -12.927  1.00 42.64           N
ATOM    134  CA  ALA    18     -30.039  11.799 -12.996  1.00 42.64           C
ATOM    135  CB  ALA    18     -30.564  11.653 -14.434  1.00 42.64           C
ATOM    136  C   ALA    18     -30.295  10.504 -12.292  1.00 42.64           C
ATOM    137  O   ALA    18     -29.425   9.639 -12.218  1.00 42.64           O
ATOM    138  N   GLY    19     -31.509  10.356 -11.719  1.00 45.39           N
ATOM    139  CA  GLY    19     -31.842   9.131 -11.055  1.00 45.39           C
ATOM    140  C   GLY    19     -32.560   9.466  -9.786  1.00 45.39           C
ATOM    141  O   GLY    19     -32.823  10.627  -9.476  1.00 45.39           O
ATOM    142  N   PRO    20     -32.906   8.424  -9.076  1.00 92.93           N
ATOM    143  CA  PRO    20     -33.626   8.534  -7.835  1.00 92.93           C
ATOM    144  CD  PRO    20     -33.122   7.137  -9.713  1.00 92.93           C
ATOM    145  CB  PRO    20     -34.234   7.152  -7.570  1.00 92.93           C
ATOM    146  CG  PRO    20     -33.523   6.210  -8.558  1.00 92.93           C
ATOM    147  C   PRO    20     -32.896   9.083  -6.645  1.00 92.93           C
ATOM    148  O   PRO    20     -33.558   9.600  -5.746  1.00 92.93           O
ATOM    149  N   GLY    21     -31.557   8.973  -6.578  1.00 29.17           N
ATOM    150  CA  GLY    21     -30.882   9.501  -5.425  1.00 29.17           C
ATOM    151  C   GLY    21     -30.843   8.449  -4.352  1.00 29.17           C
ATOM    152  O   GLY    21     -31.099   7.271  -4.596  1.00 29.17           O
ATOM    153  N   SER    22     -30.469   8.871  -3.127  1.00 54.89           N
ATOM    154  CA  SER    22     -30.325   8.025  -1.976  1.00 54.89           C
ATOM    155  CB  SER    22     -29.500   8.694  -0.860  1.00 54.89           C
ATOM    156  OG  SER    22     -30.188   9.830  -0.359  1.00 54.89           O
ATOM    157  C   SER    22     -31.660   7.666  -1.394  1.00 54.89           C
ATOM    158  O   SER    22     -31.753   6.753  -0.577  1.00 54.89           O
ATOM    159  N   ALA    23     -32.738   8.346  -1.823  1.00 41.98           N
ATOM    160  CA  ALA    23     -34.008   8.219  -1.164  1.00 41.98           C
ATOM    161  CB  ALA    23     -35.105   9.065  -1.832  1.00 41.98           C
ATOM    162  C   ALA    23     -34.504   6.803  -1.134  1.00 41.98           C
ATOM    163  O   ALA    23     -34.940   6.331  -0.086  1.00 41.98           O
ATOM    164  N   SER    24     -34.436   6.069  -2.257  1.00 40.04           N
ATOM    165  CA  SER    24     -35.007   4.748  -2.270  1.00 40.04           C
ATOM    166  CB  SER    24     -34.933   4.089  -3.657  1.00 40.04           C
ATOM    167  OG  SER    24     -33.578   3.899  -4.037  1.00 40.04           O
ATOM    168  C   SER    24     -34.285   3.858  -1.316  1.00 40.04           C
ATOM    169  O   SER    24     -34.895   3.081  -0.584  1.00 40.04           O
ATOM    170  N   LEU    25     -32.950   3.957  -1.309  1.00117.75           N
ATOM    171  CA  LEU    25     -32.123   3.098  -0.528  1.00117.75           C
ATOM    172  CB  LEU    25     -30.673   3.281  -0.971  1.00117.75           C
ATOM    173  CG  LEU    25     -29.632   2.652  -0.069  1.00117.75           C
ATOM    174  CD1 LEU    25     -28.341   2.474  -0.876  1.00117.75           C
ATOM    175  CD2 LEU    25     -29.446   3.521   1.197  1.00117.75           C
ATOM    176  C   LEU    25     -32.332   3.291   0.946  1.00117.75           C
ATOM    177  O   LEU    25     -32.400   2.320   1.696  1.00117.75           O
ATOM    178  N   VAL    26     -32.426   4.540   1.425  1.00 37.91           N
ATOM    179  CA  VAL    26     -32.591   4.755   2.838  1.00 37.91           C
ATOM    180  CB  VAL    26     -32.647   6.212   3.193  1.00 37.91           C
ATOM    181  CG1 VAL    26     -32.949   6.343   4.695  1.00 37.91           C
ATOM    182  CG2 VAL    26     -31.325   6.873   2.764  1.00 37.91           C
ATOM    183  C   VAL    26     -33.891   4.141   3.249  1.00 37.91           C
ATOM    184  O   VAL    26     -34.026   3.623   4.356  1.00 37.91           O
ATOM    185  N   ALA    27     -34.899   4.208   2.362  1.00 25.68           N
ATOM    186  CA  ALA    27     -36.183   3.647   2.665  1.00 25.68           C
ATOM    187  CB  ALA    27     -37.200   3.834   1.526  1.00 25.68           C
ATOM    188  C   ALA    27     -35.995   2.181   2.868  1.00 25.68           C
ATOM    189  O   ALA    27     -36.607   1.588   3.755  1.00 25.68           O
ATOM    190  N   ALA    28     -35.140   1.556   2.036  1.00 32.48           N
ATOM    191  CA  ALA    28     -34.889   0.151   2.162  1.00 32.48           C
ATOM    192  CB  ALA    28     -33.908  -0.377   1.102  1.00 32.48           C
ATOM    193  C   ALA    28     -34.276  -0.098   3.505  1.00 32.48           C
ATOM    194  O   ALA    28     -34.665  -1.034   4.204  1.00 32.48           O
ATOM    195  N   ALA    29     -33.318   0.760   3.913  1.00 36.29           N
ATOM    196  CA  ALA    29     -32.624   0.573   5.155  1.00 36.29           C
ATOM    197  CB  ALA    29     -31.553   1.649   5.407  1.00 36.29           C
ATOM    198  C   ALA    29     -33.591   0.635   6.301  1.00 36.29           C
ATOM    199  O   ALA    29     -33.570  -0.216   7.189  1.00 36.29           O
ATOM    200  N   GLN    30     -34.506   1.620   6.291  1.00 83.84           N
ATOM    201  CA  GLN    30     -35.415   1.773   7.392  1.00 83.84           C
ATOM    202  CB  GLN    30     -36.420   2.925   7.216  1.00 83.84           C
ATOM    203  CG  GLN    30     -37.386   3.044   8.399  1.00 83.84           C
ATOM    204  CD  GLN    30     -38.460   4.067   8.060  1.00 83.84           C
ATOM    205  OE1 GLN    30     -38.165   5.186   7.645  1.00 83.84           O
ATOM    206  NE2 GLN    30     -39.749   3.670   8.238  1.00 83.84           N
ATOM    207  C   GLN    30     -36.245   0.537   7.502  1.00 83.84           C
ATOM    208  O   GLN    30     -36.551   0.082   8.604  1.00 83.84           O
ATOM    209  N   MET    31     -36.641  -0.030   6.350  1.00 98.11           N
ATOM    210  CA  MET    31     -37.493  -1.182   6.346  1.00 98.11           C
ATOM    211  CB  MET    31     -37.823  -1.661   4.920  1.00 98.11           C
ATOM    212  CG  MET    31     -38.635  -0.663   4.091  1.00 98.11           C
ATOM    213  SD  MET    31     -40.365  -0.466   4.612  1.00 98.11           S
ATOM    214  CE  MET    31     -39.974   0.398   6.159  1.00 98.11           C
ATOM    215  C   MET    31     -36.784  -2.310   7.024  1.00 98.11           C
ATOM    216  O   MET    31     -37.359  -3.015   7.852  1.00 98.11           O
ATOM    217  N   TRP    32     -35.492  -2.490   6.707  1.00 62.09           N
ATOM    218  CA  TRP    32     -34.746  -3.589   7.244  1.00 62.09           C
ATOM    219  CB  TRP    32     -33.341  -3.712   6.636  1.00 62.09           C
ATOM    220  CG  TRP    32     -33.387  -4.116   5.180  1.00 62.09           C
ATOM    221  CD2 TRP    32     -33.824  -5.406   4.727  1.00 62.09           C
ATOM    222  CD1 TRP    32     -33.081  -3.397   4.062  1.00 62.09           C
ATOM    223  NE1 TRP    32     -33.291  -4.164   2.940  1.00 62.09           N
ATOM    224  CE2 TRP    32     -33.749  -5.403   3.336  1.00 62.09           C
ATOM    225  CE3 TRP    32     -34.244  -6.507   5.419  1.00 62.09           C
ATOM    226  CZ2 TRP    32     -34.095  -6.507   2.610  1.00 62.09           C
ATOM    227  CZ3 TRP    32     -34.599  -7.615   4.684  1.00 62.09           C
ATOM    228  CH2 TRP    32     -34.525  -7.615   3.307  1.00 62.09           C
ATOM    229  C   TRP    32     -34.644  -3.446   8.730  1.00 62.09           C
ATOM    230  O   TRP    32     -34.682  -4.435   9.459  1.00 62.09           O
ATOM    231  N   ASP    33     -34.476  -2.209   9.222  1.00 40.47           N
ATOM    232  CA  ASP    33     -34.406  -1.998  10.639  1.00 40.47           C
ATOM    233  CB  ASP    33     -34.068  -0.544  11.005  1.00 40.47           C
ATOM    234  CG  ASP    33     -32.607  -0.318  10.651  1.00 40.47           C
ATOM    235  OD1 ASP    33     -31.741  -1.014  11.245  1.00 40.47           O
ATOM    236  OD2 ASP    33     -32.336   0.557   9.786  1.00 40.47           O
ATOM    237  C   ASP    33     -35.741  -2.318  11.239  1.00 40.47           C
ATOM    238  O   ASP    33     -35.820  -2.850  12.345  1.00 40.47           O
ATOM    239  N   SER    34     -36.834  -1.996  10.522  1.00 73.23           N
ATOM    240  CA  SER    34     -38.150  -2.225  11.045  1.00 73.23           C
ATOM    241  CB  SER    34     -39.260  -1.767  10.086  1.00 73.23           C
ATOM    242  OG  SER    34     -40.535  -2.021  10.658  1.00 73.23           O
ATOM    243  C   SER    34     -38.342  -3.693  11.283  1.00 73.23           C
ATOM    244  O   SER    34     -38.939  -4.076  12.287  1.00 73.23           O
ATOM    245  N   VAL    35     -37.885  -4.548  10.345  1.00 90.39           N
ATOM    246  CA  VAL    35     -38.020  -5.974  10.490  1.00 90.39           C
ATOM    247  CB  VAL    35     -37.735  -6.741   9.229  1.00 90.39           C
ATOM    248  CG1 VAL    35     -36.244  -6.611   8.885  1.00 90.39           C
ATOM    249  CG2 VAL    35     -38.193  -8.194   9.434  1.00 90.39           C
ATOM    250  C   VAL    35     -37.101  -6.489  11.556  1.00 90.39           C
ATOM    251  O   VAL    35     -37.479  -7.346  12.353  1.00 90.39           O
ATOM    252  N   ALA    36     -35.862  -5.963  11.612  1.00 31.91           N
ATOM    253  CA  ALA    36     -34.919  -6.448  12.574  1.00 31.91           C
ATOM    254  CB  ALA    36     -33.585  -5.683  12.540  1.00 31.91           C
ATOM    255  C   ALA    36     -35.522  -6.239  13.925  1.00 31.91           C
ATOM    256  O   ALA    36     -35.408  -7.093  14.802  1.00 31.91           O
ATOM    257  N   SER    37     -36.187  -5.087  14.125  1.00 35.68           N
ATOM    258  CA  SER    37     -36.771  -4.804  15.403  1.00 35.68           C
ATOM    259  CB  SER    37     -37.358  -3.384  15.506  1.00 35.68           C
ATOM    260  OG  SER    37     -38.517  -3.263  14.696  1.00 35.68           O
ATOM    261  C   SER    37     -37.886  -5.774  15.695  1.00 35.68           C
ATOM    262  O   SER    37     -37.978  -6.303  16.801  1.00 35.68           O
ATOM    263  N   ASP    38     -38.762  -6.032  14.701  1.00 47.53           N
ATOM    264  CA  ASP    38     -39.924  -6.873  14.853  1.00 47.53           C
ATOM    265  CB  ASP    38     -40.842  -6.850  13.618  1.00 47.53           C
ATOM    266  CG  ASP    38     -41.486  -5.474  13.533  1.00 47.53           C
ATOM    267  OD1 ASP    38     -41.273  -4.664  14.476  1.00 47.53           O
ATOM    268  OD2 ASP    38     -42.202  -5.215  12.530  1.00 47.53           O
ATOM    269  C   ASP    38     -39.533  -8.294  15.075  1.00 47.53           C
ATOM    270  O   ASP    38     -40.222  -9.012  15.795  1.00 47.53           O
ATOM    271  N   LEU    39     -38.444  -8.755  14.435  1.00 48.75           N
ATOM    272  CA  LEU    39     -38.039 -10.124  14.591  1.00 48.75           C
ATOM    273  CB  LEU    39     -36.800 -10.464  13.743  1.00 48.75           C
ATOM    274  CG  LEU    39     -37.053 -10.402  12.223  1.00 48.75           C
ATOM    275  CD1 LEU    39     -35.785 -10.750  11.432  1.00 48.75           C
ATOM    276  CD2 LEU    39     -38.246 -11.285  11.816  1.00 48.75           C
ATOM    277  C   LEU    39     -37.691 -10.350  16.032  1.00 48.75           C
ATOM    278  O   LEU    39     -38.117 -11.336  16.632  1.00 48.75           O
ATOM    279  N   PHE    40     -36.928  -9.417  16.637  1.00161.28           N
ATOM    280  CA  PHE    40     -36.523  -9.579  18.004  1.00161.28           C
ATOM    281  CB  PHE    40     -35.571  -8.492  18.541  1.00161.28           C
ATOM    282  CG  PHE    40     -34.163  -8.841  18.194  1.00161.28           C
ATOM    283  CD1 PHE    40     -33.473  -9.718  19.000  1.00161.28           C
ATOM    284  CD2 PHE    40     -33.530  -8.314  17.092  1.00161.28           C
ATOM    285  CE1 PHE    40     -32.173 -10.066  18.722  1.00161.28           C
ATOM    286  CE2 PHE    40     -32.227  -8.657  16.811  1.00161.28           C
ATOM    287  CZ  PHE    40     -31.547  -9.533  17.623  1.00161.28           C
ATOM    288  C   PHE    40     -37.711  -9.589  18.913  1.00161.28           C
ATOM    289  O   PHE    40     -37.783 -10.407  19.828  1.00161.28           O
ATOM    290  N   SER    41     -38.678  -8.680  18.699  1.00 31.65           N
ATOM    291  CA  SER    41     -39.818  -8.618  19.569  1.00 31.65           C
ATOM    292  CB  SER    41     -40.820  -7.527  19.152  1.00 31.65           C
ATOM    293  OG  SER    41     -41.325  -7.794  17.852  1.00 31.65           O
ATOM    294  C   SER    41     -40.520  -9.936  19.515  1.00 31.65           C
ATOM    295  O   SER    41     -41.002 -10.430  20.533  1.00 31.65           O
ATOM    296  N   ALA    42     -40.601 -10.535  18.313  1.00 35.68           N
ATOM    297  CA  ALA    42     -41.233 -11.809  18.139  1.00 35.68           C
ATOM    298  CB  ALA    42     -41.280 -12.251  16.666  1.00 35.68           C
ATOM    299  C   ALA    42     -40.445 -12.837  18.893  1.00 35.68           C
ATOM    300  O   ALA    42     -41.013 -13.746  19.492  1.00 35.68           O
ATOM    301  N   ALA    43     -39.104 -12.742  18.855  1.00 30.56           N
ATOM    302  CA  ALA    43     -38.262 -13.675  19.549  1.00 30.56           C
ATOM    303  CB  ALA    43     -36.766 -13.442  19.280  1.00 30.56           C
ATOM    304  C   ALA    43     -38.472 -13.535  21.024  1.00 30.56           C
ATOM    305  O   ALA    43     -38.515 -14.524  21.754  1.00 30.56           O
ATOM    306  N   SER    44     -38.617 -12.285  21.497  1.00 80.08           N
ATOM    307  CA  SER    44     -38.723 -12.002  22.899  1.00 80.08           C
ATOM    308  CB  SER    44     -38.829 -10.495  23.190  1.00 80.08           C
ATOM    309  OG  SER    44     -38.936 -10.274  24.589  1.00 80.08           O
ATOM    310  C   SER    44     -39.941 -12.661  23.483  1.00 80.08           C
ATOM    311  O   SER    44     -39.906 -13.116  24.623  1.00 80.08           O
ATOM    312  N   ALA    45     -41.071 -12.686  22.749  1.00 41.12           N
ATOM    313  CA  ALA    45     -42.281 -13.293  23.239  1.00 41.12           C
ATOM    314  CB  ALA    45     -43.488 -13.029  22.324  1.00 41.12           C
ATOM    315  C   ALA    45     -42.121 -14.775  23.347  1.00 41.12           C
ATOM    316  O   ALA    45     -42.542 -15.374  24.334  1.00 41.12           O
ATOM    317  N   PHE    46     -41.506 -15.408  22.327  1.00 63.55           N
ATOM    318  CA  PHE    46     -41.347 -16.834  22.327  1.00 63.55           C
ATOM    319  CB  PHE    46     -40.651 -17.384  21.066  1.00 63.55           C
ATOM    320  CG  PHE    46     -41.633 -17.431  19.944  1.00 63.55           C
ATOM    321  CD1 PHE    46     -41.934 -16.311  19.207  1.00 63.55           C
ATOM    322  CD2 PHE    46     -42.248 -18.619  19.621  1.00 63.55           C
ATOM    323  CE1 PHE    46     -42.838 -16.370  18.173  1.00 63.55           C
ATOM    324  CE2 PHE    46     -43.154 -18.687  18.587  1.00 63.55           C
ATOM    325  CZ  PHE    46     -43.451 -17.559  17.861  1.00 63.55           C
ATOM    326  C   PHE    46     -40.504 -17.210  23.497  1.00 63.55           C
ATOM    327  O   PHE    46     -40.832 -18.126  24.250  1.00 63.55           O
ATOM    328  N   GLN    47     -39.413 -16.460  23.713  1.00135.23           N
ATOM    329  CA  GLN    47     -38.521 -16.782  24.780  1.00135.23           C
ATOM    330  CB  GLN    47     -37.285 -15.862  24.875  1.00135.23           C
ATOM    331  CG  GLN    47     -37.572 -14.405  25.236  1.00135.23           C
ATOM    332  CD  GLN    47     -37.763 -14.304  26.743  1.00135.23           C
ATOM    333  OE1 GLN    47     -37.488 -15.246  27.485  1.00135.23           O
ATOM    334  NE2 GLN    47     -38.247 -13.123  27.210  1.00135.23           N
ATOM    335  C   GLN    47     -39.302 -16.726  26.052  1.00135.23           C
ATOM    336  O   GLN    47     -38.967 -17.415  27.012  1.00135.23           O
ATOM    337  N   SER    48     -40.332 -15.861  26.109  1.00 51.19           N
ATOM    338  CA  SER    48     -41.163 -15.726  27.272  1.00 51.19           C
ATOM    339  CB  SER    48     -42.143 -14.545  27.165  1.00 51.19           C
ATOM    340  OG  SER    48     -42.934 -14.461  28.342  1.00 51.19           O
ATOM    341  C   SER    48     -41.992 -16.958  27.516  1.00 51.19           C
ATOM    342  O   SER    48     -42.029 -17.450  28.639  1.00 51.19           O
ATOM    343  N   VAL    49     -42.712 -17.460  26.485  1.00 49.43           N
ATOM    344  CA  VAL    49     -43.623 -18.573  26.615  1.00 49.43           C
ATOM    345  CB  VAL    49     -44.472 -18.759  25.395  1.00 49.43           C
ATOM    346  CG1 VAL    49     -45.342 -20.011  25.591  1.00 49.43           C
ATOM    347  CG2 VAL    49     -45.276 -17.469  25.159  1.00 49.43           C
ATOM    348  C   VAL    49     -42.921 -19.877  26.863  1.00 49.43           C
ATOM    349  O   VAL    49     -43.297 -20.629  27.760  1.00 49.43           O
ATOM    350  N   VAL    50     -41.883 -20.191  26.067  1.00 92.24           N
ATOM    351  CA  VAL    50     -41.192 -21.438  26.211  1.00 92.24           C
ATOM    352  CB  VAL    50     -40.114 -21.630  25.183  1.00 92.24           C
ATOM    353  CG1 VAL    50     -39.039 -20.548  25.385  1.00 92.24           C
ATOM    354  CG2 VAL    50     -39.579 -23.066  25.306  1.00 92.24           C
ATOM    355  C   VAL    50     -40.546 -21.460  27.553  1.00 92.24           C
ATOM    356  O   VAL    50     -40.442 -22.510  28.181  1.00 92.24           O
ATOM    357  N   TRP    51     -40.069 -20.287  28.007  1.00104.43           N
ATOM    358  CA  TRP    51     -39.383 -20.151  29.258  1.00104.43           C
ATOM    359  CB  TRP    51     -38.805 -18.741  29.472  1.00104.43           C
ATOM    360  CG  TRP    51     -37.920 -18.616  30.689  1.00104.43           C
ATOM    361  CD2 TRP    51     -38.347 -18.112  31.964  1.00104.43           C
ATOM    362  CD1 TRP    51     -36.597 -18.925  30.820  1.00104.43           C
ATOM    363  NE1 TRP    51     -36.173 -18.647  32.097  1.00104.43           N
ATOM    364  CE2 TRP    51     -37.240 -18.144  32.811  1.00104.43           C
ATOM    365  CE3 TRP    51     -39.561 -17.656  32.392  1.00104.43           C
ATOM    366  CZ2 TRP    51     -37.332 -17.721  34.106  1.00104.43           C
ATOM    367  CZ3 TRP    51     -39.650 -17.232  33.699  1.00104.43           C
ATOM    368  CH2 TRP    51     -38.557 -17.263  34.539  1.00104.43           C
ATOM    369  C   TRP    51     -40.315 -20.447  30.393  1.00104.43           C
ATOM    370  O   TRP    51     -39.901 -21.052  31.378  1.00104.43           O
ATOM    371  N   GLY    52     -41.567 -19.949  30.319  1.00 37.77           N
ATOM    372  CA  GLY    52     -42.596 -20.166  31.302  1.00 37.77           C
ATOM    373  C   GLY    52     -43.081 -21.580  31.241  1.00 37.77           C
ATOM    374  O   GLY    52     -43.422 -22.170  32.264  1.00 37.77           O
ATOM    375  N   LEU    53     -43.166 -22.141  30.019  1.00101.65           N
ATOM    376  CA  LEU    53     -43.693 -23.456  29.824  1.00101.65           C
ATOM    377  CB  LEU    53     -43.724 -23.842  28.329  1.00101.65           C
ATOM    378  CG  LEU    53     -44.495 -25.131  27.956  1.00101.65           C
ATOM    379  CD1 LEU    53     -44.425 -25.371  26.439  1.00101.65           C
ATOM    380  CD2 LEU    53     -44.047 -26.367  28.753  1.00101.65           C
ATOM    381  C   LEU    53     -42.806 -24.411  30.556  1.00101.65           C
ATOM    382  O   LEU    53     -43.279 -25.264  31.304  1.00101.65           O
ATOM    383  N   THR    54     -41.484 -24.272  30.368  1.00 39.62           N
ATOM    384  CA  THR    54     -40.542 -25.143  30.993  1.00 39.62           C
ATOM    385  CB  THR    54     -39.134 -24.855  30.562  1.00 39.62           C
ATOM    386  OG1 THR    54     -39.022 -24.979  29.152  1.00 39.62           O
ATOM    387  CG2 THR    54     -38.193 -25.854  31.253  1.00 39.62           C
ATOM    388  C   THR    54     -40.610 -24.971  32.483  1.00 39.62           C
ATOM    389  O   THR    54     -40.665 -25.951  33.224  1.00 39.62           O
ATOM    390  N   VAL    55     -40.626 -23.712  32.963  1.00104.54           N
ATOM    391  CA  VAL    55     -40.587 -23.446  34.375  1.00104.54           C
ATOM    392  CB  VAL    55     -40.454 -21.983  34.701  1.00104.54           C
ATOM    393  CG1 VAL    55     -39.109 -21.486  34.144  1.00104.54           C
ATOM    394  CG2 VAL    55     -41.670 -21.221  34.151  1.00104.54           C
ATOM    395  C   VAL    55     -41.813 -23.978  35.072  1.00104.54           C
ATOM    396  O   VAL    55     -41.701 -24.641  36.102  1.00104.54           O
ATOM    397  N   GLY    56     -43.011 -23.677  34.532  1.00 60.93           N
ATOM    398  CA  GLY    56     -44.293 -24.093  35.043  1.00 60.93           C
ATOM    399  C   GLY    56     -44.454 -25.570  34.856  1.00 60.93           C
ATOM    400  O   GLY    56     -45.115 -26.231  35.655  1.00 60.93           O
ATOM    401  N   SER    57     -43.837 -26.125  33.792  1.00169.60           N
ATOM    402  CA  SER    57     -43.989 -27.508  33.441  1.00169.60           C
ATOM    403  CB  SER    57     -43.439 -28.475  34.501  1.00169.60           C
ATOM    404  OG  SER    57     -43.620 -29.816  34.071  1.00169.60           O
ATOM    405  C   SER    57     -45.433 -27.825  33.223  1.00169.60           C
ATOM    406  O   SER    57     -46.049 -28.551  34.001  1.00169.60           O
ATOM    407  N   TRP    58     -46.014 -27.257  32.145  1.00 95.81           N
ATOM    408  CA  TRP    58     -47.401 -27.468  31.856  1.00 95.81           C
ATOM    409  CB  TRP    58     -47.859 -26.747  30.580  1.00 95.81           C
ATOM    410  CG  TRP    58     -47.875 -25.244  30.686  1.00 95.81           C
ATOM    411  CD2 TRP    58     -48.176 -24.376  29.584  1.00 95.81           C
ATOM    412  CD1 TRP    58     -47.629 -24.440  31.759  1.00 95.81           C
ATOM    413  NE1 TRP    58     -47.761 -23.121  31.395  1.00 95.81           N
ATOM    414  CE2 TRP    58     -48.097 -23.068  30.057  1.00 95.81           C
ATOM    415  CE3 TRP    58     -48.488 -24.649  28.284  1.00 95.81           C
ATOM    416  CZ2 TRP    58     -48.334 -22.006  29.232  1.00 95.81           C
ATOM    417  CZ3 TRP    58     -48.728 -23.576  27.455  1.00 95.81           C
ATOM    418  CH2 TRP    58     -48.653 -22.280  27.921  1.00 95.81           C
ATOM    419  C   TRP    58     -47.675 -28.933  31.640  1.00 95.81           C
ATOM    420  O   TRP    58     -48.468 -29.544  32.355  1.00 95.81           O
ATOM    421  N   ILE    59     -47.019 -29.512  30.618  1.00175.58           N
ATOM    422  CA  ILE    59     -47.116 -30.876  30.165  1.00175.58           C
ATOM    423  CB  ILE    59     -46.988 -31.053  28.666  1.00175.58           C
ATOM    424  CG2 ILE    59     -45.636 -30.555  28.194  1.00175.58           C
ATOM    425  CG1 ILE    59     -47.353 -32.480  28.221  1.00175.58           C
ATOM    426  CD1 ILE    59     -47.534 -32.622  26.710  1.00175.58           C
ATOM    427  C   ILE    59     -46.372 -31.884  31.007  1.00175.58           C
ATOM    428  O   ILE    59     -46.444 -33.074  30.728  1.00175.58           O
ATOM    429  N   GLY    60     -45.494 -31.479  31.942  1.00 45.12           N
ATOM    430  CA  GLY    60     -44.868 -32.500  32.748  1.00 45.12           C
ATOM    431  C   GLY    60     -43.580 -32.857  32.084  1.00 45.12           C
ATOM    432  O   GLY    60     -42.863 -31.989  31.589  1.00 45.12           O
ATOM    433  N   SER    61     -43.246 -34.159  32.069  1.00 78.35           N
ATOM    434  CA  SER    61     -42.007 -34.597  31.501  1.00 78.35           C
ATOM    435  CB  SER    61     -41.818 -36.119  31.610  1.00 78.35           C
ATOM    436  OG  SER    61     -41.757 -36.508  32.974  1.00 78.35           O
ATOM    437  C   SER    61     -42.013 -34.254  30.043  1.00 78.35           C
ATOM    438  O   SER    61     -40.954 -34.109  29.435  1.00 78.35           O
ATOM    439  N   SER    62     -43.219 -34.137  29.453  1.00 95.68           N
ATOM    440  CA  SER    62     -43.430 -33.860  28.055  1.00 95.68           C
ATOM    441  CB  SER    62     -44.864 -34.186  27.608  1.00 95.68           C
ATOM    442  OG  SER    62     -45.124 -35.570  27.787  1.00 95.68           O
ATOM    443  C   SER    62     -43.186 -32.417  27.736  1.00 95.68           C
ATOM    444  O   SER    62     -43.208 -32.036  26.567  1.00 95.68           O
ATOM    445  N   ALA    63     -42.922 -31.576  28.752  1.00 46.55           N
ATOM    446  CA  ALA    63     -42.770 -30.163  28.524  1.00 46.55           C
ATOM    447  CB  ALA    63     -42.372 -29.393  29.794  1.00 46.55           C
ATOM    448  C   ALA    63     -41.700 -29.946  27.514  1.00 46.55           C
ATOM    449  O   ALA    63     -41.808 -29.077  26.648  1.00 46.55           O
ATOM    450  N   GLY    64     -40.647 -30.765  27.581  1.00 34.38           N
ATOM    451  CA  GLY    64     -39.532 -30.573  26.707  1.00 34.38           C
ATOM    452  C   GLY    64     -39.980 -30.659  25.280  1.00 34.38           C
ATOM    453  O   GLY    64     -39.511 -29.895  24.438  1.00 34.38           O
ATOM    454  N   LEU    65     -40.931 -31.560  24.971  1.00106.25           N
ATOM    455  CA  LEU    65     -41.294 -31.795  23.603  1.00106.25           C
ATOM    456  CB  LEU    65     -42.436 -32.814  23.450  1.00106.25           C
ATOM    457  CG  LEU    65     -42.055 -34.233  23.908  1.00106.25           C
ATOM    458  CD1 LEU    65     -43.221 -35.214  23.702  1.00106.25           C
ATOM    459  CD2 LEU    65     -40.752 -34.704  23.244  1.00106.25           C
ATOM    460  C   LEU    65     -41.741 -30.517  22.963  1.00106.25           C
ATOM    461  O   LEU    65     -41.408 -30.265  21.806  1.00106.25           O
ATOM    462  N   MET    66     -42.523 -29.681  23.671  1.00 78.85           N
ATOM    463  CA  MET    66     -42.984 -28.460  23.068  1.00 78.85           C
ATOM    464  CB  MET    66     -44.014 -27.718  23.933  1.00 78.85           C
ATOM    465  CG  MET    66     -45.300 -28.519  24.143  1.00 78.85           C
ATOM    466  SD  MET    66     -46.064 -29.107  22.602  1.00 78.85           S
ATOM    467  CE  MET    66     -45.948 -27.508  21.752  1.00 78.85           C
ATOM    468  C   MET    66     -41.839 -27.527  22.822  1.00 78.85           C
ATOM    469  O   MET    66     -41.763 -26.884  21.775  1.00 78.85           O
ATOM    470  N   VAL    67     -40.905 -27.430  23.784  1.00 30.06           N
ATOM    471  CA  VAL    67     -39.809 -26.518  23.625  1.00 30.06           C
ATOM    472  CB  VAL    67     -38.866 -26.533  24.793  1.00 30.06           C
ATOM    473  CG1 VAL    67     -37.666 -25.628  24.464  1.00 30.06           C
ATOM    474  CG2 VAL    67     -39.638 -26.108  26.055  1.00 30.06           C
ATOM    475  C   VAL    67     -39.038 -26.946  22.423  1.00 30.06           C
ATOM    476  O   VAL    67     -38.626 -26.124  21.606  1.00 30.06           O
ATOM    477  N   ALA    68     -38.851 -28.268  22.271  1.00 28.99           N
ATOM    478  CA  ALA    68     -38.069 -28.774  21.185  1.00 28.99           C
ATOM    479  CB  ALA    68     -37.984 -30.310  21.184  1.00 28.99           C
ATOM    480  C   ALA    68     -38.700 -28.355  19.895  1.00 28.99           C
ATOM    481  O   ALA    68     -38.017 -27.890  18.983  1.00 28.99           O
ATOM    482  N   ALA    69     -40.037 -28.462  19.798  1.00 30.09           N
ATOM    483  CA  ALA    69     -40.702 -28.170  18.561  1.00 30.09           C
ATOM    484  CB  ALA    69     -42.223 -28.387  18.638  1.00 30.09           C
ATOM    485  C   ALA    69     -40.470 -26.736  18.179  1.00 30.09           C
ATOM    486  O   ALA    69     -40.214 -26.434  17.015  1.00 30.09           O
ATOM    487  N   ALA    70     -40.545 -25.819  19.161  1.00 48.14           N
ATOM    488  CA  ALA    70     -40.436 -24.397  18.961  1.00 48.14           C
ATOM    489  CB  ALA    70     -40.730 -23.589  20.237  1.00 48.14           C
ATOM    490  C   ALA    70     -39.075 -23.984  18.482  1.00 48.14           C
ATOM    491  O   ALA    70     -38.951 -23.011  17.740  1.00 48.14           O
ATOM    492  N   SER    71     -38.017 -24.705  18.894  1.00 98.88           N
ATOM    493  CA  SER    71     -36.672 -24.248  18.677  1.00 98.88           C
ATOM    494  CB  SER    71     -35.605 -25.184  19.291  1.00 98.88           C
ATOM    495  OG  SER    71     -35.731 -26.511  18.804  1.00 98.88           O
ATOM    496  C   SER    71     -36.327 -23.947  17.240  1.00 98.88           C
ATOM    497  O   SER    71     -35.649 -22.942  17.021  1.00 98.88           O
ATOM    498  N   PRO    72     -36.720 -24.671  16.226  1.00 75.78           N
ATOM    499  CA  PRO    72     -36.264 -24.323  14.904  1.00 75.78           C
ATOM    500  CD  PRO    72     -37.085 -26.073  16.329  1.00 75.78           C
ATOM    501  CB  PRO    72     -36.737 -25.457  13.997  1.00 75.78           C
ATOM    502  CG  PRO    72     -36.789 -26.673  14.943  1.00 75.78           C
ATOM    503  C   PRO    72     -36.686 -22.951  14.466  1.00 75.78           C
ATOM    504  O   PRO    72     -35.909 -22.290  13.779  1.00 75.78           O
ATOM    505  N   TYR    73     -37.920 -22.530  14.807  1.00126.98           N
ATOM    506  CA  TYR    73     -38.446 -21.238  14.454  1.00126.98           C
ATOM    507  CB  TYR    73     -39.969 -21.144  14.656  1.00126.98           C
ATOM    508  CG  TYR    73     -40.388 -19.764  14.285  1.00126.98           C
ATOM    509  CD1 TYR    73     -40.674 -19.447  12.976  1.00126.98           C
ATOM    510  CD2 TYR    73     -40.481 -18.782  15.247  1.00126.98           C
ATOM    511  CE1 TYR    73     -41.058 -18.171  12.634  1.00126.98           C
ATOM    512  CE2 TYR    73     -40.864 -17.505  14.911  1.00126.98           C
ATOM    513  CZ  TYR    73     -41.155 -17.200  13.603  1.00126.98           C
ATOM    514  OH  TYR    73     -41.549 -15.890  13.255  1.00126.98           O
ATOM    515  C   TYR    73     -37.806 -20.159  15.273  1.00126.98           C
ATOM    516  O   TYR    73     -37.516 -19.075  14.771  1.00126.98           O
ATOM    517  N   VAL    74     -37.601 -20.422  16.577  1.00 34.41           N
ATOM    518  CA  VAL    74     -37.037 -19.438  17.455  1.00 34.41           C
ATOM    519  CB  VAL    74     -36.957 -19.914  18.874  1.00 34.41           C
ATOM    520  CG1 VAL    74     -36.262 -18.830  19.715  1.00 34.41           C
ATOM    521  CG2 VAL    74     -38.377 -20.267  19.349  1.00 34.41           C
ATOM    522  C   VAL    74     -35.650 -19.134  16.994  1.00 34.41           C
ATOM    523  O   VAL    74     -35.215 -17.985  17.025  1.00 34.41           O
ATOM    524  N   ALA    75     -34.910 -20.168  16.559  1.00 24.59           N
ATOM    525  CA  ALA    75     -33.559 -19.966  16.124  1.00 24.59           C
ATOM    526  CB  ALA    75     -32.871 -21.275  15.699  1.00 24.59           C
ATOM    527  C   ALA    75     -33.563 -19.057  14.935  1.00 24.59           C
ATOM    528  O   ALA    75     -32.741 -18.148  14.833  1.00 24.59           O
ATOM    529  N   TRP    76     -34.518 -19.265  14.012  1.00 58.00           N
ATOM    530  CA  TRP    76     -34.564 -18.499  12.801  1.00 58.00           C
ATOM    531  CB  TRP    76     -35.704 -18.929  11.861  1.00 58.00           C
ATOM    532  CG  TRP    76     -35.715 -18.213  10.530  1.00 58.00           C
ATOM    533  CD2 TRP    76     -36.503 -17.048  10.237  1.00 58.00           C
ATOM    534  CD1 TRP    76     -35.031 -18.514   9.388  1.00 58.00           C
ATOM    535  NE1 TRP    76     -35.342 -17.610   8.402  1.00 58.00           N
ATOM    536  CE2 TRP    76     -36.248 -16.702   8.910  1.00 58.00           C
ATOM    537  CE3 TRP    76     -37.370 -16.328  11.008  1.00 58.00           C
ATOM    538  CZ2 TRP    76     -36.857 -15.626   8.332  1.00 58.00           C
ATOM    539  CZ3 TRP    76     -37.981 -15.241  10.422  1.00 58.00           C
ATOM    540  CH2 TRP    76     -37.730 -14.897   9.109  1.00 58.00           C
ATOM    541  C   TRP    76     -34.785 -17.063  13.154  1.00 58.00           C
ATOM    542  O   TRP    76     -34.204 -16.173  12.535  1.00 58.00           O
ATOM    543  N   MET    77     -35.639 -16.801  14.161  1.00 76.25           N
ATOM    544  CA  MET    77     -35.963 -15.448  14.516  1.00 76.25           C
ATOM    545  CB  MET    77     -36.945 -15.365  15.700  1.00 76.25           C
ATOM    546  CG  MET    77     -38.404 -15.645  15.333  1.00 76.25           C
ATOM    547  SD  MET    77     -39.287 -14.214  14.639  1.00 76.25           S
ATOM    548  CE  MET    77     -38.260 -14.070  13.149  1.00 76.25           C
ATOM    549  C   MET    77     -34.734 -14.695  14.928  1.00 76.25           C
ATOM    550  O   MET    77     -34.468 -13.608  14.417  1.00 76.25           O
ATOM    551  N   SER    78     -33.931 -15.265  15.843  1.00 78.99           N
ATOM    552  CA  SER    78     -32.785 -14.562  16.348  1.00 78.99           C
ATOM    553  CB  SER    78     -32.078 -15.331  17.475  1.00 78.99           C
ATOM    554  OG  SER    78     -32.971 -15.518  18.562  1.00 78.99           O
ATOM    555  C   SER    78     -31.786 -14.372  15.250  1.00 78.99           C
ATOM    556  O   SER    78     -31.185 -13.308  15.119  1.00 78.99           O
ATOM    557  N   VAL    79     -31.578 -15.416  14.430  1.00 33.97           N
ATOM    558  CA  VAL    79     -30.586 -15.349  13.397  1.00 33.97           C
ATOM    559  CB  VAL    79     -30.444 -16.649  12.659  1.00 33.97           C
ATOM    560  CG1 VAL    79     -29.409 -16.465  11.536  1.00 33.97           C
ATOM    561  CG2 VAL    79     -30.080 -17.748  13.672  1.00 33.97           C
ATOM    562  C   VAL    79     -30.952 -14.300  12.390  1.00 33.97           C
ATOM    563  O   VAL    79     -30.113 -13.494  11.990  1.00 33.97           O
ATOM    564  N   THR    80     -32.228 -14.286  11.963  1.00 45.81           N
ATOM    565  CA  THR    80     -32.689 -13.404  10.926  1.00 45.81           C
ATOM    566  CB  THR    80     -34.091 -13.705  10.492  1.00 45.81           C
ATOM    567  OG1 THR    80     -34.175 -15.048  10.041  1.00 45.81           O
ATOM    568  CG2 THR    80     -34.465 -12.745   9.348  1.00 45.81           C
ATOM    569  C   THR    80     -32.650 -11.977  11.376  1.00 45.81           C
ATOM    570  O   THR    80     -32.348 -11.082  10.588  1.00 45.81           O
ATOM    571  N   ALA    81     -32.954 -11.716  12.658  1.00 29.94           N
ATOM    572  CA  ALA    81     -33.005 -10.355  13.104  1.00 29.94           C
ATOM    573  CB  ALA    81     -33.347 -10.242  14.597  1.00 29.94           C
ATOM    574  C   ALA    81     -31.662  -9.733  12.881  1.00 29.94           C
ATOM    575  O   ALA    81     -31.561  -8.599  12.414  1.00 29.94           O
ATOM    576  N   GLY    82     -30.585 -10.475  13.188  1.00 19.63           N
ATOM    577  CA  GLY    82     -29.266  -9.947  13.000  1.00 19.63           C
ATOM    578  C   GLY    82     -29.081  -9.676  11.544  1.00 19.63           C
ATOM    579  O   GLY    82     -28.432  -8.705  11.159  1.00 19.63           O
ATOM    580  N   GLN    83     -29.643 -10.551  10.692  1.00115.49           N
ATOM    581  CA  GLN    83     -29.472 -10.416   9.276  1.00115.49           C
ATOM    582  CB  GLN    83     -30.158 -11.552   8.498  1.00115.49           C
ATOM    583  CG  GLN    83     -29.860 -11.553   6.998  1.00115.49           C
ATOM    584  CD  GLN    83     -28.437 -12.061   6.811  1.00115.49           C
ATOM    585  OE1 GLN    83     -27.985 -12.287   5.690  1.00115.49           O
ATOM    586  NE2 GLN    83     -27.709 -12.253   7.944  1.00115.49           N
ATOM    587  C   GLN    83     -30.077  -9.117   8.818  1.00115.49           C
ATOM    588  O   GLN    83     -29.477  -8.399   8.020  1.00115.49           O
ATOM    589  N   ALA    84     -31.287  -8.784   9.310  1.00 34.42           N
ATOM    590  CA  ALA    84     -31.998  -7.593   8.910  1.00 34.42           C
ATOM    591  CB  ALA    84     -33.420  -7.528   9.494  1.00 34.42           C
ATOM    592  C   ALA    84     -31.274  -6.357   9.354  1.00 34.42           C
ATOM    593  O   ALA    84     -31.182  -5.372   8.623  1.00 34.42           O
ATOM    594  N   GLU    85     -30.738  -6.366  10.582  1.00102.34           N
ATOM    595  CA  GLU    85     -30.047  -5.209  11.067  1.00102.34           C
ATOM    596  CB  GLU    85     -29.481  -5.420  12.484  1.00102.34           C
ATOM    597  CG  GLU    85     -28.800  -4.190  13.090  1.00102.34           C
ATOM    598  CD  GLU    85     -29.856  -3.360  13.805  1.00102.34           C
ATOM    599  OE1 GLU    85     -31.015  -3.322  13.317  1.00102.34           O
ATOM    600  OE2 GLU    85     -29.515  -2.759  14.860  1.00102.34           O
ATOM    601  C   GLU    85     -28.882  -4.991  10.158  1.00102.34           C
ATOM    602  O   GLU    85     -28.521  -3.857   9.848  1.00102.34           O
ATOM    603  N   LEU    86     -28.260  -6.095   9.710  1.00 94.83           N
ATOM    604  CA  LEU    86     -27.099  -6.004   8.875  1.00 94.83           C
ATOM    605  CB  LEU    86     -26.524  -7.405   8.557  1.00 94.83           C
ATOM    606  CG  LEU    86     -25.173  -7.486   7.800  1.00 94.83           C
ATOM    607  CD1 LEU    86     -24.775  -8.956   7.590  1.00 94.83           C
ATOM    608  CD2 LEU    86     -25.158  -6.723   6.464  1.00 94.83           C
ATOM    609  C   LEU    86     -27.480  -5.334   7.593  1.00 94.83           C
ATOM    610  O   LEU    86     -26.817  -4.397   7.151  1.00 94.83           O
ATOM    611  N   THR    87     -28.584  -5.782   6.975  1.00117.89           N
ATOM    612  CA  THR    87     -28.980  -5.237   5.711  1.00117.89           C
ATOM    613  CB  THR    87     -30.079  -6.021   5.052  1.00117.89           C
ATOM    614  OG1 THR    87     -30.436  -5.431   3.811  1.00117.89           O
ATOM    615  CG2 THR    87     -31.278  -6.110   5.997  1.00117.89           C
ATOM    616  C   THR    87     -29.364  -3.803   5.890  1.00117.89           C
ATOM    617  O   THR    87     -29.184  -2.989   4.987  1.00117.89           O
ATOM    618  N   ALA    88     -29.915  -3.443   7.064  1.00 31.18           N
ATOM    619  CA  ALA    88     -30.289  -2.074   7.254  1.00 31.18           C
ATOM    620  CB  ALA    88     -30.908  -1.813   8.639  1.00 31.18           C
ATOM    621  C   ALA    88     -29.059  -1.221   7.138  1.00 31.18           C
ATOM    622  O   ALA    88     -29.056  -0.214   6.431  1.00 31.18           O
ATOM    623  N   ALA    89     -27.965  -1.621   7.813  1.00 46.38           N
ATOM    624  CA  ALA    89     -26.740  -0.871   7.787  1.00 46.38           C
ATOM    625  CB  ALA    89     -25.672  -1.443   8.735  1.00 46.38           C
ATOM    626  C   ALA    89     -26.167  -0.887   6.408  1.00 46.38           C
ATOM    627  O   ALA    89     -25.573   0.092   5.961  1.00 46.38           O
ATOM    628  N   GLN    90     -26.280  -2.036   5.720  1.00142.30           N
ATOM    629  CA  GLN    90     -25.713  -2.180   4.410  1.00142.30           C
ATOM    630  CB  GLN    90     -25.672  -3.641   3.925  1.00142.30           C
ATOM    631  CG  GLN    90     -27.040  -4.249   3.627  1.00142.30           C
ATOM    632  CD  GLN    90     -27.371  -3.897   2.184  1.00142.30           C
ATOM    633  OE1 GLN    90     -26.561  -3.297   1.479  1.00142.30           O
ATOM    634  NE2 GLN    90     -28.585  -4.297   1.723  1.00142.30           N
ATOM    635  C   GLN    90     -26.473  -1.368   3.419  1.00142.30           C
ATOM    636  O   GLN    90     -25.897  -0.851   2.465  1.00142.30           O
ATOM    637  N   VAL    91     -27.802  -1.258   3.582  1.00 61.30           N
ATOM    638  CA  VAL    91     -28.518  -0.529   2.590  1.00 61.30           C
ATOM    639  CB  VAL    91     -29.999  -0.535   2.781  1.00 61.30           C
ATOM    640  CG1 VAL    91     -30.581   0.300   1.638  1.00 61.30           C
ATOM    641  CG2 VAL    91     -30.504  -1.986   2.802  1.00 61.30           C
ATOM    642  C   VAL    91     -28.020   0.873   2.641  1.00 61.30           C
ATOM    643  O   VAL    91     -27.771   1.456   1.592  1.00 61.30           O
ATOM    644  N   ARG    92     -27.839   1.432   3.857  1.00139.16           N
ATOM    645  CA  ARG    92     -27.392   2.783   4.105  1.00139.16           C
ATOM    646  CB  ARG    92     -27.443   3.102   5.610  1.00139.16           C
ATOM    647  CG  ARG    92     -28.871   3.193   6.156  1.00139.16           C
ATOM    648  CD  ARG    92     -29.009   2.852   7.644  1.00139.16           C
ATOM    649  NE  ARG    92     -27.837   3.412   8.374  1.00139.16           N
ATOM    650  CZ  ARG    92     -27.861   4.686   8.864  1.00139.16           C
ATOM    651  NH1 ARG    92     -28.943   5.489   8.645  1.00139.16           N
ATOM    652  NH2 ARG    92     -26.798   5.155   9.579  1.00139.16           N
ATOM    653  C   ARG    92     -25.984   2.973   3.636  1.00139.16           C
ATOM    654  O   ARG    92     -25.660   3.993   3.029  1.00139.16           O
ATOM    655  N   VAL    93     -25.102   1.994   3.901  1.00 92.84           N
ATOM    656  CA  VAL    93     -23.743   2.140   3.482  1.00 92.84           C
ATOM    657  CB  VAL    93     -22.864   0.971   3.836  1.00 92.84           C
ATOM    658  CG1 VAL    93     -23.283  -0.255   3.012  1.00 92.84           C
ATOM    659  CG2 VAL    93     -21.402   1.389   3.609  1.00 92.84           C
ATOM    660  C   VAL    93     -23.793   2.259   2.001  1.00 92.84           C
ATOM    661  O   VAL    93     -23.023   2.999   1.392  1.00 92.84           O
ATOM    662  N   ALA    94     -24.742   1.536   1.385  1.00 39.95           N
ATOM    663  CA  ALA    94     -24.860   1.547  -0.035  1.00 39.95           C
ATOM    664  CB  ALA    94     -26.011   0.660  -0.542  1.00 39.95           C
ATOM    665  C   ALA    94     -25.124   2.952  -0.511  1.00 39.95           C
ATOM    666  O   ALA    94     -24.506   3.396  -1.476  1.00 39.95           O
ATOM    667  N   ALA    95     -26.041   3.691   0.153  1.00 43.14           N
ATOM    668  CA  ALA    95     -26.425   5.015  -0.276  1.00 43.14           C
ATOM    669  CB  ALA    95     -27.562   5.652   0.531  1.00 43.14           C
ATOM    670  C   ALA    95     -25.297   5.961  -0.112  1.00 43.14           C
ATOM    671  O   ALA    95     -25.043   6.804  -0.971  1.00 43.14           O
ATOM    672  N   ALA    96     -24.586   5.828   1.016  1.00 38.91           N
ATOM    673  CA  ALA    96     -23.527   6.731   1.328  1.00 38.91           C
ATOM    674  CB  ALA    96     -22.783   6.359   2.622  1.00 38.91           C
ATOM    675  C   ALA    96     -22.562   6.635   0.200  1.00 38.91           C
ATOM    676  O   ALA    96     -21.926   7.619  -0.170  1.00 38.91           O
ATOM    677  N   ALA    97     -22.422   5.424  -0.366  1.00 29.06           N
ATOM    678  CA  ALA    97     -21.515   5.222  -1.454  1.00 29.06           C
ATOM    679  CB  ALA    97     -21.484   3.763  -1.943  1.00 29.06           C
ATOM    680  C   ALA    97     -21.933   6.078  -2.617  1.00 29.06           C
ATOM    681  O   ALA    97     -21.098   6.702  -3.268  1.00 29.06           O
ATOM    682  N   TYR    98     -23.246   6.126  -2.913  1.00 52.78           N
ATOM    683  CA  TYR    98     -23.764   6.910  -4.003  1.00 52.78           C
ATOM    684  CB  TYR    98     -25.279   6.703  -4.175  1.00 52.78           C
ATOM    685  CG  TYR    98     -25.817   7.799  -5.030  1.00 52.78           C
ATOM    686  CD1 TYR    98     -25.680   7.778  -6.399  1.00 52.78           C
ATOM    687  CD2 TYR    98     -26.477   8.854  -4.443  1.00 52.78           C
ATOM    688  CE1 TYR    98     -26.189   8.801  -7.165  1.00 52.78           C
ATOM    689  CE2 TYR    98     -26.987   9.878  -5.202  1.00 52.78           C
ATOM    690  CZ  TYR    98     -26.843   9.851  -6.568  1.00 52.78           C
ATOM    691  OH  TYR    98     -27.366  10.901  -7.352  1.00 52.78           O
ATOM    692  C   TYR    98     -23.537   8.361  -3.729  1.00 52.78           C
ATOM    693  O   TYR    98     -23.124   9.117  -4.607  1.00 52.78           O
ATOM    694  N   GLU    99     -23.795   8.781  -2.479  1.00 38.70           N
ATOM    695  CA  GLU    99     -23.695  10.165  -2.126  1.00 38.70           C
ATOM    696  CB  GLU    99     -24.077  10.441  -0.662  1.00 38.70           C
ATOM    697  CG  GLU    99     -25.551  10.164  -0.360  1.00 38.70           C
ATOM    698  CD  GLU    99     -25.806  10.547   1.090  1.00 38.70           C
ATOM    699  OE1 GLU    99     -25.659  11.755   1.413  1.00 38.70           O
ATOM    700  OE2 GLU    99     -26.146   9.638   1.894  1.00 38.70           O
ATOM    701  C   GLU    99     -22.287  10.628  -2.316  1.00 38.70           C
ATOM    702  O   GLU    99     -22.061  11.752  -2.757  1.00 38.70           O
ATOM    703  N   THR   100     -21.297   9.786  -1.968  1.00 99.66           N
ATOM    704  CA  THR   100     -19.930  10.199  -2.099  1.00 99.66           C
ATOM    705  CB  THR   100     -18.948   9.246  -1.473  1.00 99.66           C
ATOM    706  OG1 THR   100     -17.668   9.854  -1.388  1.00 99.66           O
ATOM    707  CG2 THR   100     -18.860   7.968  -2.321  1.00 99.66           C
ATOM    708  C   THR   100     -19.573  10.359  -3.553  1.00 99.66           C
ATOM    709  O   THR   100     -18.856  11.287  -3.922  1.00 99.66           O
ATOM    710  N   ALA   101     -20.056   9.443  -4.416  1.00 38.60           N
ATOM    711  CA  ALA   101     -19.744   9.437  -5.824  1.00 38.60           C
ATOM    712  CB  ALA   101     -20.318   8.206  -6.546  1.00 38.60           C
ATOM    713  C   ALA   101     -20.303  10.655  -6.498  1.00 38.60           C
ATOM    714  O   ALA   101     -19.695  11.214  -7.411  1.00 38.60           O
ATOM    715  N   TYR   102     -21.516  11.063  -6.092  1.00 58.43           N
ATOM    716  CA  TYR   102     -22.175  12.211  -6.643  1.00 58.43           C
ATOM    717  CB  TYR   102     -23.597  12.348  -6.067  1.00 58.43           C
ATOM    718  CG  TYR   102     -24.357  13.444  -6.736  1.00 58.43           C
ATOM    719  CD1 TYR   102     -24.257  14.747  -6.303  1.00 58.43           C
ATOM    720  CD2 TYR   102     -25.189  13.157  -7.795  1.00 58.43           C
ATOM    721  CE1 TYR   102     -24.974  15.746  -6.919  1.00 58.43           C
ATOM    722  CE2 TYR   102     -25.908  14.151  -8.415  1.00 58.43           C
ATOM    723  CZ  TYR   102     -25.800  15.449  -7.976  1.00 58.43           C
ATOM    724  OH  TYR   102     -26.538  16.473  -8.607  1.00 58.43           O
ATOM    725  C   TYR   102     -21.375  13.422  -6.270  1.00 58.43           C
ATOM    726  O   TYR   102     -21.166  14.318  -7.086  1.00 58.43           O
ATOM    727  N   GLY   103     -20.881  13.467  -5.017  1.00 34.92           N
ATOM    728  CA  GLY   103     -20.177  14.626  -4.555  1.00 34.92           C
ATOM    729  C   GLY   103     -18.966  14.866  -5.419  1.00 34.92           C
ATOM    730  O   GLY   103     -18.683  16.002  -5.796  1.00 34.92           O
ATOM    731  N   LEU   104     -18.207  13.795  -5.722  1.00167.83           N
ATOM    732  CA  LEU   104     -16.988  13.812  -6.496  1.00167.83           C
ATOM    733  CB  LEU   104     -16.214  12.487  -6.388  1.00167.83           C
ATOM    734  CG  LEU   104     -15.737  12.163  -4.962  1.00167.83           C
ATOM    735  CD1 LEU   104     -14.967  10.833  -4.920  1.00167.83           C
ATOM    736  CD2 LEU   104     -14.935  13.330  -4.363  1.00167.83           C
ATOM    737  C   LEU   104     -17.233  14.037  -7.959  1.00167.83           C
ATOM    738  O   LEU   104     -16.387  14.601  -8.653  1.00167.83           O
ATOM    739  N   THR   105     -18.368  13.552  -8.491  1.00 48.20           N
ATOM    740  CA  THR   105     -18.586  13.640  -9.906  1.00 48.20           C
ATOM    741  CB  THR   105     -19.821  12.914 -10.353  1.00 48.20           C
ATOM    742  OG1 THR   105     -19.736  11.543  -9.995  1.00 48.20           O
ATOM    743  CG2 THR   105     -19.953  13.049 -11.878  1.00 48.20           C
ATOM    744  C   THR   105     -18.707  15.079 -10.318  1.00 48.20           C
ATOM    745  O   THR   105     -19.348  15.883  -9.644  1.00 48.20           O
ATOM    746  N   VAL   106     -18.074  15.430 -11.461  1.00 56.71           N
ATOM    747  CA  VAL   106     -18.105  16.773 -11.981  1.00 56.71           C
ATOM    748  CB  VAL   106     -17.162  16.976 -13.133  1.00 56.71           C
ATOM    749  CG1 VAL   106     -17.274  18.432 -13.622  1.00 56.71           C
ATOM    750  CG2 VAL   106     -15.751  16.562 -12.699  1.00 56.71           C
ATOM    751  C   VAL   106     -19.488  17.006 -12.510  1.00 56.71           C
ATOM    752  O   VAL   106     -20.032  16.156 -13.210  1.00 56.71           O
ATOM    753  N   PRO   107     -20.068  18.145 -12.231  1.00 74.71           N
ATOM    754  CA  PRO   107     -21.415  18.407 -12.663  1.00 74.71           C
ATOM    755  CD  PRO   107     -19.706  18.923 -11.057  1.00 74.71           C
ATOM    756  CB  PRO   107     -21.818  19.716 -11.983  1.00 74.71           C
ATOM    757  CG  PRO   107     -20.969  19.729 -10.697  1.00 74.71           C
ATOM    758  C   PRO   107     -21.465  18.451 -14.158  1.00 74.71           C
ATOM    759  O   PRO   107     -20.494  18.892 -14.769  1.00 74.71           O
ATOM    760  N   PRO   108     -22.540  18.015 -14.757  1.00154.39           N
ATOM    761  CA  PRO   108     -22.644  17.956 -16.184  1.00154.39           C
ATOM    762  CD  PRO   108     -23.593  17.277 -14.086  1.00154.39           C
ATOM    763  CB  PRO   108     -23.964  17.236 -16.483  1.00154.39           C
ATOM    764  CG  PRO   108     -24.715  17.214 -15.135  1.00154.39           C
ATOM    765  C   PRO   108     -22.489  19.287 -16.848  1.00154.39           C
ATOM    766  O   PRO   108     -21.897  19.321 -17.927  1.00154.39           O
ATOM    767  N   PRO   109     -23.001  20.348 -16.285  1.00 94.14           N
ATOM    768  CA  PRO   109     -22.839  21.636 -16.907  1.00 94.14           C
ATOM    769  CD  PRO   109     -24.242  20.262 -15.532  1.00 94.14           C
ATOM    770  CB  PRO   109     -23.832  22.560 -16.207  1.00 94.14           C
ATOM    771  CG  PRO   109     -24.951  21.608 -15.749  1.00 94.14           C
ATOM    772  C   PRO   109     -21.423  22.110 -16.860  1.00 94.14           C
ATOM    773  O   PRO   109     -21.007  22.843 -17.757  1.00 94.14           O
ATOM    774  N   VAL   110     -20.671  21.712 -15.820  1.00 37.96           N
ATOM    775  CA  VAL   110     -19.311  22.137 -15.672  1.00 37.96           C
ATOM    776  CB  VAL   110     -18.690  21.654 -14.393  1.00 37.96           C
ATOM    777  CG1 VAL   110     -17.200  22.031 -14.397  1.00 37.96           C
ATOM    778  CG2 VAL   110     -19.477  22.245 -13.211  1.00 37.96           C
ATOM    779  C   VAL   110     -18.519  21.569 -16.809  1.00 37.96           C
ATOM    780  O   VAL   110     -17.615  22.219 -17.331  1.00 37.96           O
ATOM    781  N   ILE   111     -18.820  20.318 -17.210  1.00 88.35           N
ATOM    782  CA  ILE   111     -18.080  19.705 -18.278  1.00 88.35           C
ATOM    783  CB  ILE   111     -18.494  18.284 -18.536  1.00 88.35           C
ATOM    784  CG2 ILE   111     -17.767  17.814 -19.806  1.00 88.35           C
ATOM    785  CG1 ILE   111     -18.228  17.389 -17.313  1.00 88.35           C
ATOM    786  CD1 ILE   111     -16.747  17.253 -16.965  1.00 88.35           C
ATOM    787  C   ILE   111     -18.323  20.448 -19.559  1.00 88.35           C
ATOM    788  O   ILE   111     -17.388  20.792 -20.281  1.00 88.35           O
ATOM    789  N   ALA   112     -19.600  20.740 -19.860  1.00 38.70           N
ATOM    790  CA  ALA   112     -19.984  21.359 -21.101  1.00 38.70           C
ATOM    791  CB  ALA   112     -21.507  21.526 -21.234  1.00 38.70           C
ATOM    792  C   ALA   112     -19.378  22.718 -21.212  1.00 38.70           C
ATOM    793  O   ALA   112     -19.017  23.148 -22.306  1.00 38.70           O
ATOM    794  N   GLU   113     -19.270  23.441 -20.084  1.00 72.69           N
ATOM    795  CA  GLU   113     -18.762  24.782 -20.119  1.00 72.69           C
ATOM    796  CB  GLU   113     -18.675  25.410 -18.719  1.00 72.69           C
ATOM    797  CG  GLU   113     -18.143  26.844 -18.723  1.00 72.69           C
ATOM    798  CD  GLU   113     -17.904  27.261 -17.277  1.00 72.69           C
ATOM    799  OE1 GLU   113     -18.887  27.667 -16.603  1.00 72.69           O
ATOM    800  OE2 GLU   113     -16.729  27.174 -16.828  1.00 72.69           O
ATOM    801  C   GLU   113     -17.370  24.751 -20.667  1.00 72.69           C
ATOM    802  O   GLU   113     -17.010  25.562 -21.519  1.00 72.69           O
ATOM    803  N   ASN   114     -16.557  23.788 -20.199  1.00 46.82           N
ATOM    804  CA  ASN   114     -15.193  23.679 -20.626  1.00 46.82           C
ATOM    805  CB  ASN   114     -14.454  22.537 -19.904  1.00 46.82           C
ATOM    806  CG  ASN   114     -13.022  22.486 -20.413  1.00 46.82           C
ATOM    807  OD1 ASN   114     -12.747  21.907 -21.463  1.00 46.82           O
ATOM    808  ND2 ASN   114     -12.084  23.113 -19.653  1.00 46.82           N
ATOM    809  C   ASN   114     -15.174  23.394 -22.094  1.00 46.82           C
ATOM    810  O   ASN   114     -14.336  23.917 -22.826  1.00 46.82           O
ATOM    811  N   ARG   115     -16.108  22.547 -22.562  1.00139.10           N
ATOM    812  CA  ARG   115     -16.155  22.169 -23.945  1.00139.10           C
ATOM    813  CB  ARG   115     -17.225  21.104 -24.238  1.00139.10           C
ATOM    814  CG  ARG   115     -16.940  19.760 -23.563  1.00139.10           C
ATOM    815  CD  ARG   115     -15.712  19.040 -24.125  1.00139.10           C
ATOM    816  NE  ARG   115     -14.504  19.703 -23.561  1.00139.10           N
ATOM    817  CZ  ARG   115     -13.280  19.519 -24.133  1.00139.10           C
ATOM    818  NH1 ARG   115     -13.142  18.707 -25.223  1.00139.10           N
ATOM    819  NH2 ARG   115     -12.188  20.154 -23.617  1.00139.10           N
ATOM    820  C   ARG   115     -16.456  23.365 -24.802  1.00139.10           C
ATOM    821  O   ARG   115     -15.892  23.512 -25.885  1.00139.10           O
ATOM    822  N   ALA   116     -17.377  24.239 -24.351  1.00 29.65           N
ATOM    823  CA  ALA   116     -17.771  25.405 -25.097  1.00 29.65           C
ATOM    824  CB  ALA   116     -18.913  26.183 -24.419  1.00 29.65           C
ATOM    825  C   ALA   116     -16.613  26.336 -25.221  1.00 29.65           C
ATOM    826  O   ALA   116     -16.407  26.942 -26.272  1.00 29.65           O
ATOM    827  N   GLU   117     -15.830  26.475 -24.135  1.00 97.29           N
ATOM    828  CA  GLU   117     -14.720  27.381 -24.112  1.00 97.29           C
ATOM    829  CB  GLU   117     -14.011  27.402 -22.748  1.00 97.29           C
ATOM    830  CG  GLU   117     -14.930  27.837 -21.604  1.00 97.29           C
ATOM    831  CD  GLU   117     -15.506  29.201 -21.953  1.00 97.29           C
ATOM    832  OE1 GLU   117     -14.719  30.091 -22.371  1.00 97.29           O
ATOM    833  OE2 GLU   117     -16.747  29.368 -21.811  1.00 97.29           O
ATOM    834  C   GLU   117     -13.726  26.923 -25.131  1.00 97.29           C
ATOM    835  O   GLU   117     -13.123  27.729 -25.834  1.00 97.29           O
ATOM    836  N   LEU   118     -13.547  25.597 -25.251  1.00 43.58           N
ATOM    837  CA  LEU   118     -12.590  25.062 -26.173  1.00 43.58           C
ATOM    838  CB  LEU   118     -12.606  23.524 -26.187  1.00 43.58           C
ATOM    839  CG  LEU   118     -11.599  22.890 -27.160  1.00 43.58           C
ATOM    840  CD1 LEU   118     -10.154  23.100 -26.677  1.00 43.58           C
ATOM    841  CD2 LEU   118     -11.940  21.420 -27.435  1.00 43.58           C
ATOM    842  C   LEU   118     -12.983  25.518 -27.540  1.00 43.58           C
ATOM    843  O   LEU   118     -12.142  25.917 -28.343  1.00 43.58           O
ATOM    844  N   MET   119     -14.294  25.473 -27.831  1.00 97.70           N
ATOM    845  CA  MET   119     -14.822  25.871 -29.103  1.00 97.70           C
ATOM    846  CB  MET   119     -16.335  25.600 -29.209  1.00 97.70           C
ATOM    847  CG  MET   119     -16.967  26.018 -30.538  1.00 97.70           C
ATOM    848  SD  MET   119     -17.344  27.791 -30.655  1.00 97.70           S
ATOM    849  CE  MET   119     -18.811  27.692 -29.586  1.00 97.70           C
ATOM    850  C   MET   119     -14.585  27.337 -29.317  1.00 97.70           C
ATOM    851  O   MET   119     -14.260  27.763 -30.424  1.00 97.70           O
ATOM    852  N   ILE   120     -14.746  28.152 -28.258  1.00 35.71           N
ATOM    853  CA  ILE   120     -14.606  29.576 -28.383  1.00 35.71           C
ATOM    854  CB  ILE   120     -14.931  30.294 -27.108  1.00 35.71           C
ATOM    855  CG2 ILE   120     -14.546  31.773 -27.281  1.00 35.71           C
ATOM    856  CG1 ILE   120     -16.405  30.072 -26.729  1.00 35.71           C
ATOM    857  CD1 ILE   120     -16.740  30.519 -25.307  1.00 35.71           C
ATOM    858  C   ILE   120     -13.196  29.931 -28.738  1.00 35.71           C
ATOM    859  O   ILE   120     -12.964  30.730 -29.643  1.00 35.71           O
ATOM    860  N   LEU   121     -12.211  29.340 -28.040  1.00102.72           N
ATOM    861  CA  LEU   121     -10.837  29.680 -28.272  1.00102.72           C
ATOM    862  CB  LEU   121      -9.851  29.073 -27.262  1.00102.72           C
ATOM    863  CG  LEU   121      -9.871  29.759 -25.884  1.00102.72           C
ATOM    864  CD1 LEU   121     -11.182  29.524 -25.125  1.00102.72           C
ATOM    865  CD2 LEU   121      -8.635  29.369 -25.070  1.00102.72           C
ATOM    866  C   LEU   121     -10.390  29.271 -29.638  1.00102.72           C
ATOM    867  O   LEU   121      -9.547  29.942 -30.230  1.00102.72           O
ATOM    868  N   ILE   122     -10.892  28.137 -30.160  1.00 89.57           N
ATOM    869  CA  ILE   122     -10.445  27.671 -31.443  1.00 89.57           C
ATOM    870  CB  ILE   122     -10.953  26.297 -31.785  1.00 89.57           C
ATOM    871  CG2 ILE   122     -10.407  25.320 -30.732  1.00 89.57           C
ATOM    872  CG1 ILE   122     -12.485  26.287 -31.905  1.00 89.57           C
ATOM    873  CD1 ILE   122     -13.044  25.002 -32.515  1.00 89.57           C
ATOM    874  C   ILE   122     -10.867  28.606 -32.537  1.00 89.57           C
ATOM    875  O   ILE   122     -10.077  28.928 -33.423  1.00 89.57           O
ATOM    876  N   ALA   123     -12.126  29.080 -32.504  1.00 35.02           N
ATOM    877  CA  ALA   123     -12.624  29.898 -33.574  1.00 35.02           C
ATOM    878  CB  ALA   123     -14.098  30.293 -33.384  1.00 35.02           C
ATOM    879  C   ALA   123     -11.827  31.166 -33.679  1.00 35.02           C
ATOM    880  O   ALA   123     -11.507  31.615 -34.779  1.00 35.02           O
ATOM    881  N   THR   124     -11.510  31.775 -32.523  1.00 79.53           N
ATOM    882  CA  THR   124     -10.818  33.029 -32.368  1.00 79.53           C
ATOM    883  CB  THR   124     -10.973  33.596 -30.988  1.00 79.53           C
ATOM    884  OG1 THR   124     -10.375  32.740 -30.027  1.00 79.53           O
ATOM    885  CG2 THR   124     -12.476  33.743 -30.698  1.00 79.53           C
ATOM    886  C   THR   124      -9.345  32.933 -32.655  1.00 79.53           C
ATOM    887  O   THR   124      -8.706  33.954 -32.890  1.00 79.53           O
ATOM    888  N   ASN   125      -8.739  31.733 -32.583  1.00140.71           N
ATOM    889  CA  ASN   125      -7.305  31.634 -32.677  1.00140.71           C
ATOM    890  CB  ASN   125      -6.819  30.253 -32.196  1.00140.71           C
ATOM    891  CG  ASN   125      -5.350  30.314 -31.811  1.00140.71           C
ATOM    892  OD1 ASN   125      -4.838  31.366 -31.432  1.00140.71           O
ATOM    893  ND2 ASN   125      -4.652  29.150 -31.900  1.00140.71           N
ATOM    894  C   ASN   125      -6.836  31.812 -34.099  1.00140.71           C
ATOM    895  O   ASN   125      -6.242  30.908 -34.684  1.00140.71           O
ATOM    896  N   LEU   126      -7.076  32.998 -34.695  1.00116.08           N
ATOM    897  CA  LEU   126      -6.627  33.276 -36.031  1.00116.08           C
ATOM    898  CB  LEU   126      -7.252  34.577 -36.582  1.00116.08           C
ATOM    899  CG  LEU   126      -6.842  34.975 -38.018  1.00116.08           C
ATOM    900  CD1 LEU   126      -5.393  35.482 -38.099  1.00116.08           C
ATOM    901  CD2 LEU   126      -7.135  33.840 -39.011  1.00116.08           C
ATOM    902  C   LEU   126      -5.133  33.415 -36.024  1.00116.08           C
ATOM    903  O   LEU   126      -4.439  32.861 -36.877  1.00116.08           O
ATOM    904  N   LEU   127      -4.612  34.195 -35.053  1.00 88.31           N
ATOM    905  CA  LEU   127      -3.208  34.454 -34.884  1.00 88.31           C
ATOM    906  CB  LEU   127      -2.928  35.565 -33.857  1.00 88.31           C
ATOM    907  CG  LEU   127      -3.451  36.950 -34.285  1.00 88.31           C
ATOM    908  CD1 LEU   127      -2.710  37.470 -35.528  1.00 88.31           C
ATOM    909  CD2 LEU   127      -4.978  36.946 -34.456  1.00 88.31           C
ATOM    910  C   LEU   127      -2.536  33.201 -34.407  1.00 88.31           C
ATOM    911  O   LEU   127      -1.392  32.926 -34.762  1.00 88.31           O
ATOM    912  N   GLY   128      -3.229  32.402 -33.573  1.00 21.05           N
ATOM    913  CA  GLY   128      -2.634  31.200 -33.058  1.00 21.05           C
ATOM    914  C   GLY   128      -2.042  31.520 -31.724  1.00 21.05           C
ATOM    915  O   GLY   128      -1.359  30.699 -31.115  1.00 21.05           O
ATOM    916  N   GLN   129      -2.295  32.749 -31.245  1.00 94.92           N
ATOM    917  CA  GLN   129      -1.783  33.213 -29.988  1.00 94.92           C
ATOM    918  CB  GLN   129      -2.095  34.696 -29.734  1.00 94.92           C
ATOM    919  CG  GLN   129      -1.557  35.201 -28.394  1.00 94.92           C
ATOM    920  CD  GLN   129      -1.934  36.667 -28.260  1.00 94.92           C
ATOM    921  OE1 GLN   129      -2.741  37.037 -27.408  1.00 94.92           O
ATOM    922  NE2 GLN   129      -1.334  37.531 -29.123  1.00 94.92           N
ATOM    923  C   GLN   129      -2.398  32.437 -28.854  1.00 94.92           C
ATOM    924  O   GLN   129      -1.722  32.138 -27.873  1.00 94.92           O
ATOM    925  N   ASN   130      -3.699  32.107 -28.971  1.00 81.55           N
ATOM    926  CA  ASN   130      -4.533  31.481 -27.972  1.00 81.55           C
ATOM    927  CB  ASN   130      -6.034  31.510 -28.319  1.00 81.55           C
ATOM    928  CG  ASN   130      -6.584  32.886 -27.981  1.00 81.55           C
ATOM    929  OD1 ASN   130      -6.169  33.504 -27.002  1.00 81.55           O
ATOM    930  ND2 ASN   130      -7.552  33.376 -28.800  1.00 81.55           N
ATOM    931  C   ASN   130      -4.197  30.046 -27.696  1.00 81.55           C
ATOM    932  O   ASN   130      -4.617  29.502 -26.675  1.00 81.55           O
ATOM    933  N   THR   131      -3.432  29.388 -28.578  1.00161.82           N
ATOM    934  CA  THR   131      -3.300  27.962 -28.527  1.00161.82           C
ATOM    935  CB  THR   131      -2.461  27.412 -29.654  1.00161.82           C
ATOM    936  OG1 THR   131      -2.625  26.009 -29.720  1.00161.82           O
ATOM    937  CG2 THR   131      -0.978  27.775 -29.498  1.00161.82           C
ATOM    938  C   THR   131      -2.876  27.441 -27.177  1.00161.82           C
ATOM    939  O   THR   131      -3.326  26.350 -26.825  1.00161.82           O
ATOM    940  N   PRO   132      -2.070  28.071 -26.367  1.00 69.49           N
ATOM    941  CA  PRO   132      -1.749  27.467 -25.103  1.00 69.49           C
ATOM    942  CD  PRO   132      -1.090  29.064 -26.776  1.00 69.49           C
ATOM    943  CB  PRO   132      -0.680  28.363 -24.481  1.00 69.49           C
ATOM    944  CG  PRO   132       0.010  29.005 -25.701  1.00 69.49           C
ATOM    945  C   PRO   132      -2.973  27.283 -24.258  1.00 69.49           C
ATOM    946  O   PRO   132      -3.023  26.313 -23.503  1.00 69.49           O
ATOM    947  N   ALA   133      -3.946  28.212 -24.343  1.00 37.65           N
ATOM    948  CA  ALA   133      -5.173  28.139 -23.597  1.00 37.65           C
ATOM    949  CB  ALA   133      -6.017  29.418 -23.721  1.00 37.65           C
ATOM    950  C   ALA   133      -5.982  26.988 -24.103  1.00 37.65           C
ATOM    951  O   ALA   133      -6.659  26.300 -23.339  1.00 37.65           O
ATOM    952  N   ILE   134      -5.939  26.756 -25.428  1.00 36.31           N
ATOM    953  CA  ILE   134      -6.716  25.700 -26.002  1.00 36.31           C
ATOM    954  CB  ILE   134      -6.519  25.583 -27.488  1.00 36.31           C
ATOM    955  CG2 ILE   134      -7.203  24.290 -27.964  1.00 36.31           C
ATOM    956  CG1 ILE   134      -7.022  26.849 -28.203  1.00 36.31           C
ATOM    957  CD1 ILE   134      -6.605  26.926 -29.672  1.00 36.31           C
ATOM    958  C   ILE   134      -6.267  24.415 -25.382  1.00 36.31           C
ATOM    959  O   ILE   134      -7.087  23.592 -24.982  1.00 36.31           O
ATOM    960  N   ALA   135      -4.941  24.213 -25.291  1.00 37.73           N
ATOM    961  CA  ALA   135      -4.368  23.028 -24.714  1.00 37.73           C
ATOM    962  CB  ALA   135      -2.838  22.981 -24.863  1.00 37.73           C
ATOM    963  C   ALA   135      -4.676  22.972 -23.255  1.00 37.73           C
ATOM    964  O   ALA   135      -4.894  21.894 -22.709  1.00 37.73           O
ATOM    965  N   VAL   136      -4.663  24.135 -22.575  1.00 25.73           N
ATOM    966  CA  VAL   136      -4.923  24.180 -21.163  1.00 25.73           C
ATOM    967  CB  VAL   136      -4.816  25.565 -20.596  1.00 25.73           C
ATOM    968  CG1 VAL   136      -5.263  25.530 -19.125  1.00 25.73           C
ATOM    969  CG2 VAL   136      -3.375  26.064 -20.793  1.00 25.73           C
ATOM    970  C   VAL   136      -6.319  23.705 -20.929  1.00 25.73           C
ATOM    971  O   VAL   136      -6.588  22.978 -19.975  1.00 25.73           O
ATOM    972  N   ASN   137      -7.250  24.111 -21.810  1.00 34.52           N
ATOM    973  CA  ASN   137      -8.625  23.735 -21.669  1.00 34.52           C
ATOM    974  CB  ASN   137      -9.523  24.350 -22.756  1.00 34.52           C
ATOM    975  CG  ASN   137      -9.561  25.855 -22.531  1.00 34.52           C
ATOM    976  OD1 ASN   137      -9.025  26.360 -21.546  1.00 34.52           O
ATOM    977  ND2 ASN   137     -10.220  26.594 -23.464  1.00 34.52           N
ATOM    978  C   ASN   137      -8.720  22.247 -21.784  1.00 34.52           C
ATOM    979  O   ASN   137      -9.537  21.620 -21.112  1.00 34.52           O
ATOM    980  N   GLU   138      -7.899  21.649 -22.668  1.00 75.08           N
ATOM    981  CA  GLU   138      -7.901  20.229 -22.886  1.00 75.08           C
ATOM    982  CB  GLU   138      -7.009  19.807 -24.066  1.00 75.08           C
ATOM    983  CG  GLU   138      -7.576  20.219 -25.425  1.00 75.08           C
ATOM    984  CD  GLU   138      -8.814  19.370 -25.677  1.00 75.08           C
ATOM    985  OE1 GLU   138      -9.169  18.564 -24.776  1.00 75.08           O
ATOM    986  OE2 GLU   138      -9.424  19.514 -26.770  1.00 75.08           O
ATOM    987  C   GLU   138      -7.421  19.502 -21.663  1.00 75.08           C
ATOM    988  O   GLU   138      -7.973  18.464 -21.299  1.00 75.08           O
ATOM    989  N   ALA   139      -6.375  20.021 -20.995  1.00 25.09           N
ATOM    990  CA  ALA   139      -5.821  19.353 -19.850  1.00 25.09           C
ATOM    991  CB  ALA   139      -4.591  20.076 -19.279  1.00 25.09           C
ATOM    992  C   ALA   139      -6.849  19.291 -18.765  1.00 25.09           C
ATOM    993  O   ALA   139      -7.005  18.268 -18.101  1.00 25.09           O
ATOM    994  N   GLU   140      -7.600  20.390 -18.577  1.00 39.19           N
ATOM    995  CA  GLU   140      -8.561  20.460 -17.517  1.00 39.19           C
ATOM    996  CB  GLU   140      -9.226  21.841 -17.403  1.00 39.19           C
ATOM    997  CG  GLU   140      -8.252  22.913 -16.908  1.00 39.19           C
ATOM    998  CD  GLU   140      -8.990  24.241 -16.826  1.00 39.19           C
ATOM    999  OE1 GLU   140      -9.422  24.748 -17.894  1.00 39.19           O
ATOM   1000  OE2 GLU   140      -9.130  24.765 -15.687  1.00 39.19           O
ATOM   1001  C   GLU   140      -9.618  19.422 -17.739  1.00 39.19           C
ATOM   1002  O   GLU   140     -10.164  18.864 -16.789  1.00 39.19           O
ATOM   1003  N   TYR   141      -9.942  19.151 -19.014  1.00 70.18           N
ATOM   1004  CA  TYR   141     -10.953  18.203 -19.383  1.00 70.18           C
ATOM   1005  CB  TYR   141     -11.155  18.235 -20.912  1.00 70.18           C
ATOM   1006  CG  TYR   141     -12.200  17.269 -21.343  1.00 70.18           C
ATOM   1007  CD1 TYR   141     -13.523  17.479 -21.030  1.00 70.18           C
ATOM   1008  CD2 TYR   141     -11.858  16.177 -22.105  1.00 70.18           C
ATOM   1009  CE1 TYR   141     -14.488  16.591 -21.442  1.00 70.18           C
ATOM   1010  CE2 TYR   141     -12.818  15.287 -22.520  1.00 70.18           C
ATOM   1011  CZ  TYR   141     -14.134  15.491 -22.186  1.00 70.18           C
ATOM   1012  OH  TYR   141     -15.117  14.574 -22.613  1.00 70.18           O
ATOM   1013  C   TYR   141     -10.519  16.839 -18.927  1.00 70.18           C
ATOM   1014  O   TYR   141     -11.294  16.091 -18.330  1.00 70.18           O
ATOM   1015  N   GLY   142      -9.238  16.502 -19.159  1.00 25.85           N
ATOM   1016  CA  GLY   142      -8.695  15.228 -18.788  1.00 25.85           C
ATOM   1017  C   GLY   142      -8.817  15.097 -17.305  1.00 25.85           C
ATOM   1018  O   GLY   142      -9.029  14.000 -16.791  1.00 25.85           O
ATOM   1019  N   GLU   143      -8.650  16.214 -16.572  1.00 27.79           N
ATOM   1020  CA  GLU   143      -8.747  16.157 -15.143  1.00 27.79           C
ATOM   1021  CB  GLU   143      -8.504  17.511 -14.455  1.00 27.79           C
ATOM   1022  CG  GLU   143      -7.067  18.020 -14.569  1.00 27.79           C
ATOM   1023  CD  GLU   143      -6.961  19.290 -13.736  1.00 27.79           C
ATOM   1024  OE1 GLU   143      -7.628  19.353 -12.669  1.00 27.79           O
ATOM   1025  OE2 GLU   143      -6.204  20.209 -14.148  1.00 27.79           O
ATOM   1026  C   GLU   143     -10.135  15.733 -14.782  1.00 27.79           C
ATOM   1027  O   GLU   143     -10.329  14.900 -13.897  1.00 27.79           O
ATOM   1028  N   MET   144     -11.144  16.297 -15.471  1.00 37.25           N
ATOM   1029  CA  MET   144     -12.509  15.961 -15.184  1.00 37.25           C
ATOM   1030  CB  MET   144     -13.503  16.806 -16.002  1.00 37.25           C
ATOM   1031  CG  MET   144     -13.439  18.290 -15.626  1.00 37.25           C
ATOM   1032  SD  MET   144     -14.575  19.382 -16.534  1.00 37.25           S
ATOM   1033  CE  MET   144     -13.544  19.511 -18.025  1.00 37.25           C
ATOM   1034  C   MET   144     -12.704  14.515 -15.511  1.00 37.25           C
ATOM   1035  O   MET   144     -13.406  13.788 -14.809  1.00 37.25           O
ATOM   1036  N   TRP   145     -12.063  14.056 -16.595  1.00 56.83           N
ATOM   1037  CA  TRP   145     -12.201  12.695 -17.016  1.00 56.83           C
ATOM   1038  CB  TRP   145     -11.432  12.431 -18.321  1.00 56.83           C
ATOM   1039  CG  TRP   145     -11.676  11.076 -18.935  1.00 56.83           C
ATOM   1040  CD2 TRP   145     -11.807  10.870 -20.349  1.00 56.83           C
ATOM   1041  CD1 TRP   145     -11.863   9.859 -18.347  1.00 56.83           C
ATOM   1042  NE1 TRP   145     -12.097   8.905 -19.310  1.00 56.83           N
ATOM   1043  CE2 TRP   145     -12.069   9.516 -20.547  1.00 56.83           C
ATOM   1044  CE3 TRP   145     -11.727  11.743 -21.396  1.00 56.83           C
ATOM   1045  CZ2 TRP   145     -12.254   9.012 -21.804  1.00 56.83           C
ATOM   1046  CZ3 TRP   145     -11.906  11.231 -22.661  1.00 56.83           C
ATOM   1047  CH2 TRP   145     -12.165   9.891 -22.861  1.00 56.83           C
ATOM   1048  C   TRP   145     -11.670  11.806 -15.934  1.00 56.83           C
ATOM   1049  O   TRP   145     -12.280  10.795 -15.590  1.00 56.83           O
ATOM   1050  N   ALA   146     -10.503  12.163 -15.369  1.00 36.45           N
ATOM   1051  CA  ALA   146      -9.893  11.375 -14.336  1.00 36.45           C
ATOM   1052  CB  ALA   146      -8.495  11.887 -13.948  1.00 36.45           C
ATOM   1053  C   ALA   146     -10.739  11.391 -13.102  1.00 36.45           C
ATOM   1054  O   ALA   146     -10.838  10.382 -12.405  1.00 36.45           O
ATOM   1055  N   GLN   147     -11.338  12.550 -12.765  1.00117.07           N
ATOM   1056  CA  GLN   147     -12.090  12.600 -11.545  1.00117.07           C
ATOM   1057  CB  GLN   147     -12.322  14.016 -10.976  1.00117.07           C
ATOM   1058  CG  GLN   147     -13.163  14.997 -11.785  1.00117.07           C
ATOM   1059  CD  GLN   147     -13.124  16.297 -10.987  1.00117.07           C
ATOM   1060  OE1 GLN   147     -12.114  17.001 -10.985  1.00117.07           O
ATOM   1061  NE2 GLN   147     -14.235  16.611 -10.269  1.00117.07           N
ATOM   1062  C   GLN   147     -13.360  11.803 -11.620  1.00117.07           C
ATOM   1063  O   GLN   147     -13.753  11.175 -10.638  1.00117.07           O
ATOM   1064  N   ASP   148     -14.054  11.802 -12.774  1.00 60.52           N
ATOM   1065  CA  ASP   148     -15.268  11.038 -12.865  1.00 60.52           C
ATOM   1066  CB  ASP   148     -16.027  11.270 -14.181  1.00 60.52           C
ATOM   1067  CG  ASP   148     -16.681  12.643 -14.097  1.00 60.52           C
ATOM   1068  OD1 ASP   148     -16.659  13.241 -12.987  1.00 60.52           O
ATOM   1069  OD2 ASP   148     -17.213  13.111 -15.137  1.00 60.52           O
ATOM   1070  C   ASP   148     -14.959   9.573 -12.746  1.00 60.52           C
ATOM   1071  O   ASP   148     -15.655   8.840 -12.044  1.00 60.52           O
ATOM   1072  N   ALA   149     -13.890   9.102 -13.415  1.00 35.52           N
ATOM   1073  CA  ALA   149     -13.572   7.701 -13.369  1.00 35.52           C
ATOM   1074  CB  ALA   149     -12.330   7.337 -14.199  1.00 35.52           C
ATOM   1075  C   ALA   149     -13.287   7.324 -11.951  1.00 35.52           C
ATOM   1076  O   ALA   149     -13.807   6.332 -11.444  1.00 35.52           O
ATOM   1077  N   ALA   150     -12.501   8.152 -11.243  1.00 30.54           N
ATOM   1078  CA  ALA   150     -12.123   7.808  -9.906  1.00 30.54           C
ATOM   1079  CB  ALA   150     -11.238   8.876  -9.240  1.00 30.54           C
ATOM   1080  C   ALA   150     -13.370   7.679  -9.090  1.00 30.54           C
ATOM   1081  O   ALA   150     -13.477   6.794  -8.243  1.00 30.54           O
ATOM   1082  N   ALA   151     -14.352   8.569  -9.321  1.00 32.48           N
ATOM   1083  CA  ALA   151     -15.560   8.534  -8.546  1.00 32.48           C
ATOM   1084  CB  ALA   151     -16.527   9.674  -8.904  1.00 32.48           C
ATOM   1085  C   ALA   151     -16.288   7.243  -8.778  1.00 32.48           C
ATOM   1086  O   ALA   151     -16.736   6.602  -7.828  1.00 32.48           O
ATOM   1087  N   MET   152     -16.422   6.821 -10.051  1.00 46.25           N
ATOM   1088  CA  MET   152     -17.126   5.607 -10.362  1.00 46.25           C
ATOM   1089  CB  MET   152     -17.234   5.354 -11.877  1.00 46.25           C
ATOM   1090  CG  MET   152     -18.175   6.312 -12.613  1.00 46.25           C
ATOM   1091  SD  MET   152     -19.950   5.991 -12.361  1.00 46.25           S
ATOM   1092  CE  MET   152     -20.008   6.547 -10.633  1.00 46.25           C
ATOM   1093  C   MET   152     -16.397   4.436  -9.770  1.00 46.25           C
ATOM   1094  O   MET   152     -17.017   3.541  -9.197  1.00 46.25           O
ATOM   1095  N   PHE   153     -15.052   4.411  -9.878  1.00 97.19           N
ATOM   1096  CA  PHE   153     -14.311   3.287  -9.371  1.00 97.19           C
ATOM   1097  CB  PHE   153     -12.785   3.387  -9.576  1.00 97.19           C
ATOM   1098  CG  PHE   153     -12.438   3.072 -10.993  1.00 97.19           C
ATOM   1099  CD1 PHE   153     -12.388   4.051 -11.956  1.00 97.19           C
ATOM   1100  CD2 PHE   153     -12.150   1.777 -11.357  1.00 97.19           C
ATOM   1101  CE1 PHE   153     -12.064   3.747 -13.258  1.00 97.19           C
ATOM   1102  CE2 PHE   153     -11.825   1.464 -12.656  1.00 97.19           C
ATOM   1103  CZ  PHE   153     -11.781   2.451 -13.610  1.00 97.19           C
ATOM   1104  C   PHE   153     -14.532   3.189  -7.899  1.00 97.19           C
ATOM   1105  O   PHE   153     -14.791   2.106  -7.375  1.00 97.19           O
ATOM   1106  N   GLY   154     -14.443   4.327  -7.188  1.00 17.21           N
ATOM   1107  CA  GLY   154     -14.604   4.294  -5.765  1.00 17.21           C
ATOM   1108  C   GLY   154     -16.093   4.311  -5.434  1.00 17.21           C
ATOM   1109  O   GLY   154     -16.761   3.255  -5.601  1.00 17.21           O
ATOM   1110  OXT GLY   154     -16.579   5.387  -4.995  1.00 17.21           O
END 
