# Supplementary material for: Predicted Structural Variability of Mycobacterium tuberculosis PPE18 Protein With Immunological Implications Among Clinical Strains
Source: Front Microbiol. 2021 Jan 8;11:595312. doi: 10.3389/fmicb.2020.595312 (PMC7819968; doi:10.3389/fmicb.2020.595312)
Supplement: Supplementary file 2 [file Data_Sheet_1.ZIP › All domain 1 RaptorX pdbs/5xfsB-389759_1_TK065.pdb]

REMARK   templates = 5xfsB 
EXPDTA    THEORETICAL MODEL, MODELLER 9v8 2018/10/16 11:59:43
REMARK   6 MODELLER OBJECTIVE FUNCTION:       604.2803
REMARK   6 MODELLER BEST TEMPLATE % SEQ ID:  53.179
SEQRES   1    179  MET VAL ASP PHE GLY ALA LEU PRO PRO GLU ILE ASN SER
SEQRES   2    179  ALA ARG MET TYR ALA GLY PRO GLY SER ALA SER LEU VAL
SEQRES   3    179  ALA ALA ALA LEU MET TRP ASP SER VAL ALA SER ASP LEU
SEQRES   4    179  PHE SER ALA ALA SER ALA PHE GLN SER VAL VAL TRP GLY
SEQRES   5    179  LEU THR VAL GLY SER TRP ILE GLY SER SER ALA GLY LEU
SEQRES   6    179  MET VAL ALA ALA ALA SER PRO TYR VAL ALA TRP MET SER
SEQRES   7    179  VAL THR ALA GLY GLN ALA GLU LEU THR ALA ALA GLN VAL
SEQRES   8    179  ARG VAL ALA ALA ALA ALA TYR GLU THR ALA TYR GLY LEU
SEQRES   9    179  THR VAL PRO PRO PRO VAL ILE ALA GLU ASN ARG ALA GLU
SEQRES  10    179  LEU MET ILE LEU ILE ALA THR ASN LEU LEU GLY GLN ASN
SEQRES  11    179  THR PRO ALA ILE ALA VAL ASN GLU ALA GLU TYR GLY GLU
SEQRES  12    179  MET TRP ALA GLN ASP ALA ALA ALA MET PHE GLY TYR ALA
SEQRES  13    179  ALA ALA THR ALA THR ALA THR ALA THR LEU LEU PRO PHE
SEQRES  14    179  GLU GLU ALA PRO GLU MET THR SER ALA GLY
ATOM      1  N   MET     1     -19.646  -1.908 -28.585  1.00 48.25           N
ATOM      2  CA  MET     1     -20.016  -0.833 -29.533  1.00 48.25           C
ATOM      3  CB  MET     1     -21.514  -0.505 -29.429  1.00 48.25           C
ATOM      4  CG  MET     1     -22.455  -1.599 -29.941  1.00 48.25           C
ATOM      5  SD  MET     1     -22.292  -1.951 -31.716  1.00 48.25           S
ATOM      6  CE  MET     1     -20.857  -3.040 -31.502  1.00 48.25           C
ATOM      7  C   MET     1     -19.270   0.421 -29.235  1.00 48.25           C
ATOM      8  O   MET     1     -18.056   0.413 -29.032  1.00 48.25           O
ATOM      9  N   VAL     2     -20.006   1.547 -29.201  1.00 28.51           N
ATOM     10  CA  VAL     2     -19.378   2.798 -28.927  1.00 28.51           C
ATOM     11  CB  VAL     2     -20.339   3.952 -28.953  1.00 28.51           C
ATOM     12  CG1 VAL     2     -19.582   5.231 -28.570  1.00 28.51           C
ATOM     13  CG2 VAL     2     -21.023   4.011 -30.330  1.00 28.51           C
ATOM     14  C   VAL     2     -18.851   2.691 -27.536  1.00 28.51           C
ATOM     15  O   VAL     2     -19.597   2.445 -26.589  1.00 28.51           O
ATOM     16  N   ASP     3     -17.529   2.865 -27.385  1.00 56.51           N
ATOM     17  CA  ASP     3     -16.929   2.746 -26.092  1.00 56.51           C
ATOM     18  CB  ASP     3     -15.510   2.158 -26.165  1.00 56.51           C
ATOM     19  CG  ASP     3     -15.162   1.521 -24.830  1.00 56.51           C
ATOM     20  OD1 ASP     3     -16.044   1.490 -23.930  1.00 56.51           O
ATOM     21  OD2 ASP     3     -14.005   1.042 -24.704  1.00 56.51           O
ATOM     22  C   ASP     3     -16.841   4.137 -25.530  1.00 56.51           C
ATOM     23  O   ASP     3     -17.001   5.116 -26.257  1.00 56.51           O
ATOM     24  N   PHE     4     -16.610   4.264 -24.207  1.00 62.25           N
ATOM     25  CA  PHE     4     -16.497   5.561 -23.591  1.00 62.25           C
ATOM     26  CB  PHE     4     -16.343   5.530 -22.056  1.00 62.25           C
ATOM     27  CG  PHE     4     -17.628   5.105 -21.430  1.00 62.25           C
ATOM     28  CD1 PHE     4     -17.911   3.776 -21.223  1.00 62.25           C
ATOM     29  CD2 PHE     4     -18.556   6.046 -21.042  1.00 62.25           C
ATOM     30  CE1 PHE     4     -19.103   3.405 -20.645  1.00 62.25           C
ATOM     31  CE2 PHE     4     -19.749   5.681 -20.463  1.00 62.25           C
ATOM     32  CZ  PHE     4     -20.025   4.351 -20.265  1.00 62.25           C
ATOM     33  C   PHE     4     -15.274   6.256 -24.113  1.00 62.25           C
ATOM     34  O   PHE     4     -15.292   7.461 -24.357  1.00 62.25           O
ATOM     35  N   GLY     5     -14.168   5.504 -24.275  1.00 39.70           N
ATOM     36  CA  GLY     5     -12.897   6.026 -24.702  1.00 39.70           C
ATOM     37  C   GLY     5     -12.984   6.574 -26.094  1.00 39.70           C
ATOM     38  O   GLY     5     -12.257   7.495 -26.458  1.00 39.70           O
ATOM     39  N   ALA     6     -13.838   5.977 -26.939  1.00 49.26           N
ATOM     40  CA  ALA     6     -13.973   6.404 -28.302  1.00 49.26           C
ATOM     41  CB  ALA     6     -14.955   5.526 -29.094  1.00 49.26           C
ATOM     42  C   ALA     6     -14.469   7.827 -28.337  1.00 49.26           C
ATOM     43  O   ALA     6     -14.120   8.580 -29.245  1.00 49.26           O
ATOM     44  N   LEU     7     -15.314   8.209 -27.352  1.00 79.91           N
ATOM     45  CA  LEU     7     -16.015   9.472 -27.253  1.00 79.91           C
ATOM     46  CB  LEU     7     -17.126   9.380 -26.198  1.00 79.91           C
ATOM     47  CG  LEU     7     -18.159   8.289 -26.540  1.00 79.91           C
ATOM     48  CD1 LEU     7     -19.196   8.110 -25.423  1.00 79.91           C
ATOM     49  CD2 LEU     7     -18.819   8.564 -27.900  1.00 79.91           C
ATOM     50  C   LEU     7     -15.110  10.629 -26.877  1.00 79.91           C
ATOM     51  O   LEU     7     -14.199  10.502 -26.065  1.00 79.91           O
ATOM     52  N   PRO     8     -15.386  11.776 -27.477  1.00116.29           N
ATOM     53  CA  PRO     8     -14.619  12.984 -27.223  1.00116.29           C
ATOM     54  CD  PRO     8     -15.886  11.744 -28.840  1.00116.29           C
ATOM     55  CB  PRO     8     -14.890  13.915 -28.399  1.00116.29           C
ATOM     56  CG  PRO     8     -15.259  12.958 -29.543  1.00116.29           C
ATOM     57  C   PRO     8     -14.980  13.595 -25.900  1.00116.29           C
ATOM     58  O   PRO     8     -16.053  13.287 -25.383  1.00116.29           O
ATOM     59  N   PRO     9     -14.155  14.453 -25.352  1.00113.34           N
ATOM     60  CA  PRO     9     -14.384  15.015 -24.047  1.00113.34           C
ATOM     61  CD  PRO     9     -12.782  14.613 -25.803  1.00113.34           C
ATOM     62  CB  PRO     9     -13.148  15.858 -23.743  1.00113.34           C
ATOM     63  CG  PRO     9     -12.042  15.217 -24.599  1.00113.34           C
ATOM     64  C   PRO     9     -15.653  15.799 -23.985  1.00113.34           C
ATOM     65  O   PRO     9     -16.264  15.849 -22.919  1.00113.34           O
ATOM     66  N   GLU    10     -16.070  16.410 -25.106  1.00107.61           N
ATOM     67  CA  GLU    10     -17.245  17.231 -25.097  1.00107.61           C
ATOM     68  CB  GLU    10     -17.542  17.914 -26.439  1.00107.61           C
ATOM     69  CG  GLU    10     -16.612  19.092 -26.736  1.00107.61           C
ATOM     70  CD  GLU    10     -15.283  18.564 -27.246  1.00107.61           C
ATOM     71  OE1 GLU    10     -15.245  18.103 -28.419  1.00107.61           O
ATOM     72  OE2 GLU    10     -14.288  18.622 -26.476  1.00107.61           O
ATOM     73  C   GLU    10     -18.430  16.387 -24.745  1.00107.61           C
ATOM     74  O   GLU    10     -19.380  16.867 -24.131  1.00107.61           O
ATOM     75  N   ILE    11     -18.444  15.125 -25.210  1.00 72.60           N
ATOM     76  CA  ILE    11     -19.523  14.208 -24.962  1.00 72.60           C
ATOM     77  CB  ILE    11     -19.410  13.022 -25.875  1.00 72.60           C
ATOM     78  CG2 ILE    11     -20.549  12.040 -25.549  1.00 72.60           C
ATOM     79  CG1 ILE    11     -19.394  13.502 -27.337  1.00 72.60           C
ATOM     80  CD1 ILE    11     -18.878  12.458 -28.325  1.00 72.60           C
ATOM     81  C   ILE    11     -19.559  13.677 -23.550  1.00 72.60           C
ATOM     82  O   ILE    11     -20.592  13.721 -22.883  1.00 72.60           O
ATOM     83  N   ASN    12     -18.412  13.179 -23.041  1.00 73.14           N
ATOM     84  CA  ASN    12     -18.360  12.482 -21.781  1.00 73.14           C
ATOM     85  CB  ASN    12     -16.960  11.909 -21.480  1.00 73.14           C
ATOM     86  CG  ASN    12     -16.721  10.695 -22.372  1.00 73.14           C
ATOM     87  OD1 ASN    12     -17.670  10.085 -22.860  1.00 73.14           O
ATOM     88  ND2 ASN    12     -15.431  10.316 -22.574  1.00 73.14           N
ATOM     89  C   ASN    12     -18.726  13.375 -20.642  1.00 73.14           C
ATOM     90  O   ASN    12     -19.309  12.922 -19.658  1.00 73.14           O
ATOM     91  N   SER    13     -18.294  14.644 -20.698  1.00 74.30           N
ATOM     92  CA  SER    13     -18.551  15.608 -19.669  1.00 74.30           C
ATOM     93  CB  SER    13     -17.490  16.721 -19.688  1.00 74.30           C
ATOM     94  OG  SER    13     -17.438  17.327 -20.971  1.00 74.30           O
ATOM     95  C   SER    13     -19.915  16.223 -19.777  1.00 74.30           C
ATOM     96  O   SER    13     -20.526  16.553 -18.762  1.00 74.30           O
ATOM     97  N   ALA    14     -20.427  16.424 -21.007  1.00 38.98           N
ATOM     98  CA  ALA    14     -21.718  17.041 -21.151  1.00 38.98           C
ATOM     99  CB  ALA    14     -22.128  17.228 -22.620  1.00 38.98           C
ATOM    100  C   ALA    14     -22.723  16.141 -20.513  1.00 38.98           C
ATOM    101  O   ALA    14     -23.594  16.583 -19.767  1.00 38.98           O
ATOM    102  N   ARG    15     -22.607  14.833 -20.781  1.00 84.30           N
ATOM    103  CA  ARG    15     -23.563  13.904 -20.263  1.00 84.30           C
ATOM    104  CB  ARG    15     -23.406  12.505 -20.872  1.00 84.30           C
ATOM    105  CG  ARG    15     -23.565  12.554 -22.392  1.00 84.30           C
ATOM    106  CD  ARG    15     -23.840  11.202 -23.045  1.00 84.30           C
ATOM    107  NE  ARG    15     -22.701  10.299 -22.737  1.00 84.30           N
ATOM    108  CZ  ARG    15     -22.506   9.191 -23.509  1.00 84.30           C
ATOM    109  NH1 ARG    15     -23.288   8.984 -24.609  1.00 84.30           N
ATOM    110  NH2 ARG    15     -21.543   8.283 -23.176  1.00 84.30           N
ATOM    111  C   ARG    15     -23.447  13.814 -18.770  1.00 84.30           C
ATOM    112  O   ARG    15     -24.445  13.652 -18.073  1.00 84.30           O
ATOM    113  N   MET    16     -22.213  13.867 -18.247  1.00106.07           N
ATOM    114  CA  MET    16     -21.944  13.712 -16.844  1.00106.07           C
ATOM    115  CB  MET    16     -20.442  13.539 -16.579  1.00106.07           C
ATOM    116  CG  MET    16     -20.145  12.780 -15.290  1.00106.07           C
ATOM    117  SD  MET    16     -20.525  11.005 -15.417  1.00106.07           S
ATOM    118  CE  MET    16     -20.270  10.638 -13.662  1.00106.07           C
ATOM    119  C   MET    16     -22.415  14.879 -16.029  1.00106.07           C
ATOM    120  O   MET    16     -22.868  14.712 -14.900  1.00106.07           O
ATOM    121  N   TYR    17     -22.265  16.101 -16.570  1.00118.85           N
ATOM    122  CA  TYR    17     -22.593  17.331 -15.905  1.00118.85           C
ATOM    123  CB  TYR    17     -21.893  18.564 -16.493  1.00118.85           C
ATOM    124  CG  TYR    17     -20.519  18.471 -15.918  1.00118.85           C
ATOM    125  CD1 TYR    17     -19.640  17.504 -16.344  1.00118.85           C
ATOM    126  CD2 TYR    17     -20.118  19.351 -14.941  1.00118.85           C
ATOM    127  CE1 TYR    17     -18.377  17.418 -15.807  1.00118.85           C
ATOM    128  CE2 TYR    17     -18.857  19.270 -14.399  1.00118.85           C
ATOM    129  CZ  TYR    17     -17.985  18.301 -14.833  1.00118.85           C
ATOM    130  OH  TYR    17     -16.689  18.208 -14.285  1.00118.85           O
ATOM    131  C   TYR    17     -24.055  17.536 -15.735  1.00118.85           C
ATOM    132  O   TYR    17     -24.455  18.344 -14.902  1.00118.85           O
ATOM    133  N   ALA    18     -24.891  16.909 -16.574  1.00 49.61           N
ATOM    134  CA  ALA    18     -26.302  17.078 -16.404  1.00 49.61           C
ATOM    135  CB  ALA    18     -27.040  17.288 -17.736  1.00 49.61           C
ATOM    136  C   ALA    18     -26.861  15.846 -15.776  1.00 49.61           C
ATOM    137  O   ALA    18     -26.338  14.750 -15.968  1.00 49.61           O
ATOM    138  N   GLY    19     -27.931  16.009 -14.967  1.00 52.54           N
ATOM    139  CA  GLY    19     -28.564  14.863 -14.384  1.00 52.54           C
ATOM    140  C   GLY    19     -28.908  15.160 -12.957  1.00 52.54           C
ATOM    141  O   GLY    19     -28.642  16.231 -12.414  1.00 52.54           O
ATOM    142  N   PRO    20     -29.549  14.171 -12.390  1.00 95.12           N
ATOM    143  CA  PRO    20     -30.009  14.208 -11.026  1.00 95.12           C
ATOM    144  CD  PRO    20     -30.378  13.304 -13.206  1.00 95.12           C
ATOM    145  CB  PRO    20     -31.077  13.117 -10.901  1.00 95.12           C
ATOM    146  CG  PRO    20     -30.968  12.305 -12.203  1.00 95.12           C
ATOM    147  C   PRO    20     -28.978  14.172  -9.943  1.00 95.12           C
ATOM    148  O   PRO    20     -29.281  14.624  -8.840  1.00 95.12           O
ATOM    149  N   GLY    21     -27.776  13.626 -10.195  1.00 32.44           N
ATOM    150  CA  GLY    21     -26.783  13.639  -9.160  1.00 32.44           C
ATOM    151  C   GLY    21     -26.954  12.434  -8.275  1.00 32.44           C
ATOM    152  O   GLY    21     -27.636  11.471  -8.620  1.00 32.44           O
ATOM    153  N   SER    22     -26.280  12.466  -7.109  1.00 95.49           N
ATOM    154  CA  SER    22     -26.254  11.407  -6.139  1.00 95.49           C
ATOM    155  CB  SER    22     -25.102  11.581  -5.130  1.00 95.49           C
ATOM    156  OG  SER    22     -25.105  10.517  -4.190  1.00 95.49           O
ATOM    157  C   SER    22     -27.530  11.353  -5.358  1.00 95.49           C
ATOM    158  O   SER    22     -27.805  10.363  -4.682  1.00 95.49           O
ATOM    159  N   ALA    23     -28.368  12.399  -5.458  1.00 44.95           N
ATOM    160  CA  ALA    23     -29.496  12.547  -4.581  1.00 44.95           C
ATOM    161  CB  ALA    23     -30.306  13.816  -4.891  1.00 44.95           C
ATOM    162  C   ALA    23     -30.447  11.384  -4.638  1.00 44.95           C
ATOM    163  O   ALA    23     -30.868  10.886  -3.595  1.00 44.95           O
ATOM    164  N   SER    24     -30.808  10.896  -5.837  1.00 43.72           N
ATOM    165  CA  SER    24     -31.796   9.850  -5.895  1.00 43.72           C
ATOM    166  CB  SER    24     -32.227   9.513  -7.331  1.00 43.72           C
ATOM    167  OG  SER    24     -31.120   9.031  -8.073  1.00 43.72           O
ATOM    168  C   SER    24     -31.278   8.605  -5.267  1.00 43.72           C
ATOM    169  O   SER    24     -32.002   7.882  -4.586  1.00 43.72           O
ATOM    170  N   LEU    25     -29.994   8.321  -5.494  1.00122.81           N
ATOM    171  CA  LEU    25     -29.392   7.125  -5.016  1.00122.81           C
ATOM    172  CB  LEU    25     -28.034   6.996  -5.665  1.00122.81           C
ATOM    173  CG  LEU    25     -27.170   5.902  -5.103  1.00122.81           C
ATOM    174  CD1 LEU    25     -26.169   5.551  -6.201  1.00122.81           C
ATOM    175  CD2 LEU    25     -26.527   6.353  -3.769  1.00122.81           C
ATOM    176  C   LEU    25     -29.327   7.087  -3.519  1.00122.81           C
ATOM    177  O   LEU    25     -29.608   6.059  -2.908  1.00122.81           O
ATOM    178  N   VAL    26     -28.938   8.189  -2.864  1.00 53.06           N
ATOM    179  CA  VAL    26     -28.838   8.149  -1.433  1.00 53.06           C
ATOM    180  CB  VAL    26     -28.482   9.479  -0.830  1.00 53.06           C
ATOM    181  CG1 VAL    26     -28.613   9.370   0.700  1.00 53.06           C
ATOM    182  CG2 VAL    26     -27.080   9.893  -1.303  1.00 53.06           C
ATOM    183  C   VAL    26     -30.199   7.836  -0.899  1.00 53.06           C
ATOM    184  O   VAL    26     -30.342   7.141   0.105  1.00 53.06           O
ATOM    185  N   ALA    27     -31.241   8.370  -1.560  1.00 28.04           N
ATOM    186  CA  ALA    27     -32.585   8.153  -1.115  1.00 28.04           C
ATOM    187  CB  ALA    27     -33.632   8.854  -2.000  1.00 28.04           C
ATOM    188  C   ALA    27     -32.861   6.691  -1.169  1.00 28.04           C
ATOM    189  O   ALA    27     -33.511   6.143  -0.280  1.00 28.04           O
ATOM    190  N   ALA    28     -32.383   6.012  -2.227  1.00 34.45           N
ATOM    191  CA  ALA    28     -32.601   4.600  -2.302  1.00 34.45           C
ATOM    192  CB  ALA    28     -32.035   3.974  -3.588  1.00 34.45           C
ATOM    193  C   ALA    28     -31.906   3.946  -1.145  1.00 34.45           C
ATOM    194  O   ALA    28     -32.482   3.093  -0.472  1.00 34.45           O
ATOM    195  N   ALA    29     -30.654   4.363  -0.862  1.00 42.23           N
ATOM    196  CA  ALA    29     -29.879   3.732   0.170  1.00 42.23           C
ATOM    197  CB  ALA    29     -28.459   4.306   0.301  1.00 42.23           C
ATOM    198  C   ALA    29     -30.538   3.877   1.507  1.00 42.23           C
ATOM    199  O   ALA    29     -30.663   2.903   2.248  1.00 42.23           O
ATOM    200  N   LEU    30     -31.018   5.086   1.843  1.00126.84           N
ATOM    201  CA  LEU    30     -31.566   5.302   3.152  1.00126.84           C
ATOM    202  CB  LEU    30     -32.016   6.751   3.394  1.00126.84           C
ATOM    203  CG  LEU    30     -32.542   6.987   4.821  1.00126.84           C
ATOM    204  CD1 LEU    30     -31.435   6.750   5.864  1.00126.84           C
ATOM    205  CD2 LEU    30     -33.206   8.368   4.949  1.00126.84           C
ATOM    206  C   LEU    30     -32.760   4.424   3.304  1.00126.84           C
ATOM    207  O   LEU    30     -33.018   3.897   4.385  1.00126.84           O
ATOM    208  N   MET    31     -33.532   4.252   2.218  1.00106.08           N
ATOM    209  CA  MET    31     -34.718   3.458   2.312  1.00106.08           C
ATOM    210  CB  MET    31     -35.519   3.416   0.999  1.00106.08           C
ATOM    211  CG  MET    31     -36.227   4.732   0.665  1.00106.08           C
ATOM    212  SD  MET    31     -37.280   4.674  -0.819  1.00106.08           S
ATOM    213  CE  MET    31     -35.965   5.036  -2.018  1.00106.08           C
ATOM    214  C   MET    31     -34.343   2.053   2.654  1.00106.08           C
ATOM    215  O   MET    31     -34.962   1.429   3.515  1.00106.08           O
ATOM    216  N   TRP    32     -33.288   1.529   2.008  1.00 76.45           N
ATOM    217  CA  TRP    32     -32.906   0.165   2.226  1.00 76.45           C
ATOM    218  CB  TRP    32     -31.791  -0.314   1.288  1.00 76.45           C
ATOM    219  CG  TRP    32     -32.323  -0.484  -0.115  1.00 76.45           C
ATOM    220  CD2 TRP    32     -33.496  -1.261  -0.388  1.00 76.45           C
ATOM    221  CD1 TRP    32     -31.908   0.031  -1.304  1.00 76.45           C
ATOM    222  NE1 TRP    32     -32.745  -0.393  -2.314  1.00 76.45           N
ATOM    223  CE2 TRP    32     -33.731  -1.184  -1.759  1.00 76.45           C
ATOM    224  CE3 TRP    32     -34.313  -1.976   0.439  1.00 76.45           C
ATOM    225  CZ2 TRP    32     -34.799  -1.825  -2.327  1.00 76.45           C
ATOM    226  CZ3 TRP    32     -35.384  -2.622  -0.135  1.00 76.45           C
ATOM    227  CH2 TRP    32     -35.622  -2.549  -1.492  1.00 76.45           C
ATOM    228  C   TRP    32     -32.497  -0.023   3.650  1.00 76.45           C
ATOM    229  O   TRP    32     -32.747  -1.072   4.241  1.00 76.45           O
ATOM    230  N   ASP    33     -31.828   0.981   4.234  1.00 46.52           N
ATOM    231  CA  ASP    33     -31.436   0.884   5.611  1.00 46.52           C
ATOM    232  CB  ASP    33     -30.651   2.117   6.089  1.00 46.52           C
ATOM    233  CG  ASP    33     -29.293   2.108   5.419  1.00 46.52           C
ATOM    234  OD1 ASP    33     -28.625   1.041   5.473  1.00 46.52           O
ATOM    235  OD2 ASP    33     -28.907   3.159   4.842  1.00 46.52           O
ATOM    236  C   ASP    33     -32.667   0.844   6.460  1.00 46.52           C
ATOM    237  O   ASP    33     -32.725   0.113   7.446  1.00 46.52           O
ATOM    238  N   SER    34     -33.695   1.635   6.096  1.00 36.70           N
ATOM    239  CA  SER    34     -34.872   1.715   6.913  1.00 36.70           C
ATOM    240  CB  SER    34     -35.951   2.652   6.334  1.00 36.70           C
ATOM    241  OG  SER    34     -35.481   3.991   6.300  1.00 36.70           O
ATOM    242  C   SER    34     -35.484   0.350   7.026  1.00 36.70           C
ATOM    243  O   SER    34     -35.943  -0.037   8.099  1.00 36.70           O
ATOM    244  N   VAL    35     -35.535  -0.392   5.900  1.00 53.06           N
ATOM    245  CA  VAL    35     -36.095  -1.716   5.812  1.00 53.06           C
ATOM    246  CB  VAL    35     -36.136  -2.176   4.378  1.00 53.06           C
ATOM    247  CG1 VAL    35     -36.713  -3.599   4.285  1.00 53.06           C
ATOM    248  CG2 VAL    35     -36.891  -1.117   3.557  1.00 53.06           C
ATOM    249  C   VAL    35     -35.244  -2.700   6.558  1.00 53.06           C
ATOM    250  O   VAL    35     -35.749  -3.519   7.325  1.00 53.06           O
ATOM    251  N   ALA    36     -33.914  -2.630   6.363  1.00 32.83           N
ATOM    252  CA  ALA    36     -33.046  -3.588   6.980  1.00 32.83           C
ATOM    253  CB  ALA    36     -31.558  -3.334   6.677  1.00 32.83           C
ATOM    254  C   ALA    36     -33.224  -3.492   8.459  1.00 32.83           C
ATOM    255  O   ALA    36     -33.298  -4.506   9.149  1.00 32.83           O
ATOM    256  N   SER    37     -33.309  -2.262   8.997  1.00 87.45           N
ATOM    257  CA  SER    37     -33.423  -2.134  10.420  1.00 87.45           C
ATOM    258  CB  SER    37     -33.282  -0.685  10.918  1.00 87.45           C
ATOM    259  OG  SER    37     -31.927  -0.273  10.819  1.00 87.45           O
ATOM    260  C   SER    37     -34.732  -2.692  10.903  1.00 87.45           C
ATOM    261  O   SER    37     -34.775  -3.373  11.925  1.00 87.45           O
ATOM    262  N   ASP    38     -35.832  -2.413  10.179  1.00 60.93           N
ATOM    263  CA  ASP    38     -37.166  -2.806  10.561  1.00 60.93           C
ATOM    264  CB  ASP    38     -38.225  -2.082   9.719  1.00 60.93           C
ATOM    265  CG  ASP    38     -38.049  -0.595  10.008  1.00 60.93           C
ATOM    266  OD1 ASP    38     -37.309  -0.263  10.974  1.00 60.93           O
ATOM    267  OD2 ASP    38     -38.635   0.230   9.257  1.00 60.93           O
ATOM    268  C   ASP    38     -37.368  -4.283  10.437  1.00 60.93           C
ATOM    269  O   ASP    38     -38.128  -4.867  11.205  1.00 60.93           O
ATOM    270  N   LEU    39     -36.733  -4.931   9.445  1.00 56.17           N
ATOM    271  CA  LEU    39     -36.899  -6.348   9.310  1.00 56.17           C
ATOM    272  CB  LEU    39     -36.171  -6.910   8.078  1.00 56.17           C
ATOM    273  CG  LEU    39     -36.858  -6.514   6.757  1.00 56.17           C
ATOM    274  CD1 LEU    39     -36.063  -7.003   5.539  1.00 56.17           C
ATOM    275  CD2 LEU    39     -38.310  -7.018   6.721  1.00 56.17           C
ATOM    276  C   LEU    39     -36.355  -6.994  10.548  1.00 56.17           C
ATOM    277  O   LEU    39     -36.964  -7.910  11.100  1.00 56.17           O
ATOM    278  N   PHE    40     -35.200  -6.501  11.031  1.00 94.76           N
ATOM    279  CA  PHE    40     -34.538  -7.059  12.178  1.00 94.76           C
ATOM    280  CB  PHE    40     -33.193  -6.375  12.479  1.00 94.76           C
ATOM    281  CG  PHE    40     -32.692  -7.000  13.737  1.00 94.76           C
ATOM    282  CD1 PHE    40     -31.995  -8.185  13.701  1.00 94.76           C
ATOM    283  CD2 PHE    40     -32.930  -6.408  14.956  1.00 94.76           C
ATOM    284  CE1 PHE    40     -31.537  -8.768  14.859  1.00 94.76           C
ATOM    285  CE2 PHE    40     -32.474  -6.987  16.117  1.00 94.76           C
ATOM    286  CZ  PHE    40     -31.778  -8.170  16.072  1.00 94.76           C
ATOM    287  C   PHE    40     -35.384  -6.910  13.405  1.00 94.76           C
ATOM    288  O   PHE    40     -35.504  -7.846  14.193  1.00 94.76           O
ATOM    289  N   SER    41     -35.988  -5.727  13.613  1.00 31.72           N
ATOM    290  CA  SER    41     -36.763  -5.526  14.805  1.00 31.72           C
ATOM    291  CB  SER    41     -37.429  -4.142  14.870  1.00 31.72           C
ATOM    292  OG  SER    41     -38.446  -4.049  13.883  1.00 31.72           O
ATOM    293  C   SER    41     -37.862  -6.532  14.790  1.00 31.72           C
ATOM    294  O   SER    41     -38.227  -7.090  15.824  1.00 31.72           O
ATOM    295  N   ALA    42     -38.420  -6.782  13.595  1.00 37.28           N
ATOM    296  CA  ALA    42     -39.473  -7.736  13.448  1.00 37.28           C
ATOM    297  CB  ALA    42     -40.008  -7.813  12.007  1.00 37.28           C
ATOM    298  C   ALA    42     -38.941  -9.093  13.803  1.00 37.28           C
ATOM    299  O   ALA    42     -39.627  -9.894  14.432  1.00 37.28           O
ATOM    300  N   ALA    43     -37.706  -9.411  13.377  1.00 38.07           N
ATOM    301  CA  ALA    43     -37.127 -10.690  13.680  1.00 38.07           C
ATOM    302  CB  ALA    43     -35.788 -10.932  12.957  1.00 38.07           C
ATOM    303  C   ALA    43     -36.877 -10.815  15.152  1.00 38.07           C
ATOM    304  O   ALA    43     -37.079 -11.880  15.733  1.00 38.07           O
ATOM    305  N   SER    44     -36.430  -9.722  15.798  1.00 78.74           N
ATOM    306  CA  SER    44     -36.038  -9.772  17.179  1.00 78.74           C
ATOM    307  CB  SER    44     -35.528  -8.421  17.715  1.00 78.74           C
ATOM    308  OG  SER    44     -35.154  -8.547  19.080  1.00 78.74           O
ATOM    309  C   SER    44     -37.192 -10.183  18.033  1.00 78.74           C
ATOM    310  O   SER    44     -37.013 -10.976  18.954  1.00 78.74           O
ATOM    311  N   ALA    45     -38.395  -9.637  17.769  1.00 40.38           N
ATOM    312  CA  ALA    45     -39.575  -9.932  18.539  1.00 40.38           C
ATOM    313  CB  ALA    45     -40.774  -9.046  18.160  1.00 40.38           C
ATOM    314  C   ALA    45     -39.993 -11.363  18.370  1.00 40.38           C
ATOM    315  O   ALA    45     -40.373 -12.011  19.342  1.00 40.38           O
ATOM    316  N   PHE    46     -39.942 -11.898  17.132  1.00 64.09           N
ATOM    317  CA  PHE    46     -40.345 -13.259  16.895  1.00 64.09           C
ATOM    318  CB  PHE    46     -40.195 -13.701  15.427  1.00 64.09           C
ATOM    319  CG  PHE    46     -41.412 -13.321  14.654  1.00 64.09           C
ATOM    320  CD1 PHE    46     -41.691 -12.013  14.323  1.00 64.09           C
ATOM    321  CD2 PHE    46     -42.269 -14.312  14.236  1.00 64.09           C
ATOM    322  CE1 PHE    46     -42.821 -11.706  13.601  1.00 64.09           C
ATOM    323  CE2 PHE    46     -43.400 -14.013  13.513  1.00 64.09           C
ATOM    324  CZ  PHE    46     -43.677 -12.705  13.198  1.00 64.09           C
ATOM    325  C   PHE    46     -39.465 -14.150  17.702  1.00 64.09           C
ATOM    326  O   PHE    46     -39.922 -15.059  18.393  1.00 64.09           O
ATOM    327  N   GLN    47     -38.165 -13.846  17.669  1.00113.97           N
ATOM    328  CA  GLN    47     -37.161 -14.598  18.346  1.00113.97           C
ATOM    329  CB  GLN    47     -35.819 -13.857  18.276  1.00113.97           C
ATOM    330  CG  GLN    47     -34.714 -14.407  19.170  1.00113.97           C
ATOM    331  CD  GLN    47     -33.621 -13.350  19.150  1.00113.97           C
ATOM    332  OE1 GLN    47     -33.302 -12.802  18.096  1.00113.97           O
ATOM    333  NE2 GLN    47     -33.055 -13.031  20.345  1.00113.97           N
ATOM    334  C   GLN    47     -37.535 -14.661  19.781  1.00113.97           C
ATOM    335  O   GLN    47     -37.299 -15.670  20.439  1.00113.97           O
ATOM    336  N   SER    48     -38.089 -13.561  20.316  1.00 55.98           N
ATOM    337  CA  SER    48     -38.434 -13.534  21.702  1.00 55.98           C
ATOM    338  CB  SER    48     -38.835 -12.141  22.206  1.00 55.98           C
ATOM    339  OG  SER    48     -39.151 -12.207  23.590  1.00 55.98           O
ATOM    340  C   SER    48     -39.573 -14.460  22.003  1.00 55.98           C
ATOM    341  O   SER    48     -39.483 -15.247  22.941  1.00 55.98           O
ATOM    342  N   VAL    49     -40.681 -14.372  21.232  1.00116.61           N
ATOM    343  CA  VAL    49     -41.873 -15.129  21.506  1.00116.61           C
ATOM    344  CB  VAL    49     -43.068 -14.640  20.738  1.00116.61           C
ATOM    345  CG1 VAL    49     -43.439 -13.249  21.277  1.00116.61           C
ATOM    346  CG2 VAL    49     -42.734 -14.654  19.237  1.00116.61           C
ATOM    347  C   VAL    49     -41.720 -16.608  21.283  1.00116.61           C
ATOM    348  O   VAL    49     -42.101 -17.407  22.135  1.00116.61           O
ATOM    349  N   VAL    50     -41.150 -17.021  20.138  1.00104.85           N
ATOM    350  CA  VAL    50     -41.015 -18.418  19.859  1.00104.85           C
ATOM    351  CB  VAL    50     -40.395 -18.669  18.518  1.00104.85           C
ATOM    352  CG1 VAL    50     -41.355 -18.126  17.449  1.00104.85           C
ATOM    353  CG2 VAL    50     -39.003 -18.013  18.487  1.00104.85           C
ATOM    354  C   VAL    50     -40.122 -19.030  20.884  1.00104.85           C
ATOM    355  O   VAL    50     -40.363 -20.155  21.317  1.00104.85           O
ATOM    356  N   TRP    51     -39.055 -18.309  21.290  1.00205.28           N
ATOM    357  CA  TRP    51     -38.126 -18.884  22.219  1.00205.28           C
ATOM    358  CB  TRP    51     -36.805 -18.119  22.429  1.00205.28           C
ATOM    359  CG  TRP    51     -36.674 -17.270  23.668  1.00205.28           C
ATOM    360  CD2 TRP    51     -36.043 -17.759  24.859  1.00205.28           C
ATOM    361  CD1 TRP    51     -37.010 -15.970  23.910  1.00205.28           C
ATOM    362  NE1 TRP    51     -36.614 -15.618  25.181  1.00205.28           N
ATOM    363  CE2 TRP    51     -36.017 -16.711  25.779  1.00205.28           C
ATOM    364  CE3 TRP    51     -35.513 -18.983  25.167  1.00205.28           C
ATOM    365  CZ2 TRP    51     -35.461 -16.867  27.015  1.00205.28           C
ATOM    366  CZ3 TRP    51     -34.961 -19.140  26.419  1.00205.28           C
ATOM    367  CH2 TRP    51     -34.935 -18.103  27.328  1.00205.28           C
ATOM    368  C   TRP    51     -38.803 -19.047  23.546  1.00205.28           C
ATOM    369  O   TRP    51     -38.506 -19.994  24.267  1.00205.28           O
ATOM    370  N   GLY    52     -39.669 -18.086  23.934  1.00 49.99           N
ATOM    371  CA  GLY    52     -40.431 -18.155  25.159  1.00 49.99           C
ATOM    372  C   GLY    52     -41.466 -19.233  25.041  1.00 49.99           C
ATOM    373  O   GLY    52     -41.774 -19.909  26.019  1.00 49.99           O
ATOM    374  N   LEU    53     -42.070 -19.399  23.846  1.00111.36           N
ATOM    375  CA  LEU    53     -43.110 -20.371  23.716  1.00111.36           C
ATOM    376  CB  LEU    53     -43.716 -20.372  22.292  1.00111.36           C
ATOM    377  CG  LEU    53     -44.973 -21.249  22.067  1.00111.36           C
ATOM    378  CD1 LEU    53     -45.444 -21.123  20.610  1.00111.36           C
ATOM    379  CD2 LEU    53     -44.792 -22.722  22.479  1.00111.36           C
ATOM    380  C   LEU    53     -42.511 -21.709  24.006  1.00111.36           C
ATOM    381  O   LEU    53     -43.037 -22.475  24.812  1.00111.36           O
ATOM    382  N   THR    54     -41.361 -22.012  23.375  1.00132.59           N
ATOM    383  CA  THR    54     -40.723 -23.283  23.532  1.00132.59           C
ATOM    384  CB  THR    54     -39.486 -23.408  22.688  1.00132.59           C
ATOM    385  OG1 THR    54     -38.524 -22.437  23.065  1.00132.59           O
ATOM    386  CG2 THR    54     -39.873 -23.216  21.213  1.00132.59           C
ATOM    387  C   THR    54     -40.322 -23.475  24.957  1.00132.59           C
ATOM    388  O   THR    54     -40.570 -24.529  25.543  1.00132.59           O
ATOM    389  N   VAL    55     -39.690 -22.453  25.560  1.00198.86           N
ATOM    390  CA  VAL    55     -39.284 -22.584  26.923  1.00198.86           C
ATOM    391  CB  VAL    55     -38.034 -21.837  27.253  1.00198.86           C
ATOM    392  CG1 VAL    55     -37.833 -21.879  28.776  1.00198.86           C
ATOM    393  CG2 VAL    55     -36.879 -22.474  26.460  1.00198.86           C
ATOM    394  C   VAL    55     -40.384 -22.027  27.750  1.00198.86           C
ATOM    395  O   VAL    55     -40.495 -20.831  27.985  1.00198.86           O
ATOM    396  N   GLY    56     -41.174 -22.907  28.349  1.00257.09           N
ATOM    397  CA  GLY    56     -42.348 -22.430  28.997  1.00257.09           C
ATOM    398  C   GLY    56     -43.428 -23.343  28.526  1.00257.09           C
ATOM    399  O   GLY    56     -44.401 -23.583  29.239  1.00257.09           O
ATOM    400  N   SER    57     -43.240 -23.894  27.308  1.00245.99           N
ATOM    401  CA  SER    57     -44.097 -24.879  26.702  1.00245.99           C
ATOM    402  CB  SER    57     -43.810 -26.330  27.135  1.00245.99           C
ATOM    403  OG  SER    57     -44.142 -26.521  28.503  1.00245.99           O
ATOM    404  C   SER    57     -45.539 -24.559  26.934  1.00245.99           C
ATOM    405  O   SER    57     -46.195 -25.145  27.794  1.00245.99           O
ATOM    406  N   TRP    58     -46.073 -23.584  26.178  1.00 98.51           N
ATOM    407  CA  TRP    58     -47.436 -23.189  26.356  1.00 98.51           C
ATOM    408  CB  TRP    58     -47.773 -21.939  25.527  1.00 98.51           C
ATOM    409  CG  TRP    58     -46.955 -20.746  25.973  1.00 98.51           C
ATOM    410  CD2 TRP    58     -46.941 -19.460  25.327  1.00 98.51           C
ATOM    411  CD1 TRP    58     -46.078 -20.659  27.015  1.00 98.51           C
ATOM    412  NE1 TRP    58     -45.512 -19.408  27.055  1.00 98.51           N
ATOM    413  CE2 TRP    58     -46.038 -18.661  26.024  1.00 98.51           C
ATOM    414  CE3 TRP    58     -47.624 -18.988  24.242  1.00 98.51           C
ATOM    415  CZ2 TRP    58     -45.796 -17.371  25.644  1.00 98.51           C
ATOM    416  CZ3 TRP    58     -47.382 -17.684  23.866  1.00 98.51           C
ATOM    417  CH2 TRP    58     -46.487 -16.892  24.554  1.00 98.51           C
ATOM    418  C   TRP    58     -48.366 -24.329  26.007  1.00 98.51           C
ATOM    419  O   TRP    58     -49.231 -24.706  26.797  1.00 98.51           O
ATOM    420  N   ILE    59     -48.195 -24.884  24.790  1.00118.17           N
ATOM    421  CA  ILE    59     -48.897 -25.969  24.145  1.00118.17           C
ATOM    422  CB  ILE    59     -48.744 -25.920  22.642  1.00118.17           C
ATOM    423  CG2 ILE    59     -49.423 -27.131  21.985  1.00118.17           C
ATOM    424  CG1 ILE    59     -49.344 -24.602  22.128  1.00118.17           C
ATOM    425  CD1 ILE    59     -49.090 -24.370  20.642  1.00118.17           C
ATOM    426  C   ILE    59     -48.529 -27.321  24.686  1.00118.17           C
ATOM    427  O   ILE    59     -49.231 -28.292  24.436  1.00118.17           O
ATOM    428  N   GLY    60     -47.366 -27.493  25.334  1.00 44.07           N
ATOM    429  CA  GLY    60     -47.069 -28.830  25.772  1.00 44.07           C
ATOM    430  C   GLY    60     -46.276 -29.442  24.664  1.00 44.07           C
ATOM    431  O   GLY    60     -45.441 -28.784  24.048  1.00 44.07           O
ATOM    432  N   SER    61     -46.519 -30.727  24.375  1.00 80.49           N
ATOM    433  CA  SER    61     -45.749 -31.400  23.374  1.00 80.49           C
ATOM    434  CB  SER    61     -46.152 -32.879  23.237  1.00 80.49           C
ATOM    435  OG  SER    61     -45.978 -33.545  24.478  1.00 80.49           O
ATOM    436  C   SER    61     -45.961 -30.733  22.045  1.00 80.49           C
ATOM    437  O   SER    61     -45.071 -30.758  21.199  1.00 80.49           O
ATOM    438  N   SER    62     -47.150 -30.139  21.817  1.00102.66           N
ATOM    439  CA  SER    62     -47.479 -29.529  20.551  1.00102.66           C
ATOM    440  CB  SER    62     -48.992 -29.494  20.282  1.00102.66           C
ATOM    441  OG  SER    62     -49.498 -30.821  20.238  1.00102.66           O
ATOM    442  C   SER    62     -46.923 -28.143  20.394  1.00102.66           C
ATOM    443  O   SER    62     -47.123 -27.529  19.348  1.00102.66           O
ATOM    444  N   ALA    63     -46.201 -27.609  21.399  1.00 47.50           N
ATOM    445  CA  ALA    63     -45.688 -26.266  21.307  1.00 47.50           C
ATOM    446  CB  ALA    63     -44.781 -25.899  22.496  1.00 47.50           C
ATOM    447  C   ALA    63     -44.845 -26.179  20.077  1.00 47.50           C
ATOM    448  O   ALA    63     -44.821 -25.159  19.388  1.00 47.50           O
ATOM    449  N   GLY    64     -44.147 -27.278  19.752  1.00 38.44           N
ATOM    450  CA  GLY    64     -43.252 -27.275  18.635  1.00 38.44           C
ATOM    451  C   GLY    64     -44.002 -26.895  17.396  1.00 38.44           C
ATOM    452  O   GLY    64     -43.473 -26.200  16.529  1.00 38.44           O
ATOM    453  N   LEU    65     -45.273 -27.312  17.293  1.00104.68           N
ATOM    454  CA  LEU    65     -46.043 -27.127  16.099  1.00104.68           C
ATOM    455  CB  LEU    65     -47.483 -27.630  16.312  1.00104.68           C
ATOM    456  CG  LEU    65     -48.347 -27.719  15.046  1.00104.68           C
ATOM    457  CD1 LEU    65     -47.789 -28.768  14.067  1.00104.68           C
ATOM    458  CD2 LEU    65     -49.815 -27.989  15.409  1.00104.68           C
ATOM    459  C   LEU    65     -46.087 -25.667  15.758  1.00104.68           C
ATOM    460  O   LEU    65     -45.987 -25.308  14.586  1.00104.68           O
ATOM    461  N   MET    66     -46.267 -24.778  16.754  1.00133.56           N
ATOM    462  CA  MET    66     -46.310 -23.375  16.442  1.00133.56           C
ATOM    463  CB  MET    66     -46.824 -22.510  17.598  1.00133.56           C
ATOM    464  CG  MET    66     -47.093 -21.072  17.162  1.00133.56           C
ATOM    465  SD  MET    66     -48.399 -20.906  15.906  1.00133.56           S
ATOM    466  CE  MET    66     -49.695 -21.637  16.943  1.00133.56           C
ATOM    467  C   MET    66     -44.968 -22.869  16.013  1.00133.56           C
ATOM    468  O   MET    66     -44.865 -22.037  15.112  1.00133.56           O
ATOM    469  N   VAL    67     -43.887 -23.350  16.652  1.00 42.30           N
ATOM    470  CA  VAL    67     -42.585 -22.864  16.293  1.00 42.30           C
ATOM    471  CB  VAL    67     -41.494 -23.502  17.101  1.00 42.30           C
ATOM    472  CG1 VAL    67     -40.135 -23.059  16.534  1.00 42.30           C
ATOM    473  CG2 VAL    67     -41.700 -23.121  18.578  1.00 42.30           C
ATOM    474  C   VAL    67     -42.366 -23.211  14.859  1.00 42.30           C
ATOM    475  O   VAL    67     -41.849 -22.410  14.081  1.00 42.30           O
ATOM    476  N   ALA    68     -42.792 -24.422  14.464  1.00 32.30           N
ATOM    477  CA  ALA    68     -42.582 -24.865  13.120  1.00 32.30           C
ATOM    478  CB  ALA    68     -43.164 -26.263  12.860  1.00 32.30           C
ATOM    479  C   ALA    68     -43.273 -23.922  12.182  1.00 32.30           C
ATOM    480  O   ALA    68     -42.699 -23.505  11.178  1.00 32.30           O
ATOM    481  N   ALA    69     -44.510 -23.514  12.515  1.00 36.90           N
ATOM    482  CA  ALA    69     -45.261 -22.693  11.610  1.00 36.90           C
ATOM    483  CB  ALA    69     -46.626 -22.287  12.192  1.00 36.90           C
ATOM    484  C   ALA    69     -44.505 -21.419  11.359  1.00 36.90           C
ATOM    485  O   ALA    69     -44.382 -20.966  10.222  1.00 36.90           O
ATOM    486  N   ALA    70     -43.958 -20.825  12.433  1.00 53.17           N
ATOM    487  CA  ALA    70     -43.303 -19.546  12.405  1.00 53.17           C
ATOM    488  CB  ALA    70     -42.945 -19.035  13.811  1.00 53.17           C
ATOM    489  C   ALA    70     -42.035 -19.526  11.598  1.00 53.17           C
ATOM    490  O   ALA    70     -41.723 -18.513  10.974  1.00 53.17           O
ATOM    491  N   SER    71     -41.273 -20.635  11.586  1.00 67.01           N
ATOM    492  CA  SER    71     -39.928 -20.638  11.064  1.00 67.01           C
ATOM    493  CB  SER    71     -39.220 -21.994  11.208  1.00 67.01           C
ATOM    494  OG  SER    71     -38.950 -22.232  12.582  1.00 67.01           O
ATOM    495  C   SER    71     -39.764 -20.172   9.643  1.00 67.01           C
ATOM    496  O   SER    71     -38.805 -19.444   9.392  1.00 67.01           O
ATOM    497  N   PRO    72     -40.588 -20.495   8.688  1.00 81.82           N
ATOM    498  CA  PRO    72     -40.312 -20.096   7.326  1.00 81.82           C
ATOM    499  CD  PRO    72     -41.473 -21.643   8.764  1.00 81.82           C
ATOM    500  CB  PRO    72     -41.416 -20.738   6.492  1.00 81.82           C
ATOM    501  CG  PRO    72     -41.789 -21.999   7.299  1.00 81.82           C
ATOM    502  C   PRO    72     -40.216 -18.609   7.184  1.00 81.82           C
ATOM    503  O   PRO    72     -39.417 -18.138   6.376  1.00 81.82           O
ATOM    504  N   TYR    73     -41.071 -17.876   7.921  1.00 72.15           N
ATOM    505  CA  TYR    73     -41.158 -16.442   7.967  1.00 72.15           C
ATOM    506  CB  TYR    73     -42.465 -16.025   8.663  1.00 72.15           C
ATOM    507  CG  TYR    73     -42.545 -14.544   8.777  1.00 72.15           C
ATOM    508  CD1 TYR    73     -41.983 -13.906   9.857  1.00 72.15           C
ATOM    509  CD2 TYR    73     -43.181 -13.795   7.814  1.00 72.15           C
ATOM    510  CE1 TYR    73     -42.058 -12.540   9.979  1.00 72.15           C
ATOM    511  CE2 TYR    73     -43.256 -12.424   7.929  1.00 72.15           C
ATOM    512  CZ  TYR    73     -42.692 -11.796   9.016  1.00 72.15           C
ATOM    513  OH  TYR    73     -42.757 -10.394   9.158  1.00 72.15           O
ATOM    514  C   TYR    73     -39.990 -15.858   8.723  1.00 72.15           C
ATOM    515  O   TYR    73     -39.436 -14.828   8.343  1.00 72.15           O
ATOM    516  N   VAL    74     -39.605 -16.486   9.846  1.00 40.76           N
ATOM    517  CA  VAL    74     -38.532 -15.984  10.656  1.00 40.76           C
ATOM    518  CB  VAL    74     -38.352 -16.815  11.889  1.00 40.76           C
ATOM    519  CG1 VAL    74     -37.168 -16.270  12.700  1.00 40.76           C
ATOM    520  CG2 VAL    74     -39.686 -16.825  12.653  1.00 40.76           C
ATOM    521  C   VAL    74     -37.254 -16.030   9.876  1.00 40.76           C
ATOM    522  O   VAL    74     -36.450 -15.104   9.944  1.00 40.76           O
ATOM    523  N   ALA    75     -37.030 -17.124   9.123  1.00 36.51           N
ATOM    524  CA  ALA    75     -35.812 -17.281   8.376  1.00 36.51           C
ATOM    525  CB  ALA    75     -35.726 -18.635   7.652  1.00 36.51           C
ATOM    526  C   ALA    75     -35.714 -16.205   7.341  1.00 36.51           C
ATOM    527  O   ALA    75     -34.659 -15.604   7.144  1.00 36.51           O
ATOM    528  N   TRP    76     -36.841 -15.919   6.673  1.00 64.96           N
ATOM    529  CA  TRP    76     -36.885 -14.955   5.613  1.00 64.96           C
ATOM    530  CB  TRP    76     -38.295 -14.864   5.000  1.00 64.96           C
ATOM    531  CG  TRP    76     -38.435 -13.925   3.825  1.00 64.96           C
ATOM    532  CD2 TRP    76     -38.891 -12.574   3.918  1.00 64.96           C
ATOM    533  CD1 TRP    76     -38.197 -14.167   2.503  1.00 64.96           C
ATOM    534  NE1 TRP    76     -38.463 -13.036   1.767  1.00 64.96           N
ATOM    535  CE2 TRP    76     -38.898 -12.046   2.629  1.00 64.96           C
ATOM    536  CE3 TRP    76     -39.279 -11.820   4.997  1.00 64.96           C
ATOM    537  CZ2 TRP    76     -39.291 -10.763   2.389  1.00 64.96           C
ATOM    538  CZ3 TRP    76     -39.675 -10.527   4.754  1.00 64.96           C
ATOM    539  CH2 TRP    76     -39.682 -10.009   3.476  1.00 64.96           C
ATOM    540  C   TRP    76     -36.516 -13.619   6.175  1.00 64.96           C
ATOM    541  O   TRP    76     -35.810 -12.842   5.534  1.00 64.96           O
ATOM    542  N   MET    77     -36.989 -13.317   7.398  1.00130.48           N
ATOM    543  CA  MET    77     -36.765 -12.024   7.977  1.00130.48           C
ATOM    544  CB  MET    77     -37.462 -11.859   9.332  1.00130.48           C
ATOM    545  CG  MET    77     -38.978 -12.004   9.205  1.00130.48           C
ATOM    546  SD  MET    77     -39.740 -10.862   8.010  1.00130.48           S
ATOM    547  CE  MET    77     -40.103  -9.514   9.172  1.00130.48           C
ATOM    548  C   MET    77     -35.300 -11.770   8.170  1.00130.48           C
ATOM    549  O   MET    77     -34.800 -10.713   7.784  1.00130.48           O
ATOM    550  N   SER    78     -34.572 -12.745   8.746  1.00 84.64           N
ATOM    551  CA  SER    78     -33.170 -12.596   9.032  1.00 84.64           C
ATOM    552  CB  SER    78     -32.574 -13.855   9.693  1.00 84.64           C
ATOM    553  OG  SER    78     -33.286 -14.200  10.870  1.00 84.64           O
ATOM    554  C   SER    78     -32.432 -12.450   7.742  1.00 84.64           C
ATOM    555  O   SER    78     -31.540 -11.614   7.610  1.00 84.64           O
ATOM    556  N   VAL    79     -32.786 -13.291   6.753  1.00 50.74           N
ATOM    557  CA  VAL    79     -32.093 -13.294   5.499  1.00 50.74           C
ATOM    558  CB  VAL    79     -32.541 -14.397   4.589  1.00 50.74           C
ATOM    559  CG1 VAL    79     -31.926 -14.175   3.196  1.00 50.74           C
ATOM    560  CG2 VAL    79     -32.124 -15.729   5.234  1.00 50.74           C
ATOM    561  C   VAL    79     -32.280 -11.994   4.777  1.00 50.74           C
ATOM    562  O   VAL    79     -31.317 -11.422   4.267  1.00 50.74           O
ATOM    563  N   THR    80     -33.527 -11.492   4.725  1.00 53.05           N
ATOM    564  CA  THR    80     -33.865 -10.310   3.979  1.00 53.05           C
ATOM    565  CB  THR    80     -35.349 -10.093   3.917  1.00 53.05           C
ATOM    566  OG1 THR    80     -35.969 -11.249   3.376  1.00 53.05           O
ATOM    567  CG2 THR    80     -35.646  -8.876   3.019  1.00 53.05           C
ATOM    568  C   THR    80     -33.223  -9.101   4.594  1.00 53.05           C
ATOM    569  O   THR    80     -32.820  -8.180   3.885  1.00 53.05           O
ATOM    570  N   ALA    81     -33.107  -9.061   5.935  1.00 30.63           N
ATOM    571  CA  ALA    81     -32.556  -7.889   6.559  1.00 30.63           C
ATOM    572  CB  ALA    81     -32.476  -7.998   8.091  1.00 30.63           C
ATOM    573  C   ALA    81     -31.167  -7.699   6.045  1.00 30.63           C
ATOM    574  O   ALA    81     -30.756  -6.582   5.733  1.00 30.63           O
ATOM    575  N   GLY    82     -30.406  -8.801   5.926  1.00 25.13           N
ATOM    576  CA  GLY    82     -29.065  -8.713   5.438  1.00 25.13           C
ATOM    577  C   GLY    82     -29.110  -8.204   4.031  1.00 25.13           C
ATOM    578  O   GLY    82     -28.246  -7.436   3.614  1.00 25.13           O
ATOM    579  N   GLN    83     -30.124  -8.637   3.255  1.00 89.72           N
ATOM    580  CA  GLN    83     -30.221  -8.261   1.874  1.00 89.72           C
ATOM    581  CB  GLN    83     -31.436  -8.902   1.176  1.00 89.72           C
ATOM    582  CG  GLN    83     -31.333 -10.422   1.039  1.00 89.72           C
ATOM    583  CD  GLN    83     -32.706 -10.943   0.646  1.00 89.72           C
ATOM    584  OE1 GLN    83     -33.724 -10.596   1.241  1.00 89.72           O
ATOM    585  NE2 GLN    83     -32.743 -11.812  -0.399  1.00 89.72           N
ATOM    586  C   GLN    83     -30.381  -6.769   1.765  1.00 89.72           C
ATOM    587  O   GLN    83     -29.734  -6.133   0.934  1.00 89.72           O
ATOM    588  N   ALA    84     -31.256  -6.182   2.605  1.00 40.70           N
ATOM    589  CA  ALA    84     -31.556  -4.770   2.577  1.00 40.70           C
ATOM    590  CB  ALA    84     -32.706  -4.388   3.526  1.00 40.70           C
ATOM    591  C   ALA    84     -30.375  -3.948   2.984  1.00 40.70           C
ATOM    592  O   ALA    84     -30.086  -2.918   2.378  1.00 40.70           O
ATOM    593  N   GLU    85     -29.657  -4.373   4.037  1.00 73.67           N
ATOM    594  CA  GLU    85     -28.537  -3.598   4.475  1.00 73.67           C
ATOM    595  CB  GLU    85     -27.862  -4.137   5.749  1.00 73.67           C
ATOM    596  CG  GLU    85     -26.774  -3.199   6.280  1.00 73.67           C
ATOM    597  CD  GLU    85     -26.216  -3.783   7.572  1.00 73.67           C
ATOM    598  OE1 GLU    85     -26.737  -4.838   8.019  1.00 73.67           O
ATOM    599  OE2 GLU    85     -25.261  -3.179   8.131  1.00 73.67           O
ATOM    600  C   GLU    85     -27.532  -3.602   3.372  1.00 73.67           C
ATOM    601  O   GLU    85     -26.828  -2.616   3.160  1.00 73.67           O
ATOM    602  N   LEU    86     -27.430  -4.731   2.648  1.00101.47           N
ATOM    603  CA  LEU    86     -26.471  -4.820   1.588  1.00101.47           C
ATOM    604  CB  LEU    86     -26.384  -6.233   0.975  1.00101.47           C
ATOM    605  CG  LEU    86     -25.294  -6.402  -0.105  1.00101.47           C
ATOM    606  CD1 LEU    86     -25.666  -5.708  -1.429  1.00101.47           C
ATOM    607  CD2 LEU    86     -23.919  -5.968   0.432  1.00101.47           C
ATOM    608  C   LEU    86     -26.834  -3.842   0.511  1.00101.47           C
ATOM    609  O   LEU    86     -25.976  -3.133  -0.011  1.00101.47           O
ATOM    610  N   THR    87     -28.127  -3.769   0.153  1.00118.84           N
ATOM    611  CA  THR    87     -28.556  -2.880  -0.890  1.00118.84           C
ATOM    612  CB  THR    87     -30.013  -3.057  -1.230  1.00118.84           C
ATOM    613  OG1 THR    87     -30.810  -2.802  -0.088  1.00118.84           O
ATOM    614  CG2 THR    87     -30.251  -4.501  -1.703  1.00118.84           C
ATOM    615  C   THR    87     -28.307  -1.474  -0.436  1.00118.84           C
ATOM    616  O   THR    87     -27.973  -0.608  -1.243  1.00118.84           O
ATOM    617  N   ALA    88     -28.461  -1.201   0.875  1.00 39.85           N
ATOM    618  CA  ALA    88     -28.264   0.142   1.333  1.00 39.85           C
ATOM    619  CB  ALA    88     -28.494   0.298   2.842  1.00 39.85           C
ATOM    620  C   ALA    88     -26.851   0.557   1.037  1.00 39.85           C
ATOM    621  O   ALA    88     -26.619   1.615   0.455  1.00 39.85           O
ATOM    622  N   ALA    89     -25.871  -0.295   1.391  1.00 51.15           N
ATOM    623  CA  ALA    89     -24.479  -0.004   1.185  1.00 51.15           C
ATOM    624  CB  ALA    89     -23.556  -1.084   1.776  1.00 51.15           C
ATOM    625  C   ALA    89     -24.197   0.072  -0.285  1.00 51.15           C
ATOM    626  O   ALA    89     -23.371   0.866  -0.730  1.00 51.15           O
ATOM    627  N   GLN    90     -24.835  -0.804  -1.075  1.00170.65           N
ATOM    628  CA  GLN    90     -24.607  -0.840  -2.491  1.00170.65           C
ATOM    629  CB  GLN    90     -25.060  -2.171  -3.136  1.00170.65           C
ATOM    630  CG  GLN    90     -26.545  -2.514  -3.018  1.00170.65           C
ATOM    631  CD  GLN    90     -27.237  -1.911  -4.223  1.00170.65           C
ATOM    632  OE1 GLN    90     -27.750  -0.798  -4.138  1.00170.65           O
ATOM    633  NE2 GLN    90     -27.235  -2.644  -5.370  1.00170.65           N
ATOM    634  C   GLN    90     -25.207   0.343  -3.177  1.00170.65           C
ATOM    635  O   GLN    90     -24.698   0.788  -4.203  1.00170.65           O
ATOM    636  N   VAL    91     -26.337   0.864  -2.669  1.00 68.81           N
ATOM    637  CA  VAL    91     -26.893   1.992  -3.339  1.00 68.81           C
ATOM    638  CB  VAL    91     -28.214   2.432  -2.802  1.00 68.81           C
ATOM    639  CG1 VAL    91     -28.642   3.631  -3.650  1.00 68.81           C
ATOM    640  CG2 VAL    91     -29.207   1.259  -2.842  1.00 68.81           C
ATOM    641  C   VAL    91     -25.916   3.111  -3.184  1.00 68.81           C
ATOM    642  O   VAL    91     -25.666   3.827  -4.148  1.00 68.81           O
ATOM    643  N   ARG    92     -25.341   3.291  -1.981  1.00106.16           N
ATOM    644  CA  ARG    92     -24.420   4.363  -1.696  1.00106.16           C
ATOM    645  CB  ARG    92     -24.062   4.486  -0.203  1.00106.16           C
ATOM    646  CG  ARG    92     -25.243   4.877   0.687  1.00106.16           C
ATOM    647  CD  ARG    92     -24.839   5.248   2.117  1.00106.16           C
ATOM    648  NE  ARG    92     -24.174   4.062   2.728  1.00106.16           N
ATOM    649  CZ  ARG    92     -23.720   4.127   4.016  1.00106.16           C
ATOM    650  NH1 ARG    92     -23.891   5.269   4.737  1.00106.16           N
ATOM    651  NH2 ARG    92     -23.094   3.047   4.575  1.00106.16           N
ATOM    652  C   ARG    92     -23.133   4.176  -2.434  1.00106.16           C
ATOM    653  O   ARG    92     -22.563   5.135  -2.952  1.00106.16           O
ATOM    654  N   VAL    93     -22.630   2.930  -2.497  1.00103.55           N
ATOM    655  CA  VAL    93     -21.395   2.696  -3.179  1.00103.55           C
ATOM    656  CB  VAL    93     -20.951   1.264  -3.140  1.00103.55           C
ATOM    657  CG1 VAL    93     -20.668   0.887  -1.675  1.00103.55           C
ATOM    658  CG2 VAL    93     -22.017   0.390  -3.812  1.00103.55           C
ATOM    659  C   VAL    93     -21.634   3.092  -4.592  1.00103.55           C
ATOM    660  O   VAL    93     -20.755   3.623  -5.266  1.00103.55           O
ATOM    661  N   ALA    94     -22.861   2.855  -5.075  1.00 48.65           N
ATOM    662  CA  ALA    94     -23.165   3.215  -6.418  1.00 48.65           C
ATOM    663  CB  ALA    94     -24.607   2.851  -6.815  1.00 48.65           C
ATOM    664  C   ALA    94     -22.975   4.701  -6.602  1.00 48.65           C
ATOM    665  O   ALA    94     -22.396   5.124  -7.600  1.00 48.65           O
ATOM    666  N   ALA    95     -23.445   5.531  -5.643  1.00 55.32           N
ATOM    667  CA  ALA    95     -23.415   6.976  -5.760  1.00 55.32           C
ATOM    668  CB  ALA    95     -24.100   7.731  -4.614  1.00 55.32           C
ATOM    669  C   ALA    95     -22.024   7.476  -5.715  1.00 55.32           C
ATOM    670  O   ALA    95     -21.636   8.334  -6.506  1.00 55.32           O
ATOM    671  N   ALA    96     -21.236   6.921  -4.782  1.00 45.05           N
ATOM    672  CA  ALA    96     -19.896   7.373  -4.587  1.00 45.05           C
ATOM    673  CB  ALA    96     -19.124   6.546  -3.545  1.00 45.05           C
ATOM    674  C   ALA    96     -19.217   7.189  -5.896  1.00 45.05           C
ATOM    675  O   ALA    96     -18.345   7.969  -6.270  1.00 45.05           O
ATOM    676  N   ALA    97     -19.599   6.130  -6.632  1.00 35.71           N
ATOM    677  CA  ALA    97     -18.976   5.900  -7.899  1.00 35.71           C
ATOM    678  CB  ALA    97     -19.509   4.647  -8.611  1.00 35.71           C
ATOM    679  C   ALA    97     -19.235   7.062  -8.814  1.00 35.71           C
ATOM    680  O   ALA    97     -18.330   7.514  -9.513  1.00 35.71           O
ATOM    681  N   TYR    98     -20.482   7.569  -8.839  1.00 70.33           N
ATOM    682  CA  TYR    98     -20.872   8.668  -9.688  1.00 70.33           C
ATOM    683  CB  TYR    98     -22.391   8.918  -9.585  1.00 70.33           C
ATOM    684  CG  TYR    98     -22.764  10.164 -10.308  1.00 70.33           C
ATOM    685  CD1 TYR    98     -22.895  10.178 -11.678  1.00 70.33           C
ATOM    686  CD2 TYR    98     -23.010  11.319  -9.602  1.00 70.33           C
ATOM    687  CE1 TYR    98     -23.247  11.333 -12.337  1.00 70.33           C
ATOM    688  CE2 TYR    98     -23.359  12.475 -10.256  1.00 70.33           C
ATOM    689  CZ  TYR    98     -23.478  12.485 -11.625  1.00 70.33           C
ATOM    690  OH  TYR    98     -23.837  13.675 -12.293  1.00 70.33           O
ATOM    691  C   TYR    98     -20.140   9.901  -9.269  1.00 70.33           C
ATOM    692  O   TYR    98     -19.628  10.653 -10.096  1.00 70.33           O
ATOM    693  N   GLU    99     -20.052  10.119  -7.949  1.00111.62           N
ATOM    694  CA  GLU    99     -19.457  11.298  -7.398  1.00111.62           C
ATOM    695  CB  GLU    99     -19.517  11.283  -5.868  1.00111.62           C
ATOM    696  CG  GLU    99     -19.522  12.681  -5.267  1.00111.62           C
ATOM    697  CD  GLU    99     -20.923  13.236  -5.491  1.00111.62           C
ATOM    698  OE1 GLU    99     -21.775  12.495  -6.052  1.00111.62           O
ATOM    699  OE2 GLU    99     -21.162  14.411  -5.105  1.00111.62           O
ATOM    700  C   GLU    99     -18.012  11.356  -7.785  1.00111.62           C
ATOM    701  O   GLU    99     -17.483  12.432  -8.057  1.00111.62           O
ATOM    702  N   THR   100     -17.322  10.201  -7.782  1.00 36.96           N
ATOM    703  CA  THR   100     -15.926  10.163  -8.122  1.00 36.96           C
ATOM    704  CB  THR   100     -15.319   8.803  -7.904  1.00 36.96           C
ATOM    705  OG1 THR   100     -15.442   8.425  -6.542  1.00 36.96           O
ATOM    706  CG2 THR   100     -13.836   8.837  -8.311  1.00 36.96           C
ATOM    707  C   THR   100     -15.749  10.521  -9.572  1.00 36.96           C
ATOM    708  O   THR   100     -14.837  11.261  -9.933  1.00 36.96           O
ATOM    709  N   ALA   101     -16.628   9.993 -10.447  1.00 41.73           N
ATOM    710  CA  ALA   101     -16.536  10.185 -11.872  1.00 41.73           C
ATOM    711  CB  ALA   101     -17.598   9.388 -12.651  1.00 41.73           C
ATOM    712  C   ALA   101     -16.728  11.625 -12.227  1.00 41.73           C
ATOM    713  O   ALA   101     -16.099  12.144 -13.149  1.00 41.73           O
ATOM    714  N   TYR   102     -17.659  12.288 -11.528  1.00 63.36           N
ATOM    715  CA  TYR   102     -17.979  13.665 -11.758  1.00 63.36           C
ATOM    716  CB  TYR   102     -19.160  14.082 -10.869  1.00 63.36           C
ATOM    717  CG  TYR   102     -19.503  15.499 -11.138  1.00 63.36           C
ATOM    718  CD1 TYR   102     -18.818  16.513 -10.512  1.00 63.36           C
ATOM    719  CD2 TYR   102     -20.518  15.801 -12.015  1.00 63.36           C
ATOM    720  CE1 TYR   102     -19.139  17.826 -10.756  1.00 63.36           C
ATOM    721  CE2 TYR   102     -20.842  17.110 -12.263  1.00 63.36           C
ATOM    722  CZ  TYR   102     -20.155  18.121 -11.634  1.00 63.36           C
ATOM    723  OH  TYR   102     -20.496  19.465 -11.894  1.00 63.36           O
ATOM    724  C   TYR   102     -16.789  14.494 -11.400  1.00 63.36           C
ATOM    725  O   TYR   102     -16.428  15.428 -12.116  1.00 63.36           O
ATOM    726  N   GLY   103     -16.128  14.148 -10.275  1.00 36.83           N
ATOM    727  CA  GLY   103     -15.027  14.926  -9.790  1.00 36.83           C
ATOM    728  C   GLY   103     -13.934  14.958 -10.822  1.00 36.83           C
ATOM    729  O   GLY   103     -13.339  16.003 -11.075  1.00 36.83           O
ATOM    730  N   LEU   104     -13.629  13.791 -11.415  1.00 78.89           N
ATOM    731  CA  LEU   104     -12.587  13.570 -12.385  1.00 78.89           C
ATOM    732  CB  LEU   104     -12.316  12.063 -12.535  1.00 78.89           C
ATOM    733  CG  LEU   104     -11.071  11.691 -13.354  1.00 78.89           C
ATOM    734  CD1 LEU   104      -9.786  12.196 -12.678  1.00 78.89           C
ATOM    735  CD2 LEU   104     -11.033  10.176 -13.606  1.00 78.89           C
ATOM    736  C   LEU   104     -12.929  14.127 -13.736  1.00 78.89           C
ATOM    737  O   LEU   104     -12.038  14.489 -14.504  1.00 78.89           O
ATOM    738  N   THR   105     -14.230  14.160 -14.100  1.00 49.51           N
ATOM    739  CA  THR   105     -14.602  14.582 -15.419  1.00 49.51           C
ATOM    740  CB  THR   105     -16.059  14.370 -15.728  1.00 49.51           C
ATOM    741  OG1 THR   105     -16.395  12.995 -15.597  1.00 49.51           O
ATOM    742  CG2 THR   105     -16.326  14.829 -17.171  1.00 49.51           C
ATOM    743  C   THR   105     -14.292  16.045 -15.598  1.00 49.51           C
ATOM    744  O   THR   105     -14.525  16.858 -14.706  1.00 49.51           O
ATOM    745  N   VAL   106     -13.746  16.405 -16.779  1.00 56.81           N
ATOM    746  CA  VAL   106     -13.400  17.774 -17.072  1.00 56.81           C
ATOM    747  CB  VAL   106     -12.543  17.903 -18.300  1.00 56.81           C
ATOM    748  CG1 VAL   106     -12.357  19.391 -18.639  1.00 56.81           C
ATOM    749  CG2 VAL   106     -11.223  17.147 -18.051  1.00 56.81           C
ATOM    750  C   VAL   106     -14.685  18.513 -17.306  1.00 56.81           C
ATOM    751  O   VAL   106     -15.558  18.032 -18.025  1.00 56.81           O
ATOM    752  N   PRO   107     -14.820  19.692 -16.749  1.00 76.92           N
ATOM    753  CA  PRO   107     -16.050  20.433 -16.868  1.00 76.92           C
ATOM    754  CD  PRO   107     -14.055  20.079 -15.572  1.00 76.92           C
ATOM    755  CB  PRO   107     -15.887  21.643 -15.952  1.00 76.92           C
ATOM    756  CG  PRO   107     -14.903  21.156 -14.870  1.00 76.92           C
ATOM    757  C   PRO   107     -16.308  20.780 -18.299  1.00 76.92           C
ATOM    758  O   PRO   107     -15.347  20.991 -19.041  1.00 76.92           O
ATOM    759  N   PRO   108     -17.548  20.843 -18.708  1.00 85.24           N
ATOM    760  CA  PRO   108     -17.841  21.111 -20.084  1.00 85.24           C
ATOM    761  CD  PRO   108     -18.620  20.105 -18.058  1.00 85.24           C
ATOM    762  CB  PRO   108     -19.348  20.924 -20.231  1.00 85.24           C
ATOM    763  CG  PRO   108     -19.685  19.883 -19.148  1.00 85.24           C
ATOM    764  C   PRO   108     -17.338  22.423 -20.584  1.00 85.24           C
ATOM    765  O   PRO   108     -16.867  22.458 -21.720  1.00 85.24           O
ATOM    766  N   PRO   109     -17.428  23.479 -19.826  1.00 96.40           N
ATOM    767  CA  PRO   109     -16.948  24.745 -20.311  1.00 96.40           C
ATOM    768  CD  PRO   109     -18.516  23.636 -18.871  1.00 96.40           C
ATOM    769  CB  PRO   109     -17.521  25.801 -19.365  1.00 96.40           C
ATOM    770  CG  PRO   109     -18.806  25.146 -18.822  1.00 96.40           C
ATOM    771  C   PRO   109     -15.454  24.755 -20.429  1.00 96.40           C
ATOM    772  O   PRO   109     -14.930  25.484 -21.268  1.00 96.40           O
ATOM    773  N   VAL   110     -14.754  23.957 -19.600  1.00 42.98           N
ATOM    774  CA  VAL   110     -13.318  23.905 -19.598  1.00 42.98           C
ATOM    775  CB  VAL   110     -12.809  22.981 -18.529  1.00 42.98           C
ATOM    776  CG1 VAL   110     -11.271  22.935 -18.566  1.00 42.98           C
ATOM    777  CG2 VAL   110     -13.392  23.451 -17.186  1.00 42.98           C
ATOM    778  C   VAL   110     -12.865  23.376 -20.918  1.00 42.98           C
ATOM    779  O   VAL   110     -11.878  23.838 -21.486  1.00 42.98           O
ATOM    780  N   ILE   111     -13.564  22.354 -21.437  1.00108.77           N
ATOM    781  CA  ILE   111     -13.163  21.799 -22.693  1.00108.77           C
ATOM    782  CB  ILE   111     -13.799  20.478 -22.979  1.00108.77           C
ATOM    783  CG2 ILE   111     -13.258  19.471 -21.951  1.00108.77           C
ATOM    784  CG1 ILE   111     -15.321  20.599 -23.002  1.00108.77           C
ATOM    785  CD1 ILE   111     -16.013  19.318 -23.434  1.00108.77           C
ATOM    786  C   ILE   111     -13.389  22.767 -23.828  1.00108.77           C
ATOM    787  O   ILE   111     -12.531  22.930 -24.695  1.00108.77           O
ATOM    788  N   ALA   112     -14.546  23.453 -23.852  1.00 39.34           N
ATOM    789  CA  ALA   112     -14.891  24.360 -24.918  1.00 39.34           C
ATOM    790  CB  ALA   112     -16.297  24.954 -24.750  1.00 39.34           C
ATOM    791  C   ALA   112     -13.928  25.498 -24.958  1.00 39.34           C
ATOM    792  O   ALA   112     -13.606  26.009 -26.030  1.00 39.34           O
ATOM    793  N   GLU   113     -13.461  25.944 -23.782  1.00 67.67           N
ATOM    794  CA  GLU   113     -12.587  27.076 -23.732  1.00 67.67           C
ATOM    795  CB  GLU   113     -12.181  27.418 -22.289  1.00 67.67           C
ATOM    796  CG  GLU   113     -13.365  27.751 -21.371  1.00 67.67           C
ATOM    797  CD  GLU   113     -13.886  29.138 -21.715  1.00 67.67           C
ATOM    798  OE1 GLU   113     -14.429  29.309 -22.840  1.00 67.67           O
ATOM    799  OE2 GLU   113     -13.751  30.046 -20.853  1.00 67.67           O
ATOM    800  C   GLU   113     -11.351  26.743 -24.514  1.00 67.67           C
ATOM    801  O   GLU   113     -10.864  27.563 -25.290  1.00 67.67           O
ATOM    802  N   ASN   114     -10.828  25.511 -24.348  1.00 51.47           N
ATOM    803  CA  ASN   114      -9.645  25.067 -25.035  1.00 51.47           C
ATOM    804  CB  ASN   114      -9.276  23.623 -24.652  1.00 51.47           C
ATOM    805  CG  ASN   114      -8.085  23.192 -25.490  1.00 51.47           C
ATOM    806  OD1 ASN   114      -8.234  22.839 -26.660  1.00 51.47           O
ATOM    807  ND2 ASN   114      -6.872  23.219 -24.880  1.00 51.47           N
ATOM    808  C   ASN   114      -9.912  25.083 -26.505  1.00 51.47           C
ATOM    809  O   ASN   114      -9.047  25.438 -27.303  1.00 51.47           O
ATOM    810  N   ARG   115     -11.130  24.682 -26.897  1.00148.50           N
ATOM    811  CA  ARG   115     -11.474  24.632 -28.285  1.00148.50           C
ATOM    812  CB  ARG   115     -12.842  23.971 -28.521  1.00148.50           C
ATOM    813  CG  ARG   115     -12.840  22.483 -28.158  1.00148.50           C
ATOM    814  CD  ARG   115     -12.077  21.608 -29.159  1.00148.50           C
ATOM    815  NE  ARG   115     -10.695  21.401 -28.644  1.00148.50           N
ATOM    816  CZ  ARG   115      -9.629  21.566 -29.481  1.00148.50           C
ATOM    817  NH1 ARG   115      -9.827  21.967 -30.766  1.00148.50           N
ATOM    818  NH2 ARG   115      -8.360  21.347 -29.029  1.00148.50           N
ATOM    819  C   ARG   115     -11.473  26.020 -28.865  1.00148.50           C
ATOM    820  O   ARG   115     -11.062  26.208 -30.008  1.00148.50           O
ATOM    821  N   ALA   116     -11.960  27.023 -28.106  1.00 35.29           N
ATOM    822  CA  ALA   116     -12.035  28.394 -28.553  1.00 35.29           C
ATOM    823  CB  ALA   116     -12.781  29.295 -27.552  1.00 35.29           C
ATOM    824  C   ALA   116     -10.666  28.968 -28.745  1.00 35.29           C
ATOM    825  O   ALA   116     -10.421  29.692 -29.709  1.00 35.29           O
ATOM    826  N   GLU   117      -9.744  28.659 -27.816  1.00 68.66           N
ATOM    827  CA  GLU   117      -8.409  29.183 -27.860  1.00 68.66           C
ATOM    828  CB  GLU   117      -7.567  28.753 -26.649  1.00 68.66           C
ATOM    829  CG  GLU   117      -6.280  29.558 -26.474  1.00 68.66           C
ATOM    830  CD  GLU   117      -6.672  30.956 -26.015  1.00 68.66           C
ATOM    831  OE1 GLU   117      -7.842  31.355 -26.265  1.00 68.66           O
ATOM    832  OE2 GLU   117      -5.807  31.644 -25.412  1.00 68.66           O
ATOM    833  C   GLU   117      -7.749  28.659 -29.093  1.00 68.66           C
ATOM    834  O   GLU   117      -6.955  29.341 -29.739  1.00 68.66           O
ATOM    835  N   LEU   118      -8.068  27.410 -29.448  1.00111.66           N
ATOM    836  CA  LEU   118      -7.477  26.789 -30.592  1.00111.66           C
ATOM    837  CB  LEU   118      -7.972  25.342 -30.734  1.00111.66           C
ATOM    838  CG  LEU   118      -7.187  24.498 -31.746  1.00111.66           C
ATOM    839  CD1 LEU   118      -7.381  24.992 -33.183  1.00111.66           C
ATOM    840  CD2 LEU   118      -5.714  24.401 -31.327  1.00111.66           C
ATOM    841  C   LEU   118      -7.895  27.594 -31.789  1.00111.66           C
ATOM    842  O   LEU   118      -7.115  27.806 -32.716  1.00111.66           O
ATOM    843  N   MET   119      -9.158  28.057 -31.788  1.00141.54           N
ATOM    844  CA  MET   119      -9.710  28.853 -32.848  1.00141.54           C
ATOM    845  CB  MET   119     -11.197  29.176 -32.621  1.00141.54           C
ATOM    846  CG  MET   119     -12.068  27.939 -32.417  1.00141.54           C
ATOM    847  SD  MET   119     -11.941  26.714 -33.751  1.00141.54           S
ATOM    848  CE  MET   119     -12.144  27.932 -35.083  1.00141.54           C
ATOM    849  C   MET   119      -9.010  30.181 -32.900  1.00141.54           C
ATOM    850  O   MET   119      -8.757  30.722 -33.975  1.00141.54           O
ATOM    851  N   ILE   120      -8.701  30.770 -31.732  1.00135.71           N
ATOM    852  CA  ILE   120      -8.124  32.082 -31.752  1.00135.71           C
ATOM    853  CB  ILE   120      -8.070  32.736 -30.389  1.00135.71           C
ATOM    854  CG2 ILE   120      -6.981  32.071 -29.537  1.00135.71           C
ATOM    855  CG1 ILE   120      -7.901  34.262 -30.513  1.00135.71           C
ATOM    856  CD1 ILE   120      -6.612  34.728 -31.191  1.00135.71           C
ATOM    857  C   ILE   120      -6.754  32.030 -32.360  1.00135.71           C
ATOM    858  O   ILE   120      -6.396  32.863 -33.191  1.00135.71           O
ATOM    859  N   LEU   121      -5.955  31.026 -31.962  1.00 64.12           N
ATOM    860  CA  LEU   121      -4.600  30.878 -32.405  1.00 64.12           C
ATOM    861  CB  LEU   121      -3.874  29.754 -31.652  1.00 64.12           C
ATOM    862  CG  LEU   121      -3.516  30.146 -30.208  1.00 64.12           C
ATOM    863  CD1 LEU   121      -2.978  28.948 -29.410  1.00 64.12           C
ATOM    864  CD2 LEU   121      -2.524  31.322 -30.210  1.00 64.12           C
ATOM    865  C   LEU   121      -4.527  30.608 -33.879  1.00 64.12           C
ATOM    866  O   LEU   121      -3.586  31.049 -34.537  1.00 64.12           O
ATOM    867  N   ILE   122      -5.484  29.846 -34.441  1.00126.80           N
ATOM    868  CA  ILE   122      -5.423  29.517 -35.842  1.00126.80           C
ATOM    869  CB  ILE   122      -6.481  28.515 -36.254  1.00126.80           C
ATOM    870  CG2 ILE   122      -7.865  29.126 -36.004  1.00126.80           C
ATOM    871  CG1 ILE   122      -6.287  28.059 -37.709  1.00126.80           C
ATOM    872  CD1 ILE   122      -5.044  27.201 -37.926  1.00126.80           C
ATOM    873  C   ILE   122      -5.579  30.745 -36.687  1.00126.80           C
ATOM    874  O   ILE   122      -4.807  30.961 -37.620  1.00126.80           O
ATOM    875  N   ALA   123      -6.561  31.607 -36.366  1.00 40.28           N
ATOM    876  CA  ALA   123      -6.830  32.732 -37.215  1.00 40.28           C
ATOM    877  CB  ALA   123      -8.040  33.565 -36.747  1.00 40.28           C
ATOM    878  C   ALA   123      -5.632  33.642 -37.286  1.00 40.28           C
ATOM    879  O   ALA   123      -5.286  34.151 -38.351  1.00 40.28           O
ATOM    880  N   THR   124      -4.986  33.860 -36.131  1.00137.59           N
ATOM    881  CA  THR   124      -3.867  34.729 -35.891  1.00137.59           C
ATOM    882  CB  THR   124      -3.695  34.986 -34.422  1.00137.59           C
ATOM    883  OG1 THR   124      -2.532  35.759 -34.187  1.00137.59           O
ATOM    884  CG2 THR   124      -3.644  33.648 -33.671  1.00137.59           C
ATOM    885  C   THR   124      -2.565  34.224 -36.450  1.00137.59           C
ATOM    886  O   THR   124      -1.636  35.007 -36.632  1.00137.59           O
ATOM    887  N   ASN   125      -2.414  32.913 -36.696  1.00147.07           N
ATOM    888  CA  ASN   125      -1.114  32.402 -37.053  1.00147.07           C
ATOM    889  CB  ASN   125      -1.089  30.868 -36.907  1.00147.07           C
ATOM    890  CG  ASN   125       0.328  30.349 -36.704  1.00147.07           C
ATOM    891  OD1 ASN   125       1.259  31.105 -36.442  1.00147.07           O
ATOM    892  ND2 ASN   125       0.488  29.002 -36.809  1.00147.07           N
ATOM    893  C   ASN   125      -0.767  32.733 -38.483  1.00147.07           C
ATOM    894  O   ASN   125      -0.680  31.840 -39.325  1.00147.07           O
ATOM    895  N   LEU   126      -0.540  34.026 -38.800  1.00121.92           N
ATOM    896  CA  LEU   126      -0.170  34.412 -40.137  1.00121.92           C
ATOM    897  CB  LEU   126      -0.181  35.949 -40.314  1.00121.92           C
ATOM    898  CG  LEU   126       0.072  36.524 -41.735  1.00121.92           C
ATOM    899  CD1 LEU   126      -0.015  38.055 -41.690  1.00121.92           C
ATOM    900  CD2 LEU   126       1.402  36.090 -42.377  1.00121.92           C
ATOM    901  C   LEU   126       1.225  33.924 -40.426  1.00121.92           C
ATOM    902  O   LEU   126       1.472  33.291 -41.454  1.00121.92           O
ATOM    903  N   LEU   127       2.174  34.237 -39.518  1.00 96.59           N
ATOM    904  CA  LEU   127       3.562  33.885 -39.671  1.00 96.59           C
ATOM    905  CB  LEU   127       4.502  34.493 -38.614  1.00 96.59           C
ATOM    906  CG  LEU   127       4.611  36.022 -38.686  1.00 96.59           C
ATOM    907  CD1 LEU   127       5.208  36.478 -40.026  1.00 96.59           C
ATOM    908  CD2 LEU   127       3.263  36.682 -38.370  1.00 96.59           C
ATOM    909  C   LEU   127       3.699  32.409 -39.523  1.00 96.59           C
ATOM    910  O   LEU   127       4.544  31.786 -40.161  1.00 96.59           O
ATOM    911  N   GLY   128       2.870  31.804 -38.660  1.00 27.45           N
ATOM    912  CA  GLY   128       3.035  30.406 -38.413  1.00 27.45           C
ATOM    913  C   GLY   128       3.868  30.294 -37.174  1.00 27.45           C
ATOM    914  O   GLY   128       4.319  29.212 -36.806  1.00 27.45           O
ATOM    915  N   GLN   129       4.092  31.447 -36.513  1.00111.89           N
ATOM    916  CA  GLN   129       4.889  31.558 -35.321  1.00111.89           C
ATOM    917  CB  GLN   129       4.992  33.004 -34.811  1.00111.89           C
ATOM    918  CG  GLN   129       5.589  33.988 -35.811  1.00111.89           C
ATOM    919  CD  GLN   129       7.060  33.656 -35.976  1.00111.89           C
ATOM    920  OE1 GLN   129       7.500  32.558 -35.640  1.00111.89           O
ATOM    921  NE2 GLN   129       7.844  34.632 -36.507  1.00111.89           N
ATOM    922  C   GLN   129       4.224  30.820 -34.197  1.00111.89           C
ATOM    923  O   GLN   129       4.883  30.173 -33.385  1.00111.89           O
ATOM    924  N   ASN   130       2.887  30.939 -34.133  1.00 86.93           N
ATOM    925  CA  ASN   130       2.004  30.470 -33.097  1.00 86.93           C
ATOM    926  CB  ASN   130       0.613  31.113 -33.200  1.00 86.93           C
ATOM    927  CG  ASN   130       0.768  32.598 -32.883  1.00 86.93           C
ATOM    928  OD1 ASN   130       0.946  33.000 -31.734  1.00 86.93           O
ATOM    929  ND2 ASN   130       0.706  33.448 -33.941  1.00 86.93           N
ATOM    930  C   ASN   130       1.830  28.976 -33.081  1.00 86.93           C
ATOM    931  O   ASN   130       1.332  28.430 -32.095  1.00 86.93           O
ATOM    932  N   THR   131       2.241  28.273 -34.151  1.00 65.72           N
ATOM    933  CA  THR   131       1.913  26.886 -34.353  1.00 65.72           C
ATOM    934  CB  THR   131       2.626  26.282 -35.530  1.00 65.72           C
ATOM    935  OG1 THR   131       2.343  27.022 -36.708  1.00 65.72           O
ATOM    936  CG2 THR   131       2.131  24.836 -35.712  1.00 65.72           C
ATOM    937  C   THR   131       2.233  26.059 -33.144  1.00 65.72           C
ATOM    938  O   THR   131       1.469  25.143 -32.843  1.00 65.72           O
ATOM    939  N   PRO   132       3.298  26.278 -32.430  1.00 74.15           N
ATOM    940  CA  PRO   132       3.559  25.435 -31.296  1.00 74.15           C
ATOM    941  CD  PRO   132       4.513  26.850 -32.985  1.00 74.15           C
ATOM    942  CB  PRO   132       4.948  25.833 -30.810  1.00 74.15           C
ATOM    943  CG  PRO   132       5.650  26.315 -32.096  1.00 74.15           C
ATOM    944  C   PRO   132       2.468  25.497 -30.266  1.00 74.15           C
ATOM    945  O   PRO   132       2.199  24.478 -29.631  1.00 74.15           O
ATOM    946  N   ALA   133       1.856  26.680 -30.060  1.00 36.81           N
ATOM    947  CA  ALA   133       0.772  26.848 -29.131  1.00 36.81           C
ATOM    948  CB  ALA   133       0.381  28.323 -28.951  1.00 36.81           C
ATOM    949  C   ALA   133      -0.426  26.114 -29.651  1.00 36.81           C
ATOM    950  O   ALA   133      -1.191  25.515 -28.894  1.00 36.81           O
ATOM    951  N   ILE   134      -0.636  26.150 -30.979  1.00 38.82           N
ATOM    952  CA  ILE   134      -1.805  25.528 -31.525  1.00 38.82           C
ATOM    953  CB  ILE   134      -1.936  25.717 -33.011  1.00 38.82           C
ATOM    954  CG2 ILE   134      -3.154  24.913 -33.498  1.00 38.82           C
ATOM    955  CG1 ILE   134      -2.035  27.215 -33.347  1.00 38.82           C
ATOM    956  CD1 ILE   134      -1.889  27.516 -34.837  1.00 38.82           C
ATOM    957  C   ILE   134      -1.749  24.059 -31.233  1.00 38.82           C
ATOM    958  O   ILE   134      -2.740  23.460 -30.824  1.00 38.82           O
ATOM    959  N   ALA   135      -0.575  23.440 -31.449  1.00 39.33           N
ATOM    960  CA  ALA   135      -0.360  22.041 -31.208  1.00 39.33           C
ATOM    961  CB  ALA   135       1.018  21.563 -31.691  1.00 39.33           C
ATOM    962  C   ALA   135      -0.451  21.751 -29.746  1.00 39.33           C
ATOM    963  O   ALA   135      -0.933  20.689 -29.362  1.00 39.33           O
ATOM    964  N   VAL   136       0.052  22.671 -28.897  1.00 81.95           N
ATOM    965  CA  VAL   136       0.035  22.449 -27.478  1.00 81.95           C
ATOM    966  CB  VAL   136       0.754  23.503 -26.678  1.00 81.95           C
ATOM    967  CG1 VAL   136      -0.151  24.729 -26.491  1.00 81.95           C
ATOM    968  CG2 VAL   136       1.203  22.867 -25.355  1.00 81.95           C
ATOM    969  C   VAL   136      -1.399  22.409 -27.045  1.00 81.95           C
ATOM    970  O   VAL   136      -1.774  21.645 -26.158  1.00 81.95           O
ATOM    971  N   ASN   137      -2.241  23.244 -27.680  1.00 80.82           N
ATOM    972  CA  ASN   137      -3.645  23.316 -27.388  1.00 80.82           C
ATOM    973  CB  ASN   137      -4.350  24.351 -28.287  1.00 80.82           C
ATOM    974  CG  ASN   137      -5.798  24.518 -27.850  1.00 80.82           C
ATOM    975  OD1 ASN   137      -6.722  24.061 -28.524  1.00 80.82           O
ATOM    976  ND2 ASN   137      -6.004  25.198 -26.693  1.00 80.82           N
ATOM    977  C   ASN   137      -4.253  21.984 -27.687  1.00 80.82           C
ATOM    978  O   ASN   137      -5.124  21.516 -26.956  1.00 80.82           O
ATOM    979  N   GLU   138      -3.812  21.353 -28.793  1.00 86.84           N
ATOM    980  CA  GLU   138      -4.322  20.083 -29.232  1.00 86.84           C
ATOM    981  CB  GLU   138      -3.740  19.668 -30.597  1.00 86.84           C
ATOM    982  CG  GLU   138      -3.995  20.670 -31.731  1.00 86.84           C
ATOM    983  CD  GLU   138      -5.488  20.737 -32.023  1.00 86.84           C
ATOM    984  OE1 GLU   138      -6.286  20.333 -31.138  1.00 86.84           O
ATOM    985  OE2 GLU   138      -5.850  21.201 -33.139  1.00 86.84           O
ATOM    986  C   GLU   138      -3.959  19.013 -28.235  1.00 86.84           C
ATOM    987  O   GLU   138      -4.767  18.141 -27.923  1.00 86.84           O
ATOM    988  N   ALA   139      -2.719  19.049 -27.710  1.00 29.49           N
ATOM    989  CA  ALA   139      -2.250  18.046 -26.790  1.00 29.49           C
ATOM    990  CB  ALA   139      -0.779  18.256 -26.397  1.00 29.49           C
ATOM    991  C   ALA   139      -3.067  18.088 -25.535  1.00 29.49           C
ATOM    992  O   ALA   139      -3.447  17.050 -24.994  1.00 29.49           O
ATOM    993  N   GLU   140      -3.384  19.304 -25.052  1.00 67.70           N
ATOM    994  CA  GLU   140      -4.124  19.476 -23.833  1.00 67.70           C
ATOM    995  CB  GLU   140      -4.430  20.959 -23.534  1.00 67.70           C
ATOM    996  CG  GLU   140      -3.264  21.763 -22.953  1.00 67.70           C
ATOM    997  CD  GLU   140      -3.383  21.703 -21.435  1.00 67.70           C
ATOM    998  OE1 GLU   140      -4.299  20.996 -20.940  1.00 67.70           O
ATOM    999  OE2 GLU   140      -2.560  22.369 -20.750  1.00 67.70           O
ATOM   1000  C   GLU   140      -5.449  18.796 -23.993  1.00 67.70           C
ATOM   1001  O   GLU   140      -5.970  18.188 -23.060  1.00 67.70           O
ATOM   1002  N   TYR   141      -6.023  18.893 -25.203  1.00 84.23           N
ATOM   1003  CA  TYR   141      -7.319  18.372 -25.534  1.00 84.23           C
ATOM   1004  CB  TYR   141      -7.659  18.743 -26.991  1.00 84.23           C
ATOM   1005  CG  TYR   141      -9.024  18.284 -27.360  1.00 84.23           C
ATOM   1006  CD1 TYR   141     -10.113  18.754 -26.670  1.00 84.23           C
ATOM   1007  CD2 TYR   141      -9.224  17.436 -28.426  1.00 84.23           C
ATOM   1008  CE1 TYR   141     -11.383  18.351 -27.006  1.00 84.23           C
ATOM   1009  CE2 TYR   141     -10.492  17.033 -28.769  1.00 84.23           C
ATOM   1010  CZ  TYR   141     -11.576  17.489 -28.059  1.00 84.23           C
ATOM   1011  OH  TYR   141     -12.877  17.076 -28.411  1.00 84.23           O
ATOM   1012  C   TYR   141      -7.306  16.882 -25.371  1.00 84.23           C
ATOM   1013  O   TYR   141      -8.206  16.308 -24.757  1.00 84.23           O
ATOM   1014  N   GLY   142      -6.255  16.221 -25.886  1.00 24.22           N
ATOM   1015  CA  GLY   142      -6.136  14.793 -25.818  1.00 24.22           C
ATOM   1016  C   GLY   142      -6.079  14.403 -24.376  1.00 24.22           C
ATOM   1017  O   GLY   142      -6.571  13.345 -23.988  1.00 24.22           O
ATOM   1018  N   GLU   143      -5.434  15.241 -23.548  1.00 70.07           N
ATOM   1019  CA  GLU   143      -5.327  14.935 -22.151  1.00 70.07           C
ATOM   1020  CB  GLU   143      -4.495  15.976 -21.379  1.00 70.07           C
ATOM   1021  CG  GLU   143      -4.242  15.607 -19.913  1.00 70.07           C
ATOM   1022  CD  GLU   143      -3.185  16.556 -19.357  1.00 70.07           C
ATOM   1023  OE1 GLU   143      -2.567  17.302 -20.165  1.00 70.07           O
ATOM   1024  OE2 GLU   143      -2.973  16.547 -18.116  1.00 70.07           O
ATOM   1025  C   GLU   143      -6.700  14.906 -21.560  1.00 70.07           C
ATOM   1026  O   GLU   143      -7.030  14.016 -20.779  1.00 70.07           O
ATOM   1027  N   MET   144      -7.550  15.883 -21.924  1.00 45.66           N
ATOM   1028  CA  MET   144      -8.882  15.926 -21.394  1.00 45.66           C
ATOM   1029  CB  MET   144      -9.606  17.228 -21.766  1.00 45.66           C
ATOM   1030  CG  MET   144      -8.943  18.431 -21.087  1.00 45.66           C
ATOM   1031  SD  MET   144      -9.686  20.046 -21.463  1.00 45.66           S
ATOM   1032  CE  MET   144      -8.937  20.208 -23.109  1.00 45.66           C
ATOM   1033  C   MET   144      -9.619  14.725 -21.900  1.00 45.66           C
ATOM   1034  O   MET   144     -10.439  14.131 -21.200  1.00 45.66           O
ATOM   1035  N   TRP   145      -9.329  14.321 -23.146  1.00 57.19           N
ATOM   1036  CA  TRP   145      -9.989  13.182 -23.709  1.00 57.19           C
ATOM   1037  CB  TRP   145      -9.565  12.927 -25.167  1.00 57.19           C
ATOM   1038  CG  TRP   145     -10.351  11.858 -25.880  1.00 57.19           C
ATOM   1039  CD2 TRP   145     -10.620  11.897 -27.293  1.00 57.19           C
ATOM   1040  CD1 TRP   145     -10.972  10.738 -25.402  1.00 57.19           C
ATOM   1041  NE1 TRP   145     -11.614  10.084 -26.426  1.00 57.19           N
ATOM   1042  CE2 TRP   145     -11.408  10.786 -27.595  1.00 57.19           C
ATOM   1043  CE3 TRP   145     -10.247  12.796 -28.251  1.00 57.19           C
ATOM   1044  CZ2 TRP   145     -11.836  10.558 -28.872  1.00 57.19           C
ATOM   1045  CZ3 TRP   145     -10.676  12.556 -29.540  1.00 57.19           C
ATOM   1046  CH2 TRP   145     -11.453  11.457 -29.842  1.00 57.19           C
ATOM   1047  C   TRP   145      -9.644  11.978 -22.885  1.00 57.19           C
ATOM   1048  O   TRP   145     -10.506  11.162 -22.565  1.00 57.19           O
ATOM   1049  N   ALA   146      -8.357  11.835 -22.522  1.00 36.34           N
ATOM   1050  CA  ALA   146      -7.913  10.705 -21.757  1.00 36.34           C
ATOM   1051  CB  ALA   146      -6.388  10.684 -21.562  1.00 36.34           C
ATOM   1052  C   ALA   146      -8.528  10.726 -20.396  1.00 36.34           C
ATOM   1053  O   ALA   146      -8.882   9.679 -19.856  1.00 36.34           O
ATOM   1054  N   GLN   147      -8.639  11.920 -19.783  1.00114.75           N
ATOM   1055  CA  GLN   147      -9.142  11.991 -18.441  1.00114.75           C
ATOM   1056  CB  GLN   147      -8.883  13.346 -17.759  1.00114.75           C
ATOM   1057  CG  GLN   147      -7.378  13.590 -17.602  1.00114.75           C
ATOM   1058  CD  GLN   147      -7.132  14.694 -16.588  1.00114.75           C
ATOM   1059  OE1 GLN   147      -6.010  14.860 -16.113  1.00114.75           O
ATOM   1060  NE2 GLN   147      -8.203  15.452 -16.235  1.00114.75           N
ATOM   1061  C   GLN   147     -10.594  11.628 -18.371  1.00114.75           C
ATOM   1062  O   GLN   147     -11.017  10.951 -17.436  1.00114.75           O
ATOM   1063  N   ASP   148     -11.407  12.069 -19.350  1.00 65.65           N
ATOM   1064  CA  ASP   148     -12.810  11.760 -19.317  1.00 65.65           C
ATOM   1065  CB  ASP   148     -13.606  12.499 -20.409  1.00 65.65           C
ATOM   1066  CG  ASP   148     -13.583  13.980 -20.045  1.00 65.65           C
ATOM   1067  OD1 ASP   148     -12.743  14.354 -19.185  1.00 65.65           O
ATOM   1068  OD2 ASP   148     -14.395  14.756 -20.616  1.00 65.65           O
ATOM   1069  C   ASP   148     -13.005  10.279 -19.481  1.00 65.65           C
ATOM   1070  O   ASP   148     -13.803   9.668 -18.771  1.00 65.65           O
ATOM   1071  N   ALA   149     -12.263   9.645 -20.410  1.00 39.86           N
ATOM   1072  CA  ALA   149     -12.440   8.233 -20.619  1.00 39.86           C
ATOM   1073  CB  ALA   149     -11.574   7.665 -21.754  1.00 39.86           C
ATOM   1074  C   ALA   149     -12.077   7.503 -19.359  1.00 39.86           C
ATOM   1075  O   ALA   149     -12.803   6.617 -18.913  1.00 39.86           O
ATOM   1076  N   ALA   150     -10.965   7.896 -18.715  1.00 34.13           N
ATOM   1077  CA  ALA   150     -10.521   7.199 -17.541  1.00 34.13           C
ATOM   1078  CB  ALA   150      -9.242   7.807 -16.933  1.00 34.13           C
ATOM   1079  C   ALA   150     -11.602   7.291 -16.510  1.00 34.13           C
ATOM   1080  O   ALA   150     -11.836   6.344 -15.763  1.00 34.13           O
ATOM   1081  N   ALA   151     -12.275   8.453 -16.427  1.00 39.31           N
ATOM   1082  CA  ALA   151     -13.312   8.639 -15.450  1.00 39.31           C
ATOM   1083  CB  ALA   151     -13.881  10.069 -15.465  1.00 39.31           C
ATOM   1084  C   ALA   151     -14.455   7.704 -15.716  1.00 39.31           C
ATOM   1085  O   ALA   151     -14.951   7.054 -14.798  1.00 39.31           O
ATOM   1086  N   MET   152     -14.903   7.606 -16.982  1.00101.26           N
ATOM   1087  CA  MET   152     -16.030   6.775 -17.307  1.00101.26           C
ATOM   1088  CB  MET   152     -16.459   6.910 -18.774  1.00101.26           C
ATOM   1089  CG  MET   152     -16.859   8.332 -19.178  1.00101.26           C
ATOM   1090  SD  MET   152     -18.066   9.147 -18.085  1.00101.26           S
ATOM   1091  CE  MET   152     -19.111   7.701 -17.771  1.00101.26           C
ATOM   1092  C   MET   152     -15.692   5.329 -17.076  1.00101.26           C
ATOM   1093  O   MET   152     -16.498   4.564 -16.548  1.00101.26           O
ATOM   1094  N   PHE   153     -14.478   4.906 -17.466  1.00101.66           N
ATOM   1095  CA  PHE   153     -14.119   3.526 -17.312  1.00101.66           C
ATOM   1096  CB  PHE   153     -12.727   3.205 -17.875  1.00101.66           C
ATOM   1097  CG  PHE   153     -12.873   3.082 -19.353  1.00101.66           C
ATOM   1098  CD1 PHE   153     -12.987   4.187 -20.164  1.00101.66           C
ATOM   1099  CD2 PHE   153     -12.890   1.837 -19.927  1.00101.66           C
ATOM   1100  CE1 PHE   153     -13.123   4.046 -21.526  1.00101.66           C
ATOM   1101  CE2 PHE   153     -13.025   1.685 -21.286  1.00101.66           C
ATOM   1102  CZ  PHE   153     -13.138   2.792 -22.089  1.00101.66           C
ATOM   1103  C   PHE   153     -14.133   3.176 -15.860  1.00101.66           C
ATOM   1104  O   PHE   153     -14.632   2.119 -15.474  1.00101.66           O
ATOM   1105  N   GLY   154     -13.577   4.060 -15.017  1.00 25.86           N
ATOM   1106  CA  GLY   154     -13.521   3.812 -13.608  1.00 25.86           C
ATOM   1107  C   GLY   154     -14.913   3.741 -13.065  1.00 25.86           C
ATOM   1108  O   GLY   154     -15.195   2.961 -12.157  1.00 25.86           O
ATOM   1109  N   TYR   155     -15.813   4.600 -13.585  1.00 63.82           N
ATOM   1110  CA  TYR   155     -17.177   4.653 -13.137  1.00 63.82           C
ATOM   1111  CB  TYR   155     -17.941   5.837 -13.753  1.00 63.82           C
ATOM   1112  CG  TYR   155     -19.340   5.798 -13.250  1.00 63.82           C
ATOM   1113  CD1 TYR   155     -19.590   5.753 -11.898  1.00 63.82           C
ATOM   1114  CD2 TYR   155     -20.395   5.860 -14.130  1.00 63.82           C
ATOM   1115  CE1 TYR   155     -20.884   5.729 -11.437  1.00 63.82           C
ATOM   1116  CE2 TYR   155     -21.690   5.840 -13.674  1.00 63.82           C
ATOM   1117  CZ  TYR   155     -21.935   5.767 -12.322  1.00 63.82           C
ATOM   1118  OH  TYR   155     -23.262   5.744 -11.848  1.00 63.82           O
ATOM   1119  C   TYR   155     -17.890   3.375 -13.468  1.00 63.82           C
ATOM   1120  O   TYR   155     -18.594   2.813 -12.630  1.00 63.82           O
ATOM   1121  N   ALA   156     -17.716   2.864 -14.699  1.00 34.29           N
ATOM   1122  CA  ALA   156     -18.401   1.665 -15.092  1.00 34.29           C
ATOM   1123  CB  ALA   156     -18.078   1.237 -16.535  1.00 34.29           C
ATOM   1124  C   ALA   156     -17.950   0.561 -14.209  1.00 34.29           C
ATOM   1125  O   ALA   156     -18.750  -0.258 -13.763  1.00 34.29           O
ATOM   1126  N   ALA   157     -16.642   0.530 -13.907  1.00 33.21           N
ATOM   1127  CA  ALA   157     -16.118  -0.570 -13.161  1.00 33.21           C
ATOM   1128  CB  ALA   157     -14.609  -0.421 -12.902  1.00 33.21           C
ATOM   1129  C   ALA   157     -16.816  -0.642 -11.837  1.00 33.21           C
ATOM   1130  O   ALA   157     -17.294  -1.704 -11.442  1.00 33.21           O
ATOM   1131  N   ALA   158     -16.927   0.503 -11.140  1.00 47.09           N
ATOM   1132  CA  ALA   158     -17.501   0.586  -9.822  1.00 47.09           C
ATOM   1133  CB  ALA   158     -17.355   1.992  -9.219  1.00 47.09           C
ATOM   1134  C   ALA   158     -18.968   0.265  -9.828  1.00 47.09           C
ATOM   1135  O   ALA   158     -19.465  -0.370  -8.899  1.00 47.09           O
ATOM   1136  N   THR   159     -19.709   0.712 -10.862  1.00109.00           N
ATOM   1137  CA  THR   159     -21.131   0.502 -10.895  1.00109.00           C
ATOM   1138  CB  THR   159     -21.816   1.111 -12.096  1.00109.00           C
ATOM   1139  OG1 THR   159     -23.226   1.032 -11.947  1.00109.00           O
ATOM   1140  CG2 THR   159     -21.391   0.363 -13.372  1.00109.00           C
ATOM   1141  C   THR   159     -21.388  -0.967 -10.927  1.00109.00           C
ATOM   1142  O   THR   159     -22.374  -1.444 -10.370  1.00109.00           O
ATOM   1143  N   ALA   160     -20.512  -1.728 -11.602  1.00 36.81           N
ATOM   1144  CA  ALA   160     -20.722  -3.142 -11.688  1.00 36.81           C
ATOM   1145  CB  ALA   160     -19.634  -3.856 -12.509  1.00 36.81           C
ATOM   1146  C   ALA   160     -20.686  -3.719 -10.321  1.00 36.81           C
ATOM   1147  O   ALA   160     -21.543  -4.522  -9.967  1.00 36.81           O
ATOM   1148  N   THR   161     -19.714  -3.317  -9.492  1.00113.62           N
ATOM   1149  CA  THR   161     -19.676  -3.915  -8.196  1.00113.62           C
ATOM   1150  CB  THR   161     -18.551  -3.434  -7.335  1.00113.62           C
ATOM   1151  OG1 THR   161     -18.722  -2.059  -7.026  1.00113.62           O
ATOM   1152  CG2 THR   161     -17.230  -3.657  -8.088  1.00113.62           C
ATOM   1153  C   THR   161     -20.932  -3.520  -7.492  1.00113.62           C
ATOM   1154  O   THR   161     -21.570  -4.332  -6.827  1.00113.62           O
ATOM   1155  N   ALA   162     -21.332  -2.247  -7.619  1.00 66.42           N
ATOM   1156  CA  ALA   162     -22.477  -1.785  -6.888  1.00 66.42           C
ATOM   1157  CB  ALA   162     -22.710  -0.271  -7.014  1.00 66.42           C
ATOM   1158  C   ALA   162     -23.762  -2.440  -7.312  1.00 66.42           C
ATOM   1159  O   ALA   162     -24.572  -2.748  -6.439  1.00 66.42           O
ATOM   1160  N   THR   163     -24.029  -2.557  -8.640  1.00140.23           N
ATOM   1161  CA  THR   163     -25.232  -3.161  -9.184  1.00140.23           C
ATOM   1162  CB  THR   163     -25.519  -2.727 -10.605  1.00140.23           C
ATOM   1163  OG1 THR   163     -26.788  -3.209 -11.020  1.00140.23           O
ATOM   1164  CG2 THR   163     -24.422  -3.233 -11.565  1.00140.23           C
ATOM   1165  C   THR   163     -25.184  -4.643  -9.167  1.00140.23           C
ATOM   1166  O   THR   163     -26.145  -5.308  -8.785  1.00140.23           O
ATOM   1167  N   ALA   164     -24.037  -5.191  -9.583  1.00 27.75           N
ATOM   1168  CA  ALA   164     -23.906  -6.602  -9.662  1.00 27.75           C
ATOM   1169  CB  ALA   164     -22.518  -7.074 -10.128  1.00 27.75           C
ATOM   1170  C   ALA   164     -24.086  -7.052  -8.274  1.00 27.75           C
ATOM   1171  O   ALA   164     -24.696  -8.088  -8.016  1.00 27.75           O
ATOM   1172  N   THR   165     -23.584  -6.253  -7.321  1.00186.43           N
ATOM   1173  CA  THR   165     -23.702  -6.807  -6.031  1.00186.43           C
ATOM   1174  CB  THR   165     -22.796  -6.170  -4.999  1.00186.43           C
ATOM   1175  OG1 THR   165     -22.816  -6.944  -3.811  1.00186.43           O
ATOM   1176  CG2 THR   165     -23.215  -4.719  -4.682  1.00186.43           C
ATOM   1177  C   THR   165     -25.145  -6.711  -5.578  1.00186.43           C
ATOM   1178  O   THR   165     -25.686  -5.631  -5.367  1.00186.43           O
ATOM   1179  N   LEU   166     -25.860  -7.849  -5.468  1.00168.67           N
ATOM   1180  CA  LEU   166     -27.190  -7.750  -4.923  1.00168.67           C
ATOM   1181  CB  LEU   166     -28.210  -7.157  -5.917  1.00168.67           C
ATOM   1182  CG  LEU   166     -29.464  -6.514  -5.278  1.00168.67           C
ATOM   1183  CD1 LEU   166     -30.272  -7.484  -4.408  1.00168.67           C
ATOM   1184  CD2 LEU   166     -29.100  -5.216  -4.540  1.00168.67           C
ATOM   1185  C   LEU   166     -27.563  -9.165  -4.621  1.00168.67           C
ATOM   1186  O   LEU   166     -27.119 -10.086  -5.307  1.00168.67           O
ATOM   1187  N   LEU   167     -28.374  -9.392  -3.574  1.00 81.16           N
ATOM   1188  CA  LEU   167     -28.696 -10.744  -3.232  1.00 81.16           C
ATOM   1189  CB  LEU   167     -28.699 -10.950  -1.711  1.00 81.16           C
ATOM   1190  CG  LEU   167     -27.423 -10.362  -1.068  1.00 81.16           C
ATOM   1191  CD1 LEU   167     -27.221 -10.838   0.379  1.00 81.16           C
ATOM   1192  CD2 LEU   167     -26.188 -10.563  -1.957  1.00 81.16           C
ATOM   1193  C   LEU   167     -30.072 -11.020  -3.748  1.00 81.16           C
ATOM   1194  O   LEU   167     -30.971 -10.190  -3.632  1.00 81.16           O
ATOM   1195  N   PRO   168     -30.245 -12.174  -4.336  1.00151.15           N
ATOM   1196  CA  PRO   168     -31.508 -12.563  -4.897  1.00151.15           C
ATOM   1197  CD  PRO   168     -29.411 -13.326  -4.026  1.00151.15           C
ATOM   1198  CB  PRO   168     -31.298 -13.991  -5.394  1.00151.15           C
ATOM   1199  CG  PRO   168     -30.264 -14.551  -4.399  1.00151.15           C
ATOM   1200  C   PRO   168     -32.537 -12.523  -3.819  1.00151.15           C
ATOM   1201  O   PRO   168     -32.248 -12.991  -2.721  1.00151.15           O
ATOM   1202  N   PHE   169     -33.741 -11.991  -4.109  1.00105.65           N
ATOM   1203  CA  PHE   169     -34.776 -11.957  -3.120  1.00105.65           C
ATOM   1204  CB  PHE   169     -35.712 -10.733  -3.229  1.00105.65           C
ATOM   1205  CG  PHE   169     -34.890  -9.488  -3.176  1.00105.65           C
ATOM   1206  CD1 PHE   169     -34.536  -8.905  -1.978  1.00105.65           C
ATOM   1207  CD2 PHE   169     -34.466  -8.909  -4.350  1.00105.65           C
ATOM   1208  CE1 PHE   169     -33.777  -7.758  -1.951  1.00105.65           C
ATOM   1209  CE2 PHE   169     -33.707  -7.763  -4.330  1.00105.65           C
ATOM   1210  CZ  PHE   169     -33.359  -7.190  -3.130  1.00105.65           C
ATOM   1211  C   PHE   169     -35.616 -13.160  -3.406  1.00105.65           C
ATOM   1212  O   PHE   169     -35.753 -13.560  -4.560  1.00105.65           O
ATOM   1213  N   GLU   170     -36.166 -13.795  -2.354  1.00 92.21           N
ATOM   1214  CA  GLU   170     -36.983 -14.953  -2.567  1.00 92.21           C
ATOM   1215  CB  GLU   170     -36.196 -16.262  -2.434  1.00 92.21           C
ATOM   1216  CG  GLU   170     -35.556 -16.409  -1.050  1.00 92.21           C
ATOM   1217  CD  GLU   170     -34.815 -17.736  -1.005  1.00 92.21           C
ATOM   1218  OE1 GLU   170     -33.722 -17.825  -1.625  1.00 92.21           O
ATOM   1219  OE2 GLU   170     -35.336 -18.682  -0.357  1.00 92.21           O
ATOM   1220  C   GLU   170     -38.019 -14.983  -1.485  1.00 92.21           C
ATOM   1221  O   GLU   170     -37.835 -14.411  -0.413  1.00 92.21           O
ATOM   1222  N   GLU   171     -39.155 -15.649  -1.765  1.00 94.77           N
ATOM   1223  CA  GLU   171     -40.211 -15.835  -0.810  1.00 94.77           C
ATOM   1224  CB  GLU   171     -41.532 -16.240  -1.477  1.00 94.77           C
ATOM   1225  CG  GLU   171     -41.352 -17.481  -2.355  1.00 94.77           C
ATOM   1226  CD  GLU   171     -42.722 -18.020  -2.718  1.00 94.77           C
ATOM   1227  OE1 GLU   171     -43.636 -17.193  -2.977  1.00 94.77           O
ATOM   1228  OE2 GLU   171     -42.871 -19.271  -2.743  1.00 94.77           O
ATOM   1229  C   GLU   171     -39.797 -16.982   0.070  1.00 94.77           C
ATOM   1230  O   GLU   171     -38.921 -17.764  -0.296  1.00 94.77           O
ATOM   1231  N   ALA   172     -40.388 -17.097   1.280  1.00 54.16           N
ATOM   1232  CA  ALA   172     -40.014 -18.174   2.163  1.00 54.16           C
ATOM   1233  CB  ALA   172     -40.387 -17.916   3.636  1.00 54.16           C
ATOM   1234  C   ALA   172     -40.669 -19.449   1.724  1.00 54.16           C
ATOM   1235  O   ALA   172     -41.848 -19.472   1.371  1.00 54.16           O
ATOM   1236  N   PRO   173     -39.914 -20.518   1.696  1.00108.26           N
ATOM   1237  CA  PRO   173     -40.509 -21.788   1.349  1.00108.26           C
ATOM   1238  CD  PRO   173     -38.546 -20.418   1.216  1.00108.26           C
ATOM   1239  CB  PRO   173     -39.470 -22.530   0.507  1.00108.26           C
ATOM   1240  CG  PRO   173     -38.136 -21.859   0.870  1.00108.26           C
ATOM   1241  C   PRO   173     -40.872 -22.543   2.581  1.00108.26           C
ATOM   1242  O   PRO   173     -40.321 -22.236   3.633  1.00108.26           O
ATOM   1243  N   GLU   174     -41.767 -23.541   2.486  1.00 75.14           N
ATOM   1244  CA  GLU   174     -41.992 -24.324   3.661  1.00 75.14           C
ATOM   1245  CB  GLU   174     -43.144 -25.342   3.558  1.00 75.14           C
ATOM   1246  CG  GLU   174     -44.537 -24.763   3.828  1.00 75.14           C
ATOM   1247  CD  GLU   174     -44.894 -25.046   5.287  1.00 75.14           C
ATOM   1248  OE1 GLU   174     -44.005 -25.531   6.032  1.00 75.14           O
ATOM   1249  OE2 GLU   174     -46.069 -24.785   5.672  1.00 75.14           O
ATOM   1250  C   GLU   174     -40.730 -25.078   3.842  1.00 75.14           C
ATOM   1251  O   GLU   174     -40.013 -25.347   2.879  1.00 75.14           O
ATOM   1252  N   MET   175     -40.408 -25.422   5.098  1.00271.38           N
ATOM   1253  CA  MET   175     -39.193 -26.127   5.331  1.00271.38           C
ATOM   1254  CB  MET   175     -38.844 -26.299   6.814  1.00271.38           C
ATOM   1255  CG  MET   175     -38.621 -24.951   7.494  1.00271.38           C
ATOM   1256  SD  MET   175     -37.339 -23.922   6.715  1.00271.38           S
ATOM   1257  CE  MET   175     -37.562 -22.533   7.861  1.00271.38           C
ATOM   1258  C   MET   175     -39.361 -27.473   4.714  1.00271.38           C
ATOM   1259  O   MET   175     -40.405 -27.779   4.134  1.00271.38           O
ATOM   1260  N   THR   176     -38.303 -28.299   4.768  1.00185.50           N
ATOM   1261  CA  THR   176     -38.429 -29.600   4.193  1.00185.50           C
ATOM   1262  CB  THR   176     -37.200 -30.443   4.375  1.00185.50           C
ATOM   1263  OG1 THR   176     -36.085 -29.809   3.774  1.00185.50           O
ATOM   1264  CG2 THR   176     -37.432 -31.826   3.742  1.00185.50           C
ATOM   1265  C   THR   176     -39.555 -30.252   4.917  1.00185.50           C
ATOM   1266  O   THR   176     -39.633 -30.193   6.142  1.00185.50           O
ATOM   1267  N   SER   177     -40.486 -30.861   4.163  1.00133.39           N
ATOM   1268  CA  SER   177     -41.606 -31.445   4.828  1.00133.39           C
ATOM   1269  CB  SER   177     -42.743 -31.915   3.899  1.00133.39           C
ATOM   1270  OG  SER   177     -42.326 -33.029   3.132  1.00133.39           O
ATOM   1271  C   SER   177     -41.099 -32.633   5.560  1.00133.39           C
ATOM   1272  O   SER   177     -39.954 -33.047   5.383  1.00133.39           O
ATOM   1273  N   ALA   178     -41.953 -33.193   6.430  1.00183.80           N
ATOM   1274  CA  ALA   178     -41.570 -34.330   7.202  1.00183.80           C
ATOM   1275  CB  ALA   178     -42.666 -34.814   8.164  1.00183.80           C
ATOM   1276  C   ALA   178     -41.304 -35.433   6.239  1.00183.80           C
ATOM   1277  O   ALA   178     -41.831 -35.445   5.128  1.00183.80           O
ATOM   1278  N   GLY   179     -40.442 -36.379   6.642  1.00 30.85           N
ATOM   1279  CA  GLY   179     -40.122 -37.468   5.773  1.00 30.85           C
ATOM   1280  C   GLY   179     -38.618 -37.416   5.567  1.00 30.85           C
ATOM   1281  O   GLY   179     -37.884 -37.938   6.449  1.00 30.85           O
ATOM   1282  OXT GLY   179     -38.181 -36.851   4.529  1.00 30.85           O
END 
