# Supplementary material for: Predicted Structural Variability of Mycobacterium tuberculosis PPE18 Protein With Immunological Implications Among Clinical Strains
Source: Front Microbiol. 2021 Jan 8;11:595312. doi: 10.3389/fmicb.2020.595312 (PMC7819968; doi:10.3389/fmicb.2020.595312)
Supplement: Supplementary file 2 [file Data_Sheet_1.ZIP › All domain 1 RaptorX pdbs/5xfsB-389760_1_ZD073.pdb]

REMARK   templates = 5xfsB 
EXPDTA    THEORETICAL MODEL, MODELLER 9v8 2018/10/16 11:56:06
REMARK   6 MODELLER OBJECTIVE FUNCTION:       555.4350
REMARK   6 MODELLER BEST TEMPLATE % SEQ ID:  53.179
SEQRES   1    179  MET VAL ASP PHE GLY ALA LEU PRO PRO GLU ILE ASN SER
SEQRES   2    179  ALA ARG MET TYR ALA GLY PRO GLY SER ALA SER LEU VAL
SEQRES   3    179  ALA ALA ALA GLN MET TRP ASP SER VAL ALA SER ASP LEU
SEQRES   4    179  PHE SER ALA ALA SER ALA PHE GLN SER VAL VAL TRP GLY
SEQRES   5    179  LEU THR VAL GLY SER TRP ILE GLY SER SER ALA GLY LEU
SEQRES   6    179  MET VAL ALA ALA ALA SER PRO TYR VAL ALA TRP MET SER
SEQRES   7    179  VAL THR ALA GLY GLN ALA GLU LEU THR ALA ALA GLN VAL
SEQRES   8    179  ARG VAL ALA ALA ALA ALA TYR GLU THR ALA TYR GLY LEU
SEQRES   9    179  THR VAL PRO PRO PRO VAL ILE ALA GLU ASN ARG ALA GLU
SEQRES  10    179  LEU MET ILE LEU ILE ALA THR ASN LEU LEU GLY GLN ASN
SEQRES  11    179  THR PRO ALA ILE ALA VAL ASN GLU ALA GLU TYR GLY GLU
SEQRES  12    179  MET TRP ALA GLN ASP ALA ALA ALA MET PHE GLY TYR ALA
SEQRES  13    179  ALA ALA ALA ALA THR ALA THR ALA THR LEU LEU PRO PHE
SEQRES  14    179  GLU GLU ALA PRO GLU MET THR SER ALA GLY
ATOM      1  N   MET     1     -26.774  -1.562 -27.935  1.00110.15           N
ATOM      2  CA  MET     1     -26.831  -0.592 -29.054  1.00110.15           C
ATOM      3  CB  MET     1     -27.342   0.771 -28.552  1.00110.15           C
ATOM      4  CG  MET     1     -27.863   1.690 -29.660  1.00110.15           C
ATOM      5  SD  MET     1     -29.507   1.240 -30.301  1.00110.15           S
ATOM      6  CE  MET     1     -29.007  -0.345 -31.030  1.00110.15           C
ATOM      7  C   MET     1     -25.450  -0.410 -29.589  1.00110.15           C
ATOM      8  O   MET     1     -24.781  -1.376 -29.954  1.00110.15           O
ATOM      9  N   VAL     2     -24.996   0.854 -29.665  1.00 26.59           N
ATOM     10  CA  VAL     2     -23.666   1.113 -30.117  1.00 26.59           C
ATOM     11  CB  VAL     2     -23.467   2.524 -30.586  1.00 26.59           C
ATOM     12  CG1 VAL     2     -21.974   2.733 -30.891  1.00 26.59           C
ATOM     13  CG2 VAL     2     -24.390   2.774 -31.791  1.00 26.59           C
ATOM     14  C   VAL     2     -22.779   0.904 -28.938  1.00 26.59           C
ATOM     15  O   VAL     2     -23.181   1.158 -27.803  1.00 26.59           O
ATOM     16  N   ASP     3     -21.545   0.414 -29.166  1.00 54.19           N
ATOM     17  CA  ASP     3     -20.677   0.234 -28.040  1.00 54.19           C
ATOM     18  CB  ASP     3     -19.285  -0.322 -28.384  1.00 54.19           C
ATOM     19  CG  ASP     3     -18.603  -0.659 -27.066  1.00 54.19           C
ATOM     20  OD1 ASP     3     -19.325  -0.729 -26.035  1.00 54.19           O
ATOM     21  OD2 ASP     3     -17.358  -0.857 -27.069  1.00 54.19           O
ATOM     22  C   ASP     3     -20.492   1.611 -27.484  1.00 54.19           C
ATOM     23  O   ASP     3     -20.510   2.593 -28.225  1.00 54.19           O
ATOM     24  N   PHE     4     -20.332   1.722 -26.152  1.00118.64           N
ATOM     25  CA  PHE     4     -20.236   3.012 -25.525  1.00118.64           C
ATOM     26  CB  PHE     4     -20.157   2.956 -23.991  1.00118.64           C
ATOM     27  CG  PHE     4     -21.487   2.505 -23.496  1.00118.64           C
ATOM     28  CD1 PHE     4     -22.513   3.408 -23.346  1.00118.64           C
ATOM     29  CD2 PHE     4     -21.715   1.182 -23.203  1.00118.64           C
ATOM     30  CE1 PHE     4     -23.744   3.000 -22.893  1.00118.64           C
ATOM     31  CE2 PHE     4     -22.945   0.769 -22.748  1.00118.64           C
ATOM     32  CZ  PHE     4     -23.962   1.678 -22.590  1.00118.64           C
ATOM     33  C   PHE     4     -19.017   3.738 -26.000  1.00118.64           C
ATOM     34  O   PHE     4     -19.066   4.936 -26.270  1.00118.64           O
ATOM     35  N   GLY     5     -17.886   3.024 -26.105  1.00 37.00           N
ATOM     36  CA  GLY     5     -16.636   3.607 -26.501  1.00 37.00           C
ATOM     37  C   GLY     5     -16.733   4.130 -27.905  1.00 37.00           C
ATOM     38  O   GLY     5     -16.029   5.067 -28.275  1.00 37.00           O
ATOM     39  N   ALA     6     -17.562   3.492 -28.747  1.00 51.80           N
ATOM     40  CA  ALA     6     -17.712   3.870 -30.125  1.00 51.80           C
ATOM     41  CB  ALA     6     -18.678   2.944 -30.885  1.00 51.80           C
ATOM     42  C   ALA     6     -18.260   5.271 -30.217  1.00 51.80           C
ATOM     43  O   ALA     6     -17.937   5.988 -31.163  1.00 51.80           O
ATOM     44  N   LEU     7     -19.125   5.678 -29.256  1.00 69.67           N
ATOM     45  CA  LEU     7     -19.831   6.942 -29.266  1.00 69.67           C
ATOM     46  CB  LEU     7     -21.046   6.949 -28.322  1.00 69.67           C
ATOM     47  CG  LEU     7     -22.120   5.902 -28.674  1.00 69.67           C
ATOM     48  CD1 LEU     7     -23.300   5.970 -27.691  1.00 69.67           C
ATOM     49  CD2 LEU     7     -22.560   6.019 -30.141  1.00 69.67           C
ATOM     50  C   LEU     7     -18.965   8.109 -28.855  1.00 69.67           C
ATOM     51  O   LEU     7     -18.129   8.015 -27.957  1.00 69.67           O
ATOM     52  N   PRO     8     -19.187   9.231 -29.515  1.00117.60           N
ATOM     53  CA  PRO     8     -18.457  10.448 -29.216  1.00117.60           C
ATOM     54  CD  PRO     8     -19.537   9.158 -30.925  1.00117.60           C
ATOM     55  CB  PRO     8     -18.607  11.348 -30.439  1.00117.60           C
ATOM     56  CG  PRO     8     -18.852  10.362 -31.592  1.00117.60           C
ATOM     57  C   PRO     8     -18.946  11.089 -27.946  1.00117.60           C
ATOM     58  O   PRO     8     -20.075  10.821 -27.538  1.00117.60           O
ATOM     59  N   PRO     9     -18.154  11.923 -27.322  1.00125.32           N
ATOM     60  CA  PRO     9     -18.481  12.534 -26.061  1.00125.32           C
ATOM     61  CD  PRO     9     -16.945  12.463 -27.919  1.00125.32           C
ATOM     62  CB  PRO     9     -17.272  13.402 -25.707  1.00125.32           C
ATOM     63  CG  PRO     9     -16.618  13.700 -27.069  1.00125.32           C
ATOM     64  C   PRO     9     -19.768  13.303 -26.101  1.00125.32           C
ATOM     65  O   PRO     9     -20.449  13.362 -25.078  1.00125.32           O
ATOM     66  N   GLU    10     -20.135  13.888 -27.255  1.00103.68           N
ATOM     67  CA  GLU    10     -21.338  14.666 -27.317  1.00103.68           C
ATOM     68  CB  GLU    10     -21.602  15.312 -28.691  1.00103.68           C
ATOM     69  CG  GLU    10     -20.737  16.543 -28.982  1.00103.68           C
ATOM     70  CD  GLU    10     -19.458  16.114 -29.687  1.00103.68           C
ATOM     71  OE1 GLU    10     -19.454  15.006 -30.288  1.00103.68           O
ATOM     72  OE2 GLU    10     -18.471  16.896 -29.646  1.00103.68           O
ATOM     73  C   GLU    10     -22.510  13.786 -26.995  1.00103.68           C
ATOM     74  O   GLU    10     -23.496  14.251 -26.428  1.00103.68           O
ATOM     75  N   ILE    11     -22.476  12.512 -27.433  1.00106.00           N
ATOM     76  CA  ILE    11     -23.553  11.585 -27.194  1.00106.00           C
ATOM     77  CB  ILE    11     -23.465  10.365 -28.069  1.00106.00           C
ATOM     78  CG2 ILE    11     -24.552   9.383 -27.603  1.00106.00           C
ATOM     79  CG1 ILE    11     -23.583  10.745 -29.556  1.00106.00           C
ATOM     80  CD1 ILE    11     -22.401  11.551 -30.090  1.00106.00           C
ATOM     81  C   ILE    11     -23.627  11.079 -25.775  1.00106.00           C
ATOM     82  O   ILE    11     -24.685  11.112 -25.148  1.00106.00           O
ATOM     83  N   ASN    12     -22.494  10.611 -25.215  1.00 69.68           N
ATOM     84  CA  ASN    12     -22.519   9.918 -23.955  1.00 69.68           C
ATOM     85  CB  ASN    12     -21.164   9.291 -23.581  1.00 69.68           C
ATOM     86  CG  ASN    12     -20.971   8.060 -24.464  1.00 69.68           C
ATOM     87  OD1 ASN    12     -21.896   7.273 -24.660  1.00 69.68           O
ATOM     88  ND2 ASN    12     -19.739   7.887 -25.012  1.00 69.68           N
ATOM     89  C   ASN    12     -22.957  10.818 -22.848  1.00 69.68           C
ATOM     90  O   ASN    12     -23.564  10.358 -21.882  1.00 69.68           O
ATOM     91  N   SER    13     -22.571  12.102 -22.918  1.00111.73           N
ATOM     92  CA  SER    13     -22.905  13.086 -21.927  1.00111.73           C
ATOM     93  CB  SER    13     -21.969  14.296 -22.020  1.00111.73           C
ATOM     94  OG  SER    13     -20.621  13.859 -21.979  1.00111.73           O
ATOM     95  C   SER    13     -24.298  13.604 -22.111  1.00111.73           C
ATOM     96  O   SER    13     -24.985  13.909 -21.138  1.00111.73           O
ATOM     97  N   ALA    14     -24.743  13.761 -23.374  1.00 37.62           N
ATOM     98  CA  ALA    14     -26.050  14.304 -23.622  1.00 37.62           C
ATOM     99  CB  ALA    14     -26.367  14.432 -25.121  1.00 37.62           C
ATOM    100  C   ALA    14     -27.050  13.367 -23.028  1.00 37.62           C
ATOM    101  O   ALA    14     -27.993  13.783 -22.356  1.00 37.62           O
ATOM    102  N   ARG    15     -26.854  12.056 -23.250  1.00147.93           N
ATOM    103  CA  ARG    15     -27.784  11.093 -22.747  1.00147.93           C
ATOM    104  CB  ARG    15     -27.521   9.665 -23.260  1.00147.93           C
ATOM    105  CG  ARG    15     -26.124   9.123 -22.953  1.00147.93           C
ATOM    106  CD  ARG    15     -25.930   7.670 -23.396  1.00147.93           C
ATOM    107  NE  ARG    15     -26.418   7.559 -24.801  1.00147.93           N
ATOM    108  CZ  ARG    15     -26.368   6.361 -25.455  1.00147.93           C
ATOM    109  NH1 ARG    15     -25.838   5.268 -24.833  1.00147.93           N
ATOM    110  NH2 ARG    15     -26.853   6.259 -26.727  1.00147.93           N
ATOM    111  C   ARG    15     -27.758  11.070 -21.246  1.00147.93           C
ATOM    112  O   ARG    15     -28.798  10.929 -20.609  1.00147.93           O
ATOM    113  N   MET    16     -26.557  11.180 -20.647  1.00 83.10           N
ATOM    114  CA  MET    16     -26.342  11.090 -19.225  1.00 83.10           C
ATOM    115  CB  MET    16     -24.844  11.057 -18.872  1.00 83.10           C
ATOM    116  CG  MET    16     -24.539  10.576 -17.450  1.00 83.10           C
ATOM    117  SD  MET    16     -24.510   8.768 -17.237  1.00 83.10           S
ATOM    118  CE  MET    16     -26.173   8.442 -17.883  1.00 83.10           C
ATOM    119  C   MET    16     -26.917  12.252 -18.468  1.00 83.10           C
ATOM    120  O   MET    16     -27.426  12.090 -17.362  1.00 83.10           O
ATOM    121  N   TYR    17     -26.796  13.464 -19.035  1.00118.01           N
ATOM    122  CA  TYR    17     -27.212  14.701 -18.437  1.00118.01           C
ATOM    123  CB  TYR    17     -26.569  15.943 -19.070  1.00118.01           C
ATOM    124  CG  TYR    17     -25.237  16.000 -18.400  1.00118.01           C
ATOM    125  CD1 TYR    17     -24.247  15.094 -18.704  1.00118.01           C
ATOM    126  CD2 TYR    17     -24.986  16.963 -17.449  1.00118.01           C
ATOM    127  CE1 TYR    17     -23.027  15.148 -18.070  1.00118.01           C
ATOM    128  CE2 TYR    17     -23.770  17.023 -16.812  1.00118.01           C
ATOM    129  CZ  TYR    17     -22.788  16.114 -17.122  1.00118.01           C
ATOM    130  OH  TYR    17     -21.540  16.176 -16.467  1.00118.01           O
ATOM    131  C   TYR    17     -28.688  14.824 -18.323  1.00118.01           C
ATOM    132  O   TYR    17     -29.162  15.636 -17.534  1.00118.01           O
ATOM    133  N   ALA    18     -29.456  14.116 -19.169  1.00 43.26           N
ATOM    134  CA  ALA    18     -30.882  14.212 -19.064  1.00 43.26           C
ATOM    135  CB  ALA    18     -31.577  14.477 -20.409  1.00 43.26           C
ATOM    136  C   ALA    18     -31.426  12.924 -18.526  1.00 43.26           C
ATOM    137  O   ALA    18     -30.830  11.863 -18.703  1.00 43.26           O
ATOM    138  N   GLY    19     -32.573  13.000 -17.815  1.00 47.10           N
ATOM    139  CA  GLY    19     -33.180  11.807 -17.298  1.00 47.10           C
ATOM    140  C   GLY    19     -33.662  12.085 -15.908  1.00 47.10           C
ATOM    141  O   GLY    19     -33.570  13.201 -15.402  1.00 47.10           O
ATOM    142  N   PRO    20     -34.215  11.057 -15.318  1.00 93.82           N
ATOM    143  CA  PRO    20     -34.763  11.128 -13.988  1.00 93.82           C
ATOM    144  CD  PRO    20     -34.840  10.008 -16.105  1.00 93.82           C
ATOM    145  CB  PRO    20     -35.708   9.929 -13.853  1.00 93.82           C
ATOM    146  CG  PRO    20     -35.384   9.028 -15.058  1.00 93.82           C
ATOM    147  C   PRO    20     -33.802  11.250 -12.844  1.00 93.82           C
ATOM    148  O   PRO    20     -34.215  11.730 -11.789  1.00 93.82           O
ATOM    149  N   GLY    21     -32.540  10.809 -12.990  1.00 30.17           N
ATOM    150  CA  GLY    21     -31.633  10.934 -11.884  1.00 30.17           C
ATOM    151  C   GLY    21     -31.785   9.738 -10.988  1.00 30.17           C
ATOM    152  O   GLY    21     -32.389   8.731 -11.353  1.00 30.17           O
ATOM    153  N   SER    22     -31.182   9.828  -9.786  1.00 93.74           N
ATOM    154  CA  SER    22     -31.171   8.787  -8.798  1.00 93.74           C
ATOM    155  CB  SER    22     -30.080   9.003  -7.734  1.00 93.74           C
ATOM    156  OG  SER    22     -30.108   7.950  -6.782  1.00 93.74           O
ATOM    157  C   SER    22     -32.487   8.695  -8.084  1.00 93.74           C
ATOM    158  O   SER    22     -32.737   7.724  -7.373  1.00 93.74           O
ATOM    159  N   ALA    23     -33.381   9.678  -8.281  1.00 43.48           N
ATOM    160  CA  ALA    23     -34.566   9.775  -7.474  1.00 43.48           C
ATOM    161  CB  ALA    23     -35.452  10.966  -7.873  1.00 43.48           C
ATOM    162  C   ALA    23     -35.426   8.545  -7.544  1.00 43.48           C
ATOM    163  O   ALA    23     -35.867   8.051  -6.508  1.00 43.48           O
ATOM    164  N   SER    24     -35.682   7.994  -8.745  1.00 40.90           N
ATOM    165  CA  SER    24     -36.601   6.889  -8.835  1.00 40.90           C
ATOM    166  CB  SER    24     -36.886   6.469 -10.286  1.00 40.90           C
ATOM    167  OG  SER    24     -35.711   5.933 -10.876  1.00 40.90           O
ATOM    168  C   SER    24     -36.069   5.694  -8.121  1.00 40.90           C
ATOM    169  O   SER    24     -36.795   4.997  -7.415  1.00 40.90           O
ATOM    170  N   LEU    25     -34.769   5.435  -8.296  1.00119.19           N
ATOM    171  CA  LEU    25     -34.141   4.271  -7.769  1.00119.19           C
ATOM    172  CB  LEU    25     -32.758   4.137  -8.401  1.00119.19           C
ATOM    173  CG  LEU    25     -31.827   3.172  -7.702  1.00119.19           C
ATOM    174  CD1 LEU    25     -30.736   2.755  -8.691  1.00119.19           C
ATOM    175  CD2 LEU    25     -31.274   3.839  -6.421  1.00119.19           C
ATOM    176  C   LEU    25     -34.130   4.257  -6.267  1.00119.19           C
ATOM    177  O   LEU    25     -34.340   3.211  -5.653  1.00119.19           O
ATOM    178  N   VAL    26     -33.834   5.401  -5.629  1.00 37.97           N
ATOM    179  CA  VAL    26     -33.771   5.449  -4.195  1.00 37.97           C
ATOM    180  CB  VAL    26     -33.364   6.794  -3.676  1.00 37.97           C
ATOM    181  CG1 VAL    26     -33.386   6.744  -2.138  1.00 37.97           C
ATOM    182  CG2 VAL    26     -31.992   7.151  -4.272  1.00 37.97           C
ATOM    183  C   VAL    26     -35.134   5.164  -3.662  1.00 37.97           C
ATOM    184  O   VAL    26     -35.286   4.556  -2.603  1.00 37.97           O
ATOM    185  N   ALA    27     -36.169   5.628  -4.381  1.00 24.42           N
ATOM    186  CA  ALA    27     -37.516   5.401  -3.951  1.00 24.42           C
ATOM    187  CB  ALA    27     -38.558   6.002  -4.910  1.00 24.42           C
ATOM    188  C   ALA    27     -37.722   3.927  -3.934  1.00 24.42           C
ATOM    189  O   ALA    27     -38.377   3.393  -3.041  1.00 24.42           O
ATOM    190  N   ALA    28     -37.164   3.232  -4.941  1.00 31.65           N
ATOM    191  CA  ALA    28     -37.298   1.810  -4.991  1.00 31.65           C
ATOM    192  CB  ALA    28     -36.601   1.188  -6.212  1.00 31.65           C
ATOM    193  C   ALA    28     -36.646   1.246  -3.767  1.00 31.65           C
ATOM    194  O   ALA    28     -37.207   0.375  -3.104  1.00 31.65           O
ATOM    195  N   ALA    29     -35.452   1.764  -3.414  1.00 45.38           N
ATOM    196  CA  ALA    29     -34.703   1.249  -2.305  1.00 45.38           C
ATOM    197  CB  ALA    29     -33.351   1.962  -2.129  1.00 45.38           C
ATOM    198  C   ALA    29     -35.442   1.378  -1.018  1.00 45.38           C
ATOM    199  O   ALA    29     -35.550   0.415  -0.257  1.00 45.38           O
ATOM    200  N   GLN    30     -36.020   2.557  -0.759  1.00 83.81           N
ATOM    201  CA  GLN    30     -36.660   2.772   0.504  1.00 83.81           C
ATOM    202  CB  GLN    30     -37.273   4.180   0.631  1.00 83.81           C
ATOM    203  CG  GLN    30     -37.963   4.431   1.974  1.00 83.81           C
ATOM    204  CD  GLN    30     -38.594   5.816   1.931  1.00 83.81           C
ATOM    205  OE1 GLN    30     -39.234   6.251   2.888  1.00 83.81           O
ATOM    206  NE2 GLN    30     -38.416   6.530   0.787  1.00 83.81           N
ATOM    207  C   GLN    30     -37.786   1.799   0.621  1.00 83.81           C
ATOM    208  O   GLN    30     -38.040   1.252   1.694  1.00 83.81           O
ATOM    209  N   MET    31     -38.495   1.559  -0.496  1.00 93.60           N
ATOM    210  CA  MET    31     -39.639   0.696  -0.474  1.00 93.60           C
ATOM    211  CB  MET    31     -40.363   0.623  -1.831  1.00 93.60           C
ATOM    212  CG  MET    31     -41.043   1.937  -2.228  1.00 93.60           C
ATOM    213  SD  MET    31     -41.915   1.897  -3.824  1.00 93.60           S
ATOM    214  CE  MET    31     -42.469   3.624  -3.739  1.00 93.60           C
ATOM    215  C   MET    31     -39.222  -0.693  -0.099  1.00 93.60           C
ATOM    216  O   MET    31     -39.858  -1.345   0.728  1.00 93.60           O
ATOM    217  N   TRP    32     -38.109  -1.174  -0.677  1.00 76.88           N
ATOM    218  CA  TRP    32     -37.682  -2.518  -0.424  1.00 76.88           C
ATOM    219  CB  TRP    32     -36.525  -2.954  -1.333  1.00 76.88           C
ATOM    220  CG  TRP    32     -37.007  -3.111  -2.757  1.00 76.88           C
ATOM    221  CD2 TRP    32     -37.930  -4.138  -3.154  1.00 76.88           C
ATOM    222  CD1 TRP    32     -36.755  -2.365  -3.871  1.00 76.88           C
ATOM    223  NE1 TRP    32     -37.463  -2.866  -4.940  1.00 76.88           N
ATOM    224  CE2 TRP    32     -38.193  -3.955  -4.510  1.00 76.88           C
ATOM    225  CE3 TRP    32     -38.518  -5.146  -2.443  1.00 76.88           C
ATOM    226  CZ2 TRP    32     -39.053  -4.781  -5.179  1.00 76.88           C
ATOM    227  CZ3 TRP    32     -39.379  -5.981  -3.119  1.00 76.88           C
ATOM    228  CH2 TRP    32     -39.641  -5.800  -4.461  1.00 76.88           C
ATOM    229  C   TRP    32     -37.328  -2.658   1.022  1.00 76.88           C
ATOM    230  O   TRP    32     -37.543  -3.707   1.629  1.00 76.88           O
ATOM    231  N   ASP    33     -36.745  -1.607   1.612  1.00 91.76           N
ATOM    232  CA  ASP    33     -36.429  -1.641   3.008  1.00 91.76           C
ATOM    233  CB  ASP    33     -35.651  -0.391   3.441  1.00 91.76           C
ATOM    234  CG  ASP    33     -35.269  -0.566   4.898  1.00 91.76           C
ATOM    235  OD1 ASP    33     -36.180  -0.541   5.767  1.00 91.76           O
ATOM    236  OD2 ASP    33     -34.049  -0.728   5.160  1.00 91.76           O
ATOM    237  C   ASP    33     -37.707  -1.682   3.795  1.00 91.76           C
ATOM    238  O   ASP    33     -37.790  -2.343   4.829  1.00 91.76           O
ATOM    239  N   SER    34     -38.746  -0.964   3.326  1.00 36.38           N
ATOM    240  CA  SER    34     -39.976  -0.905   4.060  1.00 36.38           C
ATOM    241  CB  SER    34     -41.040  -0.026   3.381  1.00 36.38           C
ATOM    242  OG  SER    34     -40.609   1.327   3.341  1.00 36.38           O
ATOM    243  C   SER    34     -40.539  -2.287   4.175  1.00 36.38           C
ATOM    244  O   SER    34     -41.047  -2.652   5.233  1.00 36.38           O
ATOM    245  N   VAL    35     -40.500  -3.074   3.079  1.00 92.44           N
ATOM    246  CA  VAL    35     -41.015  -4.420   3.083  1.00 92.44           C
ATOM    247  CB  VAL    35     -41.153  -5.020   1.712  1.00 92.44           C
ATOM    248  CG1 VAL    35     -39.757  -5.231   1.109  1.00 92.44           C
ATOM    249  CG2 VAL    35     -41.969  -6.319   1.833  1.00 92.44           C
ATOM    250  C   VAL    35     -40.143  -5.334   3.894  1.00 92.44           C
ATOM    251  O   VAL    35     -40.639  -6.181   4.637  1.00 92.44           O
ATOM    252  N   ALA    36     -38.809  -5.185   3.783  1.00 33.34           N
ATOM    253  CA  ALA    36     -37.932  -6.065   4.495  1.00 33.34           C
ATOM    254  CB  ALA    36     -36.446  -5.716   4.299  1.00 33.34           C
ATOM    255  C   ALA    36     -38.245  -5.920   5.951  1.00 33.34           C
ATOM    256  O   ALA    36     -38.273  -6.906   6.685  1.00 33.34           O
ATOM    257  N   SER    37     -38.490  -4.678   6.408  1.00 35.97           N
ATOM    258  CA  SER    37     -38.780  -4.465   7.797  1.00 35.97           C
ATOM    259  CB  SER    37     -38.848  -2.975   8.189  1.00 35.97           C
ATOM    260  OG  SER    37     -39.937  -2.339   7.538  1.00 35.97           O
ATOM    261  C   SER    37     -40.098  -5.095   8.166  1.00 35.97           C
ATOM    262  O   SER    37     -40.227  -5.721   9.216  1.00 35.97           O
ATOM    263  N   ASP    38     -41.128  -4.940   7.315  1.00 53.15           N
ATOM    264  CA  ASP    38     -42.444  -5.443   7.612  1.00 53.15           C
ATOM    265  CB  ASP    38     -43.508  -4.940   6.624  1.00 53.15           C
ATOM    266  CG  ASP    38     -43.685  -3.447   6.871  1.00 53.15           C
ATOM    267  OD1 ASP    38     -43.101  -2.937   7.862  1.00 53.15           O
ATOM    268  OD2 ASP    38     -44.402  -2.796   6.064  1.00 53.15           O
ATOM    269  C   ASP    38     -42.464  -6.933   7.588  1.00 53.15           C
ATOM    270  O   ASP    38     -43.226  -7.547   8.329  1.00 53.15           O
ATOM    271  N   LEU    39     -41.660  -7.563   6.712  1.00 60.19           N
ATOM    272  CA  LEU    39     -41.663  -8.994   6.621  1.00 60.19           C
ATOM    273  CB  LEU    39     -40.687  -9.509   5.549  1.00 60.19           C
ATOM    274  CG  LEU    39     -40.997  -9.000   4.129  1.00 60.19           C
ATOM    275  CD1 LEU    39     -39.986  -9.553   3.112  1.00 60.19           C
ATOM    276  CD2 LEU    39     -42.453  -9.284   3.728  1.00 60.19           C
ATOM    277  C   LEU    39     -41.198  -9.548   7.935  1.00 60.19           C
ATOM    278  O   LEU    39     -41.811 -10.466   8.478  1.00 60.19           O
ATOM    279  N   PHE    40     -40.109  -8.984   8.503  1.00 70.30           N
ATOM    280  CA  PHE    40     -39.576  -9.561   9.703  1.00 70.30           C
ATOM    281  CB  PHE    40     -38.190  -9.040  10.161  1.00 70.30           C
ATOM    282  CG  PHE    40     -38.232  -7.656  10.715  1.00 70.30           C
ATOM    283  CD1 PHE    40     -38.698  -7.422  11.990  1.00 70.30           C
ATOM    284  CD2 PHE    40     -37.754  -6.595   9.984  1.00 70.30           C
ATOM    285  CE1 PHE    40     -38.729  -6.152  12.513  1.00 70.30           C
ATOM    286  CE2 PHE    40     -37.782  -5.321  10.501  1.00 70.30           C
ATOM    287  CZ  PHE    40     -38.273  -5.096  11.765  1.00 70.30           C
ATOM    288  C   PHE    40     -40.548  -9.391  10.830  1.00 70.30           C
ATOM    289  O   PHE    40     -40.720 -10.289  11.652  1.00 70.30           O
ATOM    290  N   SER    41     -41.207  -8.223  10.909  1.00 79.54           N
ATOM    291  CA  SER    41     -42.143  -7.960  11.963  1.00 79.54           C
ATOM    292  CB  SER    41     -42.828  -6.603  11.760  1.00 79.54           C
ATOM    293  OG  SER    41     -43.902  -6.468  12.673  1.00 79.54           O
ATOM    294  C   SER    41     -43.203  -9.011  11.912  1.00 79.54           C
ATOM    295  O   SER    41     -43.628  -9.526  12.946  1.00 79.54           O
ATOM    296  N   ALA    42     -43.656  -9.349  10.692  1.00 36.20           N
ATOM    297  CA  ALA    42     -44.664 -10.345  10.491  1.00 36.20           C
ATOM    298  CB  ALA    42     -45.065 -10.490   9.013  1.00 36.20           C
ATOM    299  C   ALA    42     -44.127 -11.669  10.944  1.00 36.20           C
ATOM    300  O   ALA    42     -44.854 -12.483  11.508  1.00 36.20           O
ATOM    301  N   ALA    43     -42.839 -11.940  10.666  1.00 31.49           N
ATOM    302  CA  ALA    43     -42.228 -13.174  11.069  1.00 31.49           C
ATOM    303  CB  ALA    43     -40.788 -13.322  10.549  1.00 31.49           C
ATOM    304  C   ALA    43     -42.170 -13.234  12.564  1.00 31.49           C
ATOM    305  O   ALA    43     -42.415 -14.278  13.165  1.00 31.49           O
ATOM    306  N   SER    44     -41.853 -12.094  13.202  1.00 80.54           N
ATOM    307  CA  SER    44     -41.657 -12.043  14.620  1.00 80.54           C
ATOM    308  CB  SER    44     -41.250 -10.645  15.116  1.00 80.54           C
ATOM    309  OG  SER    44     -41.072 -10.663  16.525  1.00 80.54           O
ATOM    310  C   SER    44     -42.918 -12.423  15.343  1.00 80.54           C
ATOM    311  O   SER    44     -42.855 -13.046  16.399  1.00 80.54           O
ATOM    312  N   ALA    45     -44.095 -12.015  14.834  1.00 41.32           N
ATOM    313  CA  ALA    45     -45.341 -12.340  15.475  1.00 41.32           C
ATOM    314  CB  ALA    45     -46.539 -11.617  14.841  1.00 41.32           C
ATOM    315  C   ALA    45     -45.610 -13.809  15.380  1.00 41.32           C
ATOM    316  O   ALA    45     -46.033 -14.429  16.354  1.00 41.32           O
ATOM    317  N   PHE    46     -45.370 -14.407  14.196  1.00 48.76           N
ATOM    318  CA  PHE    46     -45.641 -15.801  14.005  1.00 48.76           C
ATOM    319  CB  PHE    46     -45.345 -16.308  12.581  1.00 48.76           C
ATOM    320  CG  PHE    46     -46.455 -15.900  11.674  1.00 48.76           C
ATOM    321  CD1 PHE    46     -46.485 -14.654  11.092  1.00 48.76           C
ATOM    322  CD2 PHE    46     -47.471 -16.789  11.401  1.00 48.76           C
ATOM    323  CE1 PHE    46     -47.517 -14.299  10.255  1.00 48.76           C
ATOM    324  CE2 PHE    46     -48.505 -16.439  10.566  1.00 48.76           C
ATOM    325  CZ  PHE    46     -48.528 -15.191   9.991  1.00 48.76           C
ATOM    326  C   PHE    46     -44.782 -16.591  14.932  1.00 48.76           C
ATOM    327  O   PHE    46     -45.254 -17.496  15.618  1.00 48.76           O
ATOM    328  N   GLN    47     -43.493 -16.231  15.015  1.00102.20           N
ATOM    329  CA  GLN    47     -42.587 -16.971  15.833  1.00102.20           C
ATOM    330  CB  GLN    47     -41.139 -16.444  15.786  1.00102.20           C
ATOM    331  CG  GLN    47     -40.960 -15.017  16.298  1.00102.20           C
ATOM    332  CD  GLN    47     -39.489 -14.648  16.181  1.00102.20           C
ATOM    333  OE1 GLN    47     -38.652 -15.133  16.939  1.00102.20           O
ATOM    334  NE2 GLN    47     -39.158 -13.766  15.199  1.00102.20           N
ATOM    335  C   GLN    47     -43.100 -16.932  17.232  1.00102.20           C
ATOM    336  O   GLN    47     -42.849 -17.853  18.004  1.00102.20           O
ATOM    337  N   SER    48     -43.784 -15.839  17.610  1.00 98.42           N
ATOM    338  CA  SER    48     -44.335 -15.701  18.927  1.00 98.42           C
ATOM    339  CB  SER    48     -44.917 -14.300  19.178  1.00 98.42           C
ATOM    340  OG  SER    48     -43.888 -13.325  19.106  1.00 98.42           O
ATOM    341  C   SER    48     -45.446 -16.687  19.165  1.00 98.42           C
ATOM    342  O   SER    48     -45.426 -17.398  20.165  1.00 98.42           O
ATOM    343  N   VAL    49     -46.454 -16.733  18.263  1.00 51.67           N
ATOM    344  CA  VAL    49     -47.640 -17.539  18.423  1.00 51.67           C
ATOM    345  CB  VAL    49     -48.688 -17.216  17.399  1.00 51.67           C
ATOM    346  CG1 VAL    49     -49.872 -18.182  17.583  1.00 51.67           C
ATOM    347  CG2 VAL    49     -49.061 -15.731  17.536  1.00 51.67           C
ATOM    348  C   VAL    49     -47.377 -19.017  18.334  1.00 51.67           C
ATOM    349  O   VAL    49     -47.836 -19.784  19.178  1.00 51.67           O
ATOM    350  N   VAL    50     -46.642 -19.468  17.301  1.00 92.60           N
ATOM    351  CA  VAL    50     -46.395 -20.870  17.137  1.00 92.60           C
ATOM    352  CB  VAL    50     -45.621 -21.187  15.891  1.00 92.60           C
ATOM    353  CG1 VAL    50     -44.234 -20.531  15.996  1.00 92.60           C
ATOM    354  CG2 VAL    50     -45.574 -22.716  15.726  1.00 92.60           C
ATOM    355  C   VAL    50     -45.589 -21.340  18.301  1.00 92.60           C
ATOM    356  O   VAL    50     -45.751 -22.469  18.757  1.00 92.60           O
ATOM    357  N   TRP    51     -44.675 -20.483  18.789  1.00148.02           N
ATOM    358  CA  TRP    51     -43.800 -20.826  19.870  1.00148.02           C
ATOM    359  CB  TRP    51     -42.695 -19.785  20.124  1.00148.02           C
ATOM    360  CG  TRP    51     -41.662 -20.246  21.126  1.00148.02           C
ATOM    361  CD2 TRP    51     -40.630 -21.198  20.819  1.00148.02           C
ATOM    362  CD1 TRP    51     -41.508 -19.923  22.443  1.00148.02           C
ATOM    363  NE1 TRP    51     -40.441 -20.610  22.974  1.00148.02           N
ATOM    364  CE2 TRP    51     -39.893 -21.401  21.985  1.00148.02           C
ATOM    365  CE3 TRP    51     -40.327 -21.856  19.660  1.00148.02           C
ATOM    366  CZ2 TRP    51     -38.837 -22.267  22.010  1.00148.02           C
ATOM    367  CZ3 TRP    51     -39.257 -22.724  19.687  1.00148.02           C
ATOM    368  CH2 TRP    51     -38.528 -22.925  20.840  1.00148.02           C
ATOM    369  C   TRP    51     -44.585 -21.022  21.132  1.00148.02           C
ATOM    370  O   TRP    51     -44.248 -21.896  21.927  1.00148.02           O
ATOM    371  N   GLY    52     -45.592 -20.161  21.387  1.00 39.27           N
ATOM    372  CA  GLY    52     -46.466 -20.248  22.529  1.00 39.27           C
ATOM    373  C   GLY    52     -47.389 -21.419  22.380  1.00 39.27           C
ATOM    374  O   GLY    52     -47.738 -22.069  23.363  1.00 39.27           O
ATOM    375  N   LEU    53     -47.844 -21.686  21.139  1.00100.83           N
ATOM    376  CA  LEU    53     -48.791 -22.729  20.881  1.00100.83           C
ATOM    377  CB  LEU    53     -49.177 -22.806  19.384  1.00100.83           C
ATOM    378  CG  LEU    53     -50.342 -23.756  19.000  1.00100.83           C
ATOM    379  CD1 LEU    53     -50.593 -23.705  17.484  1.00100.83           C
ATOM    380  CD2 LEU    53     -50.152 -25.206  19.483  1.00100.83           C
ATOM    381  C   LEU    53     -48.162 -24.023  21.280  1.00100.83           C
ATOM    382  O   LEU    53     -48.769 -24.823  21.989  1.00100.83           O
ATOM    383  N   THR    54     -46.914 -24.256  20.842  1.00 41.00           N
ATOM    384  CA  THR    54     -46.245 -25.482  21.140  1.00 41.00           C
ATOM    385  CB  THR    54     -44.910 -25.590  20.466  1.00 41.00           C
ATOM    386  OG1 THR    54     -45.069 -25.479  19.059  1.00 41.00           O
ATOM    387  CG2 THR    54     -44.284 -26.949  20.822  1.00 41.00           C
ATOM    388  C   THR    54     -46.018 -25.589  22.620  1.00 41.00           C
ATOM    389  O   THR    54     -46.280 -26.630  23.220  1.00 41.00           O
ATOM    390  N   VAL    55     -45.538 -24.500  23.253  1.00104.86           N
ATOM    391  CA  VAL    55     -45.189 -24.541  24.645  1.00104.86           C
ATOM    392  CB  VAL    55     -44.532 -23.277  25.130  1.00104.86           C
ATOM    393  CG1 VAL    55     -43.193 -23.116  24.390  1.00104.86           C
ATOM    394  CG2 VAL    55     -45.494 -22.092  24.940  1.00104.86           C
ATOM    395  C   VAL    55     -46.393 -24.814  25.505  1.00104.86           C
ATOM    396  O   VAL    55     -46.350 -25.685  26.373  1.00104.86           O
ATOM    397  N   GLY    56     -47.490 -24.060  25.287  1.00 60.19           N
ATOM    398  CA  GLY    56     -48.735 -24.157  26.006  1.00 60.19           C
ATOM    399  C   GLY    56     -49.421 -25.444  25.661  1.00 60.19           C
ATOM    400  O   GLY    56     -50.129 -26.015  26.489  1.00 60.19           O
ATOM    401  N   SER    57     -49.215 -25.937  24.421  1.00169.65           N
ATOM    402  CA  SER    57     -49.895 -27.104  23.931  1.00169.65           C
ATOM    403  CB  SER    57     -49.546 -28.391  24.697  1.00169.65           C
ATOM    404  OG  SER    57     -50.267 -29.489  24.156  1.00169.65           O
ATOM    405  C   SER    57     -51.376 -26.910  24.003  1.00169.65           C
ATOM    406  O   SER    57     -52.065 -27.554  24.793  1.00169.65           O
ATOM    407  N   TRP    58     -51.898 -25.985  23.170  1.00100.18           N
ATOM    408  CA  TRP    58     -53.299 -25.679  23.153  1.00100.18           C
ATOM    409  CB  TRP    58     -53.658 -24.609  22.109  1.00100.18           C
ATOM    410  CG  TRP    58     -53.094 -23.245  22.422  1.00100.18           C
ATOM    411  CD2 TRP    58     -53.016 -22.168  21.475  1.00100.18           C
ATOM    412  CD1 TRP    58     -52.558 -22.779  23.585  1.00100.18           C
ATOM    413  NE1 TRP    58     -52.148 -21.477  23.425  1.00100.18           N
ATOM    414  CE2 TRP    58     -52.426 -21.089  22.130  1.00100.18           C
ATOM    415  CE3 TRP    58     -53.402 -22.087  20.167  1.00100.18           C
ATOM    416  CZ2 TRP    58     -52.210 -19.905  21.483  1.00100.18           C
ATOM    417  CZ3 TRP    58     -53.187 -20.891  19.519  1.00100.18           C
ATOM    418  CH2 TRP    58     -52.603 -19.822  20.165  1.00100.18           C
ATOM    419  C   TRP    58     -54.095 -26.909  22.806  1.00100.18           C
ATOM    420  O   TRP    58     -54.949 -27.362  23.566  1.00100.18           O
ATOM    421  N   ILE    59     -53.810 -27.449  21.613  1.00190.76           N
ATOM    422  CA  ILE    59     -54.362 -28.581  20.924  1.00190.76           C
ATOM    423  CB  ILE    59     -54.292 -28.376  19.433  1.00190.76           C
ATOM    424  CG2 ILE    59     -53.010 -27.612  19.111  1.00190.76           C
ATOM    425  CG1 ILE    59     -54.635 -29.626  18.614  1.00190.76           C
ATOM    426  CD1 ILE    59     -54.902 -29.304  17.146  1.00190.76           C
ATOM    427  C   ILE    59     -53.933 -29.927  21.442  1.00190.76           C
ATOM    428  O   ILE    59     -54.461 -30.941  21.001  1.00190.76           O
ATOM    429  N   GLY    60     -52.877 -30.030  22.268  1.00 41.51           N
ATOM    430  CA  GLY    60     -52.554 -31.345  22.760  1.00 41.51           C
ATOM    431  C   GLY    60     -51.575 -31.938  21.801  1.00 41.51           C
ATOM    432  O   GLY    60     -50.700 -31.245  21.286  1.00 41.51           O
ATOM    433  N   SER    61     -51.692 -33.251  21.539  1.00 75.81           N
ATOM    434  CA  SER    61     -50.749 -33.905  20.684  1.00 75.81           C
ATOM    435  CB  SER    61     -51.015 -35.412  20.553  1.00 75.81           C
ATOM    436  OG  SER    61     -50.048 -36.003  19.698  1.00 75.81           O
ATOM    437  C   SER    61     -50.832 -33.304  19.311  1.00 75.81           C
ATOM    438  O   SER    61     -49.850 -33.326  18.570  1.00 75.81           O
ATOM    439  N   SER    62     -52.016 -32.771  18.943  1.00 93.61           N
ATOM    440  CA  SER    62     -52.266 -32.207  17.641  1.00 93.61           C
ATOM    441  CB  SER    62     -53.762 -32.120  17.294  1.00 93.61           C
ATOM    442  OG  SER    62     -53.922 -31.631  15.971  1.00 93.61           O
ATOM    443  C   SER    62     -51.682 -30.834  17.513  1.00 93.61           C
ATOM    444  O   SER    62     -51.790 -30.222  16.452  1.00 93.61           O
ATOM    445  N   ALA    63     -51.036 -30.309  18.569  1.00 45.13           N
ATOM    446  CA  ALA    63     -50.502 -28.975  18.514  1.00 45.13           C
ATOM    447  CB  ALA    63     -49.720 -28.592  19.782  1.00 45.13           C
ATOM    448  C   ALA    63     -49.564 -28.882  17.363  1.00 45.13           C
ATOM    449  O   ALA    63     -49.506 -27.867  16.668  1.00 45.13           O
ATOM    450  N   GLY    64     -48.825 -29.969  17.117  1.00 35.31           N
ATOM    451  CA  GLY    64     -47.835 -29.964  16.087  1.00 35.31           C
ATOM    452  C   GLY    64     -48.481 -29.652  14.774  1.00 35.31           C
ATOM    453  O   GLY    64     -47.909 -28.929  13.959  1.00 35.31           O
ATOM    454  N   LEU    65     -49.711 -30.149  14.549  1.00108.75           N
ATOM    455  CA  LEU    65     -50.328 -30.019  13.260  1.00108.75           C
ATOM    456  CB  LEU    65     -51.763 -30.576  13.228  1.00108.75           C
ATOM    457  CG  LEU    65     -51.845 -32.084  13.532  1.00108.75           C
ATOM    458  CD1 LEU    65     -53.287 -32.605  13.412  1.00108.75           C
ATOM    459  CD2 LEU    65     -50.844 -32.877  12.677  1.00108.75           C
ATOM    460  C   LEU    65     -50.403 -28.571  12.878  1.00108.75           C
ATOM    461  O   LEU    65     -50.158 -28.232  11.723  1.00108.75           O
ATOM    462  N   MET    66     -50.764 -27.677  13.818  1.00130.50           N
ATOM    463  CA  MET    66     -50.853 -26.279  13.490  1.00130.50           C
ATOM    464  CB  MET    66     -51.454 -25.435  14.626  1.00130.50           C
ATOM    465  CG  MET    66     -52.979 -25.529  14.723  1.00130.50           C
ATOM    466  SD  MET    66     -53.632 -27.168  15.159  1.00130.50           S
ATOM    467  CE  MET    66     -53.769 -27.729  13.437  1.00130.50           C
ATOM    468  C   MET    66     -49.504 -25.714  13.163  1.00130.50           C
ATOM    469  O   MET    66     -49.363 -24.930  12.225  1.00130.50           O
ATOM    470  N   VAL    67     -48.465 -26.095  13.928  1.00 32.56           N
ATOM    471  CA  VAL    67     -47.162 -25.545  13.681  1.00 32.56           C
ATOM    472  CB  VAL    67     -46.120 -26.079  14.619  1.00 32.56           C
ATOM    473  CG1 VAL    67     -44.749 -25.540  14.177  1.00 32.56           C
ATOM    474  CG2 VAL    67     -46.508 -25.693  16.057  1.00 32.56           C
ATOM    475  C   VAL    67     -46.762 -25.945  12.302  1.00 32.56           C
ATOM    476  O   VAL    67     -46.214 -25.149  11.539  1.00 32.56           O
ATOM    477  N   ALA    68     -47.055 -27.204  11.939  1.00 29.75           N
ATOM    478  CA  ALA    68     -46.660 -27.701  10.658  1.00 29.75           C
ATOM    479  CB  ALA    68     -47.097 -29.157  10.426  1.00 29.75           C
ATOM    480  C   ALA    68     -47.307 -26.864   9.599  1.00 29.75           C
ATOM    481  O   ALA    68     -46.661 -26.461   8.633  1.00 29.75           O
ATOM    482  N   ALA    69     -48.598 -26.538   9.780  1.00 33.22           N
ATOM    483  CA  ALA    69     -49.317 -25.828   8.763  1.00 33.22           C
ATOM    484  CB  ALA    69     -50.782 -25.571   9.149  1.00 33.22           C
ATOM    485  C   ALA    69     -48.675 -24.491   8.524  1.00 33.22           C
ATOM    486  O   ALA    69     -48.524 -24.061   7.382  1.00 33.22           O
ATOM    487  N   ALA    70     -48.275 -23.805   9.607  1.00 52.65           N
ATOM    488  CA  ALA    70     -47.721 -22.477   9.565  1.00 52.65           C
ATOM    489  CB  ALA    70     -47.527 -21.875  10.968  1.00 52.65           C
ATOM    490  C   ALA    70     -46.392 -22.410   8.864  1.00 52.65           C
ATOM    491  O   ALA    70     -46.078 -21.403   8.232  1.00 52.65           O
ATOM    492  N   SER    71     -45.576 -23.476   8.955  1.00 95.87           N
ATOM    493  CA  SER    71     -44.197 -23.446   8.537  1.00 95.87           C
ATOM    494  CB  SER    71     -43.514 -24.819   8.652  1.00 95.87           C
ATOM    495  OG  SER    71     -42.162 -24.729   8.226  1.00 95.87           O
ATOM    496  C   SER    71     -43.973 -22.959   7.130  1.00 95.87           C
ATOM    497  O   SER    71     -43.072 -22.143   6.938  1.00 95.87           O
ATOM    498  N   PRO    72     -44.699 -23.360   6.124  1.00 82.51           N
ATOM    499  CA  PRO    72     -44.346 -22.934   4.793  1.00 82.51           C
ATOM    500  CD  PRO    72     -45.411 -24.628   6.125  1.00 82.51           C
ATOM    501  CB  PRO    72     -45.276 -23.712   3.865  1.00 82.51           C
ATOM    502  CG  PRO    72     -45.543 -25.018   4.642  1.00 82.51           C
ATOM    503  C   PRO    72     -44.364 -21.447   4.615  1.00 82.51           C
ATOM    504  O   PRO    72     -43.556 -20.941   3.836  1.00 82.51           O
ATOM    505  N   TYR    73     -45.307 -20.747   5.275  1.00 68.62           N
ATOM    506  CA  TYR    73     -45.443 -19.317   5.236  1.00 68.62           C
ATOM    507  CB  TYR    73     -46.794 -18.861   5.816  1.00 68.62           C
ATOM    508  CG  TYR    73     -46.857 -17.372   5.796  1.00 68.62           C
ATOM    509  CD1 TYR    73     -46.362 -16.637   6.848  1.00 68.62           C
ATOM    510  CD2 TYR    73     -47.414 -16.712   4.725  1.00 68.62           C
ATOM    511  CE1 TYR    73     -46.421 -15.263   6.832  1.00 68.62           C
ATOM    512  CE2 TYR    73     -47.477 -15.340   4.704  1.00 68.62           C
ATOM    513  CZ  TYR    73     -46.980 -14.613   5.759  1.00 68.62           C
ATOM    514  OH  TYR    73     -47.044 -13.204   5.739  1.00 68.62           O
ATOM    515  C   TYR    73     -44.362 -18.651   6.041  1.00 68.62           C
ATOM    516  O   TYR    73     -43.819 -17.623   5.639  1.00 68.62           O
ATOM    517  N   VAL    74     -44.048 -19.203   7.232  1.00 35.68           N
ATOM    518  CA  VAL    74     -43.072 -18.614   8.106  1.00 35.68           C
ATOM    519  CB  VAL    74     -42.929 -19.354   9.404  1.00 35.68           C
ATOM    520  CG1 VAL    74     -41.793 -18.700  10.210  1.00 35.68           C
ATOM    521  CG2 VAL    74     -44.287 -19.353  10.126  1.00 35.68           C
ATOM    522  C   VAL    74     -41.736 -18.637   7.438  1.00 35.68           C
ATOM    523  O   VAL    74     -40.974 -17.678   7.532  1.00 35.68           O
ATOM    524  N   ALA    75     -41.413 -19.747   6.750  1.00 29.82           N
ATOM    525  CA  ALA    75     -40.131 -19.863   6.117  1.00 29.82           C
ATOM    526  CB  ALA    75     -39.935 -21.221   5.420  1.00 29.82           C
ATOM    527  C   ALA    75     -40.004 -18.797   5.077  1.00 29.82           C
ATOM    528  O   ALA    75     -38.973 -18.134   4.968  1.00 29.82           O
ATOM    529  N   TRP    76     -41.081 -18.581   4.307  1.00 62.47           N
ATOM    530  CA  TRP    76     -41.065 -17.638   3.230  1.00 62.47           C
ATOM    531  CB  TRP    76     -42.398 -17.594   2.465  1.00 62.47           C
ATOM    532  CG  TRP    76     -42.434 -16.559   1.370  1.00 62.47           C
ATOM    533  CD2 TRP    76     -42.948 -15.229   1.545  1.00 62.47           C
ATOM    534  CD1 TRP    76     -42.026 -16.649   0.071  1.00 62.47           C
ATOM    535  NE1 TRP    76     -42.254 -15.457  -0.575  1.00 62.47           N
ATOM    536  CE2 TRP    76     -42.822 -14.574   0.321  1.00 62.47           C
ATOM    537  CE3 TRP    76     -43.487 -14.608   2.635  1.00 62.47           C
ATOM    538  CZ2 TRP    76     -43.234 -13.280   0.170  1.00 62.47           C
ATOM    539  CZ3 TRP    76     -43.896 -13.301   2.481  1.00 62.47           C
ATOM    540  CH2 TRP    76     -43.771 -12.649   1.271  1.00 62.47           C
ATOM    541  C   TRP    76     -40.809 -16.272   3.781  1.00 62.47           C
ATOM    542  O   TRP    76     -40.089 -15.481   3.174  1.00 62.47           O
ATOM    543  N   MET    77     -41.405 -15.957   4.946  1.00150.73           N
ATOM    544  CA  MET    77     -41.294 -14.637   5.497  1.00150.73           C
ATOM    545  CB  MET    77     -42.058 -14.486   6.822  1.00150.73           C
ATOM    546  CG  MET    77     -42.211 -13.034   7.279  1.00150.73           C
ATOM    547  SD  MET    77     -43.436 -12.077   6.337  1.00150.73           S
ATOM    548  CE  MET    77     -42.477 -12.028   4.796  1.00150.73           C
ATOM    549  C   MET    77     -39.860 -14.307   5.781  1.00150.73           C
ATOM    550  O   MET    77     -39.361 -13.261   5.369  1.00150.73           O
ATOM    551  N   SER    78     -39.144 -15.213   6.466  1.00 81.97           N
ATOM    552  CA  SER    78     -37.786 -14.965   6.856  1.00 81.97           C
ATOM    553  CB  SER    78     -37.233 -16.095   7.736  1.00 81.97           C
ATOM    554  OG  SER    78     -35.891 -15.810   8.090  1.00 81.97           O
ATOM    555  C   SER    78     -36.913 -14.878   5.645  1.00 81.97           C
ATOM    556  O   SER    78     -36.043 -14.014   5.554  1.00 81.97           O
ATOM    557  N   VAL    79     -37.121 -15.786   4.675  1.00 36.67           N
ATOM    558  CA  VAL    79     -36.285 -15.818   3.511  1.00 36.67           C
ATOM    559  CB  VAL    79     -36.595 -16.977   2.610  1.00 36.67           C
ATOM    560  CG1 VAL    79     -35.703 -16.875   1.362  1.00 36.67           C
ATOM    561  CG2 VAL    79     -36.414 -18.283   3.404  1.00 36.67           C
ATOM    562  C   VAL    79     -36.462 -14.562   2.711  1.00 36.67           C
ATOM    563  O   VAL    79     -35.489 -13.970   2.247  1.00 36.67           O
ATOM    564  N   THR    80     -37.721 -14.124   2.530  1.00 49.09           N
ATOM    565  CA  THR    80     -38.041 -12.989   1.709  1.00 49.09           C
ATOM    566  CB  THR    80     -39.514 -12.829   1.500  1.00 49.09           C
ATOM    567  OG1 THR    80     -40.045 -14.007   0.911  1.00 49.09           O
ATOM    568  CG2 THR    80     -39.740 -11.627   0.566  1.00 49.09           C
ATOM    569  C   THR    80     -37.523 -11.719   2.318  1.00 49.09           C
ATOM    570  O   THR    80     -37.095 -10.815   1.603  1.00 49.09           O
ATOM    571  N   ALA    81     -37.547 -11.604   3.658  1.00 31.67           N
ATOM    572  CA  ALA    81     -37.130 -10.373   4.268  1.00 31.67           C
ATOM    573  CB  ALA    81     -37.164 -10.433   5.806  1.00 31.67           C
ATOM    574  C   ALA    81     -35.714 -10.105   3.869  1.00 31.67           C
ATOM    575  O   ALA    81     -35.358  -8.979   3.522  1.00 31.67           O
ATOM    576  N   GLY    82     -34.867 -11.147   3.887  1.00 25.19           N
ATOM    577  CA  GLY    82     -33.489 -10.968   3.542  1.00 25.19           C
ATOM    578  C   GLY    82     -33.422 -10.514   2.125  1.00 25.19           C
ATOM    579  O   GLY    82     -32.580  -9.696   1.755  1.00 25.19           O
ATOM    580  N   GLN    83     -34.320 -11.061   1.291  1.00 67.18           N
ATOM    581  CA  GLN    83     -34.338 -10.770  -0.108  1.00 67.18           C
ATOM    582  CB  GLN    83     -35.432 -11.587  -0.794  1.00 67.18           C
ATOM    583  CG  GLN    83     -35.448 -11.503  -2.310  1.00 67.18           C
ATOM    584  CD  GLN    83     -36.324 -12.671  -2.704  1.00 67.18           C
ATOM    585  OE1 GLN    83     -37.549 -12.589  -2.672  1.00 67.18           O
ATOM    586  NE2 GLN    83     -35.671 -13.819  -3.016  1.00 67.18           N
ATOM    587  C   GLN    83     -34.609  -9.307  -0.328  1.00 67.18           C
ATOM    588  O   GLN    83     -33.935  -8.665  -1.133  1.00 67.18           O
ATOM    589  N   ALA    84     -35.603  -8.742   0.388  1.00 37.39           N
ATOM    590  CA  ALA    84     -35.995  -7.362   0.240  1.00 37.39           C
ATOM    591  CB  ALA    84     -37.261  -7.022   1.044  1.00 37.39           C
ATOM    592  C   ALA    84     -34.909  -6.440   0.704  1.00 37.39           C
ATOM    593  O   ALA    84     -34.636  -5.411   0.088  1.00 37.39           O
ATOM    594  N   GLU    85     -34.257  -6.773   1.828  1.00102.67           N
ATOM    595  CA  GLU    85     -33.229  -5.904   2.312  1.00102.67           C
ATOM    596  CB  GLU    85     -32.603  -6.383   3.633  1.00102.67           C
ATOM    597  CG  GLU    85     -31.799  -5.291   4.342  1.00102.67           C
ATOM    598  CD  GLU    85     -32.798  -4.300   4.923  1.00102.67           C
ATOM    599  OE1 GLU    85     -33.858  -4.759   5.427  1.00102.67           O
ATOM    600  OE2 GLU    85     -32.522  -3.071   4.866  1.00102.67           O
ATOM    601  C   GLU    85     -32.160  -5.876   1.270  1.00102.67           C
ATOM    602  O   GLU    85     -31.514  -4.851   1.053  1.00102.67           O
ATOM    603  N   LEU    86     -31.936  -7.024   0.605  1.00142.72           N
ATOM    604  CA  LEU    86     -30.924  -7.094  -0.407  1.00142.72           C
ATOM    605  CB  LEU    86     -30.714  -8.514  -0.956  1.00142.72           C
ATOM    606  CG  LEU    86     -30.124  -9.480   0.088  1.00142.72           C
ATOM    607  CD1 LEU    86     -29.840 -10.858  -0.527  1.00142.72           C
ATOM    608  CD2 LEU    86     -28.891  -8.869   0.774  1.00142.72           C
ATOM    609  C   LEU    86     -31.277  -6.196  -1.554  1.00142.72           C
ATOM    610  O   LEU    86     -30.428  -5.460  -2.056  1.00142.72           O
ATOM    611  N   THR    87     -32.545  -6.213  -1.999  1.00122.38           N
ATOM    612  CA  THR    87     -32.914  -5.378  -3.107  1.00122.38           C
ATOM    613  CB  THR    87     -34.292  -5.653  -3.651  1.00122.38           C
ATOM    614  OG1 THR    87     -34.570  -4.783  -4.738  1.00122.38           O
ATOM    615  CG2 THR    87     -35.343  -5.522  -2.546  1.00122.38           C
ATOM    616  C   THR    87     -32.787  -3.949  -2.696  1.00122.38           C
ATOM    617  O   THR    87     -32.478  -3.094  -3.523  1.00122.38           O
ATOM    618  N   ALA    88     -33.034  -3.644  -1.407  1.00 36.40           N
ATOM    619  CA  ALA    88     -32.932  -2.286  -0.956  1.00 36.40           C
ATOM    620  CB  ALA    88     -33.269  -2.131   0.538  1.00 36.40           C
ATOM    621  C   ALA    88     -31.517  -1.804  -1.150  1.00 36.40           C
ATOM    622  O   ALA    88     -31.279  -0.713  -1.664  1.00 36.40           O
ATOM    623  N   ALA    89     -30.523  -2.613  -0.750  1.00 49.30           N
ATOM    624  CA  ALA    89     -29.146  -2.227  -0.903  1.00 49.30           C
ATOM    625  CB  ALA    89     -28.166  -3.219  -0.252  1.00 49.30           C
ATOM    626  C   ALA    89     -28.800  -2.154  -2.363  1.00 49.30           C
ATOM    627  O   ALA    89     -27.985  -1.333  -2.776  1.00 49.30           O
ATOM    628  N   GLN    90     -29.364  -3.073  -3.167  1.00 80.41           N
ATOM    629  CA  GLN    90     -29.092  -3.190  -4.579  1.00 80.41           C
ATOM    630  CB  GLN    90     -29.705  -4.466  -5.179  1.00 80.41           C
ATOM    631  CG  GLN    90     -29.174  -5.731  -4.515  1.00 80.41           C
ATOM    632  CD  GLN    90     -27.676  -5.747  -4.741  1.00 80.41           C
ATOM    633  OE1 GLN    90     -26.937  -6.409  -4.017  1.00 80.41           O
ATOM    634  NE2 GLN    90     -27.215  -5.003  -5.781  1.00 80.41           N
ATOM    635  C   GLN    90     -29.666  -2.052  -5.338  1.00 80.41           C
ATOM    636  O   GLN    90     -29.087  -1.593  -6.320  1.00 80.41           O
ATOM    637  N   VAL    91     -30.866  -1.603  -4.952  1.00135.54           N
ATOM    638  CA  VAL    91     -31.399  -0.504  -5.674  1.00135.54           C
ATOM    639  CB  VAL    91     -32.817  -0.240  -5.342  1.00135.54           C
ATOM    640  CG1 VAL    91     -33.693  -1.304  -6.031  1.00135.54           C
ATOM    641  CG2 VAL    91     -32.890  -0.406  -3.838  1.00135.54           C
ATOM    642  C   VAL    91     -30.508   0.668  -5.442  1.00135.54           C
ATOM    643  O   VAL    91     -30.215   1.375  -6.392  1.00135.54           O
ATOM    644  N   ARG    92     -30.025   0.903  -4.205  1.00146.28           N
ATOM    645  CA  ARG    92     -29.179   2.041  -3.945  1.00146.28           C
ATOM    646  CB  ARG    92     -28.901   2.281  -2.453  1.00146.28           C
ATOM    647  CG  ARG    92     -28.012   3.505  -2.221  1.00146.28           C
ATOM    648  CD  ARG    92     -27.602   3.702  -0.763  1.00146.28           C
ATOM    649  NE  ARG    92     -28.824   4.058   0.010  1.00146.28           N
ATOM    650  CZ  ARG    92     -28.903   3.733   1.333  1.00146.28           C
ATOM    651  NH1 ARG    92     -27.880   3.054   1.928  1.00146.28           N
ATOM    652  NH2 ARG    92     -30.005   4.074   2.061  1.00146.28           N
ATOM    653  C   ARG    92     -27.849   1.897  -4.621  1.00146.28           C
ATOM    654  O   ARG    92     -27.320   2.867  -5.162  1.00146.28           O
ATOM    655  N   VAL    93     -27.264   0.682  -4.611  1.00 97.37           N
ATOM    656  CA  VAL    93     -25.983   0.495  -5.229  1.00 97.37           C
ATOM    657  CB  VAL    93     -25.471  -0.920  -5.160  1.00 97.37           C
ATOM    658  CG1 VAL    93     -26.384  -1.835  -5.987  1.00 97.37           C
ATOM    659  CG2 VAL    93     -24.013  -0.932  -5.651  1.00 97.37           C
ATOM    660  C   VAL    93     -26.170   0.855  -6.661  1.00 97.37           C
ATOM    661  O   VAL    93     -25.289   1.430  -7.298  1.00 97.37           O
ATOM    662  N   ALA    94     -27.357   0.535  -7.201  1.00 47.31           N
ATOM    663  CA  ALA    94     -27.625   0.833  -8.568  1.00 47.31           C
ATOM    664  CB  ALA    94     -29.026   0.385  -9.015  1.00 47.31           C
ATOM    665  C   ALA    94     -27.515   2.319  -8.796  1.00 47.31           C
ATOM    666  O   ALA    94     -26.916   2.738  -9.785  1.00 47.31           O
ATOM    667  N   ALA    95     -28.082   3.154  -7.896  1.00 52.30           N
ATOM    668  CA  ALA    95     -28.108   4.593  -8.066  1.00 52.30           C
ATOM    669  CB  ALA    95     -28.873   5.375  -6.993  1.00 52.30           C
ATOM    670  C   ALA    95     -26.748   5.165  -7.955  1.00 52.30           C
ATOM    671  O   ALA    95     -26.369   6.050  -8.719  1.00 52.30           O
ATOM    672  N   ALA    96     -25.983   4.667  -6.974  1.00 44.04           N
ATOM    673  CA  ALA    96     -24.681   5.195  -6.721  1.00 44.04           C
ATOM    674  CB  ALA    96     -23.924   4.442  -5.616  1.00 44.04           C
ATOM    675  C   ALA    96     -23.922   5.017  -7.987  1.00 44.04           C
ATOM    676  O   ALA    96     -23.070   5.834  -8.327  1.00 44.04           O
ATOM    677  N   ALA    97     -24.204   3.922  -8.714  1.00 31.80           N
ATOM    678  CA  ALA    97     -23.519   3.677  -9.948  1.00 31.80           C
ATOM    679  CB  ALA    97     -23.950   2.359 -10.614  1.00 31.80           C
ATOM    680  C   ALA    97     -23.808   4.789 -10.919  1.00 31.80           C
ATOM    681  O   ALA    97     -22.913   5.259 -11.619  1.00 31.80           O
ATOM    682  N   TYR    98     -25.074   5.237 -10.995  1.00 61.82           N
ATOM    683  CA  TYR    98     -25.462   6.298 -11.891  1.00 61.82           C
ATOM    684  CB  TYR    98     -26.987   6.512 -11.850  1.00 61.82           C
ATOM    685  CG  TYR    98     -27.348   7.749 -12.594  1.00 61.82           C
ATOM    686  CD1 TYR    98     -27.436   7.749 -13.966  1.00 61.82           C
ATOM    687  CD2 TYR    98     -27.617   8.913 -11.911  1.00 61.82           C
ATOM    688  CE1 TYR    98     -27.775   8.896 -14.646  1.00 61.82           C
ATOM    689  CE2 TYR    98     -27.958  10.061 -12.586  1.00 61.82           C
ATOM    690  CZ  TYR    98     -28.037  10.055 -13.958  1.00 61.82           C
ATOM    691  OH  TYR    98     -28.386  11.231 -14.657  1.00 61.82           O
ATOM    692  C   TYR    98     -24.797   7.575 -11.480  1.00 61.82           C
ATOM    693  O   TYR    98     -24.275   8.320 -12.309  1.00 61.82           O
ATOM    694  N   GLU    99     -24.790   7.848 -10.166  1.00 46.81           N
ATOM    695  CA  GLU    99     -24.258   9.072  -9.644  1.00 46.81           C
ATOM    696  CB  GLU    99     -24.486   9.203  -8.130  1.00 46.81           C
ATOM    697  CG  GLU    99     -25.970   9.384  -7.793  1.00 46.81           C
ATOM    698  CD  GLU    99     -26.155   9.299  -6.287  1.00 46.81           C
ATOM    699  OE1 GLU    99     -25.494   8.431  -5.656  1.00 46.81           O
ATOM    700  OE2 GLU    99     -26.968  10.097  -5.749  1.00 46.81           O
ATOM    701  C   GLU    99     -22.790   9.159  -9.935  1.00 46.81           C
ATOM    702  O   GLU    99     -22.281  10.245 -10.206  1.00 46.81           O
ATOM    703  N   THR   100     -22.058   8.029  -9.862  1.00101.71           N
ATOM    704  CA  THR   100     -20.646   8.064 -10.125  1.00101.71           C
ATOM    705  CB  THR   100     -19.938   6.781  -9.785  1.00101.71           C
ATOM    706  OG1 THR   100     -18.532   6.977  -9.820  1.00101.71           O
ATOM    707  CG2 THR   100     -20.339   5.688 -10.789  1.00101.71           C
ATOM    708  C   THR   100     -20.395   8.362 -11.579  1.00101.71           C
ATOM    709  O   THR   100     -19.467   9.095 -11.915  1.00101.71           O
ATOM    710  N   ALA   101     -21.207   7.778 -12.484  1.00 41.14           N
ATOM    711  CA  ALA   101     -21.042   7.935 -13.906  1.00 41.14           C
ATOM    712  CB  ALA   101     -22.002   7.051 -14.719  1.00 41.14           C
ATOM    713  C   ALA   101     -21.292   9.352 -14.318  1.00 41.14           C
ATOM    714  O   ALA   101     -20.642   9.876 -15.222  1.00 41.14           O
ATOM    715  N   TYR   102     -22.294   9.988 -13.691  1.00 58.78           N
ATOM    716  CA  TYR   102     -22.658  11.346 -13.973  1.00 58.78           C
ATOM    717  CB  TYR   102     -23.916  11.739 -13.174  1.00 58.78           C
ATOM    718  CG  TYR   102     -24.394  13.095 -13.564  1.00 58.78           C
ATOM    719  CD1 TYR   102     -23.853  14.226 -12.998  1.00 58.78           C
ATOM    720  CD2 TYR   102     -25.402  13.227 -14.492  1.00 58.78           C
ATOM    721  CE1 TYR   102     -24.307  15.473 -13.359  1.00 58.78           C
ATOM    722  CE2 TYR   102     -25.860  14.471 -14.856  1.00 58.78           C
ATOM    723  CZ  TYR   102     -25.312  15.596 -14.289  1.00 58.78           C
ATOM    724  OH  TYR   102     -25.781  16.875 -14.659  1.00 58.78           O
ATOM    725  C   TYR   102     -21.515  12.218 -13.553  1.00 58.78           C
ATOM    726  O   TYR   102     -21.141  13.154 -14.259  1.00 58.78           O
ATOM    727  N   GLY   103     -20.907  11.911 -12.392  1.00 35.03           N
ATOM    728  CA  GLY   103     -19.864  12.752 -11.885  1.00 35.03           C
ATOM    729  C   GLY   103     -18.733  12.807 -12.875  1.00 35.03           C
ATOM    730  O   GLY   103     -18.199  13.879 -13.152  1.00 35.03           O
ATOM    731  N   LEU   104     -18.323  11.637 -13.406  1.00170.50           N
ATOM    732  CA  LEU   104     -17.228  11.502 -14.333  1.00170.50           C
ATOM    733  CB  LEU   104     -16.692  10.064 -14.427  1.00170.50           C
ATOM    734  CG  LEU   104     -16.027   9.600 -13.117  1.00170.50           C
ATOM    735  CD1 LEU   104     -15.414   8.198 -13.253  1.00170.50           C
ATOM    736  CD2 LEU   104     -15.020  10.647 -12.610  1.00170.50           C
ATOM    737  C   LEU   104     -17.558  11.981 -15.715  1.00170.50           C
ATOM    738  O   LEU   104     -16.661  12.389 -16.451  1.00170.50           O
ATOM    739  N   THR   105     -18.832  11.894 -16.149  1.00139.09           N
ATOM    740  CA  THR   105     -19.116  12.306 -17.496  1.00139.09           C
ATOM    741  CB  THR   105     -20.512  12.043 -17.974  1.00139.09           C
ATOM    742  OG1 THR   105     -21.461  12.540 -17.046  1.00139.09           O
ATOM    743  CG2 THR   105     -20.695  10.548 -18.231  1.00139.09           C
ATOM    744  C   THR   105     -18.865  13.770 -17.669  1.00139.09           C
ATOM    745  O   THR   105     -19.188  14.586 -16.806  1.00139.09           O
ATOM    746  N   VAL   106     -18.274  14.132 -18.829  1.00 60.81           N
ATOM    747  CA  VAL   106     -17.974  15.504 -19.136  1.00 60.81           C
ATOM    748  CB  VAL   106     -17.080  15.654 -20.332  1.00 60.81           C
ATOM    749  CG1 VAL   106     -16.830  17.150 -20.585  1.00 60.81           C
ATOM    750  CG2 VAL   106     -15.806  14.833 -20.090  1.00 60.81           C
ATOM    751  C   VAL   106     -19.276  16.177 -19.447  1.00 60.81           C
ATOM    752  O   VAL   106     -20.103  15.627 -20.170  1.00 60.81           O
ATOM    753  N   PRO   107     -19.479  17.369 -18.942  1.00 76.15           N
ATOM    754  CA  PRO   107     -20.730  18.054 -19.144  1.00 76.15           C
ATOM    755  CD  PRO   107     -18.810  17.804 -17.727  1.00 76.15           C
ATOM    756  CB  PRO   107     -20.684  19.276 -18.234  1.00 76.15           C
ATOM    757  CG  PRO   107     -19.757  18.834 -17.086  1.00 76.15           C
ATOM    758  C   PRO   107     -20.916  18.371 -20.593  1.00 76.15           C
ATOM    759  O   PRO   107     -19.923  18.610 -21.279  1.00 76.15           O
ATOM    760  N   PRO   108     -22.133  18.379 -21.066  1.00 81.53           N
ATOM    761  CA  PRO   108     -22.367  18.601 -22.463  1.00 81.53           C
ATOM    762  CD  PRO   108     -23.212  17.633 -20.443  1.00 81.53           C
ATOM    763  CB  PRO   108     -23.857  18.355 -22.678  1.00 81.53           C
ATOM    764  CG  PRO   108     -24.211  17.339 -21.577  1.00 81.53           C
ATOM    765  C   PRO   108     -21.878  19.924 -22.953  1.00 81.53           C
ATOM    766  O   PRO   108     -21.400  19.975 -24.085  1.00 81.53           O
ATOM    767  N   PRO   109     -22.006  20.969 -22.184  1.00 94.00           N
ATOM    768  CA  PRO   109     -21.521  22.251 -22.627  1.00 94.00           C
ATOM    769  CD  PRO   109     -23.163  21.099 -21.312  1.00 94.00           C
ATOM    770  CB  PRO   109     -22.135  23.276 -21.680  1.00 94.00           C
ATOM    771  CG  PRO   109     -23.449  22.608 -21.234  1.00 94.00           C
ATOM    772  C   PRO   109     -20.030  22.301 -22.704  1.00 94.00           C
ATOM    773  O   PRO   109     -19.502  23.037 -23.537  1.00 94.00           O
ATOM    774  N   VAL   110     -19.331  21.536 -21.846  1.00 37.80           N
ATOM    775  CA  VAL   110     -17.899  21.548 -21.837  1.00 37.80           C
ATOM    776  CB  VAL   110     -17.321  20.704 -20.740  1.00 37.80           C
ATOM    777  CG1 VAL   110     -15.793  20.661 -20.908  1.00 37.80           C
ATOM    778  CG2 VAL   110     -17.783  21.278 -19.391  1.00 37.80           C
ATOM    779  C   VAL   110     -17.421  20.994 -23.140  1.00 37.80           C
ATOM    780  O   VAL   110     -16.418  21.449 -23.685  1.00 37.80           O
ATOM    781  N   ILE   111     -18.115  19.967 -23.663  1.00 38.51           N
ATOM    782  CA  ILE   111     -17.691  19.371 -24.898  1.00 38.51           C
ATOM    783  CB  ILE   111     -18.507  18.167 -25.268  1.00 38.51           C
ATOM    784  CG2 ILE   111     -18.111  17.738 -26.689  1.00 38.51           C
ATOM    785  CG1 ILE   111     -18.336  17.059 -24.217  1.00 38.51           C
ATOM    786  CD1 ILE   111     -19.350  15.924 -24.359  1.00 38.51           C
ATOM    787  C   ILE   111     -17.827  20.356 -26.022  1.00 38.51           C
ATOM    788  O   ILE   111     -16.904  20.545 -26.813  1.00 38.51           O
ATOM    789  N   ALA   112     -18.984  21.035 -26.101  1.00 38.58           N
ATOM    790  CA  ALA   112     -19.281  21.937 -27.180  1.00 38.58           C
ATOM    791  CB  ALA   112     -20.694  22.535 -27.081  1.00 38.58           C
ATOM    792  C   ALA   112     -18.317  23.076 -27.185  1.00 38.58           C
ATOM    793  O   ALA   112     -17.953  23.576 -28.247  1.00 38.58           O
ATOM    794  N   GLU   113     -17.892  23.531 -25.994  1.00 97.92           N
ATOM    795  CA  GLU   113     -17.021  24.667 -25.899  1.00 97.92           C
ATOM    796  CB  GLU   113     -16.635  24.965 -24.441  1.00 97.92           C
ATOM    797  CG  GLU   113     -15.796  26.230 -24.261  1.00 97.92           C
ATOM    798  CD  GLU   113     -16.744  27.421 -24.249  1.00 97.92           C
ATOM    799  OE1 GLU   113     -17.855  27.282 -23.671  1.00 97.92           O
ATOM    800  OE2 GLU   113     -16.372  28.483 -24.814  1.00 97.92           O
ATOM    801  C   GLU   113     -15.755  24.365 -26.637  1.00 97.92           C
ATOM    802  O   GLU   113     -15.251  25.190 -27.399  1.00 97.92           O
ATOM    803  N   ASN   114     -15.222  23.149 -26.436  1.00 48.25           N
ATOM    804  CA  ASN   114     -14.000  22.721 -27.045  1.00 48.25           C
ATOM    805  CB  ASN   114     -13.651  21.292 -26.596  1.00 48.25           C
ATOM    806  CG  ASN   114     -12.329  20.872 -27.207  1.00 48.25           C
ATOM    807  OD1 ASN   114     -12.196  20.801 -28.428  1.00 48.25           O
ATOM    808  ND2 ASN   114     -11.330  20.567 -26.336  1.00 48.25           N
ATOM    809  C   ASN   114     -14.197  22.714 -28.526  1.00 48.25           C
ATOM    810  O   ASN   114     -13.311  23.108 -29.283  1.00 48.25           O
ATOM    811  N   ARG   115     -15.383  22.264 -28.973  1.00139.97           N
ATOM    812  CA  ARG   115     -15.674  22.166 -30.373  1.00139.97           C
ATOM    813  CB  ARG   115     -17.041  21.518 -30.651  1.00139.97           C
ATOM    814  CG  ARG   115     -17.119  20.057 -30.199  1.00139.97           C
ATOM    815  CD  ARG   115     -16.161  19.133 -30.954  1.00139.97           C
ATOM    816  NE  ARG   115     -14.805  19.305 -30.363  1.00139.97           N
ATOM    817  CZ  ARG   115     -13.697  18.892 -31.046  1.00139.97           C
ATOM    818  NH1 ARG   115     -13.822  18.312 -32.275  1.00139.97           N
ATOM    819  NH2 ARG   115     -12.460  19.067 -30.497  1.00139.97           N
ATOM    820  C   ARG   115     -15.674  23.532 -30.995  1.00139.97           C
ATOM    821  O   ARG   115     -15.187  23.708 -32.110  1.00139.97           O
ATOM    822  N   ALA   116     -16.243  24.533 -30.298  1.00 29.76           N
ATOM    823  CA  ALA   116     -16.331  25.876 -30.805  1.00 29.76           C
ATOM    824  CB  ALA   116     -17.129  26.809 -29.878  1.00 29.76           C
ATOM    825  C   ALA   116     -14.962  26.454 -30.951  1.00 29.76           C
ATOM    826  O   ALA   116     -14.683  27.156 -31.921  1.00 29.76           O
ATOM    827  N   GLU   117     -14.076  26.180 -29.975  1.00 86.91           N
ATOM    828  CA  GLU   117     -12.746  26.718 -29.996  1.00 86.91           C
ATOM    829  CB  GLU   117     -11.930  26.333 -28.753  1.00 86.91           C
ATOM    830  CG  GLU   117     -12.328  27.127 -27.511  1.00 86.91           C
ATOM    831  CD  GLU   117     -11.713  28.510 -27.660  1.00 86.91           C
ATOM    832  OE1 GLU   117     -10.582  28.593 -28.210  1.00 86.91           O
ATOM    833  OE2 GLU   117     -12.360  29.501 -27.229  1.00 86.91           O
ATOM    834  C   GLU   117     -12.034  26.183 -31.194  1.00 86.91           C
ATOM    835  O   GLU   117     -11.288  26.898 -31.858  1.00 86.91           O
ATOM    836  N   LEU   118     -12.267  24.901 -31.519  1.00 44.07           N
ATOM    837  CA  LEU   118     -11.606  24.296 -32.637  1.00 44.07           C
ATOM    838  CB  LEU   118     -12.086  22.849 -32.855  1.00 44.07           C
ATOM    839  CG  LEU   118     -11.431  22.119 -34.040  1.00 44.07           C
ATOM    840  CD1 LEU   118      -9.932  21.882 -33.802  1.00 44.07           C
ATOM    841  CD2 LEU   118     -12.190  20.828 -34.385  1.00 44.07           C
ATOM    842  C   LEU   118     -11.973  25.081 -33.854  1.00 44.07           C
ATOM    843  O   LEU   118     -11.126  25.373 -34.697  1.00 44.07           O
ATOM    844  N   MET   119     -13.260  25.448 -33.962  1.00 29.48           N
ATOM    845  CA  MET   119     -13.761  26.187 -35.082  1.00 29.48           C
ATOM    846  CB  MET   119     -15.285  26.378 -35.007  1.00 29.48           C
ATOM    847  CG  MET   119     -15.873  27.159 -36.182  1.00 29.48           C
ATOM    848  SD  MET   119     -17.684  27.317 -36.134  1.00 29.48           S
ATOM    849  CE  MET   119     -17.716  28.342 -34.635  1.00 29.48           C
ATOM    850  C   MET   119     -13.130  27.547 -35.118  1.00 29.48           C
ATOM    851  O   MET   119     -12.813  28.059 -36.190  1.00 29.48           O
ATOM    852  N   ILE   120     -12.946  28.179 -33.943  1.00 37.73           N
ATOM    853  CA  ILE   120     -12.422  29.514 -33.884  1.00 37.73           C
ATOM    854  CB  ILE   120     -12.398  30.055 -32.483  1.00 37.73           C
ATOM    855  CG2 ILE   120     -11.719  31.433 -32.516  1.00 37.73           C
ATOM    856  CG1 ILE   120     -13.815  30.084 -31.890  1.00 37.73           C
ATOM    857  CD1 ILE   120     -13.835  30.351 -30.386  1.00 37.73           C
ATOM    858  C   ILE   120     -11.009  29.538 -34.375  1.00 37.73           C
ATOM    859  O   ILE   120     -10.645  30.382 -35.191  1.00 37.73           O
ATOM    860  N   LEU   121     -10.173  28.600 -33.897  1.00101.88           N
ATOM    861  CA  LEU   121      -8.786  28.603 -34.254  1.00101.88           C
ATOM    862  CB  LEU   121      -7.911  27.637 -33.440  1.00101.88           C
ATOM    863  CG  LEU   121      -7.653  28.117 -32.000  1.00101.88           C
ATOM    864  CD1 LEU   121      -8.904  28.026 -31.121  1.00101.88           C
ATOM    865  CD2 LEU   121      -6.435  27.415 -31.391  1.00101.88           C
ATOM    866  C   LEU   121      -8.587  28.310 -35.707  1.00101.88           C
ATOM    867  O   LEU   121      -7.630  28.801 -36.302  1.00101.88           O
ATOM    868  N   ILE   122      -9.439  27.459 -36.307  1.00 91.55           N
ATOM    869  CA  ILE   122      -9.268  27.110 -37.690  1.00 91.55           C
ATOM    870  CB  ILE   122     -10.163  25.985 -38.131  1.00 91.55           C
ATOM    871  CG2 ILE   122      -9.782  24.736 -37.317  1.00 91.55           C
ATOM    872  CG1 ILE   122     -11.645  26.372 -38.012  1.00 91.55           C
ATOM    873  CD1 ILE   122     -12.585  25.393 -38.717  1.00 91.55           C
ATOM    874  C   ILE   122      -9.503  28.293 -38.581  1.00 91.55           C
ATOM    875  O   ILE   122      -8.750  28.517 -39.527  1.00 91.55           O
ATOM    876  N   ALA   123     -10.548  29.094 -38.303  1.00 34.39           N
ATOM    877  CA  ALA   123     -10.884  30.193 -39.167  1.00 34.39           C
ATOM    878  CB  ALA   123     -12.132  30.954 -38.689  1.00 34.39           C
ATOM    879  C   ALA   123      -9.750  31.176 -39.223  1.00 34.39           C
ATOM    880  O   ALA   123      -9.424  31.697 -40.289  1.00 34.39           O
ATOM    881  N   THR   124      -9.139  31.452 -38.056  1.00 80.30           N
ATOM    882  CA  THR   124      -8.077  32.400 -37.840  1.00 80.30           C
ATOM    883  CB  THR   124      -7.887  32.723 -36.387  1.00 80.30           C
ATOM    884  OG1 THR   124      -7.473  31.569 -35.672  1.00 80.30           O
ATOM    885  CG2 THR   124      -9.222  33.237 -35.827  1.00 80.30           C
ATOM    886  C   THR   124      -6.749  31.928 -38.369  1.00 80.30           C
ATOM    887  O   THR   124      -5.848  32.741 -38.552  1.00 80.30           O
ATOM    888  N   ASN   125      -6.552  30.610 -38.567  1.00142.46           N
ATOM    889  CA  ASN   125      -5.251  30.078 -38.894  1.00142.46           C
ATOM    890  CB  ASN   125      -5.252  28.543 -38.725  1.00142.46           C
ATOM    891  CG  ASN   125      -3.836  27.996 -38.623  1.00142.46           C
ATOM    892  OD1 ASN   125      -2.959  28.600 -38.009  1.00142.46           O
ATOM    893  ND2 ASN   125      -3.606  26.801 -39.230  1.00142.46           N
ATOM    894  C   ASN   125      -4.859  30.377 -40.317  1.00142.46           C
ATOM    895  O   ASN   125      -4.572  29.465 -41.091  1.00142.46           O
ATOM    896  N   LEU   126      -4.819  31.669 -40.701  1.00117.31           N
ATOM    897  CA  LEU   126      -4.403  32.060 -42.021  1.00117.31           C
ATOM    898  CB  LEU   126      -4.721  33.551 -42.286  1.00117.31           C
ATOM    899  CG  LEU   126      -4.490  34.096 -43.716  1.00117.31           C
ATOM    900  CD1 LEU   126      -4.877  35.582 -43.780  1.00117.31           C
ATOM    901  CD2 LEU   126      -3.057  33.883 -44.233  1.00117.31           C
ATOM    902  C   LEU   126      -2.923  31.841 -42.131  1.00117.31           C
ATOM    903  O   LEU   126      -2.428  31.293 -43.116  1.00117.31           O
ATOM    904  N   LEU   127      -2.187  32.297 -41.099  1.00136.12           N
ATOM    905  CA  LEU   127      -0.758  32.223 -41.012  1.00136.12           C
ATOM    906  CB  LEU   127      -0.229  33.050 -39.825  1.00136.12           C
ATOM    907  CG  LEU   127       1.298  33.219 -39.801  1.00136.12           C
ATOM    908  CD1 LEU   127       2.026  31.892 -39.532  1.00136.12           C
ATOM    909  CD2 LEU   127       1.778  33.921 -41.080  1.00136.12           C
ATOM    910  C   LEU   127      -0.382  30.782 -40.822  1.00136.12           C
ATOM    911  O   LEU   127       0.646  30.329 -41.321  1.00136.12           O
ATOM    912  N   GLY   128      -1.210  30.018 -40.079  1.00 20.99           N
ATOM    913  CA  GLY   128      -0.918  28.629 -39.845  1.00 20.99           C
ATOM    914  C   GLY   128      -0.150  28.528 -38.568  1.00 20.99           C
ATOM    915  O   GLY   128       0.313  27.454 -38.188  1.00 20.99           O
ATOM    916  N   GLN   129       0.002  29.672 -37.878  1.00137.11           N
ATOM    917  CA  GLN   129       0.731  29.758 -36.646  1.00137.11           C
ATOM    918  CB  GLN   129       0.844  31.208 -36.143  1.00137.11           C
ATOM    919  CG  GLN   129       1.674  31.372 -34.867  1.00137.11           C
ATOM    920  CD  GLN   129       3.145  31.339 -35.257  1.00137.11           C
ATOM    921  OE1 GLN   129       3.491  31.036 -36.398  1.00137.11           O
ATOM    922  NE2 GLN   129       4.039  31.660 -34.284  1.00137.11           N
ATOM    923  C   GLN   129       0.017  28.972 -35.580  1.00137.11           C
ATOM    924  O   GLN   129       0.653  28.331 -34.747  1.00137.11           O
ATOM    925  N   ASN   130      -1.331  29.015 -35.598  1.00 84.40           N
ATOM    926  CA  ASN   130      -2.246  28.468 -34.623  1.00 84.40           C
ATOM    927  CB  ASN   130      -3.690  28.958 -34.821  1.00 84.40           C
ATOM    928  CG  ASN   130      -3.768  30.394 -34.328  1.00 84.40           C
ATOM    929  OD1 ASN   130      -2.876  30.872 -33.630  1.00 84.40           O
ATOM    930  ND2 ASN   130      -4.877  31.096 -34.682  1.00 84.40           N
ATOM    931  C   ASN   130      -2.301  26.969 -34.582  1.00 84.40           C
ATOM    932  O   ASN   130      -2.749  26.399 -33.587  1.00 84.40           O
ATOM    933  N   THR   131      -1.837  26.286 -35.640  1.00156.55           N
ATOM    934  CA  THR   131      -2.052  24.875 -35.811  1.00156.55           C
ATOM    935  CB  THR   131      -1.282  24.351 -36.987  1.00156.55           C
ATOM    936  OG1 THR   131      -1.731  23.052 -37.323  1.00156.55           O
ATOM    937  CG2 THR   131       0.218  24.339 -36.654  1.00156.55           C
ATOM    938  C   THR   131      -1.732  24.052 -34.585  1.00156.55           C
ATOM    939  O   THR   131      -2.542  23.170 -34.300  1.00156.55           O
ATOM    940  N   PRO   132      -0.661  24.193 -33.835  1.00153.57           N
ATOM    941  CA  PRO   132      -0.456  23.347 -32.685  1.00153.57           C
ATOM    942  CD  PRO   132       0.192  25.373 -33.803  1.00153.57           C
ATOM    943  CB  PRO   132       0.828  23.852 -32.028  1.00153.57           C
ATOM    944  CG  PRO   132       0.873  25.338 -32.423  1.00153.57           C
ATOM    945  C   PRO   132      -1.626  23.403 -31.741  1.00153.57           C
ATOM    946  O   PRO   132      -1.916  22.387 -31.113  1.00153.57           O
ATOM    947  N   ALA   133      -2.284  24.573 -31.598  1.00 39.24           N
ATOM    948  CA  ALA   133      -3.430  24.724 -30.740  1.00 39.24           C
ATOM    949  CB  ALA   133      -3.879  26.188 -30.600  1.00 39.24           C
ATOM    950  C   ALA   133      -4.576  23.937 -31.298  1.00 39.24           C
ATOM    951  O   ALA   133      -5.352  23.335 -30.556  1.00 39.24           O
ATOM    952  N   ILE   134      -4.718  23.925 -32.638  1.00 79.32           N
ATOM    953  CA  ILE   134      -5.823  23.226 -33.223  1.00 79.32           C
ATOM    954  CB  ILE   134      -5.845  23.269 -34.728  1.00 79.32           C
ATOM    955  CG2 ILE   134      -6.886  22.244 -35.206  1.00 79.32           C
ATOM    956  CG1 ILE   134      -6.103  24.693 -35.248  1.00 79.32           C
ATOM    957  CD1 ILE   134      -4.920  25.640 -35.076  1.00 79.32           C
ATOM    958  C   ILE   134      -5.708  21.787 -32.840  1.00 79.32           C
ATOM    959  O   ILE   134      -6.688  21.167 -32.435  1.00 79.32           O
ATOM    960  N   ALA   135      -4.496  21.219 -32.965  1.00 38.22           N
ATOM    961  CA  ALA   135      -4.243  19.843 -32.642  1.00 38.22           C
ATOM    962  CB  ALA   135      -2.817  19.393 -33.007  1.00 38.22           C
ATOM    963  C   ALA   135      -4.416  19.619 -31.177  1.00 38.22           C
ATOM    964  O   ALA   135      -4.888  18.562 -30.768  1.00 38.22           O
ATOM    965  N   VAL   136      -3.999  20.591 -30.345  1.00 26.31           N
ATOM    966  CA  VAL   136      -4.103  20.432 -28.922  1.00 26.31           C
ATOM    967  CB  VAL   136      -3.529  21.582 -28.148  1.00 26.31           C
ATOM    968  CG1 VAL   136      -3.832  21.356 -26.658  1.00 26.31           C
ATOM    969  CG2 VAL   136      -2.027  21.685 -28.461  1.00 26.31           C
ATOM    970  C   VAL   136      -5.549  20.331 -28.564  1.00 26.31           C
ATOM    971  O   VAL   136      -5.934  19.554 -27.692  1.00 26.31           O
ATOM    972  N   ASN   137      -6.390  21.130 -29.241  1.00 65.07           N
ATOM    973  CA  ASN   137      -7.797  21.167 -28.977  1.00 65.07           C
ATOM    974  CB  ASN   137      -8.507  22.204 -29.869  1.00 65.07           C
ATOM    975  CG  ASN   137      -9.777  22.654 -29.165  1.00 65.07           C
ATOM    976  OD1 ASN   137     -10.081  22.186 -28.069  1.00 65.07           O
ATOM    977  ND2 ASN   137     -10.531  23.591 -29.803  1.00 65.07           N
ATOM    978  C   ASN   137      -8.358  19.810 -29.283  1.00 65.07           C
ATOM    979  O   ASN   137      -9.255  19.331 -28.591  1.00 65.07           O
ATOM    980  N   GLU   138      -7.846  19.167 -30.353  1.00 74.44           N
ATOM    981  CA  GLU   138      -8.278  17.866 -30.791  1.00 74.44           C
ATOM    982  CB  GLU   138      -7.613  17.441 -32.111  1.00 74.44           C
ATOM    983  CG  GLU   138      -8.159  18.182 -33.331  1.00 74.44           C
ATOM    984  CD  GLU   138      -9.400  17.435 -33.802  1.00 74.44           C
ATOM    985  OE1 GLU   138      -9.232  16.391 -34.486  1.00 74.44           O
ATOM    986  OE2 GLU   138     -10.530  17.894 -33.486  1.00 74.44           O
ATOM    987  C   GLU   138      -7.940  16.818 -29.773  1.00 74.44           C
ATOM    988  O   GLU   138      -8.744  15.927 -29.501  1.00 74.44           O
ATOM    989  N   ALA   139      -6.731  16.891 -29.186  1.00 24.10           N
ATOM    990  CA  ALA   139      -6.291  15.904 -28.240  1.00 24.10           C
ATOM    991  CB  ALA   139      -4.854  16.154 -27.749  1.00 24.10           C
ATOM    992  C   ALA   139      -7.193  15.937 -27.046  1.00 24.10           C
ATOM    993  O   ALA   139      -7.576  14.898 -26.509  1.00 24.10           O
ATOM    994  N   GLU   140      -7.578  17.153 -26.624  1.00 41.52           N
ATOM    995  CA  GLU   140      -8.381  17.357 -25.454  1.00 41.52           C
ATOM    996  CB  GLU   140      -8.709  18.843 -25.240  1.00 41.52           C
ATOM    997  CG  GLU   140      -7.477  19.729 -25.052  1.00 41.52           C
ATOM    998  CD  GLU   140      -7.953  21.173 -25.089  1.00 41.52           C
ATOM    999  OE1 GLU   140      -8.833  21.524 -24.258  1.00 41.52           O
ATOM   1000  OE2 GLU   140      -7.454  21.939 -25.956  1.00 41.52           O
ATOM   1001  C   GLU   140      -9.689  16.659 -25.656  1.00 41.52           C
ATOM   1002  O   GLU   140     -10.252  16.087 -24.725  1.00 41.52           O
ATOM   1003  N   TYR   141     -10.210  16.709 -26.893  1.00 71.44           N
ATOM   1004  CA  TYR   141     -11.479  16.143 -27.247  1.00 71.44           C
ATOM   1005  CB  TYR   141     -11.822  16.494 -28.708  1.00 71.44           C
ATOM   1006  CG  TYR   141     -13.156  15.957 -29.084  1.00 71.44           C
ATOM   1007  CD1 TYR   141     -14.306  16.516 -28.575  1.00 71.44           C
ATOM   1008  CD2 TYR   141     -13.256  14.917 -29.978  1.00 71.44           C
ATOM   1009  CE1 TYR   141     -15.539  16.026 -28.934  1.00 71.44           C
ATOM   1010  CE2 TYR   141     -14.485  14.424 -30.342  1.00 71.44           C
ATOM   1011  CZ  TYR   141     -15.627  14.977 -29.818  1.00 71.44           C
ATOM   1012  OH  TYR   141     -16.889  14.469 -30.193  1.00 71.44           O
ATOM   1013  C   TYR   141     -11.424  14.653 -27.068  1.00 71.44           C
ATOM   1014  O   TYR   141     -12.325  14.052 -26.483  1.00 71.44           O
ATOM   1015  N   GLY   142     -10.329  14.024 -27.531  1.00 24.49           N
ATOM   1016  CA  GLY   142     -10.166  12.603 -27.435  1.00 24.49           C
ATOM   1017  C   GLY   142     -10.181  12.249 -25.987  1.00 24.49           C
ATOM   1018  O   GLY   142     -10.662  11.183 -25.606  1.00 24.49           O
ATOM   1019  N   GLU   143      -9.617  13.129 -25.142  1.00 32.50           N
ATOM   1020  CA  GLU   143      -9.569  12.874 -23.734  1.00 32.50           C
ATOM   1021  CB  GLU   143      -8.835  13.991 -22.973  1.00 32.50           C
ATOM   1022  CG  GLU   143      -7.360  14.118 -23.366  1.00 32.50           C
ATOM   1023  CD  GLU   143      -6.785  15.346 -22.675  1.00 32.50           C
ATOM   1024  OE1 GLU   143      -6.418  15.234 -21.475  1.00 32.50           O
ATOM   1025  OE2 GLU   143      -6.708  16.415 -23.339  1.00 32.50           O
ATOM   1026  C   GLU   143     -10.976  12.809 -23.219  1.00 32.50           C
ATOM   1027  O   GLU   143     -11.313  11.927 -22.432  1.00 32.50           O
ATOM   1028  N   MET   144     -11.843  13.740 -23.664  1.00 34.32           N
ATOM   1029  CA  MET   144     -13.208  13.749 -23.217  1.00 34.32           C
ATOM   1030  CB  MET   144     -14.011  14.946 -23.761  1.00 34.32           C
ATOM   1031  CG  MET   144     -13.542  16.290 -23.199  1.00 34.32           C
ATOM   1032  SD  MET   144     -14.459  17.737 -23.813  1.00 34.32           S
ATOM   1033  CE  MET   144     -13.584  17.848 -25.399  1.00 34.32           C
ATOM   1034  C   MET   144     -13.852  12.489 -23.700  1.00 34.32           C
ATOM   1035  O   MET   144     -14.653  11.868 -23.003  1.00 34.32           O
ATOM   1036  N   TRP   145     -13.495  12.071 -24.924  1.00 58.76           N
ATOM   1037  CA  TRP   145     -14.057  10.888 -25.501  1.00 58.76           C
ATOM   1038  CB  TRP   145     -13.522  10.655 -26.922  1.00 58.76           C
ATOM   1039  CG  TRP   145     -14.038   9.424 -27.622  1.00 58.76           C
ATOM   1040  CD2 TRP   145     -14.234   9.354 -29.042  1.00 58.76           C
ATOM   1041  CD1 TRP   145     -14.405   8.211 -27.119  1.00 58.76           C
ATOM   1042  NE1 TRP   145     -14.804   7.382 -28.142  1.00 58.76           N
ATOM   1043  CE2 TRP   145     -14.706   8.075 -29.331  1.00 58.76           C
ATOM   1044  CE3 TRP   145     -14.038  10.281 -30.024  1.00 58.76           C
ATOM   1045  CZ2 TRP   145     -14.988   7.701 -30.613  1.00 58.76           C
ATOM   1046  CZ3 TRP   145     -14.323   9.902 -31.317  1.00 58.76           C
ATOM   1047  CH2 TRP   145     -14.787   8.636 -31.605  1.00 58.76           C
ATOM   1048  C   TRP   145     -13.700   9.716 -24.636  1.00 58.76           C
ATOM   1049  O   TRP   145     -14.545   8.872 -24.341  1.00 58.76           O
ATOM   1050  N   ALA   146     -12.428   9.631 -24.207  1.00 36.44           N
ATOM   1051  CA  ALA   146     -11.983   8.536 -23.393  1.00 36.44           C
ATOM   1052  CB  ALA   146     -10.468   8.571 -23.129  1.00 36.44           C
ATOM   1053  C   ALA   146     -12.665   8.571 -22.063  1.00 36.44           C
ATOM   1054  O   ALA   146     -12.991   7.525 -21.504  1.00 36.44           O
ATOM   1055  N   GLN   147     -12.855   9.775 -21.491  1.00120.56           N
ATOM   1056  CA  GLN   147     -13.439   9.840 -20.184  1.00120.56           C
ATOM   1057  CB  GLN   147     -13.180  11.167 -19.439  1.00120.56           C
ATOM   1058  CG  GLN   147     -13.682  12.449 -20.096  1.00120.56           C
ATOM   1059  CD  GLN   147     -13.087  13.591 -19.279  1.00120.56           C
ATOM   1060  OE1 GLN   147     -13.101  14.752 -19.684  1.00120.56           O
ATOM   1061  NE2 GLN   147     -12.526  13.244 -18.089  1.00120.56           N
ATOM   1062  C   GLN   147     -14.888   9.445 -20.184  1.00120.56           C
ATOM   1063  O   GLN   147     -15.344   8.789 -19.249  1.00120.56           O
ATOM   1064  N   ASP   148     -15.666   9.825 -21.216  1.00 63.35           N
ATOM   1065  CA  ASP   148     -17.053   9.443 -21.225  1.00 63.35           C
ATOM   1066  CB  ASP   148     -17.866  10.100 -22.352  1.00 63.35           C
ATOM   1067  CG  ASP   148     -18.127  11.543 -21.942  1.00 63.35           C
ATOM   1068  OD1 ASP   148     -17.932  11.863 -20.738  1.00 63.35           O
ATOM   1069  OD2 ASP   148     -18.528  12.344 -22.827  1.00 63.35           O
ATOM   1070  C   ASP   148     -17.176   7.952 -21.356  1.00 63.35           C
ATOM   1071  O   ASP   148     -17.984   7.325 -20.673  1.00 63.35           O
ATOM   1072  N   ALA   149     -16.361   7.334 -22.231  1.00 37.34           N
ATOM   1073  CA  ALA   149     -16.450   5.913 -22.437  1.00 37.34           C
ATOM   1074  CB  ALA   149     -15.442   5.406 -23.484  1.00 37.34           C
ATOM   1075  C   ALA   149     -16.144   5.218 -21.144  1.00 37.34           C
ATOM   1076  O   ALA   149     -16.862   4.312 -20.722  1.00 37.34           O
ATOM   1077  N   ALA   150     -15.090   5.673 -20.446  1.00 33.54           N
ATOM   1078  CA  ALA   150     -14.681   5.034 -19.231  1.00 33.54           C
ATOM   1079  CB  ALA   150     -13.458   5.708 -18.580  1.00 33.54           C
ATOM   1080  C   ALA   150     -15.815   5.116 -18.258  1.00 33.54           C
ATOM   1081  O   ALA   150     -16.041   4.186 -17.487  1.00 33.54           O
ATOM   1082  N   ALA   151     -16.543   6.248 -18.241  1.00 38.77           N
ATOM   1083  CA  ALA   151     -17.631   6.405 -17.316  1.00 38.77           C
ATOM   1084  CB  ALA   151     -18.252   7.812 -17.374  1.00 38.77           C
ATOM   1085  C   ALA   151     -18.726   5.420 -17.610  1.00 38.77           C
ATOM   1086  O   ALA   151     -19.235   4.767 -16.700  1.00 38.77           O
ATOM   1087  N   MET   152     -19.117   5.282 -18.893  1.00 61.35           N
ATOM   1088  CA  MET   152     -20.184   4.392 -19.266  1.00 61.35           C
ATOM   1089  CB  MET   152     -20.544   4.493 -20.757  1.00 61.35           C
ATOM   1090  CG  MET   152     -21.243   5.801 -21.139  1.00 61.35           C
ATOM   1091  SD  MET   152     -22.959   5.955 -20.550  1.00 61.35           S
ATOM   1092  CE  MET   152     -22.553   6.326 -18.818  1.00 61.35           C
ATOM   1093  C   MET   152     -19.802   2.967 -18.994  1.00 61.35           C
ATOM   1094  O   MET   152     -20.609   2.192 -18.482  1.00 61.35           O
ATOM   1095  N   PHE   153     -18.554   2.575 -19.320  1.00 52.25           N
ATOM   1096  CA  PHE   153     -18.176   1.201 -19.128  1.00 52.25           C
ATOM   1097  CB  PHE   153     -16.754   0.855 -19.606  1.00 52.25           C
ATOM   1098  CG  PHE   153     -16.730   0.941 -21.094  1.00 52.25           C
ATOM   1099  CD1 PHE   153     -17.425   0.032 -21.860  1.00 52.25           C
ATOM   1100  CD2 PHE   153     -15.990   1.912 -21.726  1.00 52.25           C
ATOM   1101  CE1 PHE   153     -17.400   0.102 -23.233  1.00 52.25           C
ATOM   1102  CE2 PHE   153     -15.962   1.986 -23.100  1.00 52.25           C
ATOM   1103  CZ  PHE   153     -16.669   1.082 -23.857  1.00 52.25           C
ATOM   1104  C   PHE   153     -18.237   0.892 -17.668  1.00 52.25           C
ATOM   1105  O   PHE   153     -18.693  -0.179 -17.273  1.00 52.25           O
ATOM   1106  N   GLY   154     -17.756   1.826 -16.829  1.00 26.40           N
ATOM   1107  CA  GLY   154     -17.752   1.640 -15.406  1.00 26.40           C
ATOM   1108  C   GLY   154     -19.163   1.557 -14.904  1.00 26.40           C
ATOM   1109  O   GLY   154     -19.446   0.828 -13.955  1.00 26.40           O
ATOM   1110  N   TYR   155     -20.074   2.348 -15.497  1.00 66.85           N
ATOM   1111  CA  TYR   155     -21.455   2.382 -15.107  1.00 66.85           C
ATOM   1112  CB  TYR   155     -22.180   3.477 -15.918  1.00 66.85           C
ATOM   1113  CG  TYR   155     -23.626   3.586 -15.582  1.00 66.85           C
ATOM   1114  CD1 TYR   155     -24.037   4.067 -14.362  1.00 66.85           C
ATOM   1115  CD2 TYR   155     -24.573   3.254 -16.522  1.00 66.85           C
ATOM   1116  CE1 TYR   155     -25.376   4.179 -14.074  1.00 66.85           C
ATOM   1117  CE2 TYR   155     -25.912   3.365 -16.241  1.00 66.85           C
ATOM   1118  CZ  TYR   155     -26.314   3.825 -15.013  1.00 66.85           C
ATOM   1119  OH  TYR   155     -27.687   3.942 -14.716  1.00 66.85           O
ATOM   1120  C   TYR   155     -22.077   1.046 -15.381  1.00 66.85           C
ATOM   1121  O   TYR   155     -22.753   0.478 -14.525  1.00 66.85           O
ATOM   1122  N   ALA   156     -21.829   0.489 -16.580  1.00 33.21           N
ATOM   1123  CA  ALA   156     -22.421  -0.763 -16.945  1.00 33.21           C
ATOM   1124  CB  ALA   156     -22.050  -1.208 -18.371  1.00 33.21           C
ATOM   1125  C   ALA   156     -21.944  -1.812 -15.997  1.00 33.21           C
ATOM   1126  O   ALA   156     -22.727  -2.647 -15.548  1.00 33.21           O
ATOM   1127  N   ALA   157     -20.646  -1.777 -15.642  1.00 34.20           N
ATOM   1128  CA  ALA   157     -20.096  -2.816 -14.823  1.00 34.20           C
ATOM   1129  CB  ALA   157     -18.596  -2.617 -14.550  1.00 34.20           C
ATOM   1130  C   ALA   157     -20.795  -2.864 -13.491  1.00 34.20           C
ATOM   1131  O   ALA   157     -21.189  -3.936 -13.033  1.00 34.20           O
ATOM   1132  N   ALA   158     -20.983  -1.699 -12.841  1.00 41.76           N
ATOM   1133  CA  ALA   158     -21.583  -1.617 -11.532  1.00 41.76           C
ATOM   1134  CB  ALA   158     -21.526  -0.199 -10.933  1.00 41.76           C
ATOM   1135  C   ALA   158     -23.027  -2.021 -11.580  1.00 41.76           C
ATOM   1136  O   ALA   158     -23.544  -2.632 -10.646  1.00 41.76           O
ATOM   1137  N   ALA   159     -23.730  -1.654 -12.664  1.00 37.39           N
ATOM   1138  CA  ALA   159     -25.132  -1.941 -12.788  1.00 37.39           C
ATOM   1139  CB  ALA   159     -25.734  -1.374 -14.086  1.00 37.39           C
ATOM   1140  C   ALA   159     -25.322  -3.423 -12.800  1.00 37.39           C
ATOM   1141  O   ALA   159     -26.301  -3.938 -12.265  1.00 37.39           O
ATOM   1142  N   ALA   160     -24.395  -4.161 -13.433  1.00 34.99           N
ATOM   1143  CA  ALA   160     -24.552  -5.583 -13.465  1.00 34.99           C
ATOM   1144  CB  ALA   160     -23.427  -6.288 -14.243  1.00 34.99           C
ATOM   1145  C   ALA   160     -24.522  -6.094 -12.068  1.00 34.99           C
ATOM   1146  O   ALA   160     -25.352  -6.912 -11.693  1.00 34.99           O
ATOM   1147  N   THR   161     -23.588  -5.620 -11.229  1.00111.23           N
ATOM   1148  CA  THR   161     -23.577  -6.150  -9.899  1.00111.23           C
ATOM   1149  CB  THR   161     -22.454  -5.626  -9.050  1.00111.23           C
ATOM   1150  OG1 THR   161     -22.594  -4.228  -8.850  1.00111.23           O
ATOM   1151  CG2 THR   161     -21.122  -5.928  -9.757  1.00111.23           C
ATOM   1152  C   THR   161     -24.875  -5.781  -9.245  1.00111.23           C
ATOM   1153  O   THR   161     -25.497  -6.594  -8.573  1.00111.23           O
ATOM   1154  N   ALA   162     -25.342  -4.538  -9.426  1.00 63.09           N
ATOM   1155  CA  ALA   162     -26.537  -4.126  -8.744  1.00 63.09           C
ATOM   1156  CB  ALA   162     -26.814  -2.623  -8.898  1.00 63.09           C
ATOM   1157  C   ALA   162     -27.771  -4.859  -9.197  1.00 63.09           C
ATOM   1158  O   ALA   162     -28.605  -5.170  -8.348  1.00 63.09           O
ATOM   1159  N   THR   163     -27.979  -5.048 -10.527  1.00 73.01           N
ATOM   1160  CA  THR   163     -29.123  -5.749 -11.079  1.00 73.01           C
ATOM   1161  CB  THR   163     -29.359  -5.410 -12.522  1.00 73.01           C
ATOM   1162  OG1 THR   163     -29.588  -4.017 -12.676  1.00 73.01           O
ATOM   1163  CG2 THR   163     -30.581  -6.202 -13.009  1.00 73.01           C
ATOM   1164  C   THR   163     -28.990  -7.225 -11.006  1.00 73.01           C
ATOM   1165  O   THR   163     -29.916  -7.946 -10.635  1.00 73.01           O
ATOM   1166  N   ALA   164     -27.806  -7.709 -11.384  1.00 33.76           N
ATOM   1167  CA  ALA   164     -27.572  -9.109 -11.424  1.00 33.76           C
ATOM   1168  CB  ALA   164     -26.172  -9.513 -11.917  1.00 33.76           C
ATOM   1169  C   ALA   164     -27.703  -9.583 -10.038  1.00 33.76           C
ATOM   1170  O   ALA   164     -28.159 -10.701  -9.809  1.00 33.76           O
ATOM   1171  N   THR   165     -27.321  -8.750  -9.052  1.00187.06           N
ATOM   1172  CA  THR   165     -27.328  -9.417  -7.803  1.00187.06           C
ATOM   1173  CB  THR   165     -26.275  -8.956  -6.829  1.00187.06           C
ATOM   1174  OG1 THR   165     -26.496  -7.613  -6.434  1.00187.06           O
ATOM   1175  CG2 THR   165     -24.898  -9.101  -7.503  1.00187.06           C
ATOM   1176  C   THR   165     -28.674  -9.334  -7.140  1.00187.06           C
ATOM   1177  O   THR   165     -28.957  -8.387  -6.417  1.00187.06           O
ATOM   1178  N   LEU   166     -29.555 -10.339  -7.362  1.00153.83           N
ATOM   1179  CA  LEU   166     -30.825 -10.359  -6.677  1.00153.83           C
ATOM   1180  CB  LEU   166     -31.983  -9.759  -7.486  1.00153.83           C
ATOM   1181  CG  LEU   166     -33.291  -9.691  -6.681  1.00153.83           C
ATOM   1182  CD1 LEU   166     -33.137  -8.751  -5.474  1.00153.83           C
ATOM   1183  CD2 LEU   166     -34.485  -9.320  -7.572  1.00153.83           C
ATOM   1184  C   LEU   166     -31.158 -11.792  -6.397  1.00153.83           C
ATOM   1185  O   LEU   166     -30.877 -12.674  -7.207  1.00153.83           O
ATOM   1186  N   LEU   167     -31.754 -12.065  -5.220  1.00 43.93           N
ATOM   1187  CA  LEU   167     -32.101 -13.413  -4.873  1.00 43.93           C
ATOM   1188  CB  LEU   167     -32.329 -13.616  -3.365  1.00 43.93           C
ATOM   1189  CG  LEU   167     -31.071 -13.356  -2.516  1.00 43.93           C
ATOM   1190  CD1 LEU   167     -31.337 -13.594  -1.020  1.00 43.93           C
ATOM   1191  CD2 LEU   167     -29.872 -14.158  -3.046  1.00 43.93           C
ATOM   1192  C   LEU   167     -33.367 -13.770  -5.582  1.00 43.93           C
ATOM   1193  O   LEU   167     -34.239 -12.928  -5.798  1.00 43.93           O
ATOM   1194  N   PRO   168     -33.476 -15.016  -5.960  1.00138.16           N
ATOM   1195  CA  PRO   168     -34.654 -15.476  -6.643  1.00138.16           C
ATOM   1196  CD  PRO   168     -32.311 -15.811  -6.300  1.00138.16           C
ATOM   1197  CB  PRO   168     -34.286 -16.824  -7.270  1.00138.16           C
ATOM   1198  CG  PRO   168     -32.910 -17.175  -6.668  1.00138.16           C
ATOM   1199  C   PRO   168     -35.816 -15.518  -5.709  1.00138.16           C
ATOM   1200  O   PRO   168     -35.649 -15.961  -4.574  1.00138.16           O
ATOM   1201  N   PHE   169     -37.003 -15.096  -6.185  1.00 65.07           N
ATOM   1202  CA  PHE   169     -38.207 -15.047  -5.404  1.00 65.07           C
ATOM   1203  CB  PHE   169     -39.150 -13.914  -5.848  1.00 65.07           C
ATOM   1204  CG  PHE   169     -38.569 -12.596  -5.482  1.00 65.07           C
ATOM   1205  CD1 PHE   169     -37.376 -12.177  -6.024  1.00 65.07           C
ATOM   1206  CD2 PHE   169     -39.256 -11.757  -4.638  1.00 65.07           C
ATOM   1207  CE1 PHE   169     -36.843 -10.955  -5.689  1.00 65.07           C
ATOM   1208  CE2 PHE   169     -38.728 -10.535  -4.301  1.00 65.07           C
ATOM   1209  CZ  PHE   169     -37.520 -10.135  -4.821  1.00 65.07           C
ATOM   1210  C   PHE   169     -38.960 -16.296  -5.709  1.00 65.07           C
ATOM   1211  O   PHE   169     -38.950 -16.769  -6.844  1.00 65.07           O
ATOM   1212  N   GLU   170     -39.619 -16.880  -4.689  1.00110.62           N
ATOM   1213  CA  GLU   170     -40.407 -18.046  -4.956  1.00110.62           C
ATOM   1214  CB  GLU   170     -39.637 -19.367  -4.808  1.00110.62           C
ATOM   1215  CG  GLU   170     -40.375 -20.559  -5.419  1.00110.62           C
ATOM   1216  CD  GLU   170     -40.207 -20.453  -6.927  1.00110.62           C
ATOM   1217  OE1 GLU   170     -39.310 -19.682  -7.364  1.00110.62           O
ATOM   1218  OE2 GLU   170     -40.967 -21.138  -7.662  1.00110.62           O
ATOM   1219  C   GLU   170     -41.522 -18.083  -3.962  1.00110.62           C
ATOM   1220  O   GLU   170     -41.429 -17.495  -2.886  1.00110.62           O
ATOM   1221  N   GLU   171     -42.625 -18.769  -4.320  1.00116.69           N
ATOM   1222  CA  GLU   171     -43.749 -18.915  -3.439  1.00116.69           C
ATOM   1223  CB  GLU   171     -45.051 -19.295  -4.162  1.00116.69           C
ATOM   1224  CG  GLU   171     -44.936 -20.591  -4.965  1.00116.69           C
ATOM   1225  CD  GLU   171     -44.100 -20.297  -6.203  1.00116.69           C
ATOM   1226  OE1 GLU   171     -44.188 -19.148  -6.715  1.00116.69           O
ATOM   1227  OE2 GLU   171     -43.372 -21.218  -6.660  1.00116.69           O
ATOM   1228  C   GLU   171     -43.412 -20.017  -2.485  1.00116.69           C
ATOM   1229  O   GLU   171     -42.461 -20.763  -2.706  1.00116.69           O
ATOM   1230  N   ALA   172     -44.150 -20.111  -1.359  1.00 50.56           N
ATOM   1231  CA  ALA   172     -43.862 -21.137  -0.396  1.00 50.56           C
ATOM   1232  CB  ALA   172     -44.474 -20.854   0.986  1.00 50.56           C
ATOM   1233  C   ALA   172     -44.397 -22.455  -0.868  1.00 50.56           C
ATOM   1234  O   ALA   172     -45.540 -22.571  -1.308  1.00 50.56           O
ATOM   1235  N   PRO   173     -43.546 -23.445  -0.814  1.00153.93           N
ATOM   1236  CA  PRO   173     -43.987 -24.773  -1.158  1.00153.93           C
ATOM   1237  CD  PRO   173     -42.197 -23.197  -1.299  1.00153.93           C
ATOM   1238  CB  PRO   173     -42.804 -25.469  -1.830  1.00153.93           C
ATOM   1239  CG  PRO   173     -41.906 -24.319  -2.303  1.00153.93           C
ATOM   1240  C   PRO   173     -44.398 -25.496   0.071  1.00153.93           C
ATOM   1241  O   PRO   173     -44.071 -25.042   1.163  1.00153.93           O
ATOM   1242  N   GLU   174     -45.079 -26.642  -0.083  1.00 80.85           N
ATOM   1243  CA  GLU   174     -45.410 -27.431   1.060  1.00 80.85           C
ATOM   1244  CB  GLU   174     -46.313 -28.629   0.721  1.00 80.85           C
ATOM   1245  CG  GLU   174     -47.584 -28.243  -0.047  1.00 80.85           C
ATOM   1246  CD  GLU   174     -48.461 -27.336   0.808  1.00 80.85           C
ATOM   1247  OE1 GLU   174     -47.917 -26.381   1.422  1.00 80.85           O
ATOM   1248  OE2 GLU   174     -49.694 -27.588   0.853  1.00 80.85           O
ATOM   1249  C   GLU   174     -44.089 -27.966   1.508  1.00 80.85           C
ATOM   1250  O   GLU   174     -43.126 -27.954   0.743  1.00 80.85           O
ATOM   1251  N   MET   175     -44.006 -28.446   2.763  1.00308.86           N
ATOM   1252  CA  MET   175     -42.741 -28.864   3.295  1.00308.86           C
ATOM   1253  CB  MET   175     -42.828 -29.476   4.704  1.00308.86           C
ATOM   1254  CG  MET   175     -43.245 -28.475   5.784  1.00308.86           C
ATOM   1255  SD  MET   175     -44.979 -27.942   5.682  1.00308.86           S
ATOM   1256  CE  MET   175     -45.671 -29.540   6.200  1.00308.86           C
ATOM   1257  C   MET   175     -42.112 -29.882   2.410  1.00308.86           C
ATOM   1258  O   MET   175     -42.775 -30.736   1.822  1.00308.86           O
ATOM   1259  N   THR   176     -40.777 -29.770   2.284  1.00283.90           N
ATOM   1260  CA  THR   176     -40.003 -30.692   1.517  1.00283.90           C
ATOM   1261  CB  THR   176     -39.355 -30.075   0.310  1.00283.90           C
ATOM   1262  OG1 THR   176     -38.705 -31.072  -0.466  1.00283.90           O
ATOM   1263  CG2 THR   176     -38.347 -29.011   0.776  1.00283.90           C
ATOM   1264  C   THR   176     -38.916 -31.164   2.423  1.00283.90           C
ATOM   1265  O   THR   176     -38.513 -30.457   3.347  1.00283.90           O
ATOM   1266  N   SER   177     -38.428 -32.395   2.196  1.00136.62           N
ATOM   1267  CA  SER   177     -37.390 -32.908   3.035  1.00136.62           C
ATOM   1268  CB  SER   177     -37.254 -34.440   2.991  1.00136.62           C
ATOM   1269  OG  SER   177     -36.864 -34.861   1.692  1.00136.62           O
ATOM   1270  C   SER   177     -36.101 -32.323   2.568  1.00136.62           C
ATOM   1271  O   SER   177     -36.034 -31.685   1.519  1.00136.62           O
ATOM   1272  N   ALA   178     -35.036 -32.510   3.368  1.00184.54           N
ATOM   1273  CA  ALA   178     -33.753 -32.003   2.992  1.00184.54           C
ATOM   1274  CB  ALA   178     -32.703 -32.082   4.114  1.00184.54           C
ATOM   1275  C   ALA   178     -33.269 -32.839   1.856  1.00184.54           C
ATOM   1276  O   ALA   178     -33.699 -33.978   1.678  1.00184.54           O
ATOM   1277  N   GLY   179     -32.372 -32.272   1.030  1.00 30.37           N
ATOM   1278  CA  GLY   179     -31.854 -33.019  -0.073  1.00 30.37           C
ATOM   1279  C   GLY   179     -31.504 -32.022  -1.169  1.00 30.37           C
ATOM   1280  O   GLY   179     -32.059 -30.891  -1.142  1.00 30.37           O
ATOM   1281  OXT GLY   179     -30.676 -32.381  -2.049  1.00 30.37           O
END 
