# Supplementary material for: Predicted Structural Variability of Mycobacterium tuberculosis PPE18 Protein With Immunological Implications Among Clinical Strains
Source: Front Microbiol. 2021 Jan 8;11:595312. doi: 10.3389/fmicb.2020.595312 (PMC7819968; doi:10.3389/fmicb.2020.595312)
Supplement: Supplementary file 2 [file Data_Sheet_1.ZIP › All domain 1 RaptorX pdbs/5xfsB-389761_1_ZD053.pdb]

REMARK   templates = 5xfsB 
EXPDTA    THEORETICAL MODEL, MODELLER 9v8 2018/10/16 11:57:36
REMARK   6 MODELLER OBJECTIVE FUNCTION:       564.4517
REMARK   6 MODELLER BEST TEMPLATE % SEQ ID:  53.179
SEQRES   1    180  MET VAL ASP PHE GLY ALA LEU PRO PRO GLU ILE ASN SER
SEQRES   2    180  ALA ARG MET TYR ALA GLY PRO GLY SER ALA SER LEU VAL
SEQRES   3    180  ALA ALA ALA GLN MET TRP ASP SER VAL ALA SER ASP LEU
SEQRES   4    180  PHE SER ALA ALA SER ALA PHE GLN SER VAL VAL TRP GLY
SEQRES   5    180  LEU THR VAL GLY SER TRP ILE GLY SER SER ALA GLY LEU
SEQRES   6    180  MET VAL ALA ALA ALA SER PRO TYR VAL ALA TRP MET SER
SEQRES   7    180  VAL THR ALA GLY GLN ALA GLU LEU THR ALA ALA GLN VAL
SEQRES   8    180  ARG VAL ALA ALA ALA ALA TYR GLU THR ALA TYR GLY LEU
SEQRES   9    180  THR VAL PRO PRO PRO VAL ILE ALA GLU ASN ARG ALA GLU
SEQRES  10    180  LEU MET ILE LEU ILE ALA THR ASN LEU LEU GLY GLN ASN
SEQRES  11    180  THR PRO ALA ILE ALA VAL ASN GLU ALA GLU TYR GLY GLU
SEQRES  12    180  MET TRP ALA GLN ASP ALA ALA ALA MET PHE GLY TYR ALA
SEQRES  13    180  ALA ALA THR ALA THR ALA THR ALA THR LEU LEU PRO PHE
SEQRES  14    180  GLU GLU ALA PRO GLU MET THR SER ALA GLY GLY
ATOM      1  N   MET     1     -24.561  -5.853 -29.369  1.00 69.02           N
ATOM      2  CA  MET     1     -25.345  -5.158 -28.324  1.00 69.02           C
ATOM      3  CB  MET     1     -24.864  -5.567 -26.920  1.00 69.02           C
ATOM      4  CG  MET     1     -25.160  -7.024 -26.551  1.00 69.02           C
ATOM      5  SD  MET     1     -24.137  -8.264 -27.398  1.00 69.02           S
ATOM      6  CE  MET     1     -24.807  -9.653 -26.439  1.00 69.02           C
ATOM      7  C   MET     1     -25.219  -3.679 -28.461  1.00 69.02           C
ATOM      8  O   MET     1     -24.671  -3.179 -29.441  1.00 69.02           O
ATOM      9  N   VAL     2     -25.747  -2.936 -27.471  1.00 80.93           N
ATOM     10  CA  VAL     2     -25.671  -1.509 -27.519  1.00 80.93           C
ATOM     11  CB  VAL     2     -26.847  -0.848 -26.860  1.00 80.93           C
ATOM     12  CG1 VAL     2     -28.116  -1.213 -27.650  1.00 80.93           C
ATOM     13  CG2 VAL     2     -26.898  -1.316 -25.394  1.00 80.93           C
ATOM     14  C   VAL     2     -24.445  -1.136 -26.761  1.00 80.93           C
ATOM     15  O   VAL     2     -24.195  -1.654 -25.673  1.00 80.93           O
ATOM     16  N   ASP     3     -23.618  -0.238 -27.325  1.00 52.53           N
ATOM     17  CA  ASP     3     -22.438   0.083 -26.584  1.00 52.53           C
ATOM     18  CB  ASP     3     -21.132  -0.088 -27.380  1.00 52.53           C
ATOM     19  CG  ASP     3     -19.990  -0.101 -26.369  1.00 52.53           C
ATOM     20  OD1 ASP     3     -20.171  -0.716 -25.283  1.00 52.53           O
ATOM     21  OD2 ASP     3     -18.927   0.510 -26.658  1.00 52.53           O
ATOM     22  C   ASP     3     -22.515   1.512 -26.139  1.00 52.53           C
ATOM     23  O   ASP     3     -22.672   2.427 -26.944  1.00 52.53           O
ATOM     24  N   PHE     4     -22.396   1.730 -24.816  1.00122.30           N
ATOM     25  CA  PHE     4     -22.453   3.039 -24.229  1.00122.30           C
ATOM     26  CB  PHE     4     -22.328   3.020 -22.694  1.00122.30           C
ATOM     27  CG  PHE     4     -23.470   2.248 -22.128  1.00122.30           C
ATOM     28  CD1 PHE     4     -24.707   2.830 -21.968  1.00122.30           C
ATOM     29  CD2 PHE     4     -23.314   0.928 -21.766  1.00122.30           C
ATOM     30  CE1 PHE     4     -25.764   2.119 -21.448  1.00122.30           C
ATOM     31  CE2 PHE     4     -24.366   0.212 -21.244  1.00122.30           C
ATOM     32  CZ  PHE     4     -25.595   0.806 -21.082  1.00122.30           C
ATOM     33  C   PHE     4     -21.282   3.824 -24.735  1.00122.30           C
ATOM     34  O   PHE     4     -21.384   5.016 -25.024  1.00122.30           O
ATOM     35  N   GLY     5     -20.126   3.147 -24.842  1.00 38.18           N
ATOM     36  CA  GLY     5     -18.884   3.735 -25.255  1.00 38.18           C
ATOM     37  C   GLY     5     -18.996   4.259 -26.661  1.00 38.18           C
ATOM     38  O   GLY     5     -18.309   5.206 -27.038  1.00 38.18           O
ATOM     39  N   ALA     6     -19.826   3.615 -27.501  1.00 53.17           N
ATOM     40  CA  ALA     6     -20.008   4.007 -28.872  1.00 53.17           C
ATOM     41  CB  ALA     6     -20.958   3.079 -29.642  1.00 53.17           C
ATOM     42  C   ALA     6     -20.597   5.392 -28.948  1.00 53.17           C
ATOM     43  O   ALA     6     -20.319   6.111 -29.907  1.00 53.17           O
ATOM     44  N   LEU     7     -21.452   5.773 -27.968  1.00 70.51           N
ATOM     45  CA  LEU     7     -22.183   7.025 -27.959  1.00 70.51           C
ATOM     46  CB  LEU     7     -23.360   7.015 -26.967  1.00 70.51           C
ATOM     47  CG  LEU     7     -24.452   5.976 -27.282  1.00 70.51           C
ATOM     48  CD1 LEU     7     -25.578   6.042 -26.243  1.00 70.51           C
ATOM     49  CD2 LEU     7     -24.981   6.119 -28.719  1.00 70.51           C
ATOM     50  C   LEU     7     -21.319   8.198 -27.568  1.00 70.51           C
ATOM     51  O   LEU     7     -20.448   8.101 -26.704  1.00 70.51           O
ATOM     52  N   PRO     8     -21.581   9.326 -28.207  1.00119.62           N
ATOM     53  CA  PRO     8     -20.859  10.547 -27.914  1.00119.62           C
ATOM     54  CD  PRO     8     -21.984   9.273 -29.605  1.00119.62           C
ATOM     55  CB  PRO     8     -21.045  11.452 -29.127  1.00119.62           C
ATOM     56  CG  PRO     8     -21.302  10.473 -30.282  1.00119.62           C
ATOM     57  C   PRO     8     -21.332  11.169 -26.628  1.00119.62           C
ATOM     58  O   PRO     8     -22.448  10.883 -26.198  1.00119.62           O
ATOM     59  N   PRO     9     -20.534  12.009 -26.019  1.00123.88           N
ATOM     60  CA  PRO     9     -20.836  12.614 -24.749  1.00123.88           C
ATOM     61  CD  PRO     9     -19.376  12.599 -26.665  1.00123.88           C
ATOM     62  CB  PRO     9     -19.641  13.511 -24.434  1.00123.88           C
ATOM     63  CG  PRO     9     -19.056  13.840 -25.819  1.00123.88           C
ATOM     64  C   PRO     9     -22.133  13.362 -24.759  1.00123.88           C
ATOM     65  O   PRO     9     -22.792  13.405 -23.721  1.00123.88           O
ATOM     66  N   GLU    10     -22.525  13.953 -25.901  1.00104.20           N
ATOM     67  CA  GLU    10     -23.738  14.710 -25.934  1.00104.20           C
ATOM     68  CB  GLU    10     -24.044  15.378 -27.288  1.00104.20           C
ATOM     69  CG  GLU    10     -23.165  16.589 -27.610  1.00104.20           C
ATOM     70  CD  GLU    10     -21.980  16.135 -28.448  1.00104.20           C
ATOM     71  OE1 GLU    10     -22.151  15.166 -29.235  1.00104.20           O
ATOM     72  OE2 GLU    10     -20.895  16.765 -28.325  1.00104.20           O
ATOM     73  C   GLU    10     -24.885  13.801 -25.603  1.00104.20           C
ATOM     74  O   GLU    10     -25.865  14.245 -25.009  1.00104.20           O
ATOM     75  N   ILE    11     -24.843  12.532 -26.058  1.00115.43           N
ATOM     76  CA  ILE    11     -25.909  11.598 -25.794  1.00115.43           C
ATOM     77  CB  ILE    11     -25.844  10.381 -26.671  1.00115.43           C
ATOM     78  CG2 ILE    11     -26.946   9.416 -26.205  1.00115.43           C
ATOM     79  CG1 ILE    11     -25.948  10.769 -28.156  1.00115.43           C
ATOM     80  CD1 ILE    11     -27.261  11.460 -28.521  1.00115.43           C
ATOM     81  C   ILE    11     -25.939  11.084 -24.377  1.00115.43           C
ATOM     82  O   ILE    11     -26.977  11.119 -23.719  1.00115.43           O
ATOM     83  N   ASN    12     -24.792  10.612 -23.851  1.00 70.68           N
ATOM     84  CA  ASN    12     -24.795   9.920 -22.589  1.00 70.68           C
ATOM     85  CB  ASN    12     -23.443   9.275 -22.234  1.00 70.68           C
ATOM     86  CG  ASN    12     -23.318   7.968 -23.019  1.00 70.68           C
ATOM     87  OD1 ASN    12     -24.241   7.156 -23.065  1.00 70.68           O
ATOM     88  ND2 ASN    12     -22.134   7.747 -23.650  1.00 70.68           N
ATOM     89  C   ASN    12     -25.212  10.818 -21.468  1.00 70.68           C
ATOM     90  O   ASN    12     -25.800  10.352 -20.493  1.00 70.68           O
ATOM     91  N   SER    13     -24.826  12.103 -21.531  1.00 73.23           N
ATOM     92  CA  SER    13     -25.173  13.072 -20.530  1.00 73.23           C
ATOM     93  CB  SER    13     -24.187  14.250 -20.520  1.00 73.23           C
ATOM     94  OG  SER    13     -24.137  14.849 -21.805  1.00 73.23           O
ATOM     95  C   SER    13     -26.567  13.604 -20.705  1.00 73.23           C
ATOM     96  O   SER    13     -27.244  13.900 -19.721  1.00 73.23           O
ATOM     97  N   ALA    14     -27.041  13.770 -21.955  1.00 38.46           N
ATOM     98  CA  ALA    14     -28.359  14.308 -22.142  1.00 38.46           C
ATOM     99  CB  ALA    14     -28.735  14.475 -23.622  1.00 38.46           C
ATOM    100  C   ALA    14     -29.332  13.352 -21.530  1.00 38.46           C
ATOM    101  O   ALA    14     -30.245  13.751 -20.810  1.00 38.46           O
ATOM    102  N   ARG    15     -29.143  12.045 -21.786  1.00160.76           N
ATOM    103  CA  ARG    15     -30.058  11.070 -21.276  1.00160.76           C
ATOM    104  CB  ARG    15     -29.837   9.652 -21.832  1.00160.76           C
ATOM    105  CG  ARG    15     -28.439   9.083 -21.605  1.00160.76           C
ATOM    106  CD  ARG    15     -28.313   7.627 -22.058  1.00160.76           C
ATOM    107  NE  ARG    15     -28.991   7.522 -23.380  1.00160.76           N
ATOM    108  CZ  ARG    15     -28.701   6.496 -24.234  1.00160.76           C
ATOM    109  NH1 ARG    15     -27.756   5.570 -23.900  1.00160.76           N
ATOM    110  NH2 ARG    15     -29.363   6.399 -25.423  1.00160.76           N
ATOM    111  C   ARG    15     -29.985  11.016 -19.781  1.00160.76           C
ATOM    112  O   ARG    15     -31.004  10.842 -19.119  1.00160.76           O
ATOM    113  N   MET    16     -28.774  11.124 -19.207  1.00111.21           N
ATOM    114  CA  MET    16     -28.603  11.021 -17.787  1.00111.21           C
ATOM    115  CB  MET    16     -27.148  10.787 -17.356  1.00111.21           C
ATOM    116  CG  MET    16     -27.037  10.579 -15.845  1.00111.21           C
ATOM    117  SD  MET    16     -25.570   9.660 -15.304  1.00111.21           S
ATOM    118  CE  MET    16     -26.262   8.072 -15.850  1.00111.21           C
ATOM    119  C   MET    16     -29.142  12.194 -17.022  1.00111.21           C
ATOM    120  O   MET    16     -29.620  12.038 -15.900  1.00111.21           O
ATOM    121  N   TYR    17     -29.032  13.405 -17.589  1.00123.03           N
ATOM    122  CA  TYR    17     -29.437  14.641 -16.979  1.00123.03           C
ATOM    123  CB  TYR    17     -28.808  15.882 -17.638  1.00123.03           C
ATOM    124  CG  TYR    17     -27.449  15.941 -17.022  1.00123.03           C
ATOM    125  CD1 TYR    17     -26.493  15.001 -17.328  1.00123.03           C
ATOM    126  CD2 TYR    17     -27.136  16.939 -16.128  1.00123.03           C
ATOM    127  CE1 TYR    17     -25.248  15.048 -16.749  1.00123.03           C
ATOM    128  CE2 TYR    17     -25.892  16.995 -15.545  1.00123.03           C
ATOM    129  CZ  TYR    17     -24.949  16.047 -15.855  1.00123.03           C
ATOM    130  OH  TYR    17     -23.675  16.101 -15.255  1.00123.03           O
ATOM    131  C   TYR    17     -30.914  14.758 -16.841  1.00123.03           C
ATOM    132  O   TYR    17     -31.379  15.561 -16.039  1.00123.03           O
ATOM    133  N   ALA    18     -31.694  14.048 -17.673  1.00 44.53           N
ATOM    134  CA  ALA    18     -33.120  14.131 -17.544  1.00 44.53           C
ATOM    135  CB  ALA    18     -33.842  14.366 -18.884  1.00 44.53           C
ATOM    136  C   ALA    18     -33.640  12.848 -16.975  1.00 44.53           C
ATOM    137  O   ALA    18     -33.038  11.789 -17.148  1.00 44.53           O
ATOM    138  N   GLY    19     -34.768  12.923 -16.236  1.00 50.05           N
ATOM    139  CA  GLY    19     -35.358  11.731 -15.696  1.00 50.05           C
ATOM    140  C   GLY    19     -35.751  11.999 -14.278  1.00 50.05           C
ATOM    141  O   GLY    19     -35.548  13.087 -13.743  1.00 50.05           O
ATOM    142  N   PRO    20     -36.345  10.992 -13.692  1.00 98.56           N
ATOM    143  CA  PRO    20     -36.870  11.009 -12.354  1.00 98.56           C
ATOM    144  CD  PRO    20     -36.626   9.751 -14.391  1.00 98.56           C
ATOM    145  CB  PRO    20     -37.693   9.730 -12.221  1.00 98.56           C
ATOM    146  CG  PRO    20     -37.107   8.792 -13.292  1.00 98.56           C
ATOM    147  C   PRO    20     -35.870  11.137 -11.244  1.00 98.56           C
ATOM    148  O   PRO    20     -36.242  11.631 -10.180  1.00 98.56           O
ATOM    149  N   GLY    21     -34.621  10.676 -11.429  1.00 29.72           N
ATOM    150  CA  GLY    21     -33.680  10.792 -10.351  1.00 29.72           C
ATOM    151  C   GLY    21     -33.815   9.593  -9.457  1.00 29.72           C
ATOM    152  O   GLY    21     -34.421   8.585  -9.817  1.00 29.72           O
ATOM    153  N   SER    22     -33.196   9.682  -8.262  1.00 56.70           N
ATOM    154  CA  SER    22     -33.165   8.637  -7.277  1.00 56.70           C
ATOM    155  CB  SER    22     -32.057   8.837  -6.227  1.00 56.70           C
ATOM    156  OG  SER    22     -32.333   9.975  -5.425  1.00 56.70           O
ATOM    157  C   SER    22     -34.462   8.547  -6.530  1.00 56.70           C
ATOM    158  O   SER    22     -34.696   7.577  -5.812  1.00 56.70           O
ATOM    159  N   ALA    23     -35.358   9.532  -6.701  1.00 41.83           N
ATOM    160  CA  ALA    23     -36.524   9.621  -5.867  1.00 41.83           C
ATOM    161  CB  ALA    23     -37.431  10.797  -6.267  1.00 41.83           C
ATOM    162  C   ALA    23     -37.352   8.372  -5.928  1.00 41.83           C
ATOM    163  O   ALA    23     -37.767   7.863  -4.888  1.00 41.83           O
ATOM    164  N   SER    24     -37.602   7.815  -7.126  1.00 43.74           N
ATOM    165  CA  SER    24     -38.475   6.670  -7.205  1.00 43.74           C
ATOM    166  CB  SER    24     -38.723   6.209  -8.647  1.00 43.74           C
ATOM    167  OG  SER    24     -37.526   5.676  -9.193  1.00 43.74           O
ATOM    168  C   SER    24     -37.875   5.504  -6.482  1.00 43.74           C
ATOM    169  O   SER    24     -38.572   4.800  -5.754  1.00 43.74           O
ATOM    170  N   LEU    25     -36.558   5.278  -6.663  1.00107.35           N
ATOM    171  CA  LEU    25     -35.895   4.127  -6.109  1.00107.35           C
ATOM    172  CB  LEU    25     -34.419   4.019  -6.531  1.00107.35           C
ATOM    173  CG  LEU    25     -34.211   3.688  -8.018  1.00107.35           C
ATOM    174  CD1 LEU    25     -34.794   4.787  -8.916  1.00107.35           C
ATOM    175  CD2 LEU    25     -32.731   3.399  -8.319  1.00107.35           C
ATOM    176  C   LEU    25     -35.918   4.149  -4.609  1.00107.35           C
ATOM    177  O   LEU    25     -36.207   3.145  -3.967  1.00107.35           O
ATOM    178  N   VAL    26     -35.623   5.292  -3.982  1.00 40.90           N
ATOM    179  CA  VAL    26     -35.569   5.289  -2.549  1.00 40.90           C
ATOM    180  CB  VAL    26     -35.146   6.615  -1.991  1.00 40.90           C
ATOM    181  CG1 VAL    26     -35.227   6.561  -0.457  1.00 40.90           C
ATOM    182  CG2 VAL    26     -33.737   6.921  -2.526  1.00 40.90           C
ATOM    183  C   VAL    26     -36.931   4.972  -2.018  1.00 40.90           C
ATOM    184  O   VAL    26     -37.071   4.316  -0.987  1.00 40.90           O
ATOM    185  N   ALA    27     -37.983   5.456  -2.701  1.00 28.36           N
ATOM    186  CA  ALA    27     -39.325   5.202  -2.261  1.00 28.36           C
ATOM    187  CB  ALA    27     -40.387   5.860  -3.155  1.00 28.36           C
ATOM    188  C   ALA    27     -39.556   3.725  -2.288  1.00 28.36           C
ATOM    189  O   ALA    27     -40.214   3.177  -1.405  1.00 28.36           O
ATOM    190  N   ALA    28     -39.029   3.044  -3.325  1.00 34.29           N
ATOM    191  CA  ALA    28     -39.180   1.623  -3.436  1.00 34.29           C
ATOM    192  CB  ALA    28     -38.535   1.056  -4.711  1.00 34.29           C
ATOM    193  C   ALA    28     -38.499   0.985  -2.263  1.00 34.29           C
ATOM    194  O   ALA    28     -39.040   0.068  -1.644  1.00 34.29           O
ATOM    195  N   ALA    29     -37.292   1.482  -1.921  1.00 41.10           N
ATOM    196  CA  ALA    29     -36.507   0.924  -0.859  1.00 41.10           C
ATOM    197  CB  ALA    29     -35.156   1.644  -0.680  1.00 41.10           C
ATOM    198  C   ALA    29     -37.235   1.031   0.449  1.00 41.10           C
ATOM    199  O   ALA    29     -37.341   0.056   1.192  1.00 41.10           O
ATOM    200  N   GLN    30     -37.806   2.211   0.749  1.00 41.86           N
ATOM    201  CA  GLN    30     -38.433   2.412   2.024  1.00 41.86           C
ATOM    202  CB  GLN    30     -38.956   3.846   2.229  1.00 41.86           C
ATOM    203  CG  GLN    30     -37.840   4.896   2.262  1.00 41.86           C
ATOM    204  CD  GLN    30     -38.471   6.260   2.504  1.00 41.86           C
ATOM    205  OE1 GLN    30     -38.291   7.191   1.720  1.00 41.86           O
ATOM    206  NE2 GLN    30     -39.229   6.391   3.626  1.00 41.86           N
ATOM    207  C   GLN    30     -39.582   1.467   2.134  1.00 41.86           C
ATOM    208  O   GLN    30     -39.848   0.924   3.207  1.00 41.86           O
ATOM    209  N   MET    31     -40.290   1.246   1.011  1.00139.96           N
ATOM    210  CA  MET    31     -41.442   0.391   0.995  1.00139.96           C
ATOM    211  CB  MET    31     -42.079   0.317  -0.403  1.00139.96           C
ATOM    212  CG  MET    31     -42.605   1.662  -0.908  1.00139.96           C
ATOM    213  SD  MET    31     -44.110   2.241  -0.075  1.00139.96           S
ATOM    214  CE  MET    31     -45.211   1.142  -1.013  1.00139.96           C
ATOM    215  C   MET    31     -41.028  -1.003   1.355  1.00139.96           C
ATOM    216  O   MET    31     -41.677  -1.668   2.162  1.00139.96           O
ATOM    217  N   TRP    32     -39.909  -1.478   0.779  1.00 71.88           N
ATOM    218  CA  TRP    32     -39.476  -2.824   1.016  1.00 71.88           C
ATOM    219  CB  TRP    32     -38.312  -3.264   0.115  1.00 71.88           C
ATOM    220  CG  TRP    32     -38.752  -3.420  -1.320  1.00 71.88           C
ATOM    221  CD2 TRP    32     -39.744  -4.372  -1.733  1.00 71.88           C
ATOM    222  CD1 TRP    32     -38.386  -2.732  -2.441  1.00 71.88           C
ATOM    223  NE1 TRP    32     -39.082  -3.203  -3.527  1.00 71.88           N
ATOM    224  CE2 TRP    32     -39.925  -4.209  -3.106  1.00 71.88           C
ATOM    225  CE3 TRP    32     -40.448  -5.301  -1.023  1.00 71.88           C
ATOM    226  CZ2 TRP    32     -40.821  -4.976  -3.792  1.00 71.88           C
ATOM    227  CZ3 TRP    32     -41.346  -6.080  -1.718  1.00 71.88           C
ATOM    228  CH2 TRP    32     -41.527  -5.916  -3.076  1.00 71.88           C
ATOM    229  C   TRP    32     -39.114  -2.979   2.457  1.00 71.88           C
ATOM    230  O   TRP    32     -39.310  -4.041   3.044  1.00 71.88           O
ATOM    231  N   ASP    33     -38.536  -1.930   3.064  1.00 41.75           N
ATOM    232  CA  ASP    33     -38.214  -2.004   4.458  1.00 41.75           C
ATOM    233  CB  ASP    33     -37.434  -0.785   4.963  1.00 41.75           C
ATOM    234  CG  ASP    33     -36.032  -0.849   4.381  1.00 41.75           C
ATOM    235  OD1 ASP    33     -35.333  -1.870   4.617  1.00 41.75           O
ATOM    236  OD2 ASP    33     -35.633   0.133   3.702  1.00 41.75           O
ATOM    237  C   ASP    33     -39.490  -2.064   5.242  1.00 41.75           C
ATOM    238  O   ASP    33     -39.572  -2.741   6.266  1.00 41.75           O
ATOM    239  N   SER    34     -40.527  -1.341   4.778  1.00 38.64           N
ATOM    240  CA  SER    34     -41.772  -1.275   5.489  1.00 38.64           C
ATOM    241  CB  SER    34     -42.815  -0.409   4.759  1.00 38.64           C
ATOM    242  OG  SER    34     -42.357   0.931   4.653  1.00 38.64           O
ATOM    243  C   SER    34     -42.340  -2.657   5.591  1.00 38.64           C
ATOM    244  O   SER    34     -42.881  -3.027   6.632  1.00 38.64           O
ATOM    245  N   VAL    35     -42.281  -3.434   4.488  1.00 94.25           N
ATOM    246  CA  VAL    35     -42.791  -4.780   4.470  1.00 94.25           C
ATOM    247  CB  VAL    35     -42.919  -5.349   3.080  1.00 94.25           C
ATOM    248  CG1 VAL    35     -41.522  -5.554   2.478  1.00 94.25           C
ATOM    249  CG2 VAL    35     -43.728  -6.653   3.163  1.00 94.25           C
ATOM    250  C   VAL    35     -41.910  -5.696   5.272  1.00 94.25           C
ATOM    251  O   VAL    35     -42.398  -6.549   6.012  1.00 94.25           O
ATOM    252  N   ALA    36     -40.576  -5.541   5.163  1.00 33.18           N
ATOM    253  CA  ALA    36     -39.690  -6.425   5.862  1.00 33.18           C
ATOM    254  CB  ALA    36     -38.210  -6.059   5.670  1.00 33.18           C
ATOM    255  C   ALA    36     -39.998  -6.298   7.320  1.00 33.18           C
ATOM    256  O   ALA    36     -40.002  -7.286   8.053  1.00 33.18           O
ATOM    257  N   SER    37     -40.258  -5.062   7.785  1.00 37.01           N
ATOM    258  CA  SER    37     -40.542  -4.858   9.177  1.00 37.01           C
ATOM    259  CB  SER    37     -40.658  -3.370   9.563  1.00 37.01           C
ATOM    260  OG  SER    37     -41.806  -2.783   8.968  1.00 37.01           O
ATOM    261  C   SER    37     -41.839  -5.531   9.550  1.00 37.01           C
ATOM    262  O   SER    37     -41.918  -6.214  10.570  1.00 37.01           O
ATOM    263  N   ASP    38     -42.892  -5.358   8.724  1.00 55.72           N
ATOM    264  CA  ASP    38     -44.209  -5.876   9.004  1.00 55.72           C
ATOM    265  CB  ASP    38     -45.287  -5.349   8.045  1.00 55.72           C
ATOM    266  CG  ASP    38     -45.608  -3.910   8.425  1.00 55.72           C
ATOM    267  OD1 ASP    38     -45.004  -3.406   9.410  1.00 55.72           O
ATOM    268  OD2 ASP    38     -46.466  -3.297   7.736  1.00 55.72           O
ATOM    269  C   ASP    38     -44.250  -7.366   8.942  1.00 55.72           C
ATOM    270  O   ASP    38     -45.025  -7.985   9.667  1.00 55.72           O
ATOM    271  N   LEU    39     -43.465  -7.991   8.046  1.00 56.18           N
ATOM    272  CA  LEU    39     -43.493  -9.424   7.948  1.00 56.18           C
ATOM    273  CB  LEU    39     -42.586  -9.945   6.821  1.00 56.18           C
ATOM    274  CG  LEU    39     -43.101  -9.610   5.407  1.00 56.18           C
ATOM    275  CD1 LEU    39     -42.149 -10.158   4.338  1.00 56.18           C
ATOM    276  CD2 LEU    39     -44.537 -10.115   5.194  1.00 56.18           C
ATOM    277  C   LEU    39     -43.022  -9.991   9.256  1.00 56.18           C
ATOM    278  O   LEU    39     -43.617 -10.923   9.794  1.00 56.18           O
ATOM    279  N   PHE    40     -41.951  -9.400   9.816  1.00148.41           N
ATOM    280  CA  PHE    40     -41.339  -9.823  11.045  1.00148.41           C
ATOM    281  CB  PHE    40     -40.114  -8.937  11.354  1.00148.41           C
ATOM    282  CG  PHE    40     -39.678  -9.089  12.769  1.00148.41           C
ATOM    283  CD1 PHE    40     -40.257  -8.318  13.751  1.00148.41           C
ATOM    284  CD2 PHE    40     -38.682  -9.971  13.116  1.00148.41           C
ATOM    285  CE1 PHE    40     -39.868  -8.433  15.062  1.00148.41           C
ATOM    286  CE2 PHE    40     -38.288 -10.090  14.429  1.00148.41           C
ATOM    287  CZ  PHE    40     -38.880  -9.323  15.405  1.00148.41           C
ATOM    288  C   PHE    40     -42.313  -9.705  12.174  1.00148.41           C
ATOM    289  O   PHE    40     -42.437 -10.615  12.991  1.00148.41           O
ATOM    290  N   SER    41     -43.030  -8.573  12.251  1.00 77.64           N
ATOM    291  CA  SER    41     -43.966  -8.338  13.312  1.00 77.64           C
ATOM    292  CB  SER    41     -44.704  -7.006  13.118  1.00 77.64           C
ATOM    293  OG  SER    41     -45.821  -6.942  13.986  1.00 77.64           O
ATOM    294  C   SER    41     -44.997  -9.410  13.270  1.00 77.64           C
ATOM    295  O   SER    41     -45.398  -9.940  14.304  1.00 77.64           O
ATOM    296  N   ALA    42     -45.458  -9.738  12.053  1.00 40.63           N
ATOM    297  CA  ALA    42     -46.450 -10.746  11.856  1.00 40.63           C
ATOM    298  CB  ALA    42     -46.930 -10.802  10.399  1.00 40.63           C
ATOM    299  C   ALA    42     -45.890 -12.078  12.265  1.00 40.63           C
ATOM    300  O   ALA    42     -46.600 -12.914  12.817  1.00 40.63           O
ATOM    301  N   ALA    43     -44.602 -12.332  11.974  1.00 34.39           N
ATOM    302  CA  ALA    43     -43.981 -13.567  12.362  1.00 34.39           C
ATOM    303  CB  ALA    43     -42.554 -13.716  11.809  1.00 34.39           C
ATOM    304  C   ALA    43     -43.895 -13.634  13.856  1.00 34.39           C
ATOM    305  O   ALA    43     -44.113 -14.687  14.452  1.00 34.39           O
ATOM    306  N   SER    44     -43.586 -12.494  14.502  1.00 80.61           N
ATOM    307  CA  SER    44     -43.371 -12.443  15.920  1.00 80.61           C
ATOM    308  CB  SER    44     -42.962 -11.043  16.407  1.00 80.61           C
ATOM    309  OG  SER    44     -42.764 -11.058  17.813  1.00 80.61           O
ATOM    310  C   SER    44     -44.624 -12.828  16.660  1.00 80.61           C
ATOM    311  O   SER    44     -44.552 -13.424  17.733  1.00 80.61           O
ATOM    312  N   ALA    45     -45.810 -12.448  16.147  1.00 43.64           N
ATOM    313  CA  ALA    45     -47.050 -12.799  16.785  1.00 43.64           C
ATOM    314  CB  ALA    45     -48.262 -12.106  16.134  1.00 43.64           C
ATOM    315  C   ALA    45     -47.272 -14.278  16.693  1.00 43.64           C
ATOM    316  O   ALA    45     -47.656 -14.912  17.673  1.00 43.64           O
ATOM    317  N   PHE    46     -47.015 -14.870  15.507  1.00 73.88           N
ATOM    318  CA  PHE    46     -47.246 -16.273  15.306  1.00 73.88           C
ATOM    319  CB  PHE    46     -46.864 -16.787  13.900  1.00 73.88           C
ATOM    320  CG  PHE    46     -47.918 -16.438  12.904  1.00 73.88           C
ATOM    321  CD1 PHE    46     -47.892 -15.252  12.209  1.00 73.88           C
ATOM    322  CD2 PHE    46     -48.942 -17.324  12.660  1.00 73.88           C
ATOM    323  CE1 PHE    46     -48.872 -14.957  11.294  1.00 73.88           C
ATOM    324  CE2 PHE    46     -49.925 -17.035  11.746  1.00 73.88           C
ATOM    325  CZ  PHE    46     -49.892 -15.846  11.058  1.00 73.88           C
ATOM    326  C   PHE    46     -46.388 -17.030  16.258  1.00 73.88           C
ATOM    327  O   PHE    46     -46.849 -17.940  16.945  1.00 73.88           O
ATOM    328  N   GLN    47     -45.113 -16.627  16.364  1.00102.26           N
ATOM    329  CA  GLN    47     -44.206 -17.334  17.209  1.00102.26           C
ATOM    330  CB  GLN    47     -42.768 -16.771  17.197  1.00102.26           C
ATOM    331  CG  GLN    47     -42.623 -15.359  17.759  1.00102.26           C
ATOM    332  CD  GLN    47     -41.204 -14.869  17.490  1.00102.26           C
ATOM    333  OE1 GLN    47     -40.291 -15.651  17.226  1.00102.26           O
ATOM    334  NE2 GLN    47     -41.016 -13.523  17.545  1.00102.26           N
ATOM    335  C   GLN    47     -44.754 -17.290  18.597  1.00102.26           C
ATOM    336  O   GLN    47     -44.504 -18.199  19.379  1.00102.26           O
ATOM    337  N   SER    48     -45.470 -16.208  18.953  1.00 53.24           N
ATOM    338  CA  SER    48     -46.042 -16.078  20.260  1.00 53.24           C
ATOM    339  CB  SER    48     -46.604 -14.669  20.513  1.00 53.24           C
ATOM    340  OG  SER    48     -47.157 -14.595  21.819  1.00 53.24           O
ATOM    341  C   SER    48     -47.163 -17.060  20.491  1.00 53.24           C
ATOM    342  O   SER    48     -47.156 -17.751  21.506  1.00 53.24           O
ATOM    343  N   VAL    49     -48.160 -17.128  19.577  1.00 54.57           N
ATOM    344  CA  VAL    49     -49.354 -17.931  19.731  1.00 54.57           C
ATOM    345  CB  VAL    49     -50.367 -17.631  18.668  1.00 54.57           C
ATOM    346  CG1 VAL    49     -51.603 -18.520  18.892  1.00 54.57           C
ATOM    347  CG2 VAL    49     -50.641 -16.118  18.671  1.00 54.57           C
ATOM    348  C   VAL    49     -49.082 -19.406  19.666  1.00 54.57           C
ATOM    349  O   VAL    49     -49.535 -20.169  20.519  1.00 54.57           O
ATOM    350  N   VAL    50     -48.336 -19.859  18.641  1.00 93.88           N
ATOM    351  CA  VAL    50     -48.073 -21.259  18.494  1.00 93.88           C
ATOM    352  CB  VAL    50     -47.324 -21.594  17.238  1.00 93.88           C
ATOM    353  CG1 VAL    50     -45.943 -20.922  17.290  1.00 93.88           C
ATOM    354  CG2 VAL    50     -47.278 -23.125  17.097  1.00 93.88           C
ATOM    355  C   VAL    50     -47.255 -21.692  19.662  1.00 93.88           C
ATOM    356  O   VAL    50     -47.377 -22.823  20.126  1.00 93.88           O
ATOM    357  N   TRP    51     -46.379 -20.796  20.150  1.00143.80           N
ATOM    358  CA  TRP    51     -45.486 -21.072  21.238  1.00143.80           C
ATOM    359  CB  TRP    51     -44.508 -19.920  21.507  1.00143.80           C
ATOM    360  CG  TRP    51     -43.372 -20.284  22.431  1.00143.80           C
ATOM    361  CD2 TRP    51     -42.162 -20.895  21.961  1.00143.80           C
ATOM    362  CD1 TRP    51     -43.237 -20.138  23.781  1.00143.80           C
ATOM    363  NE1 TRP    51     -42.012 -20.621  24.182  1.00143.80           N
ATOM    364  CE2 TRP    51     -41.341 -21.090  23.069  1.00143.80           C
ATOM    365  CE3 TRP    51     -41.768 -21.260  20.705  1.00143.80           C
ATOM    366  CZ2 TRP    51     -40.107 -21.658  22.938  1.00143.80           C
ATOM    367  CZ3 TRP    51     -40.524 -21.833  20.573  1.00143.80           C
ATOM    368  CH2 TRP    51     -39.712 -22.027  21.669  1.00143.80           C
ATOM    369  C   TRP    51     -46.263 -21.307  22.496  1.00143.80           C
ATOM    370  O   TRP    51     -45.892 -22.167  23.289  1.00143.80           O
ATOM    371  N   GLY    52     -47.303 -20.484  22.749  1.00 37.53           N
ATOM    372  CA  GLY    52     -48.177 -20.602  23.886  1.00 37.53           C
ATOM    373  C   GLY    52     -49.055 -21.807  23.736  1.00 37.53           C
ATOM    374  O   GLY    52     -49.362 -22.485  24.716  1.00 37.53           O
ATOM    375  N   LEU    53     -49.504 -22.081  22.494  1.00100.50           N
ATOM    376  CA  LEU    53     -50.418 -23.150  22.228  1.00100.50           C
ATOM    377  CB  LEU    53     -50.790 -23.229  20.725  1.00100.50           C
ATOM    378  CG  LEU    53     -51.907 -24.228  20.325  1.00100.50           C
ATOM    379  CD1 LEU    53     -52.225 -24.121  18.824  1.00100.50           C
ATOM    380  CD2 LEU    53     -51.582 -25.676  20.722  1.00100.50           C
ATOM    381  C   LEU    53     -49.753 -24.419  22.644  1.00100.50           C
ATOM    382  O   LEU    53     -50.339 -25.226  23.361  1.00100.50           O
ATOM    383  N   THR    54     -48.493 -24.612  22.221  1.00 42.66           N
ATOM    384  CA  THR    54     -47.763 -25.801  22.535  1.00 42.66           C
ATOM    385  CB  THR    54     -46.433 -25.837  21.845  1.00 42.66           C
ATOM    386  OG1 THR    54     -46.613 -25.744  20.439  1.00 42.66           O
ATOM    387  CG2 THR    54     -45.725 -27.156  22.195  1.00 42.66           C
ATOM    388  C   THR    54     -47.523 -25.882  24.016  1.00 42.66           C
ATOM    389  O   THR    54     -47.739 -26.926  24.627  1.00 42.66           O
ATOM    390  N   VAL    55     -47.082 -24.774  24.643  1.00104.08           N
ATOM    391  CA  VAL    55     -46.732 -24.795  26.036  1.00104.08           C
ATOM    392  CB  VAL    55     -46.100 -23.514  26.503  1.00104.08           C
ATOM    393  CG1 VAL    55     -44.775 -23.332  25.743  1.00104.08           C
ATOM    394  CG2 VAL    55     -47.093 -22.356  26.309  1.00104.08           C
ATOM    395  C   VAL    55     -47.934 -25.077  26.897  1.00104.08           C
ATOM    396  O   VAL    55     -47.870 -25.915  27.795  1.00104.08           O
ATOM    397  N   GLY    56     -49.053 -24.364  26.653  1.00 62.74           N
ATOM    398  CA  GLY    56     -50.298 -24.497  27.372  1.00 62.74           C
ATOM    399  C   GLY    56     -50.922 -25.824  27.052  1.00 62.74           C
ATOM    400  O   GLY    56     -51.614 -26.412  27.882  1.00 62.74           O
ATOM    401  N   SER    57     -50.674 -26.333  25.828  1.00171.70           N
ATOM    402  CA  SER    57     -51.283 -27.541  25.345  1.00171.70           C
ATOM    403  CB  SER    57     -50.895 -28.791  26.153  1.00171.70           C
ATOM    404  OG  SER    57     -51.539 -29.938  25.615  1.00171.70           O
ATOM    405  C   SER    57     -52.772 -27.401  25.379  1.00171.70           C
ATOM    406  O   SER    57     -53.456 -28.038  26.178  1.00171.70           O
ATOM    407  N   TRP    58     -53.304 -26.525  24.501  1.00104.24           N
ATOM    408  CA  TRP    58     -54.714 -26.282  24.450  1.00104.24           C
ATOM    409  CB  TRP    58     -55.120 -25.327  23.315  1.00104.24           C
ATOM    410  CG  TRP    58     -54.666 -23.896  23.467  1.00104.24           C
ATOM    411  CD2 TRP    58     -54.751 -22.922  22.414  1.00104.24           C
ATOM    412  CD1 TRP    58     -54.114 -23.260  24.541  1.00104.24           C
ATOM    413  NE1 TRP    58     -53.849 -21.948  24.221  1.00104.24           N
ATOM    414  CE2 TRP    58     -54.238 -21.727  22.915  1.00104.24           C
ATOM    415  CE3 TRP    58     -55.219 -23.015  21.131  1.00104.24           C
ATOM    416  CZ2 TRP    58     -54.185 -20.603  22.139  1.00104.24           C
ATOM    417  CZ3 TRP    58     -55.163 -21.881  20.351  1.00104.24           C
ATOM    418  CH2 TRP    58     -54.655 -20.698  20.848  1.00104.24           C
ATOM    419  C   TRP    58     -55.442 -27.562  24.152  1.00104.24           C
ATOM    420  O   TRP    58     -56.236 -28.047  24.958  1.00104.24           O
ATOM    421  N   ILE    59     -55.178 -28.120  22.956  1.00173.39           N
ATOM    422  CA  ILE    59     -55.784 -29.299  22.395  1.00173.39           C
ATOM    423  CB  ILE    59     -56.021 -29.272  20.903  1.00173.39           C
ATOM    424  CG2 ILE    59     -54.709 -29.369  20.142  1.00173.39           C
ATOM    425  CG1 ILE    59     -57.054 -30.342  20.511  1.00173.39           C
ATOM    426  CD1 ILE    59     -57.595 -30.189  19.092  1.00173.39           C
ATOM    427  C   ILE    59     -55.272 -30.606  22.932  1.00173.39           C
ATOM    428  O   ILE    59     -55.756 -31.654  22.525  1.00173.39           O
ATOM    429  N   GLY    60     -54.171 -30.640  23.702  1.00 43.35           N
ATOM    430  CA  GLY    60     -53.769 -31.921  24.224  1.00 43.35           C
ATOM    431  C   GLY    60     -52.767 -32.478  23.269  1.00 43.35           C
ATOM    432  O   GLY    60     -51.923 -31.752  22.748  1.00 43.35           O
ATOM    433  N   SER    61     -52.829 -33.797  23.023  1.00 76.67           N
ATOM    434  CA  SER    61     -51.869 -34.432  22.171  1.00 76.67           C
ATOM    435  CB  SER    61     -52.099 -35.949  22.048  1.00 76.67           C
ATOM    436  OG  SER    61     -51.126 -36.530  21.193  1.00 76.67           O
ATOM    437  C   SER    61     -51.981 -33.844  20.798  1.00 76.67           C
ATOM    438  O   SER    61     -51.013 -33.869  20.041  1.00 76.67           O
ATOM    439  N   SER    62     -53.177 -33.325  20.447  1.00 93.42           N
ATOM    440  CA  SER    62     -53.491 -32.762  19.154  1.00 93.42           C
ATOM    441  CB  SER    62     -55.006 -32.647  18.913  1.00 93.42           C
ATOM    442  OG  SER    62     -55.267 -32.091  17.632  1.00 93.42           O
ATOM    443  C   SER    62     -52.908 -31.396  18.986  1.00 93.42           C
ATOM    444  O   SER    62     -52.985 -30.831  17.896  1.00 93.42           O
ATOM    445  N   ALA    63     -52.293 -30.828  20.038  1.00 43.64           N
ATOM    446  CA  ALA    63     -51.796 -29.481  19.953  1.00 43.64           C
ATOM    447  CB  ALA    63     -51.069 -29.029  21.232  1.00 43.64           C
ATOM    448  C   ALA    63     -50.831 -29.391  18.821  1.00 43.64           C
ATOM    449  O   ALA    63     -50.806 -28.405  18.084  1.00 43.64           O
ATOM    450  N   GLY    64     -50.037 -30.450  18.627  1.00 34.95           N
ATOM    451  CA  GLY    64     -49.025 -30.425  17.617  1.00 34.95           C
ATOM    452  C   GLY    64     -49.651 -30.179  16.281  1.00 34.95           C
ATOM    453  O   GLY    64     -49.097 -29.460  15.451  1.00 34.95           O
ATOM    454  N   LEU    65     -50.848 -30.739  16.047  1.00115.40           N
ATOM    455  CA  LEU    65     -51.447 -30.685  14.748  1.00115.40           C
ATOM    456  CB  LEU    65     -52.829 -31.359  14.740  1.00115.40           C
ATOM    457  CG  LEU    65     -52.771 -32.808  15.261  1.00115.40           C
ATOM    458  CD1 LEU    65     -54.119 -33.527  15.095  1.00115.40           C
ATOM    459  CD2 LEU    65     -51.590 -33.575  14.647  1.00115.40           C
ATOM    460  C   LEU    65     -51.606 -29.256  14.321  1.00115.40           C
ATOM    461  O   LEU    65     -51.387 -28.940  13.153  1.00115.40           O
ATOM    462  N   MET    66     -52.019 -28.353  15.233  1.00124.30           N
ATOM    463  CA  MET    66     -52.188 -26.974  14.855  1.00124.30           C
ATOM    464  CB  MET    66     -52.877 -26.141  15.942  1.00124.30           C
ATOM    465  CG  MET    66     -54.362 -26.485  16.069  1.00124.30           C
ATOM    466  SD  MET    66     -54.717 -28.149  16.706  1.00124.30           S
ATOM    467  CE  MET    66     -56.457 -28.095  16.192  1.00124.30           C
ATOM    468  C   MET    66     -50.876 -26.333  14.532  1.00124.30           C
ATOM    469  O   MET    66     -50.771 -25.572  13.570  1.00124.30           O
ATOM    470  N   VAL    67     -49.831 -26.622  15.328  1.00 31.11           N
ATOM    471  CA  VAL    67     -48.555 -26.009  15.092  1.00 31.11           C
ATOM    472  CB  VAL    67     -47.508 -26.432  16.083  1.00 31.11           C
ATOM    473  CG1 VAL    67     -46.163 -25.807  15.673  1.00 31.11           C
ATOM    474  CG2 VAL    67     -47.976 -26.037  17.494  1.00 31.11           C
ATOM    475  C   VAL    67     -48.095 -26.434  13.737  1.00 31.11           C
ATOM    476  O   VAL    67     -47.549 -25.640  12.972  1.00 31.11           O
ATOM    477  N   ALA    68     -48.327 -27.712  13.396  1.00 29.37           N
ATOM    478  CA  ALA    68     -47.879 -28.216  12.134  1.00 29.37           C
ATOM    479  CB  ALA    68     -48.232 -29.698  11.933  1.00 29.37           C
ATOM    480  C   ALA    68     -48.550 -27.433  11.049  1.00 29.37           C
ATOM    481  O   ALA    68     -47.910 -27.014  10.086  1.00 29.37           O
ATOM    482  N   ALA    69     -49.859 -27.167  11.203  1.00 34.56           N
ATOM    483  CA  ALA    69     -50.590 -26.504  10.161  1.00 34.56           C
ATOM    484  CB  ALA    69     -52.075 -26.306  10.512  1.00 34.56           C
ATOM    485  C   ALA    69     -49.998 -25.145   9.908  1.00 34.56           C
ATOM    486  O   ALA    69     -49.830 -24.739   8.761  1.00 34.56           O
ATOM    487  N   ALA    70     -49.654 -24.414  10.984  1.00 52.26           N
ATOM    488  CA  ALA    70     -49.158 -23.063  10.925  1.00 52.26           C
ATOM    489  CB  ALA    70     -49.036 -22.418  12.316  1.00 52.26           C
ATOM    490  C   ALA    70     -47.815 -22.949  10.259  1.00 52.26           C
ATOM    491  O   ALA    70     -47.527 -21.935   9.626  1.00 52.26           O
ATOM    492  N   SER    71     -46.956 -23.977  10.386  1.00 94.28           N
ATOM    493  CA  SER    71     -45.573 -23.896   9.988  1.00 94.28           C
ATOM    494  CB  SER    71     -44.847 -25.249  10.089  1.00 94.28           C
ATOM    495  OG  SER    71     -43.500 -25.110   9.662  1.00 94.28           O
ATOM    496  C   SER    71     -45.355 -23.405   8.581  1.00 94.28           C
ATOM    497  O   SER    71     -44.505 -22.539   8.385  1.00 94.28           O
ATOM    498  N   PRO    72     -46.037 -23.867   7.576  1.00 88.43           N
ATOM    499  CA  PRO    72     -45.692 -23.440   6.241  1.00 88.43           C
ATOM    500  CD  PRO    72     -46.591 -25.208   7.592  1.00 88.43           C
ATOM    501  CB  PRO    72     -46.517 -24.327   5.315  1.00 88.43           C
ATOM    502  CG  PRO    72     -46.648 -25.642   6.115  1.00 88.43           C
ATOM    503  C   PRO    72     -45.813 -21.959   6.010  1.00 88.43           C
ATOM    504  O   PRO    72     -45.036 -21.426   5.219  1.00 88.43           O
ATOM    505  N   TYR    73     -46.807 -21.292   6.630  1.00139.18           N
ATOM    506  CA  TYR    73     -47.007 -19.871   6.506  1.00139.18           C
ATOM    507  CB  TYR    73     -48.422 -19.450   6.934  1.00139.18           C
ATOM    508  CG  TYR    73     -48.550 -17.996   6.657  1.00139.18           C
ATOM    509  CD1 TYR    73     -48.896 -17.573   5.396  1.00139.18           C
ATOM    510  CD2 TYR    73     -48.312 -17.062   7.638  1.00139.18           C
ATOM    511  CE1 TYR    73     -49.014 -16.234   5.117  1.00139.18           C
ATOM    512  CE2 TYR    73     -48.429 -15.722   7.365  1.00139.18           C
ATOM    513  CZ  TYR    73     -48.781 -15.307   6.104  1.00139.18           C
ATOM    514  OH  TYR    73     -48.903 -13.931   5.820  1.00139.18           O
ATOM    515  C   TYR    73     -45.996 -19.120   7.328  1.00139.18           C
ATOM    516  O   TYR    73     -45.510 -18.060   6.934  1.00139.18           O
ATOM    517  N   VAL    74     -45.688 -19.637   8.534  1.00 38.76           N
ATOM    518  CA  VAL    74     -44.748 -19.002   9.413  1.00 38.76           C
ATOM    519  CB  VAL    74     -44.596 -19.733  10.712  1.00 38.76           C
ATOM    520  CG1 VAL    74     -43.513 -19.025  11.541  1.00 38.76           C
ATOM    521  CG2 VAL    74     -45.971 -19.796  11.395  1.00 38.76           C
ATOM    522  C   VAL    74     -43.408 -18.997   8.746  1.00 38.76           C
ATOM    523  O   VAL    74     -42.665 -18.021   8.830  1.00 38.76           O
ATOM    524  N   ALA    75     -43.057 -20.107   8.069  1.00 29.23           N
ATOM    525  CA  ALA    75     -41.775 -20.209   7.430  1.00 29.23           C
ATOM    526  CB  ALA    75     -41.558 -21.570   6.750  1.00 29.23           C
ATOM    527  C   ALA    75     -41.667 -19.156   6.370  1.00 29.23           C
ATOM    528  O   ALA    75     -40.647 -18.478   6.255  1.00 29.23           O
ATOM    529  N   TRP    76     -42.746 -18.966   5.590  1.00 60.73           N
ATOM    530  CA  TRP    76     -42.748 -18.028   4.504  1.00 60.73           C
ATOM    531  CB  TRP    76     -44.090 -18.024   3.745  1.00 60.73           C
ATOM    532  CG  TRP    76     -44.191 -17.025   2.615  1.00 60.73           C
ATOM    533  CD2 TRP    76     -44.850 -15.755   2.733  1.00 60.73           C
ATOM    534  CD1 TRP    76     -43.745 -17.108   1.327  1.00 60.73           C
ATOM    535  NE1 TRP    76     -44.088 -15.970   0.635  1.00 60.73           N
ATOM    536  CE2 TRP    76     -44.769 -15.129   1.490  1.00 60.73           C
ATOM    537  CE3 TRP    76     -45.479 -15.163   3.791  1.00 60.73           C
ATOM    538  CZ2 TRP    76     -45.320 -13.896   1.284  1.00 60.73           C
ATOM    539  CZ3 TRP    76     -46.024 -13.915   3.583  1.00 60.73           C
ATOM    540  CH2 TRP    76     -45.947 -13.295   2.354  1.00 60.73           C
ATOM    541  C   TRP    76     -42.508 -16.655   5.048  1.00 60.73           C
ATOM    542  O   TRP    76     -41.796 -15.852   4.447  1.00 60.73           O
ATOM    543  N   MET    77     -43.105 -16.351   6.212  1.00134.94           N
ATOM    544  CA  MET    77     -43.025 -15.039   6.776  1.00134.94           C
ATOM    545  CB  MET    77     -43.892 -14.952   8.037  1.00134.94           C
ATOM    546  CG  MET    77     -44.255 -13.531   8.448  1.00134.94           C
ATOM    547  SD  MET    77     -45.808 -13.458   9.384  1.00134.94           S
ATOM    548  CE  MET    77     -46.870 -13.279   7.919  1.00134.94           C
ATOM    549  C   MET    77     -41.597 -14.677   7.091  1.00134.94           C
ATOM    550  O   MET    77     -41.122 -13.614   6.691  1.00134.94           O
ATOM    551  N   SER    78     -40.854 -15.572   7.773  1.00 40.40           N
ATOM    552  CA  SER    78     -39.497 -15.289   8.157  1.00 40.40           C
ATOM    553  CB  SER    78     -38.907 -16.368   9.088  1.00 40.40           C
ATOM    554  OG  SER    78     -38.911 -17.639   8.455  1.00 40.40           O
ATOM    555  C   SER    78     -38.630 -15.199   6.937  1.00 40.40           C
ATOM    556  O   SER    78     -37.759 -14.335   6.846  1.00 40.40           O
ATOM    557  N   VAL    79     -38.846 -16.099   5.961  1.00 38.21           N
ATOM    558  CA  VAL    79     -38.041 -16.134   4.774  1.00 38.21           C
ATOM    559  CB  VAL    79     -38.395 -17.296   3.895  1.00 38.21           C
ATOM    560  CG1 VAL    79     -37.542 -17.229   2.618  1.00 38.21           C
ATOM    561  CG2 VAL    79     -38.218 -18.587   4.713  1.00 38.21           C
ATOM    562  C   VAL    79     -38.230 -14.882   3.972  1.00 38.21           C
ATOM    563  O   VAL    79     -37.264 -14.299   3.484  1.00 38.21           O
ATOM    564  N   THR    80     -39.491 -14.441   3.809  1.00 47.44           N
ATOM    565  CA  THR    80     -39.821 -13.301   2.998  1.00 47.44           C
ATOM    566  CB  THR    80     -41.300 -13.141   2.806  1.00 47.44           C
ATOM    567  OG1 THR    80     -41.844 -14.315   2.219  1.00 47.44           O
ATOM    568  CG2 THR    80     -41.546 -11.937   1.883  1.00 47.44           C
ATOM    569  C   THR    80     -39.301 -12.037   3.617  1.00 47.44           C
ATOM    570  O   THR    80     -38.889 -11.119   2.908  1.00 47.44           O
ATOM    571  N   ALA    81     -39.310 -11.941   4.959  1.00 29.16           N
ATOM    572  CA  ALA    81     -38.895 -10.714   5.577  1.00 29.16           C
ATOM    573  CB  ALA    81     -38.946 -10.772   7.115  1.00 29.16           C
ATOM    574  C   ALA    81     -37.483 -10.445   5.171  1.00 29.16           C
ATOM    575  O   ALA    81     -37.134  -9.318   4.822  1.00 29.16           O
ATOM    576  N   GLY    82     -36.637 -11.491   5.175  1.00 21.76           N
ATOM    577  CA  GLY    82     -35.267 -11.322   4.796  1.00 21.76           C
ATOM    578  C   GLY    82     -35.242 -10.869   3.375  1.00 21.76           C
ATOM    579  O   GLY    82     -34.429 -10.029   2.992  1.00 21.76           O
ATOM    580  N   GLN    83     -36.144 -11.413   2.542  1.00 85.63           N
ATOM    581  CA  GLN    83     -36.101 -11.060   1.158  1.00 85.63           C
ATOM    582  CB  GLN    83     -37.163 -11.803   0.332  1.00 85.63           C
ATOM    583  CG  GLN    83     -36.907 -11.778  -1.180  1.00 85.63           C
ATOM    584  CD  GLN    83     -37.146 -10.372  -1.711  1.00 85.63           C
ATOM    585  OE1 GLN    83     -38.066  -9.683  -1.273  1.00 85.63           O
ATOM    586  NE2 GLN    83     -36.296  -9.924  -2.674  1.00 85.63           N
ATOM    587  C   GLN    83     -36.342  -9.579   1.007  1.00 85.63           C
ATOM    588  O   GLN    83     -35.663  -8.911   0.226  1.00 85.63           O
ATOM    589  N   ALA    84     -37.331  -9.040   1.746  1.00 38.98           N
ATOM    590  CA  ALA    84     -37.714  -7.654   1.649  1.00 38.98           C
ATOM    591  CB  ALA    84     -38.974  -7.335   2.478  1.00 38.98           C
ATOM    592  C   ALA    84     -36.613  -6.752   2.123  1.00 38.98           C
ATOM    593  O   ALA    84     -36.341  -5.713   1.523  1.00 38.98           O
ATOM    594  N   GLU    85     -35.946  -7.106   3.232  1.00 41.12           N
ATOM    595  CA  GLU    85     -34.902  -6.243   3.695  1.00 41.12           C
ATOM    596  CB  GLU    85     -34.185  -6.747   4.956  1.00 41.12           C
ATOM    597  CG  GLU    85     -35.023  -6.685   6.227  1.00 41.12           C
ATOM    598  CD  GLU    85     -34.108  -7.108   7.363  1.00 41.12           C
ATOM    599  OE1 GLU    85     -33.021  -6.485   7.493  1.00 41.12           O
ATOM    600  OE2 GLU    85     -34.473  -8.057   8.106  1.00 41.12           O
ATOM    601  C   GLU    85     -33.864  -6.193   2.628  1.00 41.12           C
ATOM    602  O   GLU    85     -33.272  -5.145   2.373  1.00 41.12           O
ATOM    603  N   LEU    86     -33.604  -7.341   1.980  1.00102.74           N
ATOM    604  CA  LEU    86     -32.601  -7.336   0.963  1.00102.74           C
ATOM    605  CB  LEU    86     -32.196  -8.728   0.438  1.00102.74           C
ATOM    606  CG  LEU    86     -31.163  -9.429   1.356  1.00102.74           C
ATOM    607  CD1 LEU    86     -31.714  -9.691   2.765  1.00102.74           C
ATOM    608  CD2 LEU    86     -30.590 -10.698   0.708  1.00102.74           C
ATOM    609  C   LEU    86     -33.002  -6.450  -0.180  1.00102.74           C
ATOM    610  O   LEU    86     -32.181  -5.692  -0.691  1.00102.74           O
ATOM    611  N   THR    87     -34.275  -6.491  -0.612  1.00122.80           N
ATOM    612  CA  THR    87     -34.673  -5.648  -1.707  1.00122.80           C
ATOM    613  CB  THR    87     -36.055  -5.953  -2.226  1.00122.80           C
ATOM    614  OG1 THR    87     -36.372  -5.083  -3.302  1.00122.80           O
ATOM    615  CG2 THR    87     -37.085  -5.833  -1.100  1.00122.80           C
ATOM    616  C   THR    87     -34.571  -4.217  -1.281  1.00122.80           C
ATOM    617  O   THR    87     -34.264  -3.338  -2.087  1.00122.80           O
ATOM    618  N   ALA    88     -34.822  -3.928   0.011  1.00 36.82           N
ATOM    619  CA  ALA    88     -34.740  -2.564   0.440  1.00 36.82           C
ATOM    620  CB  ALA    88     -35.063  -2.386   1.934  1.00 36.82           C
ATOM    621  C   ALA    88     -33.340  -2.066   0.213  1.00 36.82           C
ATOM    622  O   ALA    88     -33.145  -0.995  -0.357  1.00 36.82           O
ATOM    623  N   ALA    89     -32.324  -2.843   0.627  1.00 48.94           N
ATOM    624  CA  ALA    89     -30.949  -2.443   0.488  1.00 48.94           C
ATOM    625  CB  ALA    89     -29.977  -3.432   1.152  1.00 48.94           C
ATOM    626  C   ALA    89     -30.588  -2.364  -0.963  1.00 48.94           C
ATOM    627  O   ALA    89     -29.761  -1.552  -1.373  1.00 48.94           O
ATOM    628  N   GLN    90     -31.144  -3.281  -1.768  1.00 70.85           N
ATOM    629  CA  GLN    90     -30.858  -3.350  -3.172  1.00 70.85           C
ATOM    630  CB  GLN    90     -31.358  -4.655  -3.802  1.00 70.85           C
ATOM    631  CG  GLN    90     -30.657  -5.872  -3.198  1.00 70.85           C
ATOM    632  CD  GLN    90     -29.160  -5.592  -3.258  1.00 70.85           C
ATOM    633  OE1 GLN    90     -28.598  -5.352  -4.325  1.00 70.85           O
ATOM    634  NE2 GLN    90     -28.496  -5.601  -2.071  1.00 70.85           N
ATOM    635  C   GLN    90     -31.468  -2.208  -3.908  1.00 70.85           C
ATOM    636  O   GLN    90     -30.924  -1.749  -4.908  1.00 70.85           O
ATOM    637  N   VAL    91     -32.655  -1.752  -3.478  1.00 60.28           N
ATOM    638  CA  VAL    91     -33.271  -0.684  -4.196  1.00 60.28           C
ATOM    639  CB  VAL    91     -34.672  -0.403  -3.759  1.00 60.28           C
ATOM    640  CG1 VAL    91     -35.172   0.734  -4.643  1.00 60.28           C
ATOM    641  CG2 VAL    91     -35.518  -1.682  -3.873  1.00 60.28           C
ATOM    642  C   VAL    91     -32.427   0.543  -4.013  1.00 60.28           C
ATOM    643  O   VAL    91     -32.320   1.368  -4.921  1.00 60.28           O
ATOM    644  N   ARG    92     -31.858   0.729  -2.799  1.00110.00           N
ATOM    645  CA  ARG    92     -31.026   1.869  -2.523  1.00110.00           C
ATOM    646  CB  ARG    92     -30.736   2.100  -1.030  1.00110.00           C
ATOM    647  CG  ARG    92     -29.949   0.984  -0.348  1.00110.00           C
ATOM    648  CD  ARG    92     -29.597   1.295   1.109  1.00110.00           C
ATOM    649  NE  ARG    92     -28.971   0.075   1.692  1.00110.00           N
ATOM    650  CZ  ARG    92     -28.762  -0.007   3.039  1.00110.00           C
ATOM    651  NH1 ARG    92     -29.073   1.053   3.842  1.00110.00           N
ATOM    652  NH2 ARG    92     -28.252  -1.148   3.591  1.00110.00           N
ATOM    653  C   ARG    92     -29.708   1.739  -3.219  1.00110.00           C
ATOM    654  O   ARG    92     -29.181   2.718  -3.745  1.00110.00           O
ATOM    655  N   VAL    93     -29.127   0.523  -3.235  1.00 96.33           N
ATOM    656  CA  VAL    93     -27.859   0.356  -3.878  1.00 96.33           C
ATOM    657  CB  VAL    93     -27.305  -1.044  -3.825  1.00 96.33           C
ATOM    658  CG1 VAL    93     -28.210  -1.982  -4.635  1.00 96.33           C
ATOM    659  CG2 VAL    93     -25.858  -1.004  -4.348  1.00 96.33           C
ATOM    660  C   VAL    93     -28.078   0.715  -5.306  1.00 96.33           C
ATOM    661  O   VAL    93     -27.215   1.310  -5.949  1.00 96.33           O
ATOM    662  N   ALA    94     -29.267   0.377  -5.836  1.00 43.77           N
ATOM    663  CA  ALA    94     -29.554   0.667  -7.205  1.00 43.77           C
ATOM    664  CB  ALA    94     -30.955   0.209  -7.640  1.00 43.77           C
ATOM    665  C   ALA    94     -29.479   2.149  -7.446  1.00 43.77           C
ATOM    666  O   ALA    94     -28.877   2.582  -8.425  1.00 43.77           O
ATOM    667  N   ALA    95     -30.088   2.964  -6.561  1.00 41.91           N
ATOM    668  CA  ALA    95     -30.138   4.401  -6.703  1.00 41.91           C
ATOM    669  CB  ALA    95     -31.057   5.064  -5.662  1.00 41.91           C
ATOM    670  C   ALA    95     -28.782   5.016  -6.561  1.00 41.91           C
ATOM    671  O   ALA    95     -28.409   5.906  -7.325  1.00 41.91           O
ATOM    672  N   ALA    96     -27.993   4.535  -5.586  1.00 38.82           N
ATOM    673  CA  ALA    96     -26.696   5.091  -5.345  1.00 38.82           C
ATOM    674  CB  ALA    96     -25.929   4.355  -4.234  1.00 38.82           C
ATOM    675  C   ALA    96     -25.931   4.934  -6.614  1.00 38.82           C
ATOM    676  O   ALA    96     -25.099   5.775  -6.952  1.00 38.82           O
ATOM    677  N   ALA    97     -26.184   3.832  -7.345  1.00 31.39           N
ATOM    678  CA  ALA    97     -25.480   3.603  -8.572  1.00 31.39           C
ATOM    679  CB  ALA    97     -25.887   2.289  -9.266  1.00 31.39           C
ATOM    680  C   ALA    97     -25.774   4.721  -9.529  1.00 31.39           C
ATOM    681  O   ALA    97     -24.870   5.218 -10.200  1.00 31.39           O
ATOM    682  N   TYR    98     -27.052   5.142  -9.619  1.00 64.24           N
ATOM    683  CA  TYR    98     -27.472   6.201 -10.503  1.00 64.24           C
ATOM    684  CB  TYR    98     -29.001   6.381 -10.462  1.00 64.24           C
ATOM    685  CG  TYR    98     -29.389   7.645 -11.153  1.00 64.24           C
ATOM    686  CD1 TYR    98     -29.280   7.771 -12.518  1.00 64.24           C
ATOM    687  CD2 TYR    98     -29.895   8.700 -10.425  1.00 64.24           C
ATOM    688  CE1 TYR    98     -29.650   8.941 -13.141  1.00 64.24           C
ATOM    689  CE2 TYR    98     -30.268   9.871 -11.042  1.00 64.24           C
ATOM    690  CZ  TYR    98     -30.144   9.993 -12.405  1.00 64.24           C
ATOM    691  OH  TYR    98     -30.524  11.191 -13.047  1.00 64.24           O
ATOM    692  C   TYR    98     -26.843   7.490 -10.084  1.00 64.24           C
ATOM    693  O   TYR    98     -26.345   8.251 -10.912  1.00 64.24           O
ATOM    694  N   GLU    99     -26.835   7.754  -8.768  1.00 77.39           N
ATOM    695  CA  GLU    99     -26.341   8.998  -8.257  1.00 77.39           C
ATOM    696  CB  GLU    99     -26.525   9.109  -6.736  1.00 77.39           C
ATOM    697  CG  GLU    99     -28.000   9.136  -6.328  1.00 77.39           C
ATOM    698  CD  GLU    99     -28.617  10.416  -6.875  1.00 77.39           C
ATOM    699  OE1 GLU    99     -28.576  10.614  -8.119  1.00 77.39           O
ATOM    700  OE2 GLU    99     -29.136  11.216  -6.053  1.00 77.39           O
ATOM    701  C   GLU    99     -24.888   9.131  -8.584  1.00 77.39           C
ATOM    702  O   GLU    99     -24.415  10.228  -8.872  1.00 77.39           O
ATOM    703  N   THR   100     -24.134   8.017  -8.521  1.00 38.18           N
ATOM    704  CA  THR   100     -22.725   8.023  -8.805  1.00 38.18           C
ATOM    705  CB  THR   100     -22.093   6.688  -8.539  1.00 38.18           C
ATOM    706  OG1 THR   100     -22.287   6.312  -7.185  1.00 38.18           O
ATOM    707  CG2 THR   100     -20.592   6.793  -8.854  1.00 38.18           C
ATOM    708  C   THR   100     -22.495   8.340 -10.257  1.00 38.18           C
ATOM    709  O   THR   100     -21.590   9.098 -10.597  1.00 38.18           O
ATOM    710  N   ALA   101     -23.304   7.746 -11.155  1.00 40.95           N
ATOM    711  CA  ALA   101     -23.155   7.915 -12.578  1.00 40.95           C
ATOM    712  CB  ALA   101     -24.130   7.043 -13.385  1.00 40.95           C
ATOM    713  C   ALA   101     -23.419   9.338 -12.969  1.00 40.95           C
ATOM    714  O   ALA   101     -22.781   9.877 -13.873  1.00 40.95           O
ATOM    715  N   TYR   102     -24.417   9.959 -12.323  1.00 60.76           N
ATOM    716  CA  TYR   102     -24.803  11.313 -12.596  1.00 60.76           C
ATOM    717  CB  TYR   102     -26.038  11.702 -11.758  1.00 60.76           C
ATOM    718  CG  TYR   102     -26.613  12.988 -12.243  1.00 60.76           C
ATOM    719  CD1 TYR   102     -26.084  14.199 -11.858  1.00 60.76           C
ATOM    720  CD2 TYR   102     -27.705  12.978 -13.083  1.00 60.76           C
ATOM    721  CE1 TYR   102     -26.633  15.376 -12.308  1.00 60.76           C
ATOM    722  CE2 TYR   102     -28.256  14.152 -13.538  1.00 60.76           C
ATOM    723  CZ  TYR   102     -27.718  15.358 -13.151  1.00 60.76           C
ATOM    724  OH  TYR   102     -28.276  16.570 -13.608  1.00 60.76           O
ATOM    725  C   TYR   102     -23.655  12.191 -12.204  1.00 60.76           C
ATOM    726  O   TYR   102     -23.294  13.122 -12.924  1.00 60.76           O
ATOM    727  N   GLY   103     -23.022  11.887 -11.054  1.00 35.48           N
ATOM    728  CA  GLY   103     -21.967  12.717 -10.549  1.00 35.48           C
ATOM    729  C   GLY   103     -20.852  12.783 -11.556  1.00 35.48           C
ATOM    730  O   GLY   103     -20.314  13.858 -11.817  1.00 35.48           O
ATOM    731  N   LEU   104     -20.458  11.622 -12.116  1.00173.51           N
ATOM    732  CA  LEU   104     -19.388  11.492 -13.072  1.00173.51           C
ATOM    733  CB  LEU   104     -18.918  10.036 -13.243  1.00173.51           C
ATOM    734  CG  LEU   104     -18.356   9.428 -11.946  1.00173.51           C
ATOM    735  CD1 LEU   104     -17.771   8.027 -12.181  1.00173.51           C
ATOM    736  CD2 LEU   104     -17.357  10.385 -11.280  1.00173.51           C
ATOM    737  C   LEU   104     -19.753  12.007 -14.436  1.00173.51           C
ATOM    738  O   LEU   104     -18.880  12.459 -15.176  1.00173.51           O
ATOM    739  N   THR   105     -21.032  11.902 -14.847  1.00139.83           N
ATOM    740  CA  THR   105     -21.356  12.328 -16.179  1.00139.83           C
ATOM    741  CB  THR   105     -22.772  12.070 -16.597  1.00139.83           C
ATOM    742  OG1 THR   105     -23.680  12.575 -15.629  1.00139.83           O
ATOM    743  CG2 THR   105     -22.969  10.573 -16.836  1.00139.83           C
ATOM    744  C   THR   105     -21.103  13.793 -16.339  1.00139.83           C
ATOM    745  O   THR   105     -21.403  14.596 -15.457  1.00139.83           O
ATOM    746  N   VAL   106     -20.529  14.168 -17.505  1.00 61.66           N
ATOM    747  CA  VAL   106     -20.238  15.544 -17.798  1.00 61.66           C
ATOM    748  CB  VAL   106     -19.338  15.711 -18.989  1.00 61.66           C
ATOM    749  CG1 VAL   106     -19.127  17.210 -19.259  1.00 61.66           C
ATOM    750  CG2 VAL   106     -18.036  14.941 -18.711  1.00 61.66           C
ATOM    751  C   VAL   106     -21.549  16.211 -18.092  1.00 61.66           C
ATOM    752  O   VAL   106     -22.379  15.658 -18.811  1.00 61.66           O
ATOM    753  N   PRO   107     -21.755  17.398 -17.574  1.00 75.98           N
ATOM    754  CA  PRO   107     -23.018  18.073 -17.739  1.00 75.98           C
ATOM    755  CD  PRO   107     -21.057  17.828 -16.372  1.00 75.98           C
ATOM    756  CB  PRO   107     -22.956  19.287 -16.814  1.00 75.98           C
ATOM    757  CG  PRO   107     -21.994  18.844 -15.695  1.00 75.98           C
ATOM    758  C   PRO   107     -23.245  18.404 -19.179  1.00 75.98           C
ATOM    759  O   PRO   107     -22.272  18.662 -19.885  1.00 75.98           O
ATOM    760  N   PRO   108     -24.470  18.407 -19.631  1.00 82.87           N
ATOM    761  CA  PRO   108     -24.732  18.642 -21.020  1.00 82.87           C
ATOM    762  CD  PRO   108     -25.547  17.681 -18.982  1.00 82.87           C
ATOM    763  CB  PRO   108     -26.234  18.425 -21.194  1.00 82.87           C
ATOM    764  CG  PRO   108     -26.587  17.416 -20.084  1.00 82.87           C
ATOM    765  C   PRO   108     -24.243  19.971 -21.500  1.00 82.87           C
ATOM    766  O   PRO   108     -23.761  20.029 -22.629  1.00 82.87           O
ATOM    767  N   PRO   109     -24.366  21.013 -20.723  1.00 93.07           N
ATOM    768  CA  PRO   109     -23.895  22.307 -21.150  1.00 93.07           C
ATOM    769  CD  PRO   109     -25.491  21.121 -19.811  1.00 93.07           C
ATOM    770  CB  PRO   109     -24.486  23.305 -20.154  1.00 93.07           C
ATOM    771  CG  PRO   109     -25.786  22.623 -19.690  1.00 93.07           C
ATOM    772  C   PRO   109     -22.407  22.365 -21.246  1.00 93.07           C
ATOM    773  O   PRO   109     -21.892  23.137 -22.054  1.00 93.07           O
ATOM    774  N   VAL   110     -21.695  21.579 -20.420  1.00 37.96           N
ATOM    775  CA  VAL   110     -20.262  21.602 -20.443  1.00 37.96           C
ATOM    776  CB  VAL   110     -19.648  20.738 -19.379  1.00 37.96           C
ATOM    777  CG1 VAL   110     -18.122  20.717 -19.577  1.00 37.96           C
ATOM    778  CG2 VAL   110     -20.086  21.270 -18.005  1.00 37.96           C
ATOM    779  C   VAL   110     -19.810  21.074 -21.767  1.00 37.96           C
ATOM    780  O   VAL   110     -18.816  21.539 -22.323  1.00 37.96           O
ATOM    781  N   ILE   111     -20.510  20.050 -22.293  1.00 41.52           N
ATOM    782  CA  ILE   111     -20.121  19.462 -23.545  1.00 41.52           C
ATOM    783  CB  ILE   111     -20.972  18.284 -23.914  1.00 41.52           C
ATOM    784  CG2 ILE   111     -20.554  17.830 -25.319  1.00 41.52           C
ATOM    785  CG1 ILE   111     -20.865  17.173 -22.857  1.00 41.52           C
ATOM    786  CD1 ILE   111     -21.915  16.076 -23.019  1.00 41.52           C
ATOM    787  C   ILE   111     -20.284  20.458 -24.656  1.00 41.52           C
ATOM    788  O   ILE   111     -19.382  20.658 -25.468  1.00 41.52           O
ATOM    789  N   ALA   112     -21.446  21.134 -24.693  1.00 40.22           N
ATOM    790  CA  ALA   112     -21.778  22.042 -25.756  1.00 40.22           C
ATOM    791  CB  ALA   112     -23.191  22.640 -25.611  1.00 40.22           C
ATOM    792  C   ALA   112     -20.817  23.183 -25.780  1.00 40.22           C
ATOM    793  O   ALA   112     -20.475  23.680 -26.851  1.00 40.22           O
ATOM    794  N   GLU   113     -20.368  23.642 -24.600  1.00 98.61           N
ATOM    795  CA  GLU   113     -19.512  24.793 -24.548  1.00 98.61           C
ATOM    796  CB  GLU   113     -19.098  25.161 -23.115  1.00 98.61           C
ATOM    797  CG  GLU   113     -18.238  26.423 -23.033  1.00 98.61           C
ATOM    798  CD  GLU   113     -19.153  27.629 -23.176  1.00 98.61           C
ATOM    799  OE1 GLU   113     -20.055  27.591 -24.055  1.00 98.61           O
ATOM    800  OE2 GLU   113     -18.965  28.606 -22.404  1.00 98.61           O
ATOM    801  C   GLU   113     -18.258  24.503 -25.306  1.00 98.61           C
ATOM    802  O   GLU   113     -17.775  25.329 -26.080  1.00 98.61           O
ATOM    803  N   ASN   114     -17.717  23.295 -25.101  1.00 61.80           N
ATOM    804  CA  ASN   114     -16.517  22.828 -25.725  1.00 61.80           C
ATOM    805  CB  ASN   114     -16.255  21.381 -25.258  1.00 61.80           C
ATOM    806  CG  ASN   114     -15.017  20.806 -25.913  1.00 61.80           C
ATOM    807  OD1 ASN   114     -15.048  20.449 -27.089  1.00 61.80           O
ATOM    808  ND2 ASN   114     -13.904  20.708 -25.138  1.00 61.80           N
ATOM    809  C   ASN   114     -16.727  22.833 -27.205  1.00 61.80           C
ATOM    810  O   ASN   114     -15.859  23.273 -27.957  1.00 61.80           O
ATOM    811  N   ARG   115     -17.899  22.354 -27.662  1.00109.96           N
ATOM    812  CA  ARG   115     -18.184  22.300 -29.069  1.00109.96           C
ATOM    813  CB  ARG   115     -19.525  21.619 -29.397  1.00109.96           C
ATOM    814  CG  ARG   115     -19.427  20.121 -29.714  1.00109.96           C
ATOM    815  CD  ARG   115     -18.800  19.247 -28.627  1.00109.96           C
ATOM    816  NE  ARG   115     -17.339  19.537 -28.597  1.00109.96           N
ATOM    817  CZ  ARG   115     -16.515  19.078 -29.585  1.00109.96           C
ATOM    818  NH1 ARG   115     -17.024  18.430 -30.672  1.00109.96           N
ATOM    819  NH2 ARG   115     -15.171  19.289 -29.488  1.00109.96           N
ATOM    820  C   ARG   115     -18.215  23.677 -29.667  1.00109.96           C
ATOM    821  O   ARG   115     -17.737  23.881 -30.782  1.00109.96           O
ATOM    822  N   ALA   116     -18.800  24.661 -28.961  1.00 30.19           N
ATOM    823  CA  ALA   116     -18.898  25.999 -29.483  1.00 30.19           C
ATOM    824  CB  ALA   116     -19.726  26.942 -28.593  1.00 30.19           C
ATOM    825  C   ALA   116     -17.538  26.603 -29.630  1.00 30.19           C
ATOM    826  O   ALA   116     -17.272  27.312 -30.600  1.00 30.19           O
ATOM    827  N   GLU   117     -16.645  26.347 -28.655  1.00 38.04           N
ATOM    828  CA  GLU   117     -15.330  26.924 -28.661  1.00 38.04           C
ATOM    829  CB  GLU   117     -14.536  26.600 -27.383  1.00 38.04           C
ATOM    830  CG  GLU   117     -13.301  27.484 -27.207  1.00 38.04           C
ATOM    831  CD  GLU   117     -12.811  27.365 -25.769  1.00 38.04           C
ATOM    832  OE1 GLU   117     -13.336  26.498 -25.020  1.00 38.04           O
ATOM    833  OE2 GLU   117     -11.894  28.151 -25.407  1.00 38.04           O
ATOM    834  C   GLU   117     -14.582  26.404 -29.849  1.00 38.04           C
ATOM    835  O   GLU   117     -13.802  27.121 -30.473  1.00 38.04           O
ATOM    836  N   LEU   118     -14.820  25.127 -30.196  1.00 51.04           N
ATOM    837  CA  LEU   118     -14.177  24.494 -31.311  1.00 51.04           C
ATOM    838  CB  LEU   118     -14.710  23.063 -31.514  1.00 51.04           C
ATOM    839  CG  LEU   118     -14.144  22.326 -32.740  1.00 51.04           C
ATOM    840  CD1 LEU   118     -12.651  22.009 -32.569  1.00 51.04           C
ATOM    841  CD2 LEU   118     -14.993  21.090 -33.077  1.00 51.04           C
ATOM    842  C   LEU   118     -14.535  25.262 -32.539  1.00 51.04           C
ATOM    843  O   LEU   118     -13.685  25.542 -33.382  1.00 51.04           O
ATOM    844  N   MET   119     -15.822  25.620 -32.660  1.00 99.51           N
ATOM    845  CA  MET   119     -16.320  26.327 -33.803  1.00 99.51           C
ATOM    846  CB  MET   119     -17.853  26.438 -33.766  1.00 99.51           C
ATOM    847  CG  MET   119     -18.520  25.055 -33.814  1.00 99.51           C
ATOM    848  SD  MET   119     -20.325  25.045 -33.607  1.00 99.51           S
ATOM    849  CE  MET   119     -20.479  23.246 -33.389  1.00 99.51           C
ATOM    850  C   MET   119     -15.715  27.701 -33.851  1.00 99.51           C
ATOM    851  O   MET   119     -15.409  28.218 -34.924  1.00 99.51           O
ATOM    852  N   ILE   120     -15.538  28.332 -32.675  1.00 35.37           N
ATOM    853  CA  ILE   120     -15.040  29.677 -32.596  1.00 35.37           C
ATOM    854  CB  ILE   120     -15.043  30.186 -31.182  1.00 35.37           C
ATOM    855  CG2 ILE   120     -14.445  31.603 -31.178  1.00 35.37           C
ATOM    856  CG1 ILE   120     -16.466  30.121 -30.594  1.00 35.37           C
ATOM    857  CD1 ILE   120     -16.508  30.273 -29.075  1.00 35.37           C
ATOM    858  C   ILE   120     -13.621  29.740 -33.085  1.00 35.37           C
ATOM    859  O   ILE   120     -13.259  30.630 -33.852  1.00 35.37           O
ATOM    860  N   LEU   121     -12.781  28.785 -32.641  1.00 57.10           N
ATOM    861  CA  LEU   121     -11.373  28.729 -32.938  1.00 57.10           C
ATOM    862  CB  LEU   121     -10.693  27.543 -32.226  1.00 57.10           C
ATOM    863  CG  LEU   121     -10.776  27.580 -30.685  1.00 57.10           C
ATOM    864  CD1 LEU   121     -10.076  26.363 -30.057  1.00 57.10           C
ATOM    865  CD2 LEU   121     -10.248  28.912 -30.129  1.00 57.10           C
ATOM    866  C   LEU   121     -11.163  28.508 -34.402  1.00 57.10           C
ATOM    867  O   LEU   121     -10.215  29.035 -34.982  1.00 57.10           O
ATOM    868  N   ILE   122     -12.013  27.670 -35.024  1.00 96.55           N
ATOM    869  CA  ILE   122     -11.852  27.349 -36.413  1.00 96.55           C
ATOM    870  CB  ILE   122     -12.718  26.199 -36.862  1.00 96.55           C
ATOM    871  CG2 ILE   122     -12.280  24.948 -36.080  1.00 96.55           C
ATOM    872  CG1 ILE   122     -14.212  26.523 -36.719  1.00 96.55           C
ATOM    873  CD1 ILE   122     -15.126  25.459 -37.334  1.00 96.55           C
ATOM    874  C   ILE   122     -12.108  28.541 -37.287  1.00 96.55           C
ATOM    875  O   ILE   122     -11.356  28.801 -38.226  1.00 96.55           O
ATOM    876  N   ALA   123     -13.166  29.319 -36.995  1.00 35.35           N
ATOM    877  CA  ALA   123     -13.503  30.413 -37.864  1.00 35.35           C
ATOM    878  CB  ALA   123     -14.758  31.179 -37.409  1.00 35.35           C
ATOM    879  C   ALA   123     -12.372  31.399 -37.916  1.00 35.35           C
ATOM    880  O   ALA   123     -12.031  31.903 -38.984  1.00 35.35           O
ATOM    881  N   THR   124     -11.779  31.691 -36.745  1.00 77.61           N
ATOM    882  CA  THR   124     -10.737  32.660 -36.522  1.00 77.61           C
ATOM    883  CB  THR   124     -10.571  32.975 -35.063  1.00 77.61           C
ATOM    884  OG1 THR   124     -10.149  31.819 -34.353  1.00 77.61           O
ATOM    885  CG2 THR   124     -11.925  33.461 -34.519  1.00 77.61           C
ATOM    886  C   THR   124      -9.392  32.230 -37.048  1.00 77.61           C
ATOM    887  O   THR   124      -8.542  33.079 -37.301  1.00 77.61           O
ATOM    888  N   ASN   125      -9.126  30.917 -37.189  1.00145.38           N
ATOM    889  CA  ASN   125      -7.786  30.477 -37.487  1.00145.38           C
ATOM    890  CB  ASN   125      -7.630  28.967 -37.205  1.00145.38           C
ATOM    891  CG  ASN   125      -6.164  28.595 -37.013  1.00145.38           C
ATOM    892  OD1 ASN   125      -5.352  29.381 -36.527  1.00145.38           O
ATOM    893  ND2 ASN   125      -5.818  27.335 -37.391  1.00145.38           N
ATOM    894  C   ASN   125      -7.424  30.716 -38.932  1.00145.38           C
ATOM    895  O   ASN   125      -7.178  29.775 -39.685  1.00145.38           O
ATOM    896  N   LEU   126      -7.365  31.990 -39.369  1.00 62.73           N
ATOM    897  CA  LEU   126      -6.982  32.281 -40.727  1.00 62.73           C
ATOM    898  CB  LEU   126      -7.248  33.740 -41.130  1.00 62.73           C
ATOM    899  CG  LEU   126      -6.881  34.040 -42.595  1.00 62.73           C
ATOM    900  CD1 LEU   126      -7.759  33.226 -43.561  1.00 62.73           C
ATOM    901  CD2 LEU   126      -6.937  35.547 -42.889  1.00 62.73           C
ATOM    902  C   LEU   126      -5.511  32.019 -40.898  1.00 62.73           C
ATOM    903  O   LEU   126      -5.078  31.422 -41.884  1.00 62.73           O
ATOM    904  N   LEU   127      -4.704  32.499 -39.927  1.00 86.16           N
ATOM    905  CA  LEU   127      -3.275  32.338 -39.908  1.00 86.16           C
ATOM    906  CB  LEU   127      -2.598  33.138 -38.780  1.00 86.16           C
ATOM    907  CG  LEU   127      -2.630  34.668 -38.973  1.00 86.16           C
ATOM    908  CD1 LEU   127      -1.713  35.109 -40.125  1.00 86.16           C
ATOM    909  CD2 LEU   127      -4.067  35.187 -39.129  1.00 86.16           C
ATOM    910  C   LEU   127      -2.969  30.892 -39.677  1.00 86.16           C
ATOM    911  O   LEU   127      -2.005  30.354 -40.217  1.00 86.16           O
ATOM    912  N   GLY   128      -3.787  30.210 -38.854  1.00 19.90           N
ATOM    913  CA  GLY   128      -3.511  28.832 -38.576  1.00 19.90           C
ATOM    914  C   GLY   128      -2.736  28.774 -37.300  1.00 19.90           C
ATOM    915  O   GLY   128      -2.258  27.716 -36.895  1.00 19.90           O
ATOM    916  N   GLN   129      -2.594  29.932 -36.630  1.00128.50           N
ATOM    917  CA  GLN   129      -1.850  30.006 -35.406  1.00128.50           C
ATOM    918  CB  GLN   129      -1.718  31.447 -34.878  1.00128.50           C
ATOM    919  CG  GLN   129      -0.928  31.572 -33.568  1.00128.50           C
ATOM    920  CD  GLN   129      -1.856  31.299 -32.390  1.00128.50           C
ATOM    921  OE1 GLN   129      -1.521  30.525 -31.495  1.00128.50           O
ATOM    922  NE2 GLN   129      -3.049  31.950 -32.392  1.00128.50           N
ATOM    923  C   GLN   129      -2.539  29.204 -34.338  1.00128.50           C
ATOM    924  O   GLN   129      -1.883  28.525 -33.552  1.00128.50           O
ATOM    925  N   ASN   130      -3.884  29.272 -34.293  1.00 87.72           N
ATOM    926  CA  ASN   130      -4.746  28.701 -33.290  1.00 87.72           C
ATOM    927  CB  ASN   130      -6.191  29.223 -33.334  1.00 87.72           C
ATOM    928  CG  ASN   130      -6.224  30.523 -32.551  1.00 87.72           C
ATOM    929  OD1 ASN   130      -5.580  30.632 -31.508  1.00 87.72           O
ATOM    930  ND2 ASN   130      -6.999  31.524 -33.046  1.00 87.72           N
ATOM    931  C   ASN   130      -4.832  27.209 -33.311  1.00 87.72           C
ATOM    932  O   ASN   130      -5.338  26.624 -32.354  1.00 87.72           O
ATOM    933  N   THR   131      -4.355  26.541 -34.374  1.00156.35           N
ATOM    934  CA  THR   131      -4.644  25.145 -34.542  1.00156.35           C
ATOM    935  CB  THR   131      -4.108  24.571 -35.832  1.00156.35           C
ATOM    936  OG1 THR   131      -4.751  23.339 -36.098  1.00156.35           O
ATOM    937  CG2 THR   131      -2.588  24.365 -35.791  1.00156.35           C
ATOM    938  C   THR   131      -4.266  24.311 -33.340  1.00156.35           C
ATOM    939  O   THR   131      -4.966  23.330 -33.084  1.00156.35           O
ATOM    940  N   PRO   132      -3.251  24.570 -32.557  1.00 71.12           N
ATOM    941  CA  PRO   132      -3.014  23.713 -31.426  1.00 71.12           C
ATOM    942  CD  PRO   132      -2.057  25.283 -32.973  1.00 71.12           C
ATOM    943  CB  PRO   132      -1.672  24.157 -30.847  1.00 71.12           C
ATOM    944  CG  PRO   132      -0.938  24.747 -32.065  1.00 71.12           C
ATOM    945  C   PRO   132      -4.164  23.746 -30.458  1.00 71.12           C
ATOM    946  O   PRO   132      -4.413  22.735 -29.808  1.00 71.12           O
ATOM    947  N   ALA   133      -4.846  24.900 -30.315  1.00 35.37           N
ATOM    948  CA  ALA   133      -5.983  25.045 -29.442  1.00 35.37           C
ATOM    949  CB  ALA   133      -6.469  26.502 -29.329  1.00 35.37           C
ATOM    950  C   ALA   133      -7.122  24.237 -29.981  1.00 35.37           C
ATOM    951  O   ALA   133      -7.895  23.642 -29.229  1.00 35.37           O
ATOM    952  N   ILE   134      -7.256  24.215 -31.320  1.00 37.93           N
ATOM    953  CA  ILE   134      -8.341  23.514 -31.940  1.00 37.93           C
ATOM    954  CB  ILE   134      -8.280  23.568 -33.441  1.00 37.93           C
ATOM    955  CG2 ILE   134      -9.388  22.657 -33.990  1.00 37.93           C
ATOM    956  CG1 ILE   134      -8.365  25.020 -33.940  1.00 37.93           C
ATOM    957  CD1 ILE   134      -8.018  25.176 -35.422  1.00 37.93           C
ATOM    958  C   ILE   134      -8.216  22.075 -31.556  1.00 37.93           C
ATOM    959  O   ILE   134      -9.195  21.438 -31.174  1.00 37.93           O
ATOM    960  N   ALA   135      -6.989  21.531 -31.657  1.00 37.95           N
ATOM    961  CA  ALA   135      -6.698  20.164 -31.328  1.00 37.95           C
ATOM    962  CB  ALA   135      -5.254  19.760 -31.683  1.00 37.95           C
ATOM    963  C   ALA   135      -6.874  19.934 -29.865  1.00 37.95           C
ATOM    964  O   ALA   135      -7.320  18.865 -29.458  1.00 37.95           O
ATOM    965  N   VAL   136      -6.487  20.918 -29.034  1.00 26.19           N
ATOM    966  CA  VAL   136      -6.598  20.767 -27.611  1.00 26.19           C
ATOM    967  CB  VAL   136      -6.101  21.962 -26.849  1.00 26.19           C
ATOM    968  CG1 VAL   136      -6.415  21.749 -25.359  1.00 26.19           C
ATOM    969  CG2 VAL   136      -4.606  22.152 -27.145  1.00 26.19           C
ATOM    970  C   VAL   136      -8.046  20.613 -27.279  1.00 26.19           C
ATOM    971  O   VAL   136      -8.424  19.803 -26.435  1.00 26.19           O
ATOM    972  N   ASN   137      -8.895  21.399 -27.959  1.00 66.40           N
ATOM    973  CA  ASN   137     -10.303  21.405 -27.713  1.00 66.40           C
ATOM    974  CB  ASN   137     -11.019  22.437 -28.606  1.00 66.40           C
ATOM    975  CG  ASN   137     -12.353  22.781 -27.970  1.00 66.40           C
ATOM    976  OD1 ASN   137     -13.001  21.909 -27.400  1.00 66.40           O
ATOM    977  ND2 ASN   137     -12.765  24.075 -28.050  1.00 66.40           N
ATOM    978  C   ASN   137     -10.852  20.045 -28.028  1.00 66.40           C
ATOM    979  O   ASN   137     -11.739  19.555 -27.332  1.00 66.40           O
ATOM    980  N   GLU   138     -10.346  19.417 -29.110  1.00 84.61           N
ATOM    981  CA  GLU   138     -10.792  18.127 -29.561  1.00 84.61           C
ATOM    982  CB  GLU   138     -10.240  17.754 -30.946  1.00 84.61           C
ATOM    983  CG  GLU   138     -10.783  18.656 -32.059  1.00 84.61           C
ATOM    984  CD  GLU   138     -12.256  18.328 -32.254  1.00 84.61           C
ATOM    985  OE1 GLU   138     -12.545  17.270 -32.872  1.00 84.61           O
ATOM    986  OE2 GLU   138     -13.114  19.123 -31.788  1.00 84.61           O
ATOM    987  C   GLU   138     -10.408  17.051 -28.587  1.00 84.61           C
ATOM    988  O   GLU   138     -11.187  16.133 -28.330  1.00 84.61           O
ATOM    989  N   ALA   139      -9.190  17.129 -28.020  1.00 24.97           N
ATOM    990  CA  ALA   139      -8.732  16.128 -27.097  1.00 24.97           C
ATOM    991  CB  ALA   139      -7.293  16.384 -26.619  1.00 24.97           C
ATOM    992  C   ALA   139      -9.626  16.145 -25.895  1.00 24.97           C
ATOM    993  O   ALA   139      -9.978  15.097 -25.353  1.00 24.97           O
ATOM    994  N   GLU   140     -10.031  17.354 -25.466  1.00 75.21           N
ATOM    995  CA  GLU   140     -10.832  17.541 -24.290  1.00 75.21           C
ATOM    996  CB  GLU   140     -11.178  19.023 -24.051  1.00 75.21           C
ATOM    997  CG  GLU   140      -9.954  19.915 -23.846  1.00 75.21           C
ATOM    998  CD  GLU   140      -9.275  19.487 -22.557  1.00 75.21           C
ATOM    999  OE1 GLU   140      -9.990  19.359 -21.527  1.00 75.21           O
ATOM   1000  OE2 GLU   140      -8.031  19.286 -22.585  1.00 75.21           O
ATOM   1001  C   GLU   140     -12.135  16.826 -24.486  1.00 75.21           C
ATOM   1002  O   GLU   140     -12.689  16.251 -23.551  1.00 75.21           O
ATOM   1003  N   TYR   141     -12.661  16.867 -25.721  1.00 76.74           N
ATOM   1004  CA  TYR   141     -13.917  16.270 -26.077  1.00 76.74           C
ATOM   1005  CB  TYR   141     -14.244  16.596 -27.547  1.00 76.74           C
ATOM   1006  CG  TYR   141     -15.526  15.989 -27.999  1.00 76.74           C
ATOM   1007  CD1 TYR   141     -16.733  16.435 -27.517  1.00 76.74           C
ATOM   1008  CD2 TYR   141     -15.515  14.998 -28.954  1.00 76.74           C
ATOM   1009  CE1 TYR   141     -17.909  15.876 -27.961  1.00 76.74           C
ATOM   1010  CE2 TYR   141     -16.687  14.436 -29.401  1.00 76.74           C
ATOM   1011  CZ  TYR   141     -17.888  14.874 -28.902  1.00 76.74           C
ATOM   1012  OH  TYR   141     -19.095  14.302 -29.357  1.00 76.74           O
ATOM   1013  C   TYR   141     -13.823  14.786 -25.882  1.00 76.74           C
ATOM   1014  O   TYR   141     -14.696  14.168 -25.274  1.00 76.74           O
ATOM   1015  N   GLY   142     -12.716  14.181 -26.347  1.00 25.61           N
ATOM   1016  CA  GLY   142     -12.529  12.762 -26.241  1.00 25.61           C
ATOM   1017  C   GLY   142     -12.530  12.398 -24.794  1.00 25.61           C
ATOM   1018  O   GLY   142     -13.000  11.328 -24.412  1.00 25.61           O
ATOM   1019  N   GLU   143     -11.968  13.280 -23.950  1.00 36.04           N
ATOM   1020  CA  GLU   143     -11.887  13.032 -22.541  1.00 36.04           C
ATOM   1021  CB  GLU   143     -11.160  14.175 -21.820  1.00 36.04           C
ATOM   1022  CG  GLU   143      -9.711  14.342 -22.289  1.00 36.04           C
ATOM   1023  CD  GLU   143      -9.208  15.695 -21.805  1.00 36.04           C
ATOM   1024  OE1 GLU   143      -9.745  16.187 -20.778  1.00 36.04           O
ATOM   1025  OE2 GLU   143      -8.285  16.256 -22.454  1.00 36.04           O
ATOM   1026  C   GLU   143     -13.280  12.937 -21.997  1.00 36.04           C
ATOM   1027  O   GLU   143     -13.593  12.045 -21.210  1.00 36.04           O
ATOM   1028  N   MET   144     -14.164  13.858 -22.424  1.00 79.48           N
ATOM   1029  CA  MET   144     -15.534  13.867 -21.990  1.00 79.48           C
ATOM   1030  CB  MET   144     -16.297  15.059 -22.594  1.00 79.48           C
ATOM   1031  CG  MET   144     -15.908  16.393 -21.951  1.00 79.48           C
ATOM   1032  SD  MET   144     -16.058  17.856 -23.022  1.00 79.48           S
ATOM   1033  CE  MET   144     -17.749  17.560 -23.609  1.00 79.48           C
ATOM   1034  C   MET   144     -16.168  12.600 -22.469  1.00 79.48           C
ATOM   1035  O   MET   144     -16.948  11.963 -21.763  1.00 79.48           O
ATOM   1036  N   TRP   145     -15.821  12.191 -23.698  1.00 56.90           N
ATOM   1037  CA  TRP   145     -16.379  11.009 -24.279  1.00 56.90           C
ATOM   1038  CB  TRP   145     -15.855  10.802 -25.711  1.00 56.90           C
ATOM   1039  CG  TRP   145     -16.394   9.592 -26.428  1.00 56.90           C
ATOM   1040  CD2 TRP   145     -16.544   9.519 -27.855  1.00 56.90           C
ATOM   1041  CD1 TRP   145     -16.835   8.399 -25.932  1.00 56.90           C
ATOM   1042  NE1 TRP   145     -17.241   7.584 -26.960  1.00 56.90           N
ATOM   1043  CE2 TRP   145     -17.070   8.262 -28.149  1.00 56.90           C
ATOM   1044  CE3 TRP   145     -16.272  10.431 -28.834  1.00 56.90           C
ATOM   1045  CZ2 TRP   145     -17.333   7.894 -29.437  1.00 56.90           C
ATOM   1046  CZ3 TRP   145     -16.528  10.053 -30.133  1.00 56.90           C
ATOM   1047  CH2 TRP   145     -17.049   8.809 -30.428  1.00 56.90           C
ATOM   1048  C   TRP   145     -16.000   9.834 -23.427  1.00 56.90           C
ATOM   1049  O   TRP   145     -16.832   8.982 -23.121  1.00 56.90           O
ATOM   1050  N   ALA   146     -14.723   9.755 -23.017  1.00 37.86           N
ATOM   1051  CA  ALA   146     -14.261   8.655 -22.220  1.00 37.86           C
ATOM   1052  CB  ALA   146     -12.743   8.693 -21.999  1.00 37.86           C
ATOM   1053  C   ALA   146     -14.914   8.670 -20.874  1.00 37.86           C
ATOM   1054  O   ALA   146     -15.214   7.618 -20.312  1.00 37.86           O
ATOM   1055  N   GLN   147     -15.099   9.867 -20.287  1.00121.12           N
ATOM   1056  CA  GLN   147     -15.657   9.928 -18.971  1.00121.12           C
ATOM   1057  CB  GLN   147     -15.357  11.248 -18.234  1.00121.12           C
ATOM   1058  CG  GLN   147     -15.833  12.541 -18.891  1.00121.12           C
ATOM   1059  CD  GLN   147     -15.086  13.655 -18.168  1.00121.12           C
ATOM   1060  OE1 GLN   147     -14.662  14.640 -18.770  1.00121.12           O
ATOM   1061  NE2 GLN   147     -14.903  13.485 -16.831  1.00121.12           N
ATOM   1062  C   GLN   147     -17.107   9.540 -18.945  1.00121.12           C
ATOM   1063  O   GLN   147     -17.543   8.888 -17.998  1.00121.12           O
ATOM   1064  N   ASP   148     -17.909   9.915 -19.964  1.00 66.62           N
ATOM   1065  CA  ASP   148     -19.294   9.519 -19.951  1.00 66.62           C
ATOM   1066  CB  ASP   148     -20.135  10.162 -21.070  1.00 66.62           C
ATOM   1067  CG  ASP   148     -20.453  11.596 -20.661  1.00 66.62           C
ATOM   1068  OD1 ASP   148     -20.822  11.803 -19.474  1.00 66.62           O
ATOM   1069  OD2 ASP   148     -20.352  12.499 -21.533  1.00 66.62           O
ATOM   1070  C   ASP   148     -19.398   8.025 -20.081  1.00 66.62           C
ATOM   1071  O   ASP   148     -20.179   7.383 -19.380  1.00 66.62           O
ATOM   1072  N   ALA   149     -18.594   7.419 -20.973  1.00 38.48           N
ATOM   1073  CA  ALA   149     -18.663   6.000 -21.184  1.00 38.48           C
ATOM   1074  CB  ALA   149     -17.671   5.526 -22.260  1.00 38.48           C
ATOM   1075  C   ALA   149     -18.322   5.302 -19.902  1.00 38.48           C
ATOM   1076  O   ALA   149     -19.018   4.382 -19.475  1.00 38.48           O
ATOM   1077  N   ALA   150     -17.263   5.770 -19.217  1.00 35.68           N
ATOM   1078  CA  ALA   150     -16.818   5.134 -18.012  1.00 35.68           C
ATOM   1079  CB  ALA   150     -15.614   5.848 -17.374  1.00 35.68           C
ATOM   1080  C   ALA   150     -17.939   5.187 -17.022  1.00 35.68           C
ATOM   1081  O   ALA   150     -18.131   4.249 -16.252  1.00 35.68           O
ATOM   1082  N   ALA   151     -18.687   6.306 -16.989  1.00 38.99           N
ATOM   1083  CA  ALA   151     -19.764   6.450 -16.048  1.00 38.99           C
ATOM   1084  CB  ALA   151     -20.403   7.850 -16.103  1.00 38.99           C
ATOM   1085  C   ALA   151     -20.846   5.448 -16.329  1.00 38.99           C
ATOM   1086  O   ALA   151     -21.335   4.783 -15.416  1.00 38.99           O
ATOM   1087  N   MET   152     -21.241   5.303 -17.609  1.00 66.04           N
ATOM   1088  CA  MET   152     -22.290   4.390 -17.980  1.00 66.04           C
ATOM   1089  CB  MET   152     -22.623   4.461 -19.481  1.00 66.04           C
ATOM   1090  CG  MET   152     -23.379   5.718 -19.916  1.00 66.04           C
ATOM   1091  SD  MET   152     -25.141   5.722 -19.467  1.00 66.04           S
ATOM   1092  CE  MET   152     -24.893   6.266 -17.750  1.00 66.04           C
ATOM   1093  C   MET   152     -21.871   2.976 -17.694  1.00 66.04           C
ATOM   1094  O   MET   152     -22.653   2.193 -17.157  1.00 66.04           O
ATOM   1095  N   PHE   153     -20.615   2.610 -18.028  1.00 60.81           N
ATOM   1096  CA  PHE   153     -20.189   1.251 -17.826  1.00 60.81           C
ATOM   1097  CB  PHE   153     -18.722   0.962 -18.206  1.00 60.81           C
ATOM   1098  CG  PHE   153     -18.542   0.993 -19.683  1.00 60.81           C
ATOM   1099  CD1 PHE   153     -19.045  -0.016 -20.475  1.00 60.81           C
ATOM   1100  CD2 PHE   153     -17.838   2.013 -20.280  1.00 60.81           C
ATOM   1101  CE1 PHE   153     -18.865   0.006 -21.838  1.00 60.81           C
ATOM   1102  CE2 PHE   153     -17.658   2.036 -21.642  1.00 60.81           C
ATOM   1103  CZ  PHE   153     -18.173   1.035 -22.427  1.00 60.81           C
ATOM   1104  C   PHE   153     -20.273   0.942 -16.371  1.00 60.81           C
ATOM   1105  O   PHE   153     -20.760  -0.117 -15.979  1.00 60.81           O
ATOM   1106  N   GLY   154     -19.785   1.872 -15.531  1.00 25.97           N
ATOM   1107  CA  GLY   154     -19.763   1.666 -14.115  1.00 25.97           C
ATOM   1108  C   GLY   154     -21.171   1.549 -13.616  1.00 25.97           C
ATOM   1109  O   GLY   154     -21.450   0.787 -12.693  1.00 25.97           O
ATOM   1110  N   TYR   155     -22.092   2.338 -14.194  1.00 70.43           N
ATOM   1111  CA  TYR   155     -23.473   2.358 -13.798  1.00 70.43           C
ATOM   1112  CB  TYR   155     -24.184   3.490 -14.573  1.00 70.43           C
ATOM   1113  CG  TYR   155     -25.630   3.623 -14.248  1.00 70.43           C
ATOM   1114  CD1 TYR   155     -26.035   3.904 -12.963  1.00 70.43           C
ATOM   1115  CD2 TYR   155     -26.572   3.535 -15.247  1.00 70.43           C
ATOM   1116  CE1 TYR   155     -27.370   4.049 -12.670  1.00 70.43           C
ATOM   1117  CE2 TYR   155     -27.907   3.682 -14.959  1.00 70.43           C
ATOM   1118  CZ  TYR   155     -28.307   3.935 -13.669  1.00 70.43           C
ATOM   1119  OH  TYR   155     -29.678   4.084 -13.376  1.00 70.43           O
ATOM   1120  C   TYR   155     -24.098   1.022 -14.086  1.00 70.43           C
ATOM   1121  O   TYR   155     -24.779   0.449 -13.234  1.00 70.43           O
ATOM   1122  N   ALA   156     -23.856   0.472 -15.290  1.00 32.13           N
ATOM   1123  CA  ALA   156     -24.439  -0.791 -15.649  1.00 32.13           C
ATOM   1124  CB  ALA   156     -24.077  -1.226 -17.082  1.00 32.13           C
ATOM   1125  C   ALA   156     -23.926  -1.838 -14.710  1.00 32.13           C
ATOM   1126  O   ALA   156     -24.674  -2.704 -14.261  1.00 32.13           O
ATOM   1127  N   ALA   157     -22.628  -1.778 -14.368  1.00 34.02           N
ATOM   1128  CA  ALA   157     -22.048  -2.811 -13.562  1.00 34.02           C
ATOM   1129  CB  ALA   157     -20.555  -2.567 -13.285  1.00 34.02           C
ATOM   1130  C   ALA   157     -22.739  -2.881 -12.229  1.00 34.02           C
ATOM   1131  O   ALA   157     -23.131  -3.959 -11.787  1.00 34.02           O
ATOM   1132  N   ALA   158     -22.923  -1.724 -11.563  1.00 42.62           N
ATOM   1133  CA  ALA   158     -23.515  -1.666 -10.252  1.00 42.62           C
ATOM   1134  CB  ALA   158     -23.467  -0.255  -9.637  1.00 42.62           C
ATOM   1135  C   ALA   158     -24.955  -2.083 -10.295  1.00 42.62           C
ATOM   1136  O   ALA   158     -25.454  -2.713  -9.365  1.00 42.62           O
ATOM   1137  N   THR   159     -25.680  -1.714 -11.366  1.00104.33           N
ATOM   1138  CA  THR   159     -27.079  -2.027 -11.423  1.00104.33           C
ATOM   1139  CB  THR   159     -27.791  -1.448 -12.616  1.00104.33           C
ATOM   1140  OG1 THR   159     -29.195  -1.593 -12.458  1.00104.33           O
ATOM   1141  CG2 THR   159     -27.334  -2.178 -13.886  1.00104.33           C
ATOM   1142  C   THR   159     -27.233  -3.515 -11.453  1.00104.33           C
ATOM   1143  O   THR   159     -28.190  -4.060 -10.908  1.00104.33           O
ATOM   1144  N   ALA   160     -26.304  -4.228 -12.111  1.00 35.34           N
ATOM   1145  CA  ALA   160     -26.455  -5.652 -12.157  1.00 35.34           C
ATOM   1146  CB  ALA   160     -25.337  -6.344 -12.958  1.00 35.34           C
ATOM   1147  C   ALA   160     -26.413  -6.180 -10.764  1.00 35.34           C
ATOM   1148  O   ALA   160     -27.236  -7.006 -10.390  1.00 35.34           O
ATOM   1149  N   THR   161     -25.479  -5.710  -9.925  1.00106.89           N
ATOM   1150  CA  THR   161     -25.460  -6.264  -8.606  1.00106.89           C
ATOM   1151  CB  THR   161     -24.310  -5.788  -7.754  1.00106.89           C
ATOM   1152  OG1 THR   161     -24.205  -6.597  -6.593  1.00106.89           O
ATOM   1153  CG2 THR   161     -24.533  -4.322  -7.346  1.00106.89           C
ATOM   1154  C   THR   161     -26.752  -5.903  -7.928  1.00106.89           C
ATOM   1155  O   THR   161     -27.354  -6.712  -7.227  1.00106.89           O
ATOM   1156  N   ALA   162     -27.230  -4.662  -8.114  1.00 64.81           N
ATOM   1157  CA  ALA   162     -28.420  -4.251  -7.426  1.00 64.81           C
ATOM   1158  CB  ALA   162     -28.699  -2.747  -7.587  1.00 64.81           C
ATOM   1159  C   ALA   162     -29.652  -4.992  -7.872  1.00 64.81           C
ATOM   1160  O   ALA   162     -30.459  -5.352  -7.017  1.00 64.81           O
ATOM   1161  N   THR   163     -29.886  -5.144  -9.203  1.00145.28           N
ATOM   1162  CA  THR   163     -31.038  -5.845  -9.741  1.00145.28           C
ATOM   1163  CB  THR   163     -31.414  -5.405 -11.130  1.00145.28           C
ATOM   1164  OG1 THR   163     -30.348  -5.650 -12.036  1.00145.28           O
ATOM   1165  CG2 THR   163     -31.762  -3.907 -11.094  1.00145.28           C
ATOM   1166  C   THR   163     -30.886  -7.320  -9.762  1.00145.28           C
ATOM   1167  O   THR   163     -31.816  -8.065  -9.467  1.00145.28           O
ATOM   1168  N   ALA   164     -29.701  -7.787 -10.150  1.00 31.28           N
ATOM   1169  CA  ALA   164     -29.487  -9.189 -10.233  1.00 31.28           C
ATOM   1170  CB  ALA   164     -28.090  -9.581 -10.742  1.00 31.28           C
ATOM   1171  C   ALA   164     -29.631  -9.694  -8.852  1.00 31.28           C
ATOM   1172  O   ALA   164     -30.088 -10.815  -8.634  1.00 31.28           O
ATOM   1173  N   THR   165     -29.258  -8.865  -7.860  1.00109.07           N
ATOM   1174  CA  THR   165     -29.261  -9.486  -6.585  1.00109.07           C
ATOM   1175  CB  THR   165     -28.289  -8.881  -5.616  1.00109.07           C
ATOM   1176  OG1 THR   165     -26.963  -9.000  -6.110  1.00109.07           O
ATOM   1177  CG2 THR   165     -28.413  -9.607  -4.265  1.00109.07           C
ATOM   1178  C   THR   165     -30.618  -9.428  -5.936  1.00109.07           C
ATOM   1179  O   THR   165     -30.920  -8.475  -5.229  1.00109.07           O
ATOM   1180  N   LEU   166     -31.478 -10.455  -6.142  1.00113.07           N
ATOM   1181  CA  LEU   166     -32.740 -10.540  -5.441  1.00113.07           C
ATOM   1182  CB  LEU   166     -33.967  -9.973  -6.184  1.00113.07           C
ATOM   1183  CG  LEU   166     -34.054  -8.433  -6.199  1.00113.07           C
ATOM   1184  CD1 LEU   166     -34.170  -7.872  -4.777  1.00113.07           C
ATOM   1185  CD2 LEU   166     -32.912  -7.787  -6.983  1.00113.07           C
ATOM   1186  C   LEU   166     -33.006 -11.985  -5.169  1.00113.07           C
ATOM   1187  O   LEU   166     -32.703 -12.851  -5.988  1.00113.07           O
ATOM   1188  N   LEU   167     -33.569 -12.280  -3.982  1.00122.95           N
ATOM   1189  CA  LEU   167     -33.868 -13.636  -3.622  1.00122.95           C
ATOM   1190  CB  LEU   167     -34.048 -13.813  -2.103  1.00122.95           C
ATOM   1191  CG  LEU   167     -34.253 -15.269  -1.650  1.00122.95           C
ATOM   1192  CD1 LEU   167     -33.006 -16.124  -1.934  1.00122.95           C
ATOM   1193  CD2 LEU   167     -34.704 -15.339  -0.181  1.00122.95           C
ATOM   1194  C   LEU   167     -35.147 -14.015  -4.306  1.00122.95           C
ATOM   1195  O   LEU   167     -36.037 -13.183  -4.474  1.00122.95           O
ATOM   1196  N   PRO   168     -35.260 -15.251  -4.716  1.00 65.78           N
ATOM   1197  CA  PRO   168     -36.468 -15.658  -5.382  1.00 65.78           C
ATOM   1198  CD  PRO   168     -34.099 -15.970  -5.218  1.00 65.78           C
ATOM   1199  CB  PRO   168     -36.151 -16.998  -6.040  1.00 65.78           C
ATOM   1200  CG  PRO   168     -34.638 -16.906  -6.315  1.00 65.78           C
ATOM   1201  C   PRO   168     -37.625 -15.684  -4.432  1.00 65.78           C
ATOM   1202  O   PRO   168     -37.439 -16.067  -3.278  1.00 65.78           O
ATOM   1203  N   PHE   169     -38.827 -15.294  -4.904  1.00104.95           N
ATOM   1204  CA  PHE   169     -40.009 -15.285  -4.082  1.00104.95           C
ATOM   1205  CB  PHE   169     -41.017 -14.168  -4.420  1.00104.95           C
ATOM   1206  CG  PHE   169     -40.418 -12.821  -4.202  1.00104.95           C
ATOM   1207  CD1 PHE   169     -40.529 -12.208  -2.977  1.00104.95           C
ATOM   1208  CD2 PHE   169     -39.758 -12.165  -5.218  1.00104.95           C
ATOM   1209  CE1 PHE   169     -39.981 -10.964  -2.773  1.00104.95           C
ATOM   1210  CE2 PHE   169     -39.209 -10.921  -5.017  1.00104.95           C
ATOM   1211  CZ  PHE   169     -39.319 -10.316  -3.790  1.00104.95           C
ATOM   1212  C   PHE   169     -40.747 -16.552  -4.388  1.00104.95           C
ATOM   1213  O   PHE   169     -40.717 -17.041  -5.517  1.00104.95           O
ATOM   1214  N   GLU   170     -41.417 -17.131  -3.373  1.00 83.29           N
ATOM   1215  CA  GLU   170     -42.146 -18.340  -3.617  1.00 83.29           C
ATOM   1216  CB  GLU   170     -41.294 -19.600  -3.395  1.00 83.29           C
ATOM   1217  CG  GLU   170     -42.027 -20.913  -3.661  1.00 83.29           C
ATOM   1218  CD  GLU   170     -41.049 -22.039  -3.362  1.00 83.29           C
ATOM   1219  OE1 GLU   170     -39.834 -21.747  -3.205  1.00 83.29           O
ATOM   1220  OE2 GLU   170     -41.506 -23.210  -3.281  1.00 83.29           O
ATOM   1221  C   GLU   170     -43.264 -18.401  -2.625  1.00 83.29           C
ATOM   1222  O   GLU   170     -43.179 -17.822  -1.545  1.00 83.29           O
ATOM   1223  N   GLU   171     -44.359 -19.100  -2.986  1.00 83.40           N
ATOM   1224  CA  GLU   171     -45.467 -19.266  -2.091  1.00 83.40           C
ATOM   1225  CB  GLU   171     -46.796 -19.587  -2.796  1.00 83.40           C
ATOM   1226  CG  GLU   171     -46.759 -20.842  -3.669  1.00 83.40           C
ATOM   1227  CD  GLU   171     -48.156 -21.052  -4.239  1.00 83.40           C
ATOM   1228  OE1 GLU   171     -49.078 -20.295  -3.833  1.00 83.40           O
ATOM   1229  OE2 GLU   171     -48.318 -21.970  -5.087  1.00 83.40           O
ATOM   1230  C   GLU   171     -45.131 -20.403  -1.178  1.00 83.40           C
ATOM   1231  O   GLU   171     -44.227 -21.186  -1.462  1.00 83.40           O
ATOM   1232  N   ALA   172     -45.824 -20.494  -0.024  1.00 50.72           N
ATOM   1233  CA  ALA   172     -45.537 -21.526   0.930  1.00 50.72           C
ATOM   1234  CB  ALA   172     -46.124 -21.231   2.322  1.00 50.72           C
ATOM   1235  C   ALA   172     -46.095 -22.840   0.463  1.00 50.72           C
ATOM   1236  O   ALA   172     -47.246 -22.947   0.042  1.00 50.72           O
ATOM   1237  N   PRO   173     -45.241 -23.832   0.491  1.00109.74           N
ATOM   1238  CA  PRO   173     -45.663 -25.178   0.178  1.00109.74           C
ATOM   1239  CD  PRO   173     -43.895 -23.576   0.005  1.00109.74           C
ATOM   1240  CB  PRO   173     -44.559 -25.786  -0.688  1.00109.74           C
ATOM   1241  CG  PRO   173     -43.317 -24.953  -0.349  1.00109.74           C
ATOM   1242  C   PRO   173     -45.881 -25.948   1.434  1.00109.74           C
ATOM   1243  O   PRO   173     -45.422 -25.501   2.480  1.00109.74           O
ATOM   1244  N   GLU   174     -46.530 -27.124   1.352  1.00 78.88           N
ATOM   1245  CA  GLU   174     -46.728 -27.915   2.530  1.00 78.88           C
ATOM   1246  CB  GLU   174     -47.721 -29.074   2.319  1.00 78.88           C
ATOM   1247  CG  GLU   174     -49.087 -28.620   1.792  1.00 78.88           C
ATOM   1248  CD  GLU   174     -49.594 -27.459   2.637  1.00 78.88           C
ATOM   1249  OE1 GLU   174     -48.990 -26.356   2.553  1.00 78.88           O
ATOM   1250  OE2 GLU   174     -50.600 -27.657   3.368  1.00 78.88           O
ATOM   1251  C   GLU   174     -45.399 -28.521   2.866  1.00 78.88           C
ATOM   1252  O   GLU   174     -44.593 -28.794   1.978  1.00 78.88           O
ATOM   1253  N   MET   175     -45.137 -28.713   4.175  1.00306.74           N
ATOM   1254  CA  MET   175     -43.933 -29.325   4.658  1.00306.74           C
ATOM   1255  CB  MET   175     -43.874 -30.853   4.516  1.00306.74           C
ATOM   1256  CG  MET   175     -42.557 -31.412   5.059  1.00306.74           C
ATOM   1257  SD  MET   175     -42.367 -31.239   6.857  1.00306.74           S
ATOM   1258  CE  MET   175     -40.561 -31.440   6.839  1.00306.74           C
ATOM   1259  C   MET   175     -42.733 -28.741   3.983  1.00306.74           C
ATOM   1260  O   MET   175     -42.038 -29.429   3.236  1.00306.74           O
ATOM   1261  N   THR   176     -42.471 -27.439   4.204  1.00258.43           N
ATOM   1262  CA  THR   176     -41.300 -26.870   3.609  1.00258.43           C
ATOM   1263  CB  THR   176     -41.114 -25.406   3.890  1.00258.43           C
ATOM   1264  OG1 THR   176     -40.970 -25.186   5.285  1.00258.43           O
ATOM   1265  CG2 THR   176     -42.336 -24.641   3.355  1.00258.43           C
ATOM   1266  C   THR   176     -40.150 -27.607   4.204  1.00258.43           C
ATOM   1267  O   THR   176     -40.247 -28.142   5.308  1.00258.43           O
ATOM   1268  N   SER   177     -39.027 -27.679   3.470  1.00203.36           N
ATOM   1269  CA  SER   177     -37.929 -28.454   3.963  1.00203.36           C
ATOM   1270  CB  SER   177     -37.563 -29.635   3.054  1.00203.36           C
ATOM   1271  OG  SER   177     -36.464 -30.345   3.607  1.00203.36           O
ATOM   1272  C   SER   177     -36.718 -27.595   4.038  1.00203.36           C
ATOM   1273  O   SER   177     -36.667 -26.511   3.457  1.00203.36           O
ATOM   1274  N   ALA   178     -35.702 -28.081   4.782  1.00209.77           N
ATOM   1275  CA  ALA   178     -34.478 -27.355   4.901  1.00209.77           C
ATOM   1276  CB  ALA   178     -33.455 -28.011   5.846  1.00209.77           C
ATOM   1277  C   ALA   178     -33.891 -27.332   3.537  1.00209.77           C
ATOM   1278  O   ALA   178     -34.014 -28.295   2.782  1.00209.77           O
ATOM   1279  N   GLY   179     -33.257 -26.205   3.178  1.00 77.79           N
ATOM   1280  CA  GLY   179     -32.712 -26.079   1.865  1.00 77.79           C
ATOM   1281  C   GLY   179     -33.833 -25.565   1.028  1.00 77.79           C
ATOM   1282  O   GLY   179     -34.998 -25.861   1.288  1.00 77.79           O
ATOM   1283  N   GLY   180     -33.513 -24.789  -0.022  1.00 11.55           N
ATOM   1284  CA  GLY   180     -34.576 -24.265  -0.825  1.00 11.55           C
ATOM   1285  C   GLY   180     -33.978 -23.830  -2.154  1.00 11.55           C
ATOM   1286  O   GLY   180     -34.617 -24.105  -3.204  1.00 11.55           O
ATOM   1287  OXT GLY   180     -32.876 -23.218  -2.136  1.00 11.55           O
END 
