# Supplementary material for: Predicted Structural Variability of Mycobacterium tuberculosis PPE18 Protein With Immunological Implications Among Clinical Strains
Source: Front Microbiol. 2021 Jan 8;11:595312. doi: 10.3389/fmicb.2020.595312 (PMC7819968; doi:10.3389/fmicb.2020.595312)
Supplement: Supplementary file 2 [file Data_Sheet_1.ZIP › All domain 1 RaptorX pdbs/5xfsB-389764_1_TK013.pdb]

REMARK   templates = 5xfsB 
EXPDTA    THEORETICAL MODEL, MODELLER 9v8 2018/10/16 11:59:57
REMARK   6 MODELLER OBJECTIVE FUNCTION:       571.2067
REMARK   6 MODELLER BEST TEMPLATE % SEQ ID:  53.179
SEQRES   1    179  MET VAL ASP PHE GLY ALA LEU PRO PRO GLU ILE ASN SER
SEQRES   2    179  ALA ARG MET TYR ALA GLY PRO GLY SER ALA SER LEU VAL
SEQRES   3    179  ALA ALA ALA GLN MET TRP ASP SER VAL ALA SER ASP LEU
SEQRES   4    179  PHE SER ALA ALA SER ALA PHE GLN SER VAL VAL TRP GLY
SEQRES   5    179  LEU THR VAL GLY SER TRP ILE GLY SER SER ALA GLY LEU
SEQRES   6    179  MET VAL ALA ALA ALA SER PRO TYR VAL ALA TRP MET SER
SEQRES   7    179  VAL THR ALA GLY GLN ALA GLU LEU THR ALA ALA GLN VAL
SEQRES   8    179  ARG VAL ALA ALA ALA ALA TYR GLU THR ALA TYR GLY LEU
SEQRES   9    179  THR VAL PRO PRO PRO VAL ILE ALA GLU ASN ARG ALA GLU
SEQRES  10    179  LEU MET ILE LEU ILE ALA THR ASN LEU LEU GLY GLN ASN
SEQRES  11    179  THR PRO ALA ILE ALA VAL ASN GLU ALA GLU TYR GLY GLU
SEQRES  12    179  MET TRP ALA GLN ASP ALA ALA ALA MET PHE GLY TYR ALA
SEQRES  13    179  ALA ALA THR ALA THR ALA THR ALA THR LEU LEU PRO PHE
SEQRES  14    179  GLU GLU ALA PRO GLU MET THR SER ALA GLY
ATOM      1  N   MET     1     -24.369  -1.776 -33.645  1.00 44.72           N
ATOM      2  CA  MET     1     -24.876  -2.247 -32.339  1.00 44.72           C
ATOM      3  CB  MET     1     -23.931  -3.312 -31.758  1.00 44.72           C
ATOM      4  CG  MET     1     -23.880  -4.569 -32.628  1.00 44.72           C
ATOM      5  SD  MET     1     -22.791  -5.891 -32.022  1.00 44.72           S
ATOM      6  CE  MET     1     -23.189  -7.015 -33.394  1.00 44.72           C
ATOM      7  C   MET     1     -24.992  -1.093 -31.403  1.00 44.72           C
ATOM      8  O   MET     1     -24.416  -0.033 -31.639  1.00 44.72           O
ATOM      9  N   VAL     2     -25.759  -1.267 -30.312  1.00 90.64           N
ATOM     10  CA  VAL     2     -25.959  -0.156 -29.434  1.00 90.64           C
ATOM     11  CB  VAL     2     -27.405   0.056 -29.072  1.00 90.64           C
ATOM     12  CG1 VAL     2     -27.967  -1.222 -28.422  1.00 90.64           C
ATOM     13  CG2 VAL     2     -27.492   1.289 -28.159  1.00 90.64           C
ATOM     14  C   VAL     2     -25.196  -0.355 -28.169  1.00 90.64           C
ATOM     15  O   VAL     2     -25.413  -1.315 -27.431  1.00 90.64           O
ATOM     16  N   ASP     3     -24.250   0.567 -27.910  1.00 95.96           N
ATOM     17  CA  ASP     3     -23.519   0.599 -26.680  1.00 95.96           C
ATOM     18  CB  ASP     3     -22.055   0.119 -26.730  1.00 95.96           C
ATOM     19  CG  ASP     3     -22.025  -1.386 -26.527  1.00 95.96           C
ATOM     20  OD1 ASP     3     -23.079  -2.038 -26.744  1.00 95.96           O
ATOM     21  OD2 ASP     3     -20.944  -1.903 -26.133  1.00 95.96           O
ATOM     22  C   ASP     3     -23.487   2.016 -26.205  1.00 95.96           C
ATOM     23  O   ASP     3     -23.668   2.957 -26.977  1.00 95.96           O
ATOM     24  N   PHE     4     -23.275   2.186 -24.888  1.00127.31           N
ATOM     25  CA  PHE     4     -23.213   3.480 -24.271  1.00127.31           C
ATOM     26  CB  PHE     4     -23.028   3.434 -22.748  1.00127.31           C
ATOM     27  CG  PHE     4     -24.133   2.622 -22.177  1.00127.31           C
ATOM     28  CD1 PHE     4     -25.401   3.140 -22.051  1.00127.31           C
ATOM     29  CD2 PHE     4     -23.894   1.326 -21.789  1.00127.31           C
ATOM     30  CE1 PHE     4     -26.413   2.372 -21.525  1.00127.31           C
ATOM     31  CE2 PHE     4     -24.900   0.557 -21.263  1.00127.31           C
ATOM     32  CZ  PHE     4     -26.159   1.084 -21.121  1.00127.31           C
ATOM     33  C   PHE     4     -22.001   4.187 -24.792  1.00127.31           C
ATOM     34  O   PHE     4     -22.010   5.397 -25.013  1.00127.31           O
ATOM     35  N   GLY     5     -20.905   3.428 -24.970  1.00 41.72           N
ATOM     36  CA  GLY     5     -19.634   3.942 -25.395  1.00 41.72           C
ATOM     37  C   GLY     5     -19.750   4.533 -26.768  1.00 41.72           C
ATOM     38  O   GLY     5     -19.001   5.439 -27.127  1.00 41.72           O
ATOM     39  N   ALA     6     -20.653   3.987 -27.598  1.00 50.64           N
ATOM     40  CA  ALA     6     -20.847   4.449 -28.945  1.00 50.64           C
ATOM     41  CB  ALA     6     -21.891   3.618 -29.712  1.00 50.64           C
ATOM     42  C   ALA     6     -21.319   5.880 -28.934  1.00 50.64           C
ATOM     43  O   ALA     6     -21.000   6.632 -29.855  1.00 50.64           O
ATOM     44  N   LEU     7     -22.112   6.274 -27.908  1.00 72.69           N
ATOM     45  CA  LEU     7     -22.755   7.564 -27.809  1.00 72.69           C
ATOM     46  CB  LEU     7     -23.927   7.557 -26.814  1.00 72.69           C
ATOM     47  CG  LEU     7     -25.063   6.601 -27.222  1.00 72.69           C
ATOM     48  CD1 LEU     7     -26.209   6.628 -26.199  1.00 72.69           C
ATOM     49  CD2 LEU     7     -25.537   6.884 -28.656  1.00 72.69           C
ATOM     50  C   LEU     7     -21.813   8.666 -27.381  1.00 72.69           C
ATOM     51  O   LEU     7     -20.930   8.484 -26.543  1.00 72.69           O
ATOM     52  N   PRO     8     -22.024   9.828 -27.968  1.00114.23           N
ATOM     53  CA  PRO     8     -21.226  10.999 -27.670  1.00114.23           C
ATOM     54  CD  PRO     8     -22.513   9.849 -29.339  1.00114.23           C
ATOM     55  CB  PRO     8     -21.457  11.971 -28.824  1.00114.23           C
ATOM     56  CG  PRO     8     -21.845  11.063 -30.003  1.00114.23           C
ATOM     57  C   PRO     8     -21.591  11.578 -26.330  1.00114.23           C
ATOM     58  O   PRO     8     -22.699  11.331 -25.857  1.00114.23           O
ATOM     59  N   PRO     9     -20.720  12.340 -25.719  1.00121.11           N
ATOM     60  CA  PRO     9     -20.934  12.893 -24.408  1.00121.11           C
ATOM     61  CD  PRO     9     -19.445  12.725 -26.299  1.00121.11           C
ATOM     62  CB  PRO     9     -19.644  13.643 -24.063  1.00121.11           C
ATOM     63  CG  PRO     9     -18.970  13.897 -25.426  1.00121.11           C
ATOM     64  C   PRO     9     -22.170  13.736 -24.336  1.00121.11           C
ATOM     65  O   PRO     9     -22.794  13.782 -23.276  1.00121.11           O
ATOM     66  N   GLU    10     -22.558  14.394 -25.442  1.00 98.67           N
ATOM     67  CA  GLU    10     -23.711  15.242 -25.413  1.00 98.67           C
ATOM     68  CB  GLU    10     -24.003  15.942 -26.756  1.00 98.67           C
ATOM     69  CG  GLU    10     -22.996  17.038 -27.129  1.00 98.67           C
ATOM     70  CD  GLU    10     -21.875  16.434 -27.965  1.00 98.67           C
ATOM     71  OE1 GLU    10     -22.159  15.471 -28.726  1.00 98.67           O
ATOM     72  OE2 GLU    10     -20.724  16.939 -27.869  1.00 98.67           O
ATOM     73  C   GLU    10     -24.911  14.409 -25.067  1.00 98.67           C
ATOM     74  O   GLU    10     -25.829  14.893 -24.410  1.00 98.67           O
ATOM     75  N   ILE    11     -24.982  13.161 -25.571  1.00117.34           N
ATOM     76  CA  ILE    11     -26.102  12.294 -25.302  1.00117.34           C
ATOM     77  CB  ILE    11     -26.176  11.146 -26.264  1.00117.34           C
ATOM     78  CG2 ILE    11     -27.293  10.200 -25.790  1.00117.34           C
ATOM     79  CG1 ILE    11     -26.390  11.667 -27.694  1.00117.34           C
ATOM     80  CD1 ILE    11     -27.692  12.450 -27.862  1.00117.34           C
ATOM     81  C   ILE    11     -26.116  11.709 -23.911  1.00117.34           C
ATOM     82  O   ILE    11     -27.131  11.764 -23.220  1.00117.34           O
ATOM     83  N   ASN    12     -24.984  11.143 -23.444  1.00 99.21           N
ATOM     84  CA  ASN    12     -24.999  10.402 -22.210  1.00 99.21           C
ATOM     85  CB  ASN    12     -23.702   9.625 -21.929  1.00 99.21           C
ATOM     86  CG  ASN    12     -23.761   8.374 -22.795  1.00 99.21           C
ATOM     87  OD1 ASN    12     -23.020   7.414 -22.601  1.00 99.21           O
ATOM     88  ND2 ASN    12     -24.696   8.376 -23.781  1.00 99.21           N
ATOM     89  C   ASN    12     -25.310  11.272 -21.037  1.00 99.21           C
ATOM     90  O   ASN    12     -25.888  10.804 -20.057  1.00 99.21           O
ATOM     91  N   SER    13     -24.843  12.529 -21.062  1.00 71.38           N
ATOM     92  CA  SER    13     -25.082  13.463 -19.999  1.00 71.38           C
ATOM     93  CB  SER    13     -24.008  14.560 -19.960  1.00 71.38           C
ATOM     94  OG  SER    13     -23.971  15.244 -21.202  1.00 71.38           O
ATOM     95  C   SER    13     -26.440  14.101 -20.091  1.00 71.38           C
ATOM     96  O   SER    13     -27.051  14.407 -19.068  1.00 71.38           O
ATOM     97  N   ALA    14     -26.949  14.347 -21.316  1.00 35.81           N
ATOM     98  CA  ALA    14     -28.234  14.979 -21.449  1.00 35.81           C
ATOM     99  CB  ALA    14     -28.636  15.213 -22.914  1.00 35.81           C
ATOM    100  C   ALA    14     -29.254  14.067 -20.847  1.00 35.81           C
ATOM    101  O   ALA    14     -30.135  14.492 -20.101  1.00 35.81           O
ATOM    102  N   ARG    15     -29.138  12.764 -21.150  1.00124.27           N
ATOM    103  CA  ARG    15     -30.071  11.787 -20.679  1.00124.27           C
ATOM    104  CB  ARG    15     -29.777  10.404 -21.294  1.00124.27           C
ATOM    105  CG  ARG    15     -28.377   9.874 -20.965  1.00124.27           C
ATOM    106  CD  ARG    15     -27.821   8.874 -21.986  1.00124.27           C
ATOM    107  NE  ARG    15     -28.809   7.770 -22.145  1.00124.27           N
ATOM    108  CZ  ARG    15     -28.487   6.664 -22.878  1.00124.27           C
ATOM    109  NH1 ARG    15     -27.235   6.528 -23.405  1.00124.27           N
ATOM    110  NH2 ARG    15     -29.422   5.692 -23.086  1.00124.27           N
ATOM    111  C   ARG    15     -29.988  11.680 -19.184  1.00124.27           C
ATOM    112  O   ARG    15     -31.006  11.553 -18.508  1.00124.27           O
ATOM    113  N   MET    16     -28.758  11.700 -18.636  1.00 84.20           N
ATOM    114  CA  MET    16     -28.494  11.516 -17.233  1.00 84.20           C
ATOM    115  CB  MET    16     -26.992  11.367 -16.933  1.00 84.20           C
ATOM    116  CG  MET    16     -26.692  10.753 -15.565  1.00 84.20           C
ATOM    117  SD  MET    16     -26.773   8.934 -15.517  1.00 84.20           S
ATOM    118  CE  MET    16     -28.487   8.762 -16.089  1.00 84.20           C
ATOM    119  C   MET    16     -28.969  12.659 -16.388  1.00 84.20           C
ATOM    120  O   MET    16     -29.429  12.458 -15.266  1.00 84.20           O
ATOM    121  N   TYR    17     -28.809  13.892 -16.895  1.00120.77           N
ATOM    122  CA  TYR    17     -29.117  15.118 -16.213  1.00120.77           C
ATOM    123  CB  TYR    17     -28.408  16.347 -16.797  1.00120.77           C
ATOM    124  CG  TYR    17     -27.066  16.252 -16.152  1.00120.77           C
ATOM    125  CD1 TYR    17     -26.143  15.312 -16.551  1.00120.77           C
ATOM    126  CD2 TYR    17     -26.745  17.102 -15.119  1.00120.77           C
ATOM    127  CE1 TYR    17     -24.916  15.230 -15.933  1.00120.77           C
ATOM    128  CE2 TYR    17     -25.521  17.026 -14.500  1.00120.77           C
ATOM    129  CZ  TYR    17     -24.606  16.086 -14.904  1.00120.77           C
ATOM    130  OH  TYR    17     -23.351  16.010 -14.262  1.00120.77           O
ATOM    131  C   TYR    17     -30.573  15.332 -16.013  1.00120.77           C
ATOM    132  O   TYR    17     -30.952  16.134 -15.164  1.00120.77           O
ATOM    133  N   ALA    18     -31.427  14.717 -16.848  1.00 44.39           N
ATOM    134  CA  ALA    18     -32.836  14.889 -16.653  1.00 44.39           C
ATOM    135  CB  ALA    18     -33.595  15.246 -17.942  1.00 44.39           C
ATOM    136  C   ALA    18     -33.410  13.604 -16.139  1.00 44.39           C
ATOM    137  O   ALA    18     -32.856  12.530 -16.367  1.00 44.39           O
ATOM    138  N   GLY    19     -34.526  13.693 -15.383  1.00 44.55           N
ATOM    139  CA  GLY    19     -35.165  12.506 -14.893  1.00 44.55           C
ATOM    140  C   GLY    19     -35.547  12.720 -13.460  1.00 44.55           C
ATOM    141  O   GLY    19     -35.337  13.787 -12.887  1.00 44.55           O
ATOM    142  N   PRO    20     -36.146  11.697 -12.903  1.00134.00           N
ATOM    143  CA  PRO    20     -36.604  11.746 -11.537  1.00134.00           C
ATOM    144  CD  PRO    20     -37.018  10.870 -13.724  1.00134.00           C
ATOM    145  CB  PRO    20     -37.608  10.605 -11.388  1.00134.00           C
ATOM    146  CG  PRO    20     -38.169  10.426 -12.807  1.00134.00           C
ATOM    147  C   PRO    20     -35.581  11.764 -10.440  1.00134.00           C
ATOM    148  O   PRO    20     -35.917  12.216  -9.347  1.00134.00           O
ATOM    149  N   GLY    21     -34.354  11.259 -10.665  1.00 29.55           N
ATOM    150  CA  GLY    21     -33.381  11.290  -9.608  1.00 29.55           C
ATOM    151  C   GLY    21     -33.548  10.069  -8.746  1.00 29.55           C
ATOM    152  O   GLY    21     -34.237   9.117  -9.106  1.00 29.55           O
ATOM    153  N   SER    22     -32.872  10.072  -7.580  1.00 97.38           N
ATOM    154  CA  SER    22     -32.865   8.981  -6.646  1.00 97.38           C
ATOM    155  CB  SER    22     -31.705   9.070  -5.637  1.00 97.38           C
ATOM    156  OG  SER    22     -30.462   8.896  -6.302  1.00 97.38           O
ATOM    157  C   SER    22     -34.139   8.928  -5.858  1.00 97.38           C
ATOM    158  O   SER    22     -34.400   7.938  -5.176  1.00 97.38           O
ATOM    159  N   ALA    23     -34.988   9.966  -5.953  1.00 40.80           N
ATOM    160  CA  ALA    23     -36.118  10.082  -5.071  1.00 40.80           C
ATOM    161  CB  ALA    23     -36.965  11.333  -5.358  1.00 40.80           C
ATOM    162  C   ALA    23     -37.035   8.894  -5.147  1.00 40.80           C
ATOM    163  O   ALA    23     -37.456   8.379  -4.112  1.00 40.80           O
ATOM    164  N   SER    24     -37.366   8.405  -6.356  1.00 81.25           N
ATOM    165  CA  SER    24     -38.313   7.327  -6.456  1.00 81.25           C
ATOM    166  CB  SER    24     -38.684   6.995  -7.911  1.00 81.25           C
ATOM    167  OG  SER    24     -39.360   8.093  -8.508  1.00 81.25           O
ATOM    168  C   SER    24     -37.768   6.072  -5.837  1.00 81.25           C
ATOM    169  O   SER    24     -38.493   5.354  -5.150  1.00 81.25           O
ATOM    170  N   LEU    25     -36.472   5.778  -6.065  1.00145.47           N
ATOM    171  CA  LEU    25     -35.874   4.546  -5.624  1.00145.47           C
ATOM    172  CB  LEU    25     -34.450   4.348  -6.173  1.00145.47           C
ATOM    173  CG  LEU    25     -34.419   4.176  -7.703  1.00145.47           C
ATOM    174  CD1 LEU    25     -33.001   3.863  -8.207  1.00145.47           C
ATOM    175  CD2 LEU    25     -35.458   3.140  -8.158  1.00145.47           C
ATOM    176  C   LEU    25     -35.817   4.457  -4.131  1.00145.47           C
ATOM    177  O   LEU    25     -36.077   3.397  -3.563  1.00145.47           O
ATOM    178  N   VAL    26     -35.460   5.560  -3.452  1.00 35.07           N
ATOM    179  CA  VAL    26     -35.357   5.541  -2.020  1.00 35.07           C
ATOM    180  CB  VAL    26     -34.844   6.835  -1.456  1.00 35.07           C
ATOM    181  CG1 VAL    26     -34.851   6.732   0.079  1.00 35.07           C
ATOM    182  CG2 VAL    26     -33.455   7.114  -2.055  1.00 35.07           C
ATOM    183  C   VAL    26     -36.718   5.303  -1.447  1.00 35.07           C
ATOM    184  O   VAL    26     -36.861   4.642  -0.420  1.00 35.07           O
ATOM    185  N   ALA    27     -37.761   5.861  -2.088  1.00 22.59           N
ATOM    186  CA  ALA    27     -39.100   5.684  -1.604  1.00 22.59           C
ATOM    187  CB  ALA    27     -40.151   6.407  -2.464  1.00 22.59           C
ATOM    188  C   ALA    27     -39.398   4.227  -1.657  1.00 22.59           C
ATOM    189  O   ALA    27     -40.039   3.679  -0.761  1.00 22.59           O
ATOM    190  N   ALA    28     -38.936   3.560  -2.728  1.00 32.30           N
ATOM    191  CA  ALA    28     -39.165   2.154  -2.855  1.00 32.30           C
ATOM    192  CB  ALA    28     -38.572   1.575  -4.150  1.00 32.30           C
ATOM    193  C   ALA    28     -38.493   1.473  -1.700  1.00 32.30           C
ATOM    194  O   ALA    28     -39.086   0.615  -1.047  1.00 32.30           O
ATOM    195  N   ALA    29     -37.248   1.887  -1.386  1.00 44.37           N
ATOM    196  CA  ALA    29     -36.466   1.268  -0.356  1.00 44.37           C
ATOM    197  CB  ALA    29     -35.069   1.900  -0.227  1.00 44.37           C
ATOM    198  C   ALA    29     -37.119   1.369   0.984  1.00 44.37           C
ATOM    199  O   ALA    29     -37.234   0.381   1.709  1.00 44.37           O
ATOM    200  N   GLN    30     -37.607   2.565   1.334  1.00 80.46           N
ATOM    201  CA  GLN    30     -38.157   2.768   2.638  1.00 80.46           C
ATOM    202  CB  GLN    30     -38.604   4.226   2.843  1.00 80.46           C
ATOM    203  CG  GLN    30     -38.990   4.575   4.280  1.00 80.46           C
ATOM    204  CD  GLN    30     -39.307   6.064   4.310  1.00 80.46           C
ATOM    205  OE1 GLN    30     -39.283   6.700   5.362  1.00 80.46           O
ATOM    206  NE2 GLN    30     -39.605   6.642   3.116  1.00 80.46           N
ATOM    207  C   GLN    30     -39.343   1.875   2.782  1.00 80.46           C
ATOM    208  O   GLN    30     -39.587   1.312   3.848  1.00 80.46           O
ATOM    209  N   MET    31     -40.114   1.722   1.691  1.00136.91           N
ATOM    210  CA  MET    31     -41.302   0.923   1.728  1.00136.91           C
ATOM    211  CB  MET    31     -42.074   0.951   0.396  1.00136.91           C
ATOM    212  CG  MET    31     -42.597   2.344   0.032  1.00136.91           C
ATOM    213  SD  MET    31     -43.852   3.007   1.169  1.00136.91           S
ATOM    214  CE  MET    31     -45.223   2.015   0.507  1.00136.91           C
ATOM    215  C   MET    31     -40.940  -0.505   2.012  1.00136.91           C
ATOM    216  O   MET    31     -41.588  -1.172   2.816  1.00136.91           O
ATOM    217  N   TRP    32     -39.865  -1.002   1.374  1.00 72.38           N
ATOM    218  CA  TRP    32     -39.474  -2.379   1.500  1.00 72.38           C
ATOM    219  CB  TRP    32     -38.224  -2.712   0.667  1.00 72.38           C
ATOM    220  CG  TRP    32     -38.386  -2.418  -0.805  1.00 72.38           C
ATOM    221  CD2 TRP    32     -39.471  -2.901  -1.608  1.00 72.38           C
ATOM    222  CD1 TRP    32     -37.624  -1.631  -1.619  1.00 72.38           C
ATOM    223  NE1 TRP    32     -38.162  -1.601  -2.881  1.00 72.38           N
ATOM    224  CE2 TRP    32     -39.303  -2.375  -2.889  1.00 72.38           C
ATOM    225  CE3 TRP    32     -40.529  -3.708  -1.300  1.00 72.38           C
ATOM    226  CZ2 TRP    32     -40.194  -2.647  -3.885  1.00 72.38           C
ATOM    227  CZ3 TRP    32     -41.419  -3.990  -2.311  1.00 72.38           C
ATOM    228  CH2 TRP    32     -41.256  -3.470  -3.579  1.00 72.38           C
ATOM    229  C   TRP    32     -39.123  -2.629   2.926  1.00 72.38           C
ATOM    230  O   TRP    32     -39.413  -3.689   3.476  1.00 72.38           O
ATOM    231  N   ASP    33     -38.443  -1.658   3.552  1.00 40.28           N
ATOM    232  CA  ASP    33     -38.065  -1.789   4.926  1.00 40.28           C
ATOM    233  CB  ASP    33     -37.203  -0.612   5.411  1.00 40.28           C
ATOM    234  CG  ASP    33     -35.828  -0.751   4.780  1.00 40.28           C
ATOM    235  OD1 ASP    33     -35.248  -1.864   4.886  1.00 40.28           O
ATOM    236  OD2 ASP    33     -35.346   0.241   4.172  1.00 40.28           O
ATOM    237  C   ASP    33     -39.305  -1.808   5.764  1.00 40.28           C
ATOM    238  O   ASP    33     -39.381  -2.531   6.756  1.00 40.28           O
ATOM    239  N   SER    34     -40.319  -1.010   5.380  1.00 72.68           N
ATOM    240  CA  SER    34     -41.520  -0.915   6.160  1.00 72.68           C
ATOM    241  CB  SER    34     -42.546   0.055   5.552  1.00 72.68           C
ATOM    242  OG  SER    34     -43.708   0.107   6.366  1.00 72.68           O
ATOM    243  C   SER    34     -42.168  -2.268   6.221  1.00 72.68           C
ATOM    244  O   SER    34     -42.664  -2.667   7.273  1.00 72.68           O
ATOM    245  N   VAL    35     -42.221  -2.991   5.083  1.00 92.01           N
ATOM    246  CA  VAL    35     -42.826  -4.296   5.042  1.00 92.01           C
ATOM    247  CB  VAL    35     -43.066  -4.801   3.649  1.00 92.01           C
ATOM    248  CG1 VAL    35     -41.718  -5.080   2.966  1.00 92.01           C
ATOM    249  CG2 VAL    35     -43.984  -6.032   3.744  1.00 92.01           C
ATOM    250  C   VAL    35     -41.981  -5.305   5.758  1.00 92.01           C
ATOM    251  O   VAL    35     -42.496  -6.152   6.486  1.00 92.01           O
ATOM    252  N   ALA    36     -40.647  -5.236   5.580  1.00 33.24           N
ATOM    253  CA  ALA    36     -39.788  -6.204   6.191  1.00 33.24           C
ATOM    254  CB  ALA    36     -38.297  -5.923   5.934  1.00 33.24           C
ATOM    255  C   ALA    36     -40.016  -6.122   7.668  1.00 33.24           C
ATOM    256  O   ALA    36     -40.061  -7.143   8.353  1.00 33.24           O
ATOM    257  N   SER    37     -40.169  -4.894   8.201  1.00 36.43           N
ATOM    258  CA  SER    37     -40.364  -4.733   9.613  1.00 36.43           C
ATOM    259  CB  SER    37     -40.376  -3.261  10.068  1.00 36.43           C
ATOM    260  OG  SER    37     -41.537  -2.599   9.591  1.00 36.43           O
ATOM    261  C   SER    37     -41.676  -5.342  10.032  1.00 36.43           C
ATOM    262  O   SER    37     -41.745  -6.050  11.035  1.00 36.43           O
ATOM    263  N   ASP    38     -42.753  -5.079   9.263  1.00 53.11           N
ATOM    264  CA  ASP    38     -44.096  -5.511   9.566  1.00 53.11           C
ATOM    265  CB  ASP    38     -45.142  -4.914   8.611  1.00 53.11           C
ATOM    266  CG  ASP    38     -45.215  -3.416   8.865  1.00 53.11           C
ATOM    267  OD1 ASP    38     -44.467  -2.926   9.751  1.00 53.11           O
ATOM    268  OD2 ASP    38     -46.018  -2.740   8.168  1.00 53.11           O
ATOM    269  C   ASP    38     -44.223  -6.993   9.468  1.00 53.11           C
ATOM    270  O   ASP    38     -44.995  -7.591  10.212  1.00 53.11           O
ATOM    271  N   LEU    39     -43.506  -7.626   8.524  1.00 55.91           N
ATOM    272  CA  LEU    39     -43.614  -9.048   8.362  1.00 55.91           C
ATOM    273  CB  LEU    39     -42.716  -9.573   7.228  1.00 55.91           C
ATOM    274  CG  LEU    39     -43.139  -9.103   5.825  1.00 55.91           C
ATOM    275  CD1 LEU    39     -42.183  -9.637   4.751  1.00 55.91           C
ATOM    276  CD2 LEU    39     -44.602  -9.471   5.530  1.00 55.91           C
ATOM    277  C   LEU    39     -43.152  -9.698   9.631  1.00 55.91           C
ATOM    278  O   LEU    39     -43.803 -10.599  10.159  1.00 55.91           O
ATOM    279  N   PHE    40     -42.019  -9.211  10.166  1.00 97.81           N
ATOM    280  CA  PHE    40     -41.373  -9.730  11.338  1.00 97.81           C
ATOM    281  CB  PHE    40     -40.094  -8.922  11.632  1.00 97.81           C
ATOM    282  CG  PHE    40     -39.561  -9.232  12.989  1.00 97.81           C
ATOM    283  CD1 PHE    40     -38.733 -10.310  13.206  1.00 97.81           C
ATOM    284  CD2 PHE    40     -39.883  -8.414  14.049  1.00 97.81           C
ATOM    285  CE1 PHE    40     -38.248 -10.571  14.465  1.00 97.81           C
ATOM    286  CE2 PHE    40     -39.400  -8.672  15.310  1.00 97.81           C
ATOM    287  CZ  PHE    40     -38.580  -9.753  15.518  1.00 97.81           C
ATOM    288  C   PHE    40     -42.283  -9.608  12.521  1.00 97.81           C
ATOM    289  O   PHE    40     -42.433 -10.543  13.305  1.00 97.81           O
ATOM    290  N   SER    41     -42.920  -8.437  12.675  1.00 78.14           N
ATOM    291  CA  SER    41     -43.796  -8.188  13.780  1.00 78.14           C
ATOM    292  CB  SER    41     -44.418  -6.789  13.673  1.00 78.14           C
ATOM    293  OG  SER    41     -45.417  -6.623  14.661  1.00 78.14           O
ATOM    294  C   SER    41     -44.907  -9.186  13.737  1.00 78.14           C
ATOM    295  O   SER    41     -45.306  -9.727  14.766  1.00 78.14           O
ATOM    296  N   ALA    42     -45.436  -9.440  12.528  1.00 37.14           N
ATOM    297  CA  ALA    42     -46.504 -10.374  12.330  1.00 37.14           C
ATOM    298  CB  ALA    42     -47.008 -10.389  10.877  1.00 37.14           C
ATOM    299  C   ALA    42     -46.020 -11.751  12.682  1.00 37.14           C
ATOM    300  O   ALA    42     -46.769 -12.563  13.220  1.00 37.14           O
ATOM    301  N   ALA    43     -44.756 -12.069  12.339  1.00 33.32           N
ATOM    302  CA  ALA    43     -44.183 -13.349  12.648  1.00 33.32           C
ATOM    303  CB  ALA    43     -42.777 -13.527  12.050  1.00 33.32           C
ATOM    304  C   ALA    43     -44.061 -13.489  14.132  1.00 33.32           C
ATOM    305  O   ALA    43     -44.308 -14.555  14.694  1.00 33.32           O
ATOM    306  N   SER    44     -43.678 -12.392  14.805  1.00 87.01           N
ATOM    307  CA  SER    44     -43.428 -12.395  16.215  1.00 87.01           C
ATOM    308  CB  SER    44     -42.983 -11.019  16.739  1.00 87.01           C
ATOM    309  OG  SER    44     -41.741 -10.649  16.160  1.00 87.01           O
ATOM    310  C   SER    44     -44.670 -12.767  16.974  1.00 87.01           C
ATOM    311  O   SER    44     -44.588 -13.452  17.991  1.00 87.01           O
ATOM    312  N   ALA    45     -45.850 -12.285  16.539  1.00 41.54           N
ATOM    313  CA  ALA    45     -47.092 -12.583  17.203  1.00 41.54           C
ATOM    314  CB  ALA    45     -48.272 -11.780  16.632  1.00 41.54           C
ATOM    315  C   ALA    45     -47.426 -14.034  17.053  1.00 41.54           C
ATOM    316  O   ALA    45     -47.841 -14.679  18.014  1.00 41.54           O
ATOM    317  N   PHE    46     -47.246 -14.590  15.836  1.00 52.64           N
ATOM    318  CA  PHE    46     -47.574 -15.968  15.601  1.00 52.64           C
ATOM    319  CB  PHE    46     -47.317 -16.442  14.157  1.00 52.64           C
ATOM    320  CG  PHE    46     -48.437 -16.017  13.269  1.00 52.64           C
ATOM    321  CD1 PHE    46     -48.508 -14.739  12.766  1.00 52.64           C
ATOM    322  CD2 PHE    46     -49.418 -16.922  12.928  1.00 52.64           C
ATOM    323  CE1 PHE    46     -49.546 -14.370  11.942  1.00 52.64           C
ATOM    324  CE2 PHE    46     -50.456 -16.559  12.105  1.00 52.64           C
ATOM    325  CZ  PHE    46     -50.523 -15.278  11.612  1.00 52.64           C
ATOM    326  C   PHE    46     -46.724 -16.820  16.478  1.00 52.64           C
ATOM    327  O   PHE    46     -47.213 -17.720  17.159  1.00 52.64           O
ATOM    328  N   GLN    47     -45.418 -16.516  16.525  1.00134.91           N
ATOM    329  CA  GLN    47     -44.514 -17.309  17.293  1.00134.91           C
ATOM    330  CB  GLN    47     -43.041 -16.848  17.186  1.00134.91           C
ATOM    331  CG  GLN    47     -42.731 -15.434  17.675  1.00134.91           C
ATOM    332  CD  GLN    47     -42.413 -15.467  19.162  1.00134.91           C
ATOM    333  OE1 GLN    47     -42.361 -16.528  19.783  1.00134.91           O
ATOM    334  NE2 GLN    47     -42.177 -14.264  19.750  1.00134.91           N
ATOM    335  C   GLN    47     -44.987 -17.291  18.709  1.00134.91           C
ATOM    336  O   GLN    47     -44.731 -18.227  19.461  1.00134.91           O
ATOM    337  N   SER    48     -45.647 -16.195  19.121  1.00 53.91           N
ATOM    338  CA  SER    48     -46.189 -16.058  20.444  1.00 53.91           C
ATOM    339  CB  SER    48     -46.756 -14.649  20.694  1.00 53.91           C
ATOM    340  OG  SER    48     -47.286 -14.560  22.008  1.00 53.91           O
ATOM    341  C   SER    48     -47.314 -17.024  20.699  1.00 53.91           C
ATOM    342  O   SER    48     -47.278 -17.753  21.687  1.00 53.91           O
ATOM    343  N   VAL    49     -48.352 -17.028  19.833  1.00 48.21           N
ATOM    344  CA  VAL    49     -49.550 -17.811  20.015  1.00 48.21           C
ATOM    345  CB  VAL    49     -50.626 -17.456  19.027  1.00 48.21           C
ATOM    346  CG1 VAL    49     -51.818 -18.406  19.236  1.00 48.21           C
ATOM    347  CG2 VAL    49     -50.981 -15.969  19.197  1.00 48.21           C
ATOM    348  C   VAL    49     -49.309 -19.288  19.885  1.00 48.21           C
ATOM    349  O   VAL    49     -49.752 -20.070  20.725  1.00 48.21           O
ATOM    350  N   VAL    50     -48.605 -19.715  18.820  1.00 93.47           N
ATOM    351  CA  VAL    50     -48.371 -21.109  18.584  1.00 93.47           C
ATOM    352  CB  VAL    50     -47.635 -21.359  17.298  1.00 93.47           C
ATOM    353  CG1 VAL    50     -46.229 -20.741  17.398  1.00 93.47           C
ATOM    354  CG2 VAL    50     -47.632 -22.871  17.019  1.00 93.47           C
ATOM    355  C   VAL    50     -47.542 -21.650  19.699  1.00 93.47           C
ATOM    356  O   VAL    50     -47.724 -22.792  20.113  1.00 93.47           O
ATOM    357  N   TRP    51     -46.588 -20.842  20.195  1.00151.41           N
ATOM    358  CA  TRP    51     -45.699 -21.269  21.233  1.00151.41           C
ATOM    359  CB  TRP    51     -44.542 -20.294  21.520  1.00151.41           C
ATOM    360  CG  TRP    51     -43.586 -20.813  22.572  1.00151.41           C
ATOM    361  CD2 TRP    51     -42.566 -21.789  22.309  1.00151.41           C
ATOM    362  CD1 TRP    51     -43.509 -20.524  23.903  1.00151.41           C
ATOM    363  NE1 TRP    51     -42.502 -21.258  24.486  1.00151.41           N
ATOM    364  CE2 TRP    51     -41.915 -22.043  23.515  1.00151.41           C
ATOM    365  CE3 TRP    51     -42.207 -22.429  21.157  1.00151.41           C
ATOM    366  CZ2 TRP    51     -40.890 -22.944  23.588  1.00151.41           C
ATOM    367  CZ3 TRP    51     -41.168 -23.330  21.232  1.00151.41           C
ATOM    368  CH2 TRP    51     -40.522 -23.583  22.424  1.00151.41           C
ATOM    369  C   TRP    51     -46.454 -21.490  22.508  1.00151.41           C
ATOM    370  O   TRP    51     -46.119 -22.403  23.257  1.00151.41           O
ATOM    371  N   GLY    52     -47.426 -20.608  22.829  1.00 36.92           N
ATOM    372  CA  GLY    52     -48.263 -20.709  23.996  1.00 36.92           C
ATOM    373  C   GLY    52     -49.216 -21.848  23.832  1.00 36.92           C
ATOM    374  O   GLY    52     -49.537 -22.538  24.797  1.00 36.92           O
ATOM    375  N   LEU    53     -49.722 -22.047  22.598  1.00 68.06           N
ATOM    376  CA  LEU    53     -50.692 -23.066  22.337  1.00 68.06           C
ATOM    377  CB  LEU    53     -51.104 -23.135  20.860  1.00 68.06           C
ATOM    378  CG  LEU    53     -52.061 -24.301  20.562  1.00 68.06           C
ATOM    379  CD1 LEU    53     -53.448 -24.079  21.179  1.00 68.06           C
ATOM    380  CD2 LEU    53     -52.110 -24.608  19.062  1.00 68.06           C
ATOM    381  C   LEU    53     -50.097 -24.392  22.665  1.00 68.06           C
ATOM    382  O   LEU    53     -50.696 -25.193  23.379  1.00 68.06           O
ATOM    383  N   THR    54     -48.880 -24.649  22.160  1.00 43.18           N
ATOM    384  CA  THR    54     -48.246 -25.907  22.390  1.00 43.18           C
ATOM    385  CB  THR    54     -46.935 -26.032  21.674  1.00 43.18           C
ATOM    386  OG1 THR    54     -47.123 -25.861  20.276  1.00 43.18           O
ATOM    387  CG2 THR    54     -46.350 -27.426  21.965  1.00 43.18           C
ATOM    388  C   THR    54     -47.977 -26.068  23.856  1.00 43.18           C
ATOM    389  O   THR    54     -48.260 -27.115  24.434  1.00 43.18           O
ATOM    390  N   VAL    55     -47.433 -25.021  24.505  1.00106.79           N
ATOM    391  CA  VAL    55     -47.041 -25.118  25.883  1.00106.79           C
ATOM    392  CB  VAL    55     -46.310 -23.900  26.375  1.00106.79           C
ATOM    393  CG1 VAL    55     -45.008 -23.762  25.569  1.00106.79           C
ATOM    394  CG2 VAL    55     -47.231 -22.674  26.279  1.00106.79           C
ATOM    395  C   VAL    55     -48.225 -25.363  26.784  1.00106.79           C
ATOM    396  O   VAL    55     -48.183 -26.248  27.637  1.00106.79           O
ATOM    397  N   GLY    56     -49.301 -24.567  26.627  1.00 62.14           N
ATOM    398  CA  GLY    56     -50.521 -24.653  27.390  1.00 62.14           C
ATOM    399  C   GLY    56     -51.254 -25.908  27.029  1.00 62.14           C
ATOM    400  O   GLY    56     -51.958 -26.482  27.858  1.00 62.14           O
ATOM    401  N   SER    57     -51.096 -26.371  25.773  1.00171.89           N
ATOM    402  CA  SER    57     -51.816 -27.510  25.275  1.00171.89           C
ATOM    403  CB  SER    57     -51.481 -28.811  26.027  1.00171.89           C
ATOM    404  OG  SER    57     -52.222 -29.898  25.495  1.00171.89           O
ATOM    405  C   SER    57     -53.288 -27.267  25.375  1.00171.89           C
ATOM    406  O   SER    57     -53.988 -27.905  26.160  1.00171.89           O
ATOM    407  N   TRP    58     -53.791 -26.303  24.572  1.00102.86           N
ATOM    408  CA  TRP    58     -55.184 -25.966  24.600  1.00102.86           C
ATOM    409  CB  TRP    58     -55.555 -24.879  23.576  1.00102.86           C
ATOM    410  CG  TRP    58     -55.061 -23.494  23.911  1.00102.86           C
ATOM    411  CD2 TRP    58     -55.200 -22.365  23.037  1.00102.86           C
ATOM    412  CD1 TRP    58     -54.435 -23.038  25.037  1.00102.86           C
ATOM    413  NE1 TRP    58     -54.181 -21.693  24.917  1.00102.86           N
ATOM    414  CE2 TRP    58     -54.646 -21.264  23.689  1.00102.86           C
ATOM    415  CE3 TRP    58     -55.747 -22.254  21.787  1.00102.86           C
ATOM    416  CZ2 TRP    58     -54.628 -20.031  23.106  1.00102.86           C
ATOM    417  CZ3 TRP    58     -55.726 -21.007  21.202  1.00102.86           C
ATOM    418  CH2 TRP    58     -55.179 -19.918  21.849  1.00102.86           C
ATOM    419  C   TRP    58     -56.017 -27.172  24.261  1.00102.86           C
ATOM    420  O   TRP    58     -56.832 -27.625  25.063  1.00102.86           O
ATOM    421  N   ILE    59     -55.829 -27.698  23.038  1.00209.54           N
ATOM    422  CA  ILE    59     -56.519 -28.820  22.456  1.00209.54           C
ATOM    423  CB  ILE    59     -56.788 -28.710  20.974  1.00209.54           C
ATOM    424  CG2 ILE    59     -55.481 -28.805  20.208  1.00209.54           C
ATOM    425  CG1 ILE    59     -57.856 -29.727  20.530  1.00209.54           C
ATOM    426  CD1 ILE    59     -59.232 -29.471  21.144  1.00209.54           C
ATOM    427  C   ILE    59     -56.056 -30.182  22.914  1.00209.54           C
ATOM    428  O   ILE    59     -56.617 -31.184  22.487  1.00209.54           O
ATOM    429  N   GLY    60     -54.927 -30.319  23.631  1.00 44.62           N
ATOM    430  CA  GLY    60     -54.586 -31.650  24.072  1.00 44.62           C
ATOM    431  C   GLY    60     -53.678 -32.229  23.037  1.00 44.62           C
ATOM    432  O   GLY    60     -52.814 -31.536  22.505  1.00 44.62           O
ATOM    433  N   SER    61     -53.848 -33.528  22.732  1.00 38.12           N
ATOM    434  CA  SER    61     -52.991 -34.185  21.791  1.00 38.12           C
ATOM    435  CB  SER    61     -53.325 -35.676  21.621  1.00 38.12           C
ATOM    436  OG  SER    61     -54.618 -35.830  21.052  1.00 38.12           O
ATOM    437  C   SER    61     -53.154 -33.535  20.451  1.00 38.12           C
ATOM    438  O   SER    61     -52.260 -33.620  19.611  1.00 38.12           O
ATOM    439  N   SER    62     -54.317 -32.895  20.216  1.00 93.33           N
ATOM    440  CA  SER    62     -54.647 -32.245  18.974  1.00 93.33           C
ATOM    441  CB  SER    62     -56.156 -31.985  18.829  1.00 93.33           C
ATOM    442  OG  SER    62     -56.426 -31.355  17.585  1.00 93.33           O
ATOM    443  C   SER    62     -53.953 -30.923  18.842  1.00 93.33           C
ATOM    444  O   SER    62     -54.053 -30.286  17.796  1.00 93.33           O
ATOM    445  N   ALA    63     -53.222 -30.474  19.877  1.00 48.43           N
ATOM    446  CA  ALA    63     -52.614 -29.168  19.847  1.00 48.43           C
ATOM    447  CB  ALA    63     -51.735 -28.891  21.077  1.00 48.43           C
ATOM    448  C   ALA    63     -51.745 -29.069  18.644  1.00 48.43           C
ATOM    449  O   ALA    63     -51.687 -28.029  17.987  1.00 48.43           O
ATOM    450  N   GLY    64     -51.073 -30.174  18.305  1.00 34.52           N
ATOM    451  CA  GLY    64     -50.153 -30.136  17.212  1.00 34.52           C
ATOM    452  C   GLY    64     -50.864 -29.733  15.959  1.00 34.52           C
ATOM    453  O   GLY    64     -50.323 -28.970  15.159  1.00 34.52           O
ATOM    454  N   LEU    65     -52.113 -30.195  15.770  1.00109.04           N
ATOM    455  CA  LEU    65     -52.786 -29.977  14.523  1.00109.04           C
ATOM    456  CB  LEU    65     -54.215 -30.545  14.506  1.00109.04           C
ATOM    457  CG  LEU    65     -54.259 -32.078  14.647  1.00109.04           C
ATOM    458  CD1 LEU    65     -55.701 -32.602  14.566  1.00109.04           C
ATOM    459  CD2 LEU    65     -53.314 -32.763  13.646  1.00109.04           C
ATOM    460  C   LEU    65     -52.865 -28.509  14.224  1.00109.04           C
ATOM    461  O   LEU    65     -52.711 -28.118  13.069  1.00109.04           O
ATOM    462  N   MET    66     -53.139 -27.655  15.231  1.00133.27           N
ATOM    463  CA  MET    66     -53.223 -26.236  14.987  1.00133.27           C
ATOM    464  CB  MET    66     -53.691 -25.448  16.224  1.00133.27           C
ATOM    465  CG  MET    66     -55.192 -25.547  16.507  1.00133.27           C
ATOM    466  SD  MET    66     -55.799 -27.195  16.977  1.00133.27           S
ATOM    467  CE  MET    66     -56.085 -27.742  15.269  1.00133.27           C
ATOM    468  C   MET    66     -51.885 -25.689  14.588  1.00133.27           C
ATOM    469  O   MET    66     -51.782 -24.874  13.672  1.00133.27           O
ATOM    470  N   VAL    67     -50.813 -26.132  15.267  1.00 32.90           N
ATOM    471  CA  VAL    67     -49.509 -25.614  14.964  1.00 32.90           C
ATOM    472  CB  VAL    67     -48.431 -26.210  15.824  1.00 32.90           C
ATOM    473  CG1 VAL    67     -47.067 -25.712  15.316  1.00 32.90           C
ATOM    474  CG2 VAL    67     -48.716 -25.844  17.292  1.00 32.90           C
ATOM    475  C   VAL    67     -49.210 -25.969  13.547  1.00 32.90           C
ATOM    476  O   VAL    67     -48.671 -25.163  12.789  1.00 32.90           O
ATOM    477  N   ALA    68     -49.581 -27.195  13.146  1.00 29.75           N
ATOM    478  CA  ALA    68     -49.292 -27.641  11.818  1.00 29.75           C
ATOM    479  CB  ALA    68     -49.802 -29.066  11.543  1.00 29.75           C
ATOM    480  C   ALA    68     -49.970 -26.729  10.846  1.00 29.75           C
ATOM    481  O   ALA    68     -49.369 -26.304   9.861  1.00 29.75           O
ATOM    482  N   ALA    69     -51.234 -26.358  11.121  1.00 33.81           N
ATOM    483  CA  ALA    69     -51.964 -25.570  10.169  1.00 33.81           C
ATOM    484  CB  ALA    69     -53.398 -25.256  10.633  1.00 33.81           C
ATOM    485  C   ALA    69     -51.265 -24.259   9.955  1.00 33.81           C
ATOM    486  O   ALA    69     -51.140 -23.792   8.824  1.00 33.81           O
ATOM    487  N   ALA    70     -50.784 -23.637  11.046  1.00 51.52           N
ATOM    488  CA  ALA    70     -50.171 -22.334  11.030  1.00 51.52           C
ATOM    489  CB  ALA    70     -49.881 -21.798  12.445  1.00 51.52           C
ATOM    490  C   ALA    70     -48.875 -22.296  10.271  1.00 51.52           C
ATOM    491  O   ALA    70     -48.545 -21.280   9.662  1.00 51.52           O
ATOM    492  N   SER    71     -48.101 -23.396  10.286  1.00104.19           N
ATOM    493  CA  SER    71     -46.746 -23.374   9.800  1.00104.19           C
ATOM    494  CB  SER    71     -46.013 -24.723   9.986  1.00104.19           C
ATOM    495  OG  SER    71     -46.678 -25.781   9.313  1.00104.19           O
ATOM    496  C   SER    71     -46.567 -22.894   8.379  1.00104.19           C
ATOM    497  O   SER    71     -45.602 -22.166   8.151  1.00104.19           O
ATOM    498  N   PRO    72     -47.374 -23.189   7.394  1.00 80.43           N
ATOM    499  CA  PRO    72     -47.043 -22.731   6.067  1.00 80.43           C
ATOM    500  CD  PRO    72     -48.225 -24.368   7.371  1.00 80.43           C
ATOM    501  CB  PRO    72     -48.049 -23.407   5.138  1.00 80.43           C
ATOM    502  CG  PRO    72     -48.403 -24.711   5.880  1.00 80.43           C
ATOM    503  C   PRO    72     -46.989 -21.236   5.949  1.00 80.43           C
ATOM    504  O   PRO    72     -46.185 -20.736   5.163  1.00 80.43           O
ATOM    505  N   TYR    73     -47.882 -20.524   6.665  1.00 66.06           N
ATOM    506  CA  TYR    73     -47.985 -19.088   6.675  1.00 66.06           C
ATOM    507  CB  TYR    73     -49.322 -18.640   7.293  1.00 66.06           C
ATOM    508  CG  TYR    73     -49.448 -17.157   7.221  1.00 66.06           C
ATOM    509  CD1 TYR    73     -48.957 -16.352   8.225  1.00 66.06           C
ATOM    510  CD2 TYR    73     -50.069 -16.572   6.141  1.00 66.06           C
ATOM    511  CE1 TYR    73     -49.086 -14.984   8.151  1.00 66.06           C
ATOM    512  CE2 TYR    73     -50.203 -15.206   6.061  1.00 66.06           C
ATOM    513  CZ  TYR    73     -49.710 -14.410   7.068  1.00 66.06           C
ATOM    514  OH  TYR    73     -49.844 -13.007   6.991  1.00 66.06           O
ATOM    515  C   TYR    73     -46.864 -18.480   7.469  1.00 66.06           C
ATOM    516  O   TYR    73     -46.315 -17.443   7.100  1.00 66.06           O
ATOM    517  N   VAL    74     -46.524 -19.097   8.618  1.00 34.38           N
ATOM    518  CA  VAL    74     -45.491 -18.581   9.472  1.00 34.38           C
ATOM    519  CB  VAL    74     -45.323 -19.383  10.729  1.00 34.38           C
ATOM    520  CG1 VAL    74     -44.162 -18.779  11.536  1.00 34.38           C
ATOM    521  CG2 VAL    74     -46.664 -19.407  11.482  1.00 34.38           C
ATOM    522  C   VAL    74     -44.191 -18.637   8.736  1.00 34.38           C
ATOM    523  O   VAL    74     -43.375 -17.723   8.832  1.00 34.38           O
ATOM    524  N   ALA    75     -43.959 -19.728   7.985  1.00 28.69           N
ATOM    525  CA  ALA    75     -42.720 -19.883   7.279  1.00 28.69           C
ATOM    526  CB  ALA    75     -42.624 -21.227   6.539  1.00 28.69           C
ATOM    527  C   ALA    75     -42.587 -18.789   6.267  1.00 28.69           C
ATOM    528  O   ALA    75     -41.523 -18.188   6.123  1.00 28.69           O
ATOM    529  N   TRP    76     -43.689 -18.478   5.562  1.00 57.91           N
ATOM    530  CA  TRP    76     -43.673 -17.494   4.519  1.00 57.91           C
ATOM    531  CB  TRP    76     -45.047 -17.339   3.842  1.00 57.91           C
ATOM    532  CG  TRP    76     -45.114 -16.267   2.783  1.00 57.91           C
ATOM    533  CD2 TRP    76     -45.584 -14.932   3.028  1.00 57.91           C
ATOM    534  CD1 TRP    76     -44.777 -16.322   1.463  1.00 57.91           C
ATOM    535  NE1 TRP    76     -45.006 -15.102   0.868  1.00 57.91           N
ATOM    536  CE2 TRP    76     -45.504 -14.238   1.822  1.00 57.91           C
ATOM    537  CE3 TRP    76     -46.046 -14.332   4.167  1.00 57.91           C
ATOM    538  CZ2 TRP    76     -45.884 -12.928   1.737  1.00 57.91           C
ATOM    539  CZ3 TRP    76     -46.429 -13.011   4.076  1.00 57.91           C
ATOM    540  CH2 TRP    76     -46.347 -12.322   2.884  1.00 57.91           C
ATOM    541  C   TRP    76     -43.301 -16.172   5.104  1.00 57.91           C
ATOM    542  O   TRP    76     -42.556 -15.400   4.503  1.00 57.91           O
ATOM    543  N   MET    77     -43.822 -15.884   6.305  1.00104.54           N
ATOM    544  CA  MET    77     -43.626 -14.619   6.941  1.00104.54           C
ATOM    545  CB  MET    77     -44.423 -14.593   8.249  1.00104.54           C
ATOM    546  CG  MET    77     -44.547 -13.247   8.947  1.00104.54           C
ATOM    547  SD  MET    77     -46.068 -13.156   9.939  1.00104.54           S
ATOM    548  CE  MET    77     -45.863 -14.791  10.704  1.00104.54           C
ATOM    549  C   MET    77     -42.166 -14.373   7.200  1.00104.54           C
ATOM    550  O   MET    77     -41.635 -13.328   6.824  1.00104.54           O
ATOM    551  N   SER    78     -41.460 -15.348   7.800  1.00 83.29           N
ATOM    552  CA  SER    78     -40.074 -15.169   8.132  1.00 83.29           C
ATOM    553  CB  SER    78     -39.523 -16.349   8.946  1.00 83.29           C
ATOM    554  OG  SER    78     -40.275 -16.500  10.140  1.00 83.29           O
ATOM    555  C   SER    78     -39.250 -15.066   6.884  1.00 83.29           C
ATOM    556  O   SER    78     -38.347 -14.236   6.792  1.00 83.29           O
ATOM    557  N   VAL    79     -39.532 -15.925   5.888  1.00 93.54           N
ATOM    558  CA  VAL    79     -38.742 -15.927   4.691  1.00 93.54           C
ATOM    559  CB  VAL    79     -39.088 -17.046   3.754  1.00 93.54           C
ATOM    560  CG1 VAL    79     -40.549 -16.884   3.302  1.00 93.54           C
ATOM    561  CG2 VAL    79     -38.077 -17.036   2.594  1.00 93.54           C
ATOM    562  C   VAL    79     -38.906 -14.635   3.944  1.00 93.54           C
ATOM    563  O   VAL    79     -37.933 -14.076   3.443  1.00 93.54           O
ATOM    564  N   THR    80     -40.151 -14.134   3.846  1.00 47.12           N
ATOM    565  CA  THR    80     -40.465 -12.945   3.096  1.00 47.12           C
ATOM    566  CB  THR    80     -41.941 -12.703   3.003  1.00 47.12           C
ATOM    567  OG1 THR    80     -42.577 -13.830   2.420  1.00 47.12           O
ATOM    568  CG2 THR    80     -42.180 -11.456   2.133  1.00 47.12           C
ATOM    569  C   THR    80     -39.846 -11.736   3.733  1.00 47.12           C
ATOM    570  O   THR    80     -39.419 -10.816   3.038  1.00 47.12           O
ATOM    571  N   ALA    81     -39.781 -11.693   5.078  1.00 31.45           N
ATOM    572  CA  ALA    81     -39.259 -10.522   5.726  1.00 31.45           C
ATOM    573  CB  ALA    81     -39.211 -10.661   7.258  1.00 31.45           C
ATOM    574  C   ALA    81     -37.856 -10.315   5.251  1.00 31.45           C
ATOM    575  O   ALA    81     -37.454  -9.194   4.942  1.00 31.45           O
ATOM    576  N   GLY    82     -37.077 -11.406   5.157  1.00 23.42           N
ATOM    577  CA  GLY    82     -35.719 -11.296   4.716  1.00 23.42           C
ATOM    578  C   GLY    82     -35.722 -10.773   3.315  1.00 23.42           C
ATOM    579  O   GLY    82     -34.853  -9.995   2.926  1.00 23.42           O
ATOM    580  N   GLN    83     -36.710 -11.210   2.516  1.00 61.81           N
ATOM    581  CA  GLN    83     -36.805 -10.845   1.132  1.00 61.81           C
ATOM    582  CB  GLN    83     -38.015 -11.551   0.496  1.00 61.81           C
ATOM    583  CG  GLN    83     -38.148 -11.462  -1.019  1.00 61.81           C
ATOM    584  CD  GLN    83     -39.324 -12.369  -1.347  1.00 61.81           C
ATOM    585  OE1 GLN    83     -39.324 -13.125  -2.317  1.00 61.81           O
ATOM    586  NE2 GLN    83     -40.373 -12.297  -0.484  1.00 61.81           N
ATOM    587  C   GLN    83     -36.983  -9.354   1.010  1.00 61.81           C
ATOM    588  O   GLN    83     -36.324  -8.713   0.190  1.00 61.81           O
ATOM    589  N   ALA    84     -37.879  -8.762   1.827  1.00 39.00           N
ATOM    590  CA  ALA    84     -38.179  -7.350   1.781  1.00 39.00           C
ATOM    591  CB  ALA    84     -39.373  -6.962   2.669  1.00 39.00           C
ATOM    592  C   ALA    84     -37.005  -6.529   2.219  1.00 39.00           C
ATOM    593  O   ALA    84     -36.696  -5.495   1.628  1.00 39.00           O
ATOM    594  N   GLU    85     -36.313  -6.968   3.281  1.00 82.34           N
ATOM    595  CA  GLU    85     -35.178  -6.240   3.764  1.00 82.34           C
ATOM    596  CB  GLU    85     -34.487  -6.954   4.938  1.00 82.34           C
ATOM    597  CG  GLU    85     -33.217  -6.251   5.423  1.00 82.34           C
ATOM    598  CD  GLU    85     -32.511  -7.173   6.409  1.00 82.34           C
ATOM    599  OE1 GLU    85     -33.048  -7.371   7.531  1.00 82.34           O
ATOM    600  OE2 GLU    85     -31.422  -7.696   6.049  1.00 82.34           O
ATOM    601  C   GLU    85     -34.185  -6.202   2.652  1.00 82.34           C
ATOM    602  O   GLU    85     -33.500  -5.200   2.450  1.00 82.34           O
ATOM    603  N   LEU    86     -34.077  -7.318   1.909  1.00 99.00           N
ATOM    604  CA  LEU    86     -33.109  -7.393   0.857  1.00 99.00           C
ATOM    605  CB  LEU    86     -33.042  -8.797   0.207  1.00 99.00           C
ATOM    606  CG  LEU    86     -31.845  -9.066  -0.744  1.00 99.00           C
ATOM    607  CD1 LEU    86     -31.917 -10.492  -1.310  1.00 99.00           C
ATOM    608  CD2 LEU    86     -31.697  -8.026  -1.867  1.00 99.00           C
ATOM    609  C   LEU    86     -33.463  -6.387  -0.196  1.00 99.00           C
ATOM    610  O   LEU    86     -32.600  -5.649  -0.669  1.00 99.00           O
ATOM    611  N   THR    87     -34.748  -6.308  -0.582  1.00116.15           N
ATOM    612  CA  THR    87     -35.120  -5.397  -1.625  1.00116.15           C
ATOM    613  CB  THR    87     -36.537  -5.560  -2.105  1.00116.15           C
ATOM    614  OG1 THR    87     -36.767  -4.731  -3.234  1.00116.15           O
ATOM    615  CG2 THR    87     -37.508  -5.218  -0.971  1.00116.15           C
ATOM    616  C   THR    87     -34.890  -3.999  -1.150  1.00116.15           C
ATOM    617  O   THR    87     -34.552  -3.126  -1.947  1.00116.15           O
ATOM    618  N   ALA    88     -35.073  -3.746   0.163  1.00 36.58           N
ATOM    619  CA  ALA    88     -34.866  -2.422   0.675  1.00 36.58           C
ATOM    620  CB  ALA    88     -35.155  -2.304   2.180  1.00 36.58           C
ATOM    621  C   ALA    88     -33.431  -2.016   0.453  1.00 36.58           C
ATOM    622  O   ALA    88     -33.149  -0.915  -0.014  1.00 36.58           O
ATOM    623  N   ALA    89     -32.466  -2.895   0.771  1.00 51.39           N
ATOM    624  CA  ALA    89     -31.080  -2.557   0.581  1.00 51.39           C
ATOM    625  CB  ALA    89     -30.120  -3.622   1.145  1.00 51.39           C
ATOM    626  C   ALA    89     -30.790  -2.424  -0.884  1.00 51.39           C
ATOM    627  O   ALA    89     -29.977  -1.603  -1.302  1.00 51.39           O
ATOM    628  N   GLN    90     -31.407  -3.290  -1.702  1.00167.70           N
ATOM    629  CA  GLN    90     -31.152  -3.307  -3.113  1.00167.70           C
ATOM    630  CB  GLN    90     -31.642  -4.603  -3.789  1.00167.70           C
ATOM    631  CG  GLN    90     -33.154  -4.801  -3.797  1.00167.70           C
ATOM    632  CD  GLN    90     -33.657  -4.343  -5.157  1.00167.70           C
ATOM    633  OE1 GLN    90     -33.539  -3.180  -5.539  1.00167.70           O
ATOM    634  NE2 GLN    90     -34.240  -5.301  -5.926  1.00167.70           N
ATOM    635  C   GLN    90     -31.731  -2.112  -3.797  1.00167.70           C
ATOM    636  O   GLN    90     -31.181  -1.640  -4.789  1.00167.70           O
ATOM    637  N   VAL    91     -32.897  -1.618  -3.349  1.00128.96           N
ATOM    638  CA  VAL    91     -33.448  -0.466  -3.998  1.00128.96           C
ATOM    639  CB  VAL    91     -34.847  -0.198  -3.588  1.00128.96           C
ATOM    640  CG1 VAL    91     -35.769  -1.221  -4.273  1.00128.96           C
ATOM    641  CG2 VAL    91     -34.854  -0.410  -2.086  1.00128.96           C
ATOM    642  C   VAL    91     -32.542   0.710  -3.768  1.00128.96           C
ATOM    643  O   VAL    91     -32.424   1.580  -4.629  1.00128.96           O
ATOM    644  N   ARG    92     -31.918   0.793  -2.577  1.00121.62           N
ATOM    645  CA  ARG    92     -30.986   1.843  -2.249  1.00121.62           C
ATOM    646  CB  ARG    92     -30.626   1.858  -0.755  1.00121.62           C
ATOM    647  CG  ARG    92     -31.792   2.296   0.134  1.00121.62           C
ATOM    648  CD  ARG    92     -31.567   3.646   0.820  1.00121.62           C
ATOM    649  NE  ARG    92     -31.069   4.601  -0.210  1.00121.62           N
ATOM    650  CZ  ARG    92     -30.428   5.742   0.181  1.00121.62           C
ATOM    651  NH1 ARG    92     -30.287   6.019   1.511  1.00121.62           N
ATOM    652  NH2 ARG    92     -29.910   6.590  -0.753  1.00121.62           N
ATOM    653  C   ARG    92     -29.715   1.674  -3.019  1.00121.62           C
ATOM    654  O   ARG    92     -29.145   2.646  -3.513  1.00121.62           O
ATOM    655  N   VAL    93     -29.230   0.423  -3.142  1.00100.42           N
ATOM    656  CA  VAL    93     -28.009   0.220  -3.858  1.00100.42           C
ATOM    657  CB  VAL    93     -27.532  -1.206  -3.930  1.00100.42           C
ATOM    658  CG1 VAL    93     -28.475  -2.033  -4.814  1.00100.42           C
ATOM    659  CG2 VAL    93     -26.088  -1.188  -4.463  1.00100.42           C
ATOM    660  C   VAL    93     -28.268   0.677  -5.252  1.00100.42           C
ATOM    661  O   VAL    93     -27.401   1.253  -5.907  1.00100.42           O
ATOM    662  N   ALA    94     -29.497   0.435  -5.734  1.00 45.09           N
ATOM    663  CA  ALA    94     -29.830   0.799  -7.073  1.00 45.09           C
ATOM    664  CB  ALA    94     -31.288   0.463  -7.430  1.00 45.09           C
ATOM    665  C   ALA    94     -29.649   2.280  -7.255  1.00 45.09           C
ATOM    666  O   ALA    94     -29.033   2.714  -8.226  1.00 45.09           O
ATOM    667  N   ALA    95     -30.167   3.092  -6.312  1.00 40.29           N
ATOM    668  CA  ALA    95     -30.119   4.534  -6.390  1.00 40.29           C
ATOM    669  CB  ALA    95     -30.940   5.215  -5.280  1.00 40.29           C
ATOM    670  C   ALA    95     -28.719   5.050  -6.281  1.00 40.29           C
ATOM    671  O   ALA    95     -28.318   5.955  -7.013  1.00 40.29           O
ATOM    672  N   ALA    96     -27.930   4.472  -5.362  1.00 39.49           N
ATOM    673  CA  ALA    96     -26.591   4.930  -5.144  1.00 39.49           C
ATOM    674  CB  ALA    96     -25.835   4.095  -4.095  1.00 39.49           C
ATOM    675  C   ALA    96     -25.883   4.777  -6.446  1.00 39.49           C
ATOM    676  O   ALA    96     -25.005   5.567  -6.783  1.00 39.49           O
ATOM    677  N   ALA    97     -26.240   3.729  -7.209  1.00 30.82           N
ATOM    678  CA  ALA    97     -25.598   3.505  -8.469  1.00 30.82           C
ATOM    679  CB  ALA    97     -26.129   2.252  -9.188  1.00 30.82           C
ATOM    680  C   ALA    97     -25.847   4.680  -9.370  1.00 30.82           C
ATOM    681  O   ALA    97     -24.938   5.143 -10.057  1.00 30.82           O
ATOM    682  N   TYR    98     -27.093   5.192  -9.389  1.00 58.62           N
ATOM    683  CA  TYR    98     -27.467   6.309 -10.217  1.00 58.62           C
ATOM    684  CB  TYR    98     -28.975   6.600 -10.107  1.00 58.62           C
ATOM    685  CG  TYR    98     -29.298   7.820 -10.895  1.00 58.62           C
ATOM    686  CD1 TYR    98     -29.462   7.755 -12.258  1.00 58.62           C
ATOM    687  CD2 TYR    98     -29.455   9.032 -10.261  1.00 58.62           C
ATOM    688  CE1 TYR    98     -29.763   8.886 -12.979  1.00 58.62           C
ATOM    689  CE2 TYR    98     -29.756  10.166 -10.977  1.00 58.62           C
ATOM    690  CZ  TYR    98     -29.914  10.093 -12.341  1.00 58.62           C
ATOM    691  OH  TYR    98     -30.223  11.249 -13.091  1.00 58.62           O
ATOM    692  C   TYR    98     -26.721   7.529  -9.772  1.00 58.62           C
ATOM    693  O   TYR    98     -26.214   8.298 -10.589  1.00 58.62           O
ATOM    694  N   GLU    99     -26.628   7.724  -8.447  1.00 41.41           N
ATOM    695  CA  GLU    99     -26.011   8.884  -7.870  1.00 41.41           C
ATOM    696  CB  GLU    99     -26.115   8.875  -6.336  1.00 41.41           C
ATOM    697  CG  GLU    99     -27.564   8.956  -5.846  1.00 41.41           C
ATOM    698  CD  GLU    99     -27.572   8.853  -4.327  1.00 41.41           C
ATOM    699  OE1 GLU    99     -26.474   8.678  -3.734  1.00 41.41           O
ATOM    700  OE2 GLU    99     -28.683   8.945  -3.741  1.00 41.41           O
ATOM    701  C   GLU    99     -24.562   8.926  -8.247  1.00 41.41           C
ATOM    702  O   GLU    99     -24.024  10.001  -8.504  1.00 41.41           O
ATOM    703  N   THR   100     -23.879   7.764  -8.270  1.00102.70           N
ATOM    704  CA  THR   100     -22.485   7.753  -8.613  1.00102.70           C
ATOM    705  CB  THR   100     -21.809   6.428  -8.378  1.00102.70           C
ATOM    706  OG1 THR   100     -20.398   6.584  -8.445  1.00102.70           O
ATOM    707  CG2 THR   100     -22.273   5.413  -9.440  1.00102.70           C
ATOM    708  C   THR   100     -22.302   8.112 -10.063  1.00102.70           C
ATOM    709  O   THR   100     -21.353   8.807 -10.419  1.00102.70           O
ATOM    710  N   ALA   101     -23.195   7.615 -10.943  1.00 41.66           N
ATOM    711  CA  ALA   101     -23.096   7.821 -12.365  1.00 41.66           C
ATOM    712  CB  ALA   101     -24.145   7.021 -13.154  1.00 41.66           C
ATOM    713  C   ALA   101     -23.283   9.264 -12.704  1.00 41.66           C
ATOM    714  O   ALA   101     -22.656   9.794 -13.621  1.00 41.66           O
ATOM    715  N   TYR   102     -24.209   9.919 -11.991  1.00 67.04           N
ATOM    716  CA  TYR   102     -24.527  11.302 -12.174  1.00 67.04           C
ATOM    717  CB  TYR   102     -25.709  11.668 -11.257  1.00 67.04           C
ATOM    718  CG  TYR   102     -26.271  13.009 -11.567  1.00 67.04           C
ATOM    719  CD1 TYR   102     -25.755  14.143 -10.986  1.00 67.04           C
ATOM    720  CD2 TYR   102     -27.335  13.121 -12.432  1.00 67.04           C
ATOM    721  CE1 TYR   102     -26.293  15.376 -11.270  1.00 67.04           C
ATOM    722  CE2 TYR   102     -27.876  14.351 -12.718  1.00 67.04           C
ATOM    723  CZ  TYR   102     -27.356  15.480 -12.135  1.00 67.04           C
ATOM    724  OH  TYR   102     -27.914  16.743 -12.427  1.00 67.04           O
ATOM    725  C   TYR   102     -23.315  12.093 -11.784  1.00 67.04           C
ATOM    726  O   TYR   102     -22.942  13.053 -12.457  1.00 67.04           O
ATOM    727  N   GLY   103     -22.648  11.688 -10.683  1.00 35.26           N
ATOM    728  CA  GLY   103     -21.520  12.430 -10.198  1.00 35.26           C
ATOM    729  C   GLY   103     -20.442  12.463 -11.253  1.00 35.26           C
ATOM    730  O   GLY   103     -19.847  13.510 -11.504  1.00 35.26           O
ATOM    731  N   LEU   104     -20.148  11.301 -11.874  1.00171.68           N
ATOM    732  CA  LEU   104     -19.124  11.137 -12.879  1.00171.68           C
ATOM    733  CB  LEU   104     -18.809   9.663 -13.193  1.00171.68           C
ATOM    734  CG  LEU   104     -18.127   8.881 -12.056  1.00171.68           C
ATOM    735  CD1 LEU   104     -17.862   7.428 -12.481  1.00171.68           C
ATOM    736  CD2 LEU   104     -16.850   9.590 -11.572  1.00171.68           C
ATOM    737  C   LEU   104     -19.496  11.755 -14.195  1.00171.68           C
ATOM    738  O   LEU   104     -18.620  12.185 -14.944  1.00171.68           O
ATOM    739  N   THR   105     -20.794  11.763 -14.559  1.00145.52           N
ATOM    740  CA  THR   105     -21.114  12.272 -15.863  1.00145.52           C
ATOM    741  CB  THR   105     -22.539  12.097 -16.302  1.00145.52           C
ATOM    742  OG1 THR   105     -23.429  12.567 -15.304  1.00145.52           O
ATOM    743  CG2 THR   105     -22.804  10.634 -16.652  1.00145.52           C
ATOM    744  C   THR   105     -20.800  13.733 -15.965  1.00145.52           C
ATOM    745  O   THR   105     -21.053  14.505 -15.042  1.00145.52           O
ATOM    746  N   VAL   106     -20.220  14.141 -17.120  1.00132.85           N
ATOM    747  CA  VAL   106     -19.929  15.532 -17.360  1.00132.85           C
ATOM    748  CB  VAL   106     -19.104  15.843 -18.577  1.00132.85           C
ATOM    749  CG1 VAL   106     -17.634  15.552 -18.290  1.00132.85           C
ATOM    750  CG2 VAL   106     -19.660  15.026 -19.753  1.00132.85           C
ATOM    751  C   VAL   106     -21.220  16.247 -17.572  1.00132.85           C
ATOM    752  O   VAL   106     -22.101  15.761 -18.276  1.00132.85           O
ATOM    753  N   PRO   107     -21.328  17.420 -17.002  1.00 78.07           N
ATOM    754  CA  PRO   107     -22.540  18.181 -17.119  1.00 78.07           C
ATOM    755  CD  PRO   107     -20.604  17.744 -15.783  1.00 78.07           C
ATOM    756  CB  PRO   107     -22.400  19.346 -16.144  1.00 78.07           C
ATOM    757  CG  PRO   107     -21.474  18.783 -15.051  1.00 78.07           C
ATOM    758  C   PRO   107     -22.759  18.582 -18.538  1.00 78.07           C
ATOM    759  O   PRO   107     -21.782  18.795 -19.256  1.00 78.07           O
ATOM    760  N   PRO   108     -23.992  18.691 -18.950  1.00 80.43           N
ATOM    761  CA  PRO   108     -24.270  18.995 -20.320  1.00 80.43           C
ATOM    762  CD  PRO   108     -25.099  18.002 -18.306  1.00 80.43           C
ATOM    763  CB  PRO   108     -25.784  18.867 -20.477  1.00 80.43           C
ATOM    764  CG  PRO   108     -26.166  17.832 -19.403  1.00 80.43           C
ATOM    765  C   PRO   108     -23.716  20.310 -20.761  1.00 80.43           C
ATOM    766  O   PRO   108     -23.283  20.391 -21.911  1.00 80.43           O
ATOM    767  N   PRO   109     -23.737  21.319 -19.934  1.00 93.29           N
ATOM    768  CA  PRO   109     -23.198  22.591 -20.341  1.00 93.29           C
ATOM    769  CD  PRO   109     -24.829  21.471 -18.986  1.00 93.29           C
ATOM    770  CB  PRO   109     -23.696  23.602 -19.309  1.00 93.29           C
ATOM    771  CG  PRO   109     -25.019  22.988 -18.814  1.00 93.29           C
ATOM    772  C   PRO   109     -21.712  22.552 -20.503  1.00 93.29           C
ATOM    773  O   PRO   109     -21.183  23.285 -21.337  1.00 93.29           O
ATOM    774  N   VAL   110     -21.021  21.705 -19.718  1.00 40.35           N
ATOM    775  CA  VAL   110     -19.591  21.613 -19.778  1.00 40.35           C
ATOM    776  CB  VAL   110     -19.039  20.641 -18.770  1.00 40.35           C
ATOM    777  CG1 VAL   110     -17.526  20.487 -18.998  1.00 40.35           C
ATOM    778  CG2 VAL   110     -19.405  21.132 -17.358  1.00 40.35           C
ATOM    779  C   VAL   110     -19.217  21.110 -21.136  1.00 40.35           C
ATOM    780  O   VAL   110     -18.225  21.546 -21.717  1.00 40.35           O
ATOM    781  N   ILE   111     -19.993  20.152 -21.676  1.00 41.35           N
ATOM    782  CA  ILE   111     -19.666  19.599 -22.959  1.00 41.35           C
ATOM    783  CB  ILE   111     -20.581  18.475 -23.354  1.00 41.35           C
ATOM    784  CG2 ILE   111     -20.200  18.034 -24.777  1.00 41.35           C
ATOM    785  CG1 ILE   111     -20.523  17.334 -22.326  1.00 41.35           C
ATOM    786  CD1 ILE   111     -21.639  16.304 -22.510  1.00 41.35           C
ATOM    787  C   ILE   111     -19.798  20.656 -24.017  1.00 41.35           C
ATOM    788  O   ILE   111     -18.909  20.836 -24.848  1.00 41.35           O
ATOM    789  N   ALA   112     -20.913  21.406 -23.987  1.00 38.56           N
ATOM    790  CA  ALA   112     -21.216  22.392 -24.988  1.00 38.56           C
ATOM    791  CB  ALA   112     -22.584  23.060 -24.761  1.00 38.56           C
ATOM    792  C   ALA   112     -20.182  23.471 -24.989  1.00 38.56           C
ATOM    793  O   ALA   112     -19.851  24.012 -26.042  1.00 38.56           O
ATOM    794  N   GLU   113     -19.661  23.834 -23.804  1.00 90.62           N
ATOM    795  CA  GLU   113     -18.717  24.911 -23.723  1.00 90.62           C
ATOM    796  CB  GLU   113     -18.261  25.175 -22.274  1.00 90.62           C
ATOM    797  CG  GLU   113     -17.466  26.469 -22.075  1.00 90.62           C
ATOM    798  CD  GLU   113     -15.976  26.149 -22.039  1.00 90.62           C
ATOM    799  OE1 GLU   113     -15.546  25.195 -22.739  1.00 90.62           O
ATOM    800  OE2 GLU   113     -15.244  26.866 -21.304  1.00 90.62           O
ATOM    801  C   GLU   113     -17.514  24.556 -24.538  1.00 90.62           C
ATOM    802  O   GLU   113     -16.997  25.382 -25.289  1.00 90.62           O
ATOM    803  N   ASN   114     -17.050  23.300 -24.421  1.00 47.76           N
ATOM    804  CA  ASN   114     -15.895  22.855 -25.145  1.00 47.76           C
ATOM    805  CB  ASN   114     -15.540  21.394 -24.818  1.00 47.76           C
ATOM    806  CG  ASN   114     -14.319  21.005 -25.635  1.00 47.76           C
ATOM    807  OD1 ASN   114     -14.443  20.589 -26.786  1.00 47.76           O
ATOM    808  ND2 ASN   114     -13.110  21.152 -25.031  1.00 47.76           N
ATOM    809  C   ASN   114     -16.179  22.937 -26.608  1.00 47.76           C
ATOM    810  O   ASN   114     -15.312  23.317 -27.394  1.00 47.76           O
ATOM    811  N   ARG   115     -17.409  22.574 -27.009  1.00141.19           N
ATOM    812  CA  ARG   115     -17.769  22.578 -28.395  1.00141.19           C
ATOM    813  CB  ARG   115     -19.180  22.022 -28.648  1.00141.19           C
ATOM    814  CG  ARG   115     -19.305  20.529 -28.333  1.00141.19           C
ATOM    815  CD  ARG   115     -18.503  19.626 -29.277  1.00141.19           C
ATOM    816  NE  ARG   115     -17.068  19.704 -28.880  1.00141.19           N
ATOM    817  CZ  ARG   115     -16.102  19.164 -29.677  1.00141.19           C
ATOM    818  NH1 ARG   115     -16.441  18.511 -30.826  1.00141.19           N
ATOM    819  NH2 ARG   115     -14.788  19.280 -29.321  1.00141.19           N
ATOM    820  C   ARG   115     -17.712  23.980 -28.931  1.00141.19           C
ATOM    821  O   ARG   115     -17.292  24.192 -30.066  1.00141.19           O
ATOM    822  N   ALA   116     -18.161  24.972 -28.138  1.00 31.39           N
ATOM    823  CA  ALA   116     -18.179  26.350 -28.556  1.00 31.39           C
ATOM    824  CB  ALA   116     -18.861  27.268 -27.529  1.00 31.39           C
ATOM    825  C   ALA   116     -16.783  26.851 -28.747  1.00 31.39           C
ATOM    826  O   ALA   116     -16.512  27.600 -29.685  1.00 31.39           O
ATOM    827  N   GLU   117     -15.859  26.458 -27.847  1.00 60.63           N
ATOM    828  CA  GLU   117     -14.501  26.916 -27.924  1.00 60.63           C
ATOM    829  CB  GLU   117     -13.602  26.400 -26.784  1.00 60.63           C
ATOM    830  CG  GLU   117     -13.943  26.968 -25.405  1.00 60.63           C
ATOM    831  CD  GLU   117     -12.942  26.394 -24.412  1.00 60.63           C
ATOM    832  OE1 GLU   117     -13.178  25.258 -23.920  1.00 60.63           O
ATOM    833  OE2 GLU   117     -11.921  27.081 -24.139  1.00 60.63           O
ATOM    834  C   GLU   117     -13.915  26.407 -29.202  1.00 60.63           C
ATOM    835  O   GLU   117     -13.153  27.101 -29.870  1.00 60.63           O
ATOM    836  N   LEU   118     -14.275  25.171 -29.587  1.00 45.84           N
ATOM    837  CA  LEU   118     -13.751  24.585 -30.785  1.00 45.84           C
ATOM    838  CB  LEU   118     -14.401  23.216 -31.060  1.00 45.84           C
ATOM    839  CG  LEU   118     -13.929  22.508 -32.343  1.00 45.84           C
ATOM    840  CD1 LEU   118     -12.460  22.071 -32.245  1.00 45.84           C
ATOM    841  CD2 LEU   118     -14.877  21.357 -32.719  1.00 45.84           C
ATOM    842  C   LEU   118     -14.128  25.488 -31.914  1.00 45.84           C
ATOM    843  O   LEU   118     -13.323  25.771 -32.801  1.00 45.84           O
ATOM    844  N   MET   119     -15.381  25.971 -31.889  1.00 98.29           N
ATOM    845  CA  MET   119     -15.895  26.826 -32.917  1.00 98.29           C
ATOM    846  CB  MET   119     -17.377  27.176 -32.706  1.00 98.29           C
ATOM    847  CG  MET   119     -18.308  25.960 -32.731  1.00 98.29           C
ATOM    848  SD  MET   119     -18.390  25.085 -34.323  1.00 98.29           S
ATOM    849  CE  MET   119     -16.757  24.302 -34.179  1.00 98.29           C
ATOM    850  C   MET   119     -15.145  28.123 -32.918  1.00 98.29           C
ATOM    851  O   MET   119     -14.849  28.676 -33.975  1.00 98.29           O
ATOM    852  N   ILE   120     -14.826  28.654 -31.723  1.00 36.56           N
ATOM    853  CA  ILE   120     -14.197  29.940 -31.626  1.00 36.56           C
ATOM    854  CB  ILE   120     -14.004  30.378 -30.201  1.00 36.56           C
ATOM    855  CG2 ILE   120     -13.300  31.745 -30.224  1.00 36.56           C
ATOM    856  CG1 ILE   120     -15.347  30.401 -29.450  1.00 36.56           C
ATOM    857  CD1 ILE   120     -15.194  30.513 -27.933  1.00 36.56           C
ATOM    858  C   ILE   120     -12.836  29.889 -32.241  1.00 36.56           C
ATOM    859  O   ILE   120     -12.470  30.761 -33.026  1.00 36.56           O
ATOM    860  N   LEU   121     -12.048  28.854 -31.902  1.00104.84           N
ATOM    861  CA  LEU   121     -10.702  28.768 -32.383  1.00104.84           C
ATOM    862  CB  LEU   121      -9.829  27.724 -31.671  1.00104.84           C
ATOM    863  CG  LEU   121      -9.464  28.168 -30.240  1.00104.84           C
ATOM    864  CD1 LEU   121     -10.658  28.071 -29.283  1.00104.84           C
ATOM    865  CD2 LEU   121      -8.220  27.446 -29.718  1.00104.84           C
ATOM    866  C   LEU   121     -10.641  28.543 -33.861  1.00104.84           C
ATOM    867  O   LEU   121      -9.697  28.993 -34.506  1.00104.84           O
ATOM    868  N   ILE   122     -11.608  27.802 -34.436  1.00 87.28           N
ATOM    869  CA  ILE   122     -11.576  27.538 -35.849  1.00 87.28           C
ATOM    870  CB  ILE   122     -12.630  26.567 -36.309  1.00 87.28           C
ATOM    871  CG2 ILE   122     -12.385  25.223 -35.602  1.00 87.28           C
ATOM    872  CG1 ILE   122     -14.039  27.138 -36.093  1.00 87.28           C
ATOM    873  CD1 ILE   122     -15.132  26.356 -36.821  1.00 87.28           C
ATOM    874  C   ILE   122     -11.766  28.807 -36.625  1.00 87.28           C
ATOM    875  O   ILE   122     -11.070  29.048 -37.610  1.00 87.28           O
ATOM    876  N   ALA   123     -12.709  29.669 -36.199  1.00 33.26           N
ATOM    877  CA  ALA   123     -13.016  30.852 -36.957  1.00 33.26           C
ATOM    878  CB  ALA   123     -14.137  31.689 -36.316  1.00 33.26           C
ATOM    879  C   ALA   123     -11.804  31.730 -37.062  1.00 33.26           C
ATOM    880  O   ALA   123     -11.524  32.285 -38.123  1.00 33.26           O
ATOM    881  N   THR   124     -11.069  31.875 -35.944  1.00 76.08           N
ATOM    882  CA  THR   124      -9.906  32.709 -35.790  1.00 76.08           C
ATOM    883  CB  THR   124      -9.548  32.915 -34.348  1.00 76.08           C
ATOM    884  OG1 THR   124      -9.213  31.676 -33.741  1.00 76.08           O
ATOM    885  CG2 THR   124     -10.757  33.541 -33.631  1.00 76.08           C
ATOM    886  C   THR   124      -8.685  32.157 -36.480  1.00 76.08           C
ATOM    887  O   THR   124      -7.764  32.910 -36.783  1.00 76.08           O
ATOM    888  N   ASN   125      -8.602  30.832 -36.710  1.00142.39           N
ATOM    889  CA  ASN   125      -7.371  30.243 -37.179  1.00142.39           C
ATOM    890  CB  ASN   125      -7.388  28.708 -37.002  1.00142.39           C
ATOM    891  CG  ASN   125      -5.977  28.144 -37.095  1.00142.39           C
ATOM    892  OD1 ASN   125      -5.029  28.709 -36.553  1.00142.39           O
ATOM    893  ND2 ASN   125      -5.833  26.984 -37.790  1.00142.39           N
ATOM    894  C   ASN   125      -7.122  30.522 -38.637  1.00142.39           C
ATOM    895  O   ASN   125      -7.013  29.596 -39.438  1.00142.39           O
ATOM    896  N   LEU   126      -7.003  31.806 -39.031  1.00 61.78           N
ATOM    897  CA  LEU   126      -6.689  32.119 -40.399  1.00 61.78           C
ATOM    898  CB  LEU   126      -6.855  33.609 -40.729  1.00 61.78           C
ATOM    899  CG  LEU   126      -6.508  33.944 -42.193  1.00 61.78           C
ATOM    900  CD1 LEU   126      -7.413  33.190 -43.182  1.00 61.78           C
ATOM    901  CD2 LEU   126      -6.504  35.464 -42.422  1.00 61.78           C
ATOM    902  C   LEU   126      -5.263  31.746 -40.678  1.00 61.78           C
ATOM    903  O   LEU   126      -4.952  31.154 -41.711  1.00 61.78           O
ATOM    904  N   LEU   127      -4.361  32.116 -39.746  1.00 86.95           N
ATOM    905  CA  LEU   127      -2.949  31.862 -39.837  1.00 86.95           C
ATOM    906  CB  LEU   127      -2.158  32.547 -38.710  1.00 86.95           C
ATOM    907  CG  LEU   127      -2.223  34.084 -38.736  1.00 86.95           C
ATOM    908  CD1 LEU   127      -1.533  34.646 -39.988  1.00 86.95           C
ATOM    909  CD2 LEU   127      -3.663  34.592 -38.565  1.00 86.95           C
ATOM    910  C   LEU   127      -2.726  30.386 -39.708  1.00 86.95           C
ATOM    911  O   LEU   127      -1.861  29.819 -40.371  1.00 86.95           O
ATOM    912  N   GLY   128      -3.507  29.713 -38.841  1.00 20.16           N
ATOM    913  CA  GLY   128      -3.316  28.304 -38.655  1.00 20.16           C
ATOM    914  C   GLY   128      -2.461  28.109 -37.441  1.00 20.16           C
ATOM    915  O   GLY   128      -2.075  26.990 -37.109  1.00 20.16           O
ATOM    916  N   GLN   129      -2.128  29.217 -36.756  1.00138.28           N
ATOM    917  CA  GLN   129      -1.290  29.175 -35.593  1.00138.28           C
ATOM    918  CB  GLN   129      -0.879  30.569 -35.094  1.00138.28           C
ATOM    919  CG  GLN   129       0.097  30.505 -33.919  1.00138.28           C
ATOM    920  CD  GLN   129       1.383  29.864 -34.422  1.00138.28           C
ATOM    921  OE1 GLN   129       1.937  28.968 -33.786  1.00138.28           O
ATOM    922  NE2 GLN   129       1.879  30.338 -35.597  1.00138.28           N
ATOM    923  C   GLN   129      -1.980  28.466 -34.455  1.00138.28           C
ATOM    924  O   GLN   129      -1.329  27.759 -33.690  1.00138.28           O
ATOM    925  N   ASN   130      -3.311  28.653 -34.317  1.00 81.52           N
ATOM    926  CA  ASN   130      -4.158  28.169 -33.248  1.00 81.52           C
ATOM    927  CB  ASN   130      -5.544  28.831 -33.227  1.00 81.52           C
ATOM    928  CG  ASN   130      -5.379  30.211 -32.607  1.00 81.52           C
ATOM    929  OD1 ASN   130      -4.664  30.372 -31.619  1.00 81.52           O
ATOM    930  ND2 ASN   130      -6.058  31.231 -33.196  1.00 81.52           N
ATOM    931  C   ASN   130      -4.369  26.686 -33.264  1.00 81.52           C
ATOM    932  O   ASN   130      -4.849  26.123 -32.279  1.00 81.52           O
ATOM    933  N   THR   131      -4.018  26.005 -34.365  1.00156.81           N
ATOM    934  CA  THR   131      -4.410  24.638 -34.546  1.00156.81           C
ATOM    935  CB  THR   131      -3.968  24.056 -35.867  1.00156.81           C
ATOM    936  OG1 THR   131      -4.630  22.823 -36.074  1.00156.81           O
ATOM    937  CG2 THR   131      -2.445  23.866 -35.941  1.00156.81           C
ATOM    938  C   THR   131      -4.029  23.750 -33.388  1.00156.81           C
ATOM    939  O   THR   131      -4.788  22.820 -33.113  1.00156.81           O
ATOM    940  N   PRO   132      -2.951  23.908 -32.667  1.00 68.68           N
ATOM    941  CA  PRO   132      -2.696  22.998 -31.585  1.00 68.68           C
ATOM    942  CD  PRO   132      -1.753  24.607 -33.102  1.00 68.68           C
ATOM    943  CB  PRO   132      -1.318  23.373 -31.047  1.00 68.68           C
ATOM    944  CG  PRO   132      -0.612  24.000 -32.265  1.00 68.68           C
ATOM    945  C   PRO   132      -3.790  23.044 -30.562  1.00 68.68           C
ATOM    946  O   PRO   132      -4.086  22.004 -29.976  1.00 68.68           O
ATOM    947  N   ALA   133      -4.371  24.237 -30.311  1.00 36.82           N
ATOM    948  CA  ALA   133      -5.439  24.411 -29.362  1.00 36.82           C
ATOM    949  CB  ALA   133      -5.792  25.889 -29.124  1.00 36.82           C
ATOM    950  C   ALA   133      -6.663  23.725 -29.873  1.00 36.82           C
ATOM    951  O   ALA   133      -7.428  23.138 -29.109  1.00 36.82           O
ATOM    952  N   ILE   134      -6.883  23.795 -31.198  1.00 35.89           N
ATOM    953  CA  ILE   134      -8.062  23.213 -31.762  1.00 35.89           C
ATOM    954  CB  ILE   134      -8.132  23.389 -33.253  1.00 35.89           C
ATOM    955  CG2 ILE   134      -9.306  22.546 -33.780  1.00 35.89           C
ATOM    956  CG1 ILE   134      -8.225  24.884 -33.610  1.00 35.89           C
ATOM    957  CD1 ILE   134      -8.036  25.171 -35.099  1.00 35.89           C
ATOM    958  C   ILE   134      -8.029  21.748 -31.470  1.00 35.89           C
ATOM    959  O   ILE   134      -9.033  21.163 -31.068  1.00 35.89           O
ATOM    960  N   ALA   135      -6.862  21.117 -31.677  1.00 39.17           N
ATOM    961  CA  ALA   135      -6.665  19.718 -31.427  1.00 39.17           C
ATOM    962  CB  ALA   135      -5.286  19.229 -31.903  1.00 39.17           C
ATOM    963  C   ALA   135      -6.767  19.435 -29.963  1.00 39.17           C
ATOM    964  O   ALA   135      -7.260  18.381 -29.571  1.00 39.17           O
ATOM    965  N   VAL   136      -6.260  20.352 -29.116  1.00 27.18           N
ATOM    966  CA  VAL   136      -6.289  20.155 -27.693  1.00 27.18           C
ATOM    967  CB  VAL   136      -5.600  21.253 -26.938  1.00 27.18           C
ATOM    968  CG1 VAL   136      -5.827  21.039 -25.432  1.00 27.18           C
ATOM    969  CG2 VAL   136      -4.117  21.248 -27.339  1.00 27.18           C
ATOM    970  C   VAL   136      -7.714  20.117 -27.253  1.00 27.18           C
ATOM    971  O   VAL   136      -8.084  19.330 -26.383  1.00 27.18           O
ATOM    972  N   ASN   137      -8.551  20.977 -27.857  1.00 49.03           N
ATOM    973  CA  ASN   137      -9.941  21.053 -27.517  1.00 49.03           C
ATOM    974  CB  ASN   137     -10.682  22.132 -28.329  1.00 49.03           C
ATOM    975  CG  ASN   137     -10.163  23.497 -27.898  1.00 49.03           C
ATOM    976  OD1 ASN   137      -9.755  24.315 -28.721  1.00 49.03           O
ATOM    977  ND2 ASN   137     -10.185  23.756 -26.564  1.00 49.03           N
ATOM    978  C   ASN   137     -10.573  19.736 -27.837  1.00 49.03           C
ATOM    979  O   ASN   137     -11.450  19.272 -27.110  1.00 49.03           O
ATOM    980  N   GLU   138     -10.152  19.118 -28.958  1.00 76.43           N
ATOM    981  CA  GLU   138     -10.692  17.861 -29.392  1.00 76.43           C
ATOM    982  CB  GLU   138     -10.220  17.452 -30.797  1.00 76.43           C
ATOM    983  CG  GLU   138     -10.842  18.305 -31.907  1.00 76.43           C
ATOM    984  CD  GLU   138     -12.292  17.874 -32.101  1.00 76.43           C
ATOM    985  OE1 GLU   138     -12.712  16.875 -31.457  1.00 76.43           O
ATOM    986  OE2 GLU   138     -12.999  18.540 -32.904  1.00 76.43           O
ATOM    987  C   GLU   138     -10.328  16.764 -28.430  1.00 76.43           C
ATOM    988  O   GLU   138     -11.146  15.892 -28.144  1.00 76.43           O
ATOM    989  N   ALA   139      -9.086  16.770 -27.907  1.00 25.22           N
ATOM    990  CA  ALA   139      -8.654  15.731 -27.012  1.00 25.22           C
ATOM    991  CB  ALA   139      -7.187  15.885 -26.578  1.00 25.22           C
ATOM    992  C   ALA   139      -9.492  15.770 -25.772  1.00 25.22           C
ATOM    993  O   ALA   139      -9.893  14.733 -25.246  1.00 25.22           O
ATOM    994  N   GLU   140      -9.799  16.982 -25.281  1.00 36.74           N
ATOM    995  CA  GLU   140     -10.541  17.130 -24.064  1.00 36.74           C
ATOM    996  CB  GLU   140     -10.708  18.603 -23.642  1.00 36.74           C
ATOM    997  CG  GLU   140      -9.370  19.261 -23.298  1.00 36.74           C
ATOM    998  CD  GLU   140      -9.607  20.707 -22.887  1.00 36.74           C
ATOM    999  OE1 GLU   140     -10.401  21.407 -23.570  1.00 36.74           O
ATOM   1000  OE2 GLU   140      -8.986  21.132 -21.877  1.00 36.74           O
ATOM   1001  C   GLU   140     -11.901  16.525 -24.246  1.00 36.74           C
ATOM   1002  O   GLU   140     -12.469  15.951 -23.318  1.00 36.74           O
ATOM   1003  N   TYR   141     -12.461  16.654 -25.461  1.00 72.57           N
ATOM   1004  CA  TYR   141     -13.770  16.168 -25.802  1.00 72.57           C
ATOM   1005  CB  TYR   141     -14.112  16.585 -27.246  1.00 72.57           C
ATOM   1006  CG  TYR   141     -15.461  16.103 -27.647  1.00 72.57           C
ATOM   1007  CD1 TYR   141     -16.599  16.645 -27.096  1.00 72.57           C
ATOM   1008  CD2 TYR   141     -15.585  15.131 -28.611  1.00 72.57           C
ATOM   1009  CE1 TYR   141     -17.841  16.204 -27.486  1.00 72.57           C
ATOM   1010  CE2 TYR   141     -16.822  14.685 -29.005  1.00 72.57           C
ATOM   1011  CZ  TYR   141     -17.952  15.221 -28.440  1.00 72.57           C
ATOM   1012  OH  TYR   141     -19.225  14.768 -28.842  1.00 72.57           O
ATOM   1013  C   TYR   141     -13.789  14.669 -25.684  1.00 72.57           C
ATOM   1014  O   TYR   141     -14.699  14.088 -25.091  1.00 72.57           O
ATOM   1015  N   GLY   142     -12.749  14.003 -26.219  1.00 25.92           N
ATOM   1016  CA  GLY   142     -12.660  12.573 -26.189  1.00 25.92           C
ATOM   1017  C   GLY   142     -12.627  12.155 -24.758  1.00 25.92           C
ATOM   1018  O   GLY   142     -13.144  11.098 -24.401  1.00 25.92           O
ATOM   1019  N   GLU   143     -11.980  12.966 -23.902  1.00102.66           N
ATOM   1020  CA  GLU   143     -11.888  12.628 -22.515  1.00102.66           C
ATOM   1021  CB  GLU   143     -11.077  13.658 -21.705  1.00102.66           C
ATOM   1022  CG  GLU   143     -10.505  13.119 -20.389  1.00102.66           C
ATOM   1023  CD  GLU   143     -11.640  12.611 -19.509  1.00102.66           C
ATOM   1024  OE1 GLU   143     -12.344  13.457 -18.895  1.00102.66           O
ATOM   1025  OE2 GLU   143     -11.822  11.366 -19.448  1.00102.66           O
ATOM   1026  C   GLU   143     -13.279  12.604 -21.956  1.00102.66           C
ATOM   1027  O   GLU   143     -13.638  11.692 -21.213  1.00102.66           O
ATOM   1028  N   MET   144     -14.108  13.605 -22.312  1.00 38.41           N
ATOM   1029  CA  MET   144     -15.448  13.668 -21.801  1.00 38.41           C
ATOM   1030  CB  MET   144     -16.200  14.939 -22.240  1.00 38.41           C
ATOM   1031  CG  MET   144     -15.598  16.221 -21.657  1.00 38.41           C
ATOM   1032  SD  MET   144     -16.441  17.767 -22.120  1.00 38.41           S
ATOM   1033  CE  MET   144     -15.704  17.892 -23.776  1.00 38.41           C
ATOM   1034  C   MET   144     -16.188  12.475 -22.314  1.00 38.41           C
ATOM   1035  O   MET   144     -16.990  11.865 -21.609  1.00 38.41           O
ATOM   1036  N   TRP   145     -15.919  12.102 -23.573  1.00 57.57           N
ATOM   1037  CA  TRP   145     -16.586  10.992 -24.183  1.00 57.57           C
ATOM   1038  CB  TRP   145     -16.146  10.817 -25.647  1.00 57.57           C
ATOM   1039  CG  TRP   145     -16.845   9.740 -26.441  1.00 57.57           C
ATOM   1040  CD2 TRP   145     -17.139   9.879 -27.839  1.00 57.57           C
ATOM   1041  CD1 TRP   145     -17.325   8.518 -26.063  1.00 57.57           C
ATOM   1042  NE1 TRP   145     -17.885   7.881 -27.148  1.00 57.57           N
ATOM   1043  CE2 TRP   145     -17.781   8.711 -28.248  1.00 57.57           C
ATOM   1044  CE3 TRP   145     -16.895  10.902 -28.714  1.00 57.57           C
ATOM   1045  CZ2 TRP   145     -18.189   8.549 -29.542  1.00 57.57           C
ATOM   1046  CZ3 TRP   145     -17.306  10.735 -30.017  1.00 57.57           C
ATOM   1047  CH2 TRP   145     -17.941   9.580 -30.424  1.00 57.57           C
ATOM   1048  C   TRP   145     -16.253   9.759 -23.394  1.00 57.57           C
ATOM   1049  O   TRP   145     -17.127   8.944 -23.107  1.00 57.57           O
ATOM   1050  N   ALA   146     -14.970   9.590 -23.025  1.00 37.45           N
ATOM   1051  CA  ALA   146     -14.538   8.443 -22.276  1.00 37.45           C
ATOM   1052  CB  ALA   146     -13.012   8.400 -22.080  1.00 37.45           C
ATOM   1053  C   ALA   146     -15.154   8.455 -20.914  1.00 37.45           C
ATOM   1054  O   ALA   146     -15.498   7.404 -20.377  1.00 37.45           O
ATOM   1055  N   GLN   147     -15.266   9.642 -20.286  1.00109.49           N
ATOM   1056  CA  GLN   147     -15.786   9.658 -18.951  1.00109.49           C
ATOM   1057  CB  GLN   147     -15.539  10.959 -18.160  1.00109.49           C
ATOM   1058  CG  GLN   147     -16.220  12.221 -18.672  1.00109.49           C
ATOM   1059  CD  GLN   147     -15.840  13.312 -17.684  1.00109.49           C
ATOM   1060  OE1 GLN   147     -15.068  14.217 -17.994  1.00109.49           O
ATOM   1061  NE2 GLN   147     -16.411  13.232 -16.452  1.00109.49           N
ATOM   1062  C   GLN   147     -17.246   9.313 -18.913  1.00109.49           C
ATOM   1063  O   GLN   147     -17.688   8.623 -17.996  1.00109.49           O
ATOM   1064  N   ASP   148     -18.050   9.790 -19.886  1.00 67.29           N
ATOM   1065  CA  ASP   148     -19.452   9.476 -19.849  1.00 67.29           C
ATOM   1066  CB  ASP   148     -20.292  10.201 -20.918  1.00 67.29           C
ATOM   1067  CG  ASP   148     -20.550  11.625 -20.439  1.00 67.29           C
ATOM   1068  OD1 ASP   148     -20.253  11.909 -19.248  1.00 67.29           O
ATOM   1069  OD2 ASP   148     -21.053  12.445 -21.253  1.00 67.29           O
ATOM   1070  C   ASP   148     -19.655   8.001 -20.030  1.00 67.29           C
ATOM   1071  O   ASP   148     -20.442   7.385 -19.314  1.00 67.29           O
ATOM   1072  N   ALA   149     -18.930   7.385 -20.982  1.00 37.09           N
ATOM   1073  CA  ALA   149     -19.111   5.985 -21.243  1.00 37.09           C
ATOM   1074  CB  ALA   149     -18.211   5.474 -22.380  1.00 37.09           C
ATOM   1075  C   ALA   149     -18.765   5.213 -20.008  1.00 37.09           C
ATOM   1076  O   ALA   149     -19.503   4.322 -19.590  1.00 37.09           O
ATOM   1077  N   ALA   150     -17.649   5.577 -19.355  1.00 33.96           N
ATOM   1078  CA  ALA   150     -17.206   4.849 -18.202  1.00 33.96           C
ATOM   1079  CB  ALA   150     -15.910   5.420 -17.597  1.00 33.96           C
ATOM   1080  C   ALA   150     -18.272   4.933 -17.157  1.00 33.96           C
ATOM   1081  O   ALA   150     -18.508   3.969 -16.431  1.00 33.96           O
ATOM   1082  N   ALA   151     -18.927   6.104 -17.029  1.00 41.13           N
ATOM   1083  CA  ALA   151     -19.942   6.276 -16.028  1.00 41.13           C
ATOM   1084  CB  ALA   151     -20.476   7.719 -15.963  1.00 41.13           C
ATOM   1085  C   ALA   151     -21.109   5.376 -16.302  1.00 41.13           C
ATOM   1086  O   ALA   151     -21.605   4.706 -15.398  1.00 41.13           O
ATOM   1087  N   MET   152     -21.574   5.332 -17.566  1.00178.46           N
ATOM   1088  CA  MET   152     -22.730   4.556 -17.919  1.00178.46           C
ATOM   1089  CB  MET   152     -23.153   4.798 -19.375  1.00178.46           C
ATOM   1090  CG  MET   152     -24.651   4.610 -19.610  1.00178.46           C
ATOM   1091  SD  MET   152     -25.699   6.016 -19.114  1.00178.46           S
ATOM   1092  CE  MET   152     -25.370   6.002 -17.326  1.00178.46           C
ATOM   1093  C   MET   152     -22.442   3.090 -17.750  1.00178.46           C
ATOM   1094  O   MET   152     -23.273   2.344 -17.234  1.00178.46           O
ATOM   1095  N   PHE   153     -21.245   2.632 -18.173  1.00 65.35           N
ATOM   1096  CA  PHE   153     -20.929   1.234 -18.055  1.00 65.35           C
ATOM   1097  CB  PHE   153     -19.586   0.817 -18.683  1.00 65.35           C
ATOM   1098  CG  PHE   153     -19.803   0.641 -20.149  1.00 65.35           C
ATOM   1099  CD1 PHE   153     -20.487  -0.461 -20.607  1.00 65.35           C
ATOM   1100  CD2 PHE   153     -19.312   1.543 -21.064  1.00 65.35           C
ATOM   1101  CE1 PHE   153     -20.700  -0.657 -21.951  1.00 65.35           C
ATOM   1102  CE2 PHE   153     -19.522   1.351 -22.411  1.00 65.35           C
ATOM   1103  CZ  PHE   153     -20.214   0.250 -22.859  1.00 65.35           C
ATOM   1104  C   PHE   153     -20.906   0.855 -16.609  1.00 65.35           C
ATOM   1105  O   PHE   153     -21.403  -0.205 -16.235  1.00 65.35           O
ATOM   1106  N   GLY   154     -20.317   1.713 -15.758  1.00 24.84           N
ATOM   1107  CA  GLY   154     -20.238   1.437 -14.353  1.00 24.84           C
ATOM   1108  C   GLY   154     -21.623   1.402 -13.781  1.00 24.84           C
ATOM   1109  O   GLY   154     -21.904   0.629 -12.867  1.00 24.84           O
ATOM   1110  N   TYR   155     -22.514   2.284 -14.274  1.00 62.09           N
ATOM   1111  CA  TYR   155     -23.867   2.349 -13.793  1.00 62.09           C
ATOM   1112  CB  TYR   155     -24.623   3.544 -14.413  1.00 62.09           C
ATOM   1113  CG  TYR   155     -26.046   3.553 -13.965  1.00 62.09           C
ATOM   1114  CD1 TYR   155     -26.367   3.724 -12.638  1.00 62.09           C
ATOM   1115  CD2 TYR   155     -27.065   3.441 -14.885  1.00 62.09           C
ATOM   1116  CE1 TYR   155     -27.681   3.743 -12.233  1.00 62.09           C
ATOM   1117  CE2 TYR   155     -28.380   3.460 -14.486  1.00 62.09           C
ATOM   1118  CZ  TYR   155     -28.690   3.606 -13.156  1.00 62.09           C
ATOM   1119  OH  TYR   155     -30.040   3.625 -12.743  1.00 62.09           O
ATOM   1120  C   TYR   155     -24.577   1.069 -14.121  1.00 62.09           C
ATOM   1121  O   TYR   155     -25.249   0.484 -13.272  1.00 62.09           O
ATOM   1122  N   ALA   156     -24.417   0.572 -15.359  1.00 33.15           N
ATOM   1123  CA  ALA   156     -25.093  -0.630 -15.757  1.00 33.15           C
ATOM   1124  CB  ALA   156     -24.785  -1.029 -17.211  1.00 33.15           C
ATOM   1125  C   ALA   156     -24.635  -1.750 -14.882  1.00 33.15           C
ATOM   1126  O   ALA   156     -25.441  -2.565 -14.434  1.00 33.15           O
ATOM   1127  N   ALA   157     -23.324  -1.804 -14.590  1.00 34.61           N
ATOM   1128  CA  ALA   157     -22.799  -2.910 -13.844  1.00 34.61           C
ATOM   1129  CB  ALA   157     -21.279  -2.812 -13.629  1.00 34.61           C
ATOM   1130  C   ALA   157     -23.438  -2.979 -12.486  1.00 34.61           C
ATOM   1131  O   ALA   157     -23.876  -4.046 -12.059  1.00 34.61           O
ATOM   1132  N   ALA   158     -23.525  -1.837 -11.776  1.00 42.83           N
ATOM   1133  CA  ALA   158     -24.062  -1.785 -10.440  1.00 42.83           C
ATOM   1134  CB  ALA   158     -23.906  -0.399  -9.791  1.00 42.83           C
ATOM   1135  C   ALA   158     -25.526  -2.108 -10.438  1.00 42.83           C
ATOM   1136  O   ALA   158     -26.030  -2.743  -9.515  1.00 42.83           O
ATOM   1137  N   THR   159     -26.263  -1.654 -11.464  1.00 38.72           N
ATOM   1138  CA  THR   159     -27.680  -1.876 -11.512  1.00 38.72           C
ATOM   1139  CB  THR   159     -28.317  -1.257 -12.724  1.00 38.72           C
ATOM   1140  OG1 THR   159     -28.087   0.144 -12.737  1.00 38.72           O
ATOM   1141  CG2 THR   159     -29.827  -1.545 -12.702  1.00 38.72           C
ATOM   1142  C   THR   159     -27.921  -3.349 -11.569  1.00 38.72           C
ATOM   1143  O   THR   159     -28.909  -3.849 -11.034  1.00 38.72           O
ATOM   1144  N   ALA   160     -27.039  -4.095 -12.254  1.00 34.77           N
ATOM   1145  CA  ALA   160     -27.258  -5.507 -12.332  1.00 34.77           C
ATOM   1146  CB  ALA   160     -26.204  -6.227 -13.190  1.00 34.77           C
ATOM   1147  C   ALA   160     -27.198  -6.076 -10.955  1.00 34.77           C
ATOM   1148  O   ALA   160     -28.061  -6.860 -10.575  1.00 34.77           O
ATOM   1149  N   THR   161     -26.209  -5.681 -10.138  1.00106.73           N
ATOM   1150  CA  THR   161     -26.162  -6.283  -8.838  1.00106.73           C
ATOM   1151  CB  THR   161     -24.968  -5.877  -8.012  1.00106.73           C
ATOM   1152  OG1 THR   161     -24.867  -6.719  -6.873  1.00106.73           O
ATOM   1153  CG2 THR   161     -25.105  -4.415  -7.559  1.00106.73           C
ATOM   1154  C   THR   161     -27.409  -5.893  -8.096  1.00106.73           C
ATOM   1155  O   THR   161     -28.004  -6.699  -7.388  1.00106.73           O
ATOM   1156  N   ALA   162     -27.843  -4.628  -8.226  1.00 64.97           N
ATOM   1157  CA  ALA   162     -28.993  -4.178  -7.490  1.00 64.97           C
ATOM   1158  CB  ALA   162     -29.215  -2.658  -7.605  1.00 64.97           C
ATOM   1159  C   ALA   162     -30.285  -4.828  -7.913  1.00 64.97           C
ATOM   1160  O   ALA   162     -31.090  -5.164  -7.048  1.00 64.97           O
ATOM   1161  N   THR   163     -30.572  -4.911  -9.238  1.00145.73           N
ATOM   1162  CA  THR   163     -31.783  -5.504  -9.772  1.00145.73           C
ATOM   1163  CB  THR   163     -32.103  -5.003 -11.152  1.00145.73           C
ATOM   1164  OG1 THR   163     -31.084  -5.386 -12.064  1.00145.73           O
ATOM   1165  CG2 THR   163     -32.221  -3.469 -11.105  1.00145.73           C
ATOM   1166  C   THR   163     -31.722  -6.980  -9.846  1.00145.73           C
ATOM   1167  O   THR   163     -32.667  -7.685  -9.495  1.00145.73           O
ATOM   1168  N   ALA   164     -30.581  -7.487 -10.320  1.00 32.71           N
ATOM   1169  CA  ALA   164     -30.450  -8.892 -10.486  1.00 32.71           C
ATOM   1170  CB  ALA   164     -29.090  -9.347 -11.047  1.00 32.71           C
ATOM   1171  C   ALA   164     -30.593  -9.449  -9.129  1.00 32.71           C
ATOM   1172  O   ALA   164     -31.103 -10.553  -8.948  1.00 32.71           O
ATOM   1173  N   THR   165     -30.154  -8.693  -8.110  1.00108.57           N
ATOM   1174  CA  THR   165     -30.215  -9.385  -6.878  1.00108.57           C
ATOM   1175  CB  THR   165     -29.228  -8.910  -5.857  1.00108.57           C
ATOM   1176  OG1 THR   165     -27.903  -9.054  -6.347  1.00108.57           O
ATOM   1177  CG2 THR   165     -29.410  -9.763  -4.592  1.00108.57           C
ATOM   1178  C   THR   165     -31.579  -9.253  -6.261  1.00108.57           C
ATOM   1179  O   THR   165     -31.919  -8.210  -5.716  1.00108.57           O
ATOM   1180  N   LEU   166     -32.419 -10.310  -6.335  1.00156.06           N
ATOM   1181  CA  LEU   166     -33.698 -10.280  -5.667  1.00156.06           C
ATOM   1182  CB  LEU   166     -34.838  -9.710  -6.525  1.00156.06           C
ATOM   1183  CG  LEU   166     -36.182  -9.666  -5.778  1.00156.06           C
ATOM   1184  CD1 LEU   166     -36.125  -8.675  -4.602  1.00156.06           C
ATOM   1185  CD2 LEU   166     -37.348  -9.399  -6.742  1.00156.06           C
ATOM   1186  C   LEU   166     -34.041 -11.709  -5.370  1.00156.06           C
ATOM   1187  O   LEU   166     -33.877 -12.584  -6.218  1.00156.06           O
ATOM   1188  N   LEU   167     -34.523 -11.985  -4.142  1.00 93.69           N
ATOM   1189  CA  LEU   167     -34.867 -13.324  -3.747  1.00 93.69           C
ATOM   1190  CB  LEU   167     -35.037 -13.418  -2.214  1.00 93.69           C
ATOM   1191  CG  LEU   167     -35.096 -14.822  -1.577  1.00 93.69           C
ATOM   1192  CD1 LEU   167     -35.283 -14.704  -0.057  1.00 93.69           C
ATOM   1193  CD2 LEU   167     -36.144 -15.737  -2.218  1.00 93.69           C
ATOM   1194  C   LEU   167     -36.183 -13.631  -4.403  1.00 93.69           C
ATOM   1195  O   LEU   167     -37.027 -12.748  -4.534  1.00 93.69           O
ATOM   1196  N   PRO   168     -36.390 -14.849  -4.837  1.00 67.63           N
ATOM   1197  CA  PRO   168     -37.632 -15.178  -5.490  1.00 67.63           C
ATOM   1198  CD  PRO   168     -35.288 -15.664  -5.322  1.00 67.63           C
ATOM   1199  CB  PRO   168     -37.404 -16.529  -6.164  1.00 67.63           C
ATOM   1200  CG  PRO   168     -35.887 -16.546  -6.432  1.00 67.63           C
ATOM   1201  C   PRO   168     -38.779 -15.162  -4.521  1.00 67.63           C
ATOM   1202  O   PRO   168     -38.612 -15.622  -3.394  1.00 67.63           O
ATOM   1203  N   PHE   169     -39.957 -14.661  -4.944  1.00 54.32           N
ATOM   1204  CA  PHE   169     -41.114 -14.596  -4.090  1.00 54.32           C
ATOM   1205  CB  PHE   169     -42.031 -13.395  -4.385  1.00 54.32           C
ATOM   1206  CG  PHE   169     -41.350 -12.127  -4.011  1.00 54.32           C
ATOM   1207  CD1 PHE   169     -40.356 -11.601  -4.804  1.00 54.32           C
ATOM   1208  CD2 PHE   169     -41.721 -11.458  -2.868  1.00 54.32           C
ATOM   1209  CE1 PHE   169     -39.741 -10.423  -4.454  1.00 54.32           C
ATOM   1210  CE2 PHE   169     -41.109 -10.279  -2.515  1.00 54.32           C
ATOM   1211  CZ  PHE   169     -40.114  -9.761  -3.308  1.00 54.32           C
ATOM   1212  C   PHE   169     -41.957 -15.780  -4.421  1.00 54.32           C
ATOM   1213  O   PHE   169     -42.038 -16.186  -5.580  1.00 54.32           O
ATOM   1214  N   GLU   170     -42.586 -16.392  -3.399  1.00 99.32           N
ATOM   1215  CA  GLU   170     -43.476 -17.475  -3.690  1.00 99.32           C
ATOM   1216  CB  GLU   170     -42.822 -18.867  -3.716  1.00 99.32           C
ATOM   1217  CG  GLU   170     -42.294 -19.357  -2.367  1.00 99.32           C
ATOM   1218  CD  GLU   170     -42.082 -20.859  -2.505  1.00 99.32           C
ATOM   1219  OE1 GLU   170     -43.041 -21.542  -2.955  1.00 99.32           O
ATOM   1220  OE2 GLU   170     -40.966 -21.344  -2.176  1.00 99.32           O
ATOM   1221  C   GLU   170     -44.531 -17.512  -2.634  1.00 99.32           C
ATOM   1222  O   GLU   170     -44.375 -16.945  -1.554  1.00 99.32           O
ATOM   1223  N   GLU   171     -45.656 -18.177  -2.949  1.00 83.49           N
ATOM   1224  CA  GLU   171     -46.742 -18.319  -2.025  1.00 83.49           C
ATOM   1225  CB  GLU   171     -48.083 -18.596  -2.726  1.00 83.49           C
ATOM   1226  CG  GLU   171     -49.288 -18.650  -1.787  1.00 83.49           C
ATOM   1227  CD  GLU   171     -50.536 -18.727  -2.653  1.00 83.49           C
ATOM   1228  OE1 GLU   171     -50.742 -17.790  -3.470  1.00 83.49           O
ATOM   1229  OE2 GLU   171     -51.295 -19.722  -2.514  1.00 83.49           O
ATOM   1230  C   GLU   171     -46.410 -19.477  -1.134  1.00 83.49           C
ATOM   1231  O   GLU   171     -45.504 -20.255  -1.429  1.00 83.49           O
ATOM   1232  N   ALA   172     -47.102 -19.593   0.019  1.00 47.66           N
ATOM   1233  CA  ALA   172     -46.813 -20.668   0.928  1.00 47.66           C
ATOM   1234  CB  ALA   172     -47.389 -20.447   2.337  1.00 47.66           C
ATOM   1235  C   ALA   172     -47.380 -21.954   0.407  1.00 47.66           C
ATOM   1236  O   ALA   172     -48.516 -22.020  -0.060  1.00 47.66           O
ATOM   1237  N   PRO   173     -46.559 -22.973   0.452  1.00111.72           N
ATOM   1238  CA  PRO   173     -46.995 -24.293   0.067  1.00111.72           C
ATOM   1239  CD  PRO   173     -45.156 -22.758   0.137  1.00111.72           C
ATOM   1240  CB  PRO   173     -45.787 -24.968  -0.586  1.00111.72           C
ATOM   1241  CG  PRO   173     -44.578 -24.162  -0.085  1.00111.72           C
ATOM   1242  C   PRO   173     -47.462 -25.042   1.259  1.00111.72           C
ATOM   1243  O   PRO   173     -47.120 -24.655   2.371  1.00111.72           O
ATOM   1244  N   GLU   174     -48.219 -26.129   1.054  1.00142.38           N
ATOM   1245  CA  GLU   174     -48.597 -26.964   2.151  1.00142.38           C
ATOM   1246  CB  GLU   174     -49.578 -28.067   1.727  1.00142.38           C
ATOM   1247  CG  GLU   174     -48.997 -28.927   0.599  1.00142.38           C
ATOM   1248  CD  GLU   174     -50.034 -29.946   0.161  1.00142.38           C
ATOM   1249  OE1 GLU   174     -50.323 -30.881   0.956  1.00142.38           O
ATOM   1250  OE2 GLU   174     -50.550 -29.802  -0.979  1.00142.38           O
ATOM   1251  C   GLU   174     -47.331 -27.640   2.539  1.00142.38           C
ATOM   1252  O   GLU   174     -46.421 -27.781   1.723  1.00142.38           O
ATOM   1253  N   MET   175     -47.221 -28.066   3.807  1.00281.80           N
ATOM   1254  CA  MET   175     -45.994 -28.682   4.200  1.00281.80           C
ATOM   1255  CB  MET   175     -45.979 -29.106   5.680  1.00281.80           C
ATOM   1256  CG  MET   175     -46.209 -27.952   6.659  1.00281.80           C
ATOM   1257  SD  MET   175     -44.854 -26.748   6.767  1.00281.80           S
ATOM   1258  CE  MET   175     -43.840 -27.752   7.890  1.00281.80           C
ATOM   1259  C   MET   175     -45.875 -29.929   3.394  1.00281.80           C
ATOM   1260  O   MET   175     -46.819 -30.709   3.272  1.00281.80           O
ATOM   1261  N   THR   176     -44.695 -30.136   2.791  1.00280.24           N
ATOM   1262  CA  THR   176     -44.512 -31.336   2.043  1.00280.24           C
ATOM   1263  CB  THR   176     -44.541 -31.132   0.555  1.00280.24           C
ATOM   1264  OG1 THR   176     -43.493 -30.263   0.153  1.00280.24           O
ATOM   1265  CG2 THR   176     -45.908 -30.535   0.171  1.00280.24           C
ATOM   1266  C   THR   176     -43.176 -31.864   2.426  1.00280.24           C
ATOM   1267  O   THR   176     -42.357 -31.154   3.008  1.00280.24           O
ATOM   1268  N   SER   177     -42.931 -33.148   2.121  1.00168.75           N
ATOM   1269  CA  SER   177     -41.675 -33.732   2.467  1.00168.75           C
ATOM   1270  CB  SER   177     -41.671 -35.269   2.449  1.00168.75           C
ATOM   1271  OG  SER   177     -42.532 -35.767   3.463  1.00168.75           O
ATOM   1272  C   SER   177     -40.685 -33.251   1.467  1.00168.75           C
ATOM   1273  O   SER   177     -40.977 -32.367   0.663  1.00168.75           O
ATOM   1274  N   ALA   178     -39.464 -33.814   1.513  1.00188.49           N
ATOM   1275  CA  ALA   178     -38.452 -33.373   0.607  1.00188.49           C
ATOM   1276  CB  ALA   178     -37.129 -34.149   0.733  1.00188.49           C
ATOM   1277  C   ALA   178     -38.975 -33.583  -0.770  1.00188.49           C
ATOM   1278  O   ALA   178     -39.763 -34.494  -1.020  1.00188.49           O
ATOM   1279  N   GLY   179     -38.565 -32.699  -1.695  1.00 32.06           N
ATOM   1280  CA  GLY   179     -39.015 -32.797  -3.047  1.00 32.06           C
ATOM   1281  C   GLY   179     -39.486 -31.404  -3.439  1.00 32.06           C
ATOM   1282  O   GLY   179     -38.642 -30.620  -3.950  1.00 32.06           O
ATOM   1283  OXT GLY   179     -40.691 -31.103  -3.229  1.00 32.06           O
END 
