# Supplementary material for: Predicted Structural Variability of Mycobacterium tuberculosis PPE18 Protein With Immunological Implications Among Clinical Strains
Source: Front Microbiol. 2021 Jan 8;11:595312. doi: 10.3389/fmicb.2020.595312 (PMC7819968; doi:10.3389/fmicb.2020.595312)
Supplement: Supplementary file 3 [file Data_Sheet_2.ZIP]

Archive with 30 entries (29 files):
- domain 2 RaptorX pdbs/
- domain 2 RaptorX pdbs/3djlA-387585_2_Ref.pdb
- domain 2 RaptorX pdbs/3djlA-387591_2_Var1.pdb
- domain 2 RaptorX pdbs/3djlA-387592_2_Var3.pdb
- domain 2 RaptorX pdbs/3djlA-387595_2_Var2.pdb
- domain 2 RaptorX pdbs/3djlA-387596_2_Var6.pdb
- domain 2 RaptorX pdbs/3djlA-387596_2_Var9.pdb
- domain 2 RaptorX pdbs/3djlA-387599_2_Var20.pdb
- domain 2 RaptorX pdbs/3djlA-387601_2_Var13.pdb
- domain 2 RaptorX pdbs/3djlA-387602_2_Var7.pdb
- domain 2 RaptorX pdbs/3djlA-387603_2_Var15.pdb
- domain 2 RaptorX pdbs/3djlA-389758_2_TK110.pdb
- domain 2 RaptorX pdbs/3djlA-389759_2_TK065.pdb
- domain 2 RaptorX pdbs/3djlA-389759_2_TK112.pdb
- domain 2 RaptorX pdbs/3djlA-389760_2_ZD073.pdb
- domain 2 RaptorX pdbs/3djlA-389761_2_ZD053.pdb
- domain 2 RaptorX pdbs/3dyjA-387589_2_Var14.pdb
- domain 2 RaptorX pdbs/3dyjA-389756_2_Var11.pdb
- domain 2 RaptorX pdbs/4f4cA-387590_2_Var17.pdb
- domain 2 RaptorX pdbs/4f4cA-387593_2_Var4.pdb
- domain 2 RaptorX pdbs/4f4cA-387594_2_Var8.pdb
- domain 2 RaptorX pdbs/4f4cA-387598_2_Var12.pdb
- domain 2 RaptorX pdbs/4f4cA-387600_2_Var21.pdb
- domain 2 RaptorX pdbs/4f4cA-387604_2_Var18.pdb
- domain 2 RaptorX pdbs/4f4cA-389763_2_TK039.pdb
- domain 2 RaptorX pdbs/4f4cA-389764_2_TK013.pdb
- domain 2 RaptorX pdbs/4f4cA-389765_2_TK016.pdb
- domain 2 RaptorX pdbs/4zw9A-387586_2_Var5.pdb
- domain 2 RaptorX pdbs/5gpjA-387588_2_Var10.pdb
- domain 2 RaptorX pdbs/5ic0A-387587_2_Var16.pdb
