# Supplementary material for: Predicted Structural Variability of Mycobacterium tuberculosis PPE18 Protein With Immunological Implications Among Clinical Strains
Source: Front Microbiol. 2021 Jan 8;11:595312. doi: 10.3389/fmicb.2020.595312 (PMC7819968; doi:10.3389/fmicb.2020.595312)
Supplement: Supplementary file 3 [file Data_Sheet_2.ZIP › domain 2 RaptorX pdbs/3djlA-387585_2_Ref.pdb]

REMARK   templates = 3djlA 
EXPDTA    THEORETICAL MODEL, MODELLER 9v8 2018/10/10 11:49:48
REMARK   6 MODELLER OBJECTIVE FUNCTION:       546.7936
REMARK   6 MODELLER BEST TEMPLATE % SEQ ID:  11.765
SEQRES   1    119  GLY LEU LEU GLU GLN ALA ALA ALA VAL GLU GLU ALA SER
SEQRES   2    119  ASP THR ALA ALA ALA ASN GLN LEU MET ASN ASN VAL PRO
SEQRES   3    119  GLN ALA LEU GLN GLN LEU ALA GLN PRO THR GLN GLY THR
SEQRES   4    119  THR PRO SER SER LYS LEU GLY GLY LEU TRP LYS THR VAL
SEQRES   5    119  SER PRO HIS ARG SER PRO ILE SER ASN MET VAL SER MET
SEQRES   6    119  ALA ASN ASN HIS MET SER MET THR ASN SER GLY VAL SER
SEQRES   7    119  MET THR ASN THR LEU SER SER MET LEU LYS GLY PHE ALA
SEQRES   8    119  PRO ALA ALA ALA ALA GLN ALA VAL GLN THR ALA ALA GLN
SEQRES   9    119  ASN GLY VAL ARG ALA MET SER SER LEU GLY SER SER LEU
SEQRES  10    119  GLY SER
ATOM      1  N   GLY   180     -62.634 -17.666 -32.678  1.00 10.65           N
ATOM      2  CA  GLY   180     -62.111 -16.328 -32.323  1.00 10.65           C
ATOM      3  C   GLY   180     -63.014 -15.667 -31.338  1.00 10.65           C
ATOM      4  O   GLY   180     -64.212 -15.940 -31.295  1.00 10.65           O
ATOM      5  N   LEU   181     -62.452 -14.771 -30.507  1.00130.99           N
ATOM      6  CA  LEU   181     -63.270 -14.089 -29.551  1.00130.99           C
ATOM      7  CB  LEU   181     -62.496 -13.088 -28.675  1.00130.99           C
ATOM      8  CG  LEU   181     -61.486 -13.739 -27.719  1.00130.99           C
ATOM      9  CD1 LEU   181     -60.843 -12.692 -26.794  1.00130.99           C
ATOM     10  CD2 LEU   181     -62.131 -14.899 -26.946  1.00130.99           C
ATOM     11  C   LEU   181     -64.254 -13.279 -30.325  1.00130.99           C
ATOM     12  O   LEU   181     -65.439 -13.231 -30.000  1.00130.99           O
ATOM     13  N   LEU   182     -63.760 -12.642 -31.401  1.00 78.29           N
ATOM     14  CA  LEU   182     -64.528 -11.751 -32.218  1.00 78.29           C
ATOM     15  CB  LEU   182     -63.706 -11.179 -33.387  1.00 78.29           C
ATOM     16  CG  LEU   182     -62.475 -10.353 -32.962  1.00 78.29           C
ATOM     17  CD1 LEU   182     -61.459 -11.197 -32.169  1.00 78.29           C
ATOM     18  CD2 LEU   182     -61.838  -9.657 -34.176  1.00 78.29           C
ATOM     19  C   LEU   182     -65.658 -12.502 -32.844  1.00 78.29           C
ATOM     20  O   LEU   182     -66.796 -12.036 -32.845  1.00 78.29           O
ATOM     21  N   GLU   183     -65.373 -13.701 -33.381  1.00 99.72           N
ATOM     22  CA  GLU   183     -66.393 -14.432 -34.070  1.00 99.72           C
ATOM     23  CB  GLU   183     -65.847 -15.711 -34.741  1.00 99.72           C
ATOM     24  CG  GLU   183     -65.213 -16.728 -33.791  1.00 99.72           C
ATOM     25  CD  GLU   183     -66.186 -17.881 -33.593  1.00 99.72           C
ATOM     26  OE1 GLU   183     -67.398 -17.610 -33.377  1.00 99.72           O
ATOM     27  OE2 GLU   183     -65.728 -19.052 -33.669  1.00 99.72           O
ATOM     28  C   GLU   183     -67.486 -14.768 -33.102  1.00 99.72           C
ATOM     29  O   GLU   183     -68.668 -14.659 -33.425  1.00 99.72           O
ATOM     30  N   GLN   184     -67.115 -15.167 -31.872  1.00114.90           N
ATOM     31  CA  GLN   184     -68.085 -15.522 -30.876  1.00114.90           C
ATOM     32  CB  GLN   184     -67.422 -16.032 -29.582  1.00114.90           C
ATOM     33  CG  GLN   184     -68.372 -16.162 -28.387  1.00114.90           C
ATOM     34  CD  GLN   184     -69.305 -17.346 -28.589  1.00114.90           C
ATOM     35  OE1 GLN   184     -70.478 -17.282 -28.225  1.00114.90           O
ATOM     36  NE2 GLN   184     -68.775 -18.461 -29.159  1.00114.90           N
ATOM     37  C   GLN   184     -68.905 -14.318 -30.527  1.00114.90           C
ATOM     38  O   GLN   184     -70.126 -14.403 -30.408  1.00114.90           O
ATOM     39  N   ALA   185     -68.254 -13.152 -30.362  1.00 26.44           N
ATOM     40  CA  ALA   185     -68.958 -11.959 -29.980  1.00 26.44           C
ATOM     41  CB  ALA   185     -68.023 -10.755 -29.763  1.00 26.44           C
ATOM     42  C   ALA   185     -69.924 -11.587 -31.061  1.00 26.44           C
ATOM     43  O   ALA   185     -71.053 -11.179 -30.797  1.00 26.44           O
ATOM     44  N   ALA   186     -69.501 -11.718 -32.327  1.00 24.53           N
ATOM     45  CA  ALA   186     -70.360 -11.328 -33.403  1.00 24.53           C
ATOM     46  CB  ALA   186     -69.704 -11.499 -34.784  1.00 24.53           C
ATOM     47  C   ALA   186     -71.581 -12.187 -33.377  1.00 24.53           C
ATOM     48  O   ALA   186     -72.694 -11.709 -33.591  1.00 24.53           O
ATOM     49  N   ALA   187     -71.405 -13.491 -33.103  1.00 29.79           N
ATOM     50  CA  ALA   187     -72.515 -14.398 -33.125  1.00 29.79           C
ATOM     51  CB  ALA   187     -72.092 -15.850 -32.844  1.00 29.79           C
ATOM     52  C   ALA   187     -73.519 -14.003 -32.082  1.00 29.79           C
ATOM     53  O   ALA   187     -74.722 -13.994 -32.342  1.00 29.79           O
ATOM     54  N   VAL   188     -73.047 -13.641 -30.874  1.00 96.52           N
ATOM     55  CA  VAL   188     -73.951 -13.334 -29.803  1.00 96.52           C
ATOM     56  CB  VAL   188     -73.277 -13.038 -28.489  1.00 96.52           C
ATOM     57  CG1 VAL   188     -72.398 -14.240 -28.106  1.00 96.52           C
ATOM     58  CG2 VAL   188     -72.546 -11.690 -28.564  1.00 96.52           C
ATOM     59  C   VAL   188     -74.747 -12.132 -30.185  1.00 96.52           C
ATOM     60  O   VAL   188     -75.937 -12.054 -29.883  1.00 96.52           O
ATOM     61  N   GLU   189     -74.114 -11.162 -30.872  1.00 65.86           N
ATOM     62  CA  GLU   189     -74.819  -9.961 -31.215  1.00 65.86           C
ATOM     63  CB  GLU   189     -73.977  -8.977 -32.047  1.00 65.86           C
ATOM     64  CG  GLU   189     -72.820  -8.329 -31.282  1.00 65.86           C
ATOM     65  CD  GLU   189     -73.383  -7.264 -30.348  1.00 65.86           C
ATOM     66  OE1 GLU   189     -74.620  -7.271 -30.107  1.00 65.86           O
ATOM     67  OE2 GLU   189     -72.577  -6.428 -29.860  1.00 65.86           O
ATOM     68  C   GLU   189     -75.989 -10.340 -32.065  1.00 65.86           C
ATOM     69  O   GLU   189     -77.102  -9.858 -31.860  1.00 65.86           O
ATOM     70  N   GLU   190     -75.765 -11.240 -33.039  1.00 89.48           N
ATOM     71  CA  GLU   190     -76.808 -11.646 -33.936  1.00 89.48           C
ATOM     72  CB  GLU   190     -76.313 -12.695 -34.943  1.00 89.48           C
ATOM     73  CG  GLU   190     -77.429 -13.301 -35.792  1.00 89.48           C
ATOM     74  CD  GLU   190     -76.890 -14.600 -36.367  1.00 89.48           C
ATOM     75  OE1 GLU   190     -75.642 -14.775 -36.363  1.00 89.48           O
ATOM     76  OE2 GLU   190     -77.722 -15.440 -36.801  1.00 89.48           O
ATOM     77  C   GLU   190     -77.899 -12.311 -33.157  1.00 89.48           C
ATOM     78  O   GLU   190     -79.079 -12.010 -33.329  1.00 89.48           O
ATOM     79  N   ALA   191     -77.526 -13.238 -32.260  1.00 33.06           N
ATOM     80  CA  ALA   191     -78.504 -13.980 -31.521  1.00 33.06           C
ATOM     81  CB  ALA   191     -77.877 -15.054 -30.614  1.00 33.06           C
ATOM     82  C   ALA   191     -79.283 -13.050 -30.649  1.00 33.06           C
ATOM     83  O   ALA   191     -80.500 -13.178 -30.524  1.00 33.06           O
ATOM     84  N   SER   192     -78.600 -12.080 -30.019  1.00 75.27           N
ATOM     85  CA  SER   192     -79.278 -11.205 -29.109  1.00 75.27           C
ATOM     86  CB  SER   192     -78.333 -10.195 -28.436  1.00 75.27           C
ATOM     87  OG  SER   192     -77.396 -10.871 -27.609  1.00 75.27           O
ATOM     88  C   SER   192     -80.325 -10.420 -29.832  1.00 75.27           C
ATOM     89  O   SER   192     -81.473 -10.363 -29.393  1.00 75.27           O
ATOM     90  N   ASP   193     -79.970  -9.806 -30.976  1.00101.03           N
ATOM     91  CA  ASP   193     -80.935  -8.972 -31.627  1.00101.03           C
ATOM     92  CB  ASP   193     -80.396  -8.159 -32.824  1.00101.03           C
ATOM     93  CG  ASP   193     -79.960  -9.073 -33.956  1.00101.03           C
ATOM     94  OD1 ASP   193     -78.802  -9.565 -33.914  1.00101.03           O
ATOM     95  OD2 ASP   193     -80.783  -9.276 -34.888  1.00101.03           O
ATOM     96  C   ASP   193     -82.087  -9.804 -32.086  1.00101.03           C
ATOM     97  O   ASP   193     -83.234  -9.368 -32.002  1.00101.03           O
ATOM     98  N   THR   194     -81.825 -11.034 -32.568  1.00103.91           N
ATOM     99  CA  THR   194     -82.895 -11.854 -33.061  1.00103.91           C
ATOM    100  CB  THR   194     -82.429 -13.170 -33.617  1.00103.91           C
ATOM    101  OG1 THR   194     -81.822 -13.955 -32.601  1.00103.91           O
ATOM    102  CG2 THR   194     -81.424 -12.891 -34.746  1.00103.91           C
ATOM    103  C   THR   194     -83.843 -12.148 -31.941  1.00103.91           C
ATOM    104  O   THR   194     -85.059 -12.113 -32.119  1.00103.91           O
ATOM    105  N   ALA   195     -83.304 -12.437 -30.744  1.00 29.55           N
ATOM    106  CA  ALA   195     -84.132 -12.787 -29.626  1.00 29.55           C
ATOM    107  CB  ALA   195     -83.314 -13.125 -28.368  1.00 29.55           C
ATOM    108  C   ALA   195     -85.029 -11.636 -29.290  1.00 29.55           C
ATOM    109  O   ALA   195     -86.212 -11.824 -29.008  1.00 29.55           O
ATOM    110  N   ALA   196     -84.488 -10.404 -29.321  1.00 28.56           N
ATOM    111  CA  ALA   196     -85.265  -9.249 -28.971  1.00 28.56           C
ATOM    112  CB  ALA   196     -84.454  -7.943 -29.037  1.00 28.56           C
ATOM    113  C   ALA   196     -86.394  -9.124 -29.942  1.00 28.56           C
ATOM    114  O   ALA   196     -87.523  -8.812 -29.563  1.00 28.56           O
ATOM    115  N   ALA   197     -86.112  -9.374 -31.232  1.00 34.72           N
ATOM    116  CA  ALA   197     -87.115  -9.260 -32.247  1.00 34.72           C
ATOM    117  CB  ALA   197     -86.578  -9.561 -33.656  1.00 34.72           C
ATOM    118  C   ALA   197     -88.193 -10.255 -31.956  1.00 34.72           C
ATOM    119  O   ALA   197     -89.377  -9.964 -32.124  1.00 34.72           O
ATOM    120  N   ASN   198     -87.806 -11.459 -31.496  1.00 47.09           N
ATOM    121  CA  ASN   198     -88.768 -12.496 -31.257  1.00 47.09           C
ATOM    122  CB  ASN   198     -88.144 -13.759 -30.637  1.00 47.09           C
ATOM    123  CG  ASN   198     -87.095 -14.327 -31.582  1.00 47.09           C
ATOM    124  OD1 ASN   198     -87.330 -14.504 -32.776  1.00 47.09           O
ATOM    125  ND2 ASN   198     -85.887 -14.616 -31.028  1.00 47.09           N
ATOM    126  C   ASN   198     -89.755 -12.015 -30.241  1.00 47.09           C
ATOM    127  O   ASN   198     -90.964 -12.125 -30.437  1.00 47.09           O
ATOM    128  N   GLN   199     -89.255 -11.447 -29.128  1.00134.51           N
ATOM    129  CA  GLN   199     -90.122 -11.055 -28.056  1.00134.51           C
ATOM    130  CB  GLN   199     -89.355 -10.519 -26.840  1.00134.51           C
ATOM    131  CG  GLN   199     -88.411 -11.567 -26.253  1.00134.51           C
ATOM    132  CD  GLN   199     -89.232 -12.822 -25.987  1.00134.51           C
ATOM    133  OE1 GLN   199     -89.750 -13.024 -24.891  1.00134.51           O
ATOM    134  NE2 GLN   199     -89.367 -13.690 -27.026  1.00134.51           N
ATOM    135  C   GLN   199     -91.044  -9.976 -28.520  1.00134.51           C
ATOM    136  O   GLN   199     -92.241  -9.998 -28.235  1.00134.51           O
ATOM    137  N   LEU   200     -90.510  -9.005 -29.277  1.00 46.45           N
ATOM    138  CA  LEU   200     -91.312  -7.906 -29.726  1.00 46.45           C
ATOM    139  CB  LEU   200     -90.492  -6.918 -30.569  1.00 46.45           C
ATOM    140  CG  LEU   200     -89.374  -6.229 -29.769  1.00 46.45           C
ATOM    141  CD1 LEU   200     -88.538  -5.307 -30.669  1.00 46.45           C
ATOM    142  CD2 LEU   200     -89.949  -5.499 -28.544  1.00 46.45           C
ATOM    143  C   LEU   200     -92.398  -8.458 -30.593  1.00 46.45           C
ATOM    144  O   LEU   200     -93.555  -8.046 -30.511  1.00 46.45           O
ATOM    145  N   MET   201     -92.036  -9.428 -31.449  1.00 88.12           N
ATOM    146  CA  MET   201     -92.969 -10.044 -32.345  1.00 88.12           C
ATOM    147  CB  MET   201     -92.295 -11.149 -33.185  1.00 88.12           C
ATOM    148  CG  MET   201     -91.401 -10.639 -34.317  1.00 88.12           C
ATOM    149  SD  MET   201     -90.605 -11.952 -35.296  1.00 88.12           S
ATOM    150  CE  MET   201     -92.132 -12.625 -36.014  1.00 88.12           C
ATOM    151  C   MET   201     -94.039 -10.732 -31.564  1.00 88.12           C
ATOM    152  O   MET   201     -95.220 -10.587 -31.854  1.00 88.12           O
ATOM    153  N   ASN   202     -93.664 -11.482 -30.518  1.00 78.02           N
ATOM    154  CA  ASN   202     -94.645 -12.271 -29.835  1.00 78.02           C
ATOM    155  CB  ASN   202     -94.013 -13.068 -28.683  1.00 78.02           C
ATOM    156  CG  ASN   202     -94.918 -14.242 -28.355  1.00 78.02           C
ATOM    157  OD1 ASN   202     -96.097 -14.085 -28.043  1.00 78.02           O
ATOM    158  ND2 ASN   202     -94.344 -15.472 -28.440  1.00 78.02           N
ATOM    159  C   ASN   202     -95.689 -11.368 -29.264  1.00 78.02           C
ATOM    160  O   ASN   202     -96.888 -11.616 -29.402  1.00 78.02           O
ATOM    161  N   ASN   203     -95.244 -10.275 -28.622  1.00 82.41           N
ATOM    162  CA  ASN   203     -96.138  -9.364 -27.970  1.00 82.41           C
ATOM    163  CB  ASN   203     -95.412  -8.408 -27.016  1.00 82.41           C
ATOM    164  CG  ASN   203     -95.017  -9.293 -25.839  1.00 82.41           C
ATOM    165  OD1 ASN   203     -94.126  -8.976 -25.054  1.00 82.41           O
ATOM    166  ND2 ASN   203     -95.705 -10.463 -25.727  1.00 82.41           N
ATOM    167  C   ASN   203     -96.993  -8.609 -28.947  1.00 82.41           C
ATOM    168  O   ASN   203     -98.134  -8.276 -28.630  1.00 82.41           O
ATOM    169  N   VAL   204     -96.467  -8.283 -30.146  1.00 83.08           N
ATOM    170  CA  VAL   204     -97.252  -7.559 -31.113  1.00 83.08           C
ATOM    171  CB  VAL   204     -96.426  -7.154 -32.295  1.00 83.08           C
ATOM    172  CG1 VAL   204     -97.337  -6.560 -33.371  1.00 83.08           C
ATOM    173  CG2 VAL   204     -95.365  -6.171 -31.789  1.00 83.08           C
ATOM    174  C   VAL   204     -98.450  -8.389 -31.514  1.00 83.08           C
ATOM    175  O   VAL   204     -99.577  -7.908 -31.426  1.00 83.08           O
ATOM    176  N   PRO   205     -98.280  -9.634 -31.916  1.00265.36           N
ATOM    177  CA  PRO   205     -99.426 -10.487 -32.033  1.00265.36           C
ATOM    178  CD  PRO   205     -97.560  -9.809 -33.153  1.00265.36           C
ATOM    179  CB  PRO   205     -98.988 -11.730 -32.810  1.00265.36           C
ATOM    180  CG  PRO   205     -97.655 -11.313 -33.453  1.00265.36           C
ATOM    181  C   PRO   205     -99.871 -10.761 -30.643  1.00265.36           C
ATOM    182  O   PRO   205     -99.264 -10.236 -29.728  1.00265.36           O
ATOM    183  N   GLN   206    -100.928 -11.541 -30.428  1.00318.02           N
ATOM    184  CA  GLN   206    -101.448 -11.672 -29.097  1.00318.02           C
ATOM    185  CB  GLN   206    -100.440 -11.871 -27.936  1.00318.02           C
ATOM    186  CG  GLN   206     -99.662 -13.185 -27.970  1.00318.02           C
ATOM    187  CD  GLN   206    -100.411 -14.199 -27.118  1.00318.02           C
ATOM    188  OE1 GLN   206    -100.995 -13.862 -26.089  1.00318.02           O
ATOM    189  NE2 GLN   206    -100.379 -15.486 -27.553  1.00318.02           N
ATOM    190  C   GLN   206    -102.200 -10.399 -28.883  1.00318.02           C
ATOM    191  O   GLN   206    -103.428 -10.402 -28.830  1.00318.02           O
ATOM    192  N   ALA   207    -101.480  -9.264 -28.759  1.00 72.06           N
ATOM    193  CA  ALA   207    -102.156  -8.012 -28.611  1.00 72.06           C
ATOM    194  CB  ALA   207    -101.194  -6.824 -28.439  1.00 72.06           C
ATOM    195  C   ALA   207    -102.945  -7.771 -29.860  1.00 72.06           C
ATOM    196  O   ALA   207    -104.125  -7.436 -29.820  1.00 72.06           O
ATOM    197  N   LEU   208    -102.309  -7.994 -31.019  1.00159.30           N
ATOM    198  CA  LEU   208    -102.904  -7.737 -32.299  1.00159.30           C
ATOM    199  CB  LEU   208    -101.889  -8.059 -33.407  1.00159.30           C
ATOM    200  CG  LEU   208    -102.443  -7.994 -34.835  1.00159.30           C
ATOM    201  CD1 LEU   208    -102.845  -6.568 -35.217  1.00159.30           C
ATOM    202  CD2 LEU   208    -101.457  -8.624 -35.828  1.00159.30           C
ATOM    203  C   LEU   208    -104.092  -8.611 -32.522  1.00159.30           C
ATOM    204  O   LEU   208    -105.146  -8.146 -32.960  1.00159.30           O
ATOM    205  N   GLN   209    -103.946  -9.914 -32.241  1.00 93.43           N
ATOM    206  CA  GLN   209    -105.024 -10.802 -32.549  1.00 93.43           C
ATOM    207  CB  GLN   209    -104.598 -12.274 -32.408  1.00 93.43           C
ATOM    208  CG  GLN   209    -105.690 -13.279 -32.772  1.00 93.43           C
ATOM    209  CD  GLN   209    -106.541 -13.515 -31.537  1.00 93.43           C
ATOM    210  OE1 GLN   209    -106.015 -13.841 -30.474  1.00 93.43           O
ATOM    211  NE2 GLN   209    -107.883 -13.341 -31.676  1.00 93.43           N
ATOM    212  C   GLN   209    -106.198 -10.529 -31.666  1.00 93.43           C
ATOM    213  O   GLN   209    -107.329 -10.416 -32.137  1.00 93.43           O
ATOM    214  N   GLN   210    -105.960 -10.413 -30.348  1.00112.23           N
ATOM    215  CA  GLN   210    -107.072 -10.228 -29.465  1.00112.23           C
ATOM    216  CB  GLN   210    -106.736 -10.523 -27.999  1.00112.23           C
ATOM    217  CG  GLN   210    -107.991 -10.570 -27.131  1.00112.23           C
ATOM    218  CD  GLN   210    -107.616 -11.215 -25.809  1.00112.23           C
ATOM    219  OE1 GLN   210    -108.039 -10.778 -24.740  1.00112.23           O
ATOM    220  NE2 GLN   210    -106.806 -12.304 -25.882  1.00112.23           N
ATOM    221  C   GLN   210    -107.637  -8.848 -29.559  1.00112.23           C
ATOM    222  O   GLN   210    -108.853  -8.672 -29.612  1.00112.23           O
ATOM    223  N   LEU   211    -106.763  -7.826 -29.616  1.00101.70           N
ATOM    224  CA  LEU   211    -107.244  -6.478 -29.583  1.00101.70           C
ATOM    225  CB  LEU   211    -106.153  -5.430 -29.289  1.00101.70           C
ATOM    226  CG  LEU   211    -105.679  -5.414 -27.820  1.00101.70           C
ATOM    227  CD1 LEU   211    -106.782  -4.874 -26.895  1.00101.70           C
ATOM    228  CD2 LEU   211    -105.144  -6.783 -27.367  1.00101.70           C
ATOM    229  C   LEU   211    -107.922  -6.127 -30.862  1.00101.70           C
ATOM    230  O   LEU   211    -107.582  -6.602 -31.945  1.00101.70           O
ATOM    231  N   ALA   212    -108.952  -5.277 -30.730  1.00 57.81           N
ATOM    232  CA  ALA   212    -109.710  -4.788 -31.836  1.00 57.81           C
ATOM    233  CB  ALA   212    -111.034  -5.535 -32.075  1.00 57.81           C
ATOM    234  C   ALA   212    -110.059  -3.405 -31.435  1.00 57.81           C
ATOM    235  O   ALA   212    -109.702  -2.967 -30.342  1.00 57.81           O
ATOM    236  N   GLN   213    -110.743  -2.664 -32.324  1.00106.76           N
ATOM    237  CA  GLN   213    -111.190  -1.358 -31.945  1.00106.76           C
ATOM    238  CB  GLN   213    -112.082  -0.691 -33.011  1.00106.76           C
ATOM    239  CG  GLN   213    -111.372  -0.472 -34.348  1.00106.76           C
ATOM    240  CD  GLN   213    -112.399   0.020 -35.356  1.00106.76           C
ATOM    241  OE1 GLN   213    -112.065   0.694 -36.329  1.00106.76           O
ATOM    242  NE2 GLN   213    -113.689  -0.340 -35.124  1.00106.76           N
ATOM    243  C   GLN   213    -112.047  -1.609 -30.741  1.00106.76           C
ATOM    244  O   GLN   213    -112.565  -2.718 -30.605  1.00106.76           O
ATOM    245  N   PRO   214    -112.208  -0.628 -29.878  1.00108.88           N
ATOM    246  CA  PRO   214    -112.874  -0.816 -28.606  1.00108.88           C
ATOM    247  CD  PRO   214    -112.338   0.742 -30.350  1.00108.88           C
ATOM    248  CB  PRO   214    -113.153   0.586 -28.073  1.00108.88           C
ATOM    249  CG  PRO   214    -113.293   1.425 -29.356  1.00108.88           C
ATOM    250  C   PRO   214    -114.132  -1.620 -28.684  1.00108.88           C
ATOM    251  O   PRO   214    -115.166  -1.102 -29.100  1.00108.88           O
ATOM    252  N   THR   215    -114.042  -2.896 -28.261  1.00318.58           N
ATOM    253  CA  THR   215    -115.164  -3.779 -28.294  1.00318.58           C
ATOM    254  CB  THR   215    -115.556  -4.151 -29.694  1.00318.58           C
ATOM    255  OG1 THR   215    -116.712  -4.975 -29.694  1.00318.58           O
ATOM    256  CG2 THR   215    -114.373  -4.886 -30.349  1.00318.58           C
ATOM    257  C   THR   215    -114.740  -5.043 -27.623  1.00318.58           C
ATOM    258  O   THR   215    -113.550  -5.334 -27.518  1.00318.58           O
ATOM    259  N   GLN   216    -115.717  -5.825 -27.131  1.00342.59           N
ATOM    260  CA  GLN   216    -115.397  -7.117 -26.602  1.00342.59           C
ATOM    261  CB  GLN   216    -115.394  -7.224 -25.062  1.00342.59           C
ATOM    262  CG  GLN   216    -116.765  -7.042 -24.409  1.00342.59           C
ATOM    263  CD  GLN   216    -117.096  -5.558 -24.411  1.00342.59           C
ATOM    264  OE1 GLN   216    -116.218  -4.710 -24.562  1.00342.59           O
ATOM    265  NE2 GLN   216    -118.403  -5.236 -24.221  1.00342.59           N
ATOM    266  C   GLN   216    -116.475  -8.015 -27.104  1.00342.59           C
ATOM    267  O   GLN   216    -117.621  -7.592 -27.236  1.00342.59           O
ATOM    268  N   GLY   217    -116.142  -9.278 -27.426  1.00111.18           N
ATOM    269  CA  GLY   217    -117.176 -10.145 -27.904  1.00111.18           C
ATOM    270  C   GLY   217    -116.549 -11.169 -28.788  1.00111.18           C
ATOM    271  O   GLY   217    -115.335 -11.181 -28.991  1.00111.18           O
ATOM    272  N   THR   218    -117.386 -12.068 -29.338  1.00115.52           N
ATOM    273  CA  THR   218    -116.888 -13.115 -30.175  1.00115.52           C
ATOM    274  CB  THR   218    -117.974 -14.033 -30.655  1.00115.52           C
ATOM    275  OG1 THR   218    -118.928 -13.312 -31.422  1.00115.52           O
ATOM    276  CG2 THR   218    -118.649 -14.675 -29.432  1.00115.52           C
ATOM    277  C   THR   218    -116.256 -12.503 -31.378  1.00115.52           C
ATOM    278  O   THR   218    -115.122 -12.829 -31.724  1.00115.52           O
ATOM    279  N   THR   219    -116.971 -11.579 -32.045  1.00129.33           N
ATOM    280  CA  THR   219    -116.392 -10.981 -33.208  1.00129.33           C
ATOM    281  CB  THR   219    -117.209 -11.189 -34.446  1.00129.33           C
ATOM    282  OG1 THR   219    -117.342 -12.578 -34.711  1.00129.33           O
ATOM    283  CG2 THR   219    -116.509 -10.491 -35.622  1.00129.33           C
ATOM    284  C   THR   219    -116.281  -9.512 -32.980  1.00129.33           C
ATOM    285  O   THR   219    -117.263  -8.771 -33.019  1.00129.33           O
ATOM    286  N   PRO   220    -115.075  -9.094 -32.734  1.00 85.41           N
ATOM    287  CA  PRO   220    -114.754  -7.715 -32.512  1.00 85.41           C
ATOM    288  CD  PRO   220    -113.896  -9.900 -33.002  1.00 85.41           C
ATOM    289  CB  PRO   220    -113.272  -7.711 -32.162  1.00 85.41           C
ATOM    290  CG  PRO   220    -112.727  -8.900 -32.978  1.00 85.41           C
ATOM    291  C   PRO   220    -114.959  -7.017 -33.813  1.00 85.41           C
ATOM    292  O   PRO   220    -114.848  -7.667 -34.852  1.00 85.41           O
ATOM    293  N   SER   221    -115.291  -5.715 -33.796  1.00159.22           N
ATOM    294  CA  SER   221    -115.345  -5.037 -35.053  1.00159.22           C
ATOM    295  CB  SER   221    -116.128  -3.712 -35.026  1.00159.22           C
ATOM    296  OG  SER   221    -117.500  -3.951 -34.749  1.00159.22           O
ATOM    297  C   SER   221    -113.926  -4.691 -35.355  1.00159.22           C
ATOM    298  O   SER   221    -113.188  -4.294 -34.455  1.00159.22           O
ATOM    299  N   SER   222    -113.509  -4.824 -36.628  1.00163.70           N
ATOM    300  CA  SER   222    -112.170  -4.479 -37.017  1.00163.70           C
ATOM    301  CB  SER   222    -111.933  -2.962 -37.085  1.00163.70           C
ATOM    302  OG  SER   222    -110.583  -2.702 -37.438  1.00163.70           O
ATOM    303  C   SER   222    -111.138  -5.060 -36.092  1.00163.70           C
ATOM    304  O   SER   222    -110.466  -4.324 -35.370  1.00163.70           O
ATOM    305  N   LYS   223    -110.998  -6.401 -36.075  1.00140.99           N
ATOM    306  CA  LYS   223    -109.978  -7.031 -35.283  1.00140.99           C
ATOM    307  CB  LYS   223    -110.025  -8.563 -35.396  1.00140.99           C
ATOM    308  CG  LYS   223    -110.279  -9.066 -36.820  1.00140.99           C
ATOM    309  CD  LYS   223    -110.313 -10.593 -36.911  1.00140.99           C
ATOM    310  CE  LYS   223    -110.787 -11.131 -38.262  1.00140.99           C
ATOM    311  NZ  LYS   223    -109.633 -11.280 -39.173  1.00140.99           N
ATOM    312  C   LYS   223    -108.682  -6.489 -35.781  1.00140.99           C
ATOM    313  O   LYS   223    -108.521  -6.264 -36.978  1.00140.99           O
ATOM    314  N   LEU   224    -107.732  -6.222 -34.860  1.00151.99           N
ATOM    315  CA  LEU   224    -106.546  -5.541 -35.286  1.00151.99           C
ATOM    316  CB  LEU   224    -105.566  -5.278 -34.131  1.00151.99           C
ATOM    317  CG  LEU   224    -104.541  -4.156 -34.405  1.00151.99           C
ATOM    318  CD1 LEU   224    -103.349  -4.247 -33.438  1.00151.99           C
ATOM    319  CD2 LEU   224    -104.169  -4.031 -35.891  1.00151.99           C
ATOM    320  C   LEU   224    -105.854  -6.415 -36.278  1.00151.99           C
ATOM    321  O   LEU   224    -105.578  -5.991 -37.400  1.00151.99           O
ATOM    322  N   GLY   225    -105.568  -7.682 -35.909  1.00228.89           N
ATOM    323  CA  GLY   225    -105.002  -8.550 -36.898  1.00228.89           C
ATOM    324  C   GLY   225    -106.071  -8.668 -37.934  1.00228.89           C
ATOM    325  O   GLY   225    -107.215  -8.304 -37.700  1.00228.89           O
ATOM    326  N   GLY   226    -105.776  -9.204 -39.118  1.00235.39           N
ATOM    327  CA  GLY   226    -106.857  -9.342 -40.054  1.00235.39           C
ATOM    328  C   GLY   226    -107.045  -8.034 -40.749  1.00235.39           C
ATOM    329  O   GLY   226    -107.816  -7.932 -41.703  1.00235.39           O
ATOM    330  N   LEU   227    -106.349  -6.981 -40.284  1.00181.11           N
ATOM    331  CA  LEU   227    -106.486  -5.728 -40.963  1.00181.11           C
ATOM    332  CB  LEU   227    -106.324  -4.508 -40.037  1.00181.11           C
ATOM    333  CG  LEU   227    -106.496  -3.166 -40.775  1.00181.11           C
ATOM    334  CD1 LEU   227    -107.922  -3.017 -41.329  1.00181.11           C
ATOM    335  CD2 LEU   227    -106.079  -1.971 -39.903  1.00181.11           C
ATOM    336  C   LEU   227    -105.391  -5.700 -41.983  1.00181.11           C
ATOM    337  O   LEU   227    -104.271  -6.131 -41.712  1.00181.11           O
ATOM    338  N   TRP   228    -105.695  -5.196 -43.194  1.00114.97           N
ATOM    339  CA  TRP   228    -104.728  -5.191 -44.251  1.00114.97           C
ATOM    340  CB  TRP   228    -105.288  -4.642 -45.572  1.00114.97           C
ATOM    341  CG  TRP   228    -104.249  -4.607 -46.664  1.00114.97           C
ATOM    342  CD2 TRP   228    -103.862  -5.742 -47.453  1.00114.97           C
ATOM    343  CD1 TRP   228    -103.474  -3.564 -47.081  1.00114.97           C
ATOM    344  NE1 TRP   228    -102.626  -3.978 -48.080  1.00114.97           N
ATOM    345  CE2 TRP   228    -102.855  -5.318 -48.318  1.00114.97           C
ATOM    346  CE3 TRP   228    -104.305  -7.036 -47.450  1.00114.97           C
ATOM    347  CZ2 TRP   228    -102.273  -6.184 -49.199  1.00114.97           C
ATOM    348  CZ3 TRP   228    -103.722  -7.905 -48.346  1.00114.97           C
ATOM    349  CH2 TRP   228    -102.725  -7.486 -49.203  1.00114.97           C
ATOM    350  C   TRP   228    -103.553  -4.340 -43.875  1.00114.97           C
ATOM    351  O   TRP   228    -102.406  -4.777 -43.947  1.00114.97           O
ATOM    352  N   LYS   229    -103.816  -3.102 -43.434  1.00111.15           N
ATOM    353  CA  LYS   229    -102.760  -2.176 -43.152  1.00111.15           C
ATOM    354  CB  LYS   229    -103.281  -0.765 -42.818  1.00111.15           C
ATOM    355  CG  LYS   229    -103.838  -0.023 -44.037  1.00111.15           C
ATOM    356  CD  LYS   229    -104.681   1.211 -43.702  1.00111.15           C
ATOM    357  CE  LYS   229    -106.176   0.917 -43.548  1.00111.15           C
ATOM    358  NZ  LYS   229    -106.924   2.178 -43.344  1.00111.15           N
ATOM    359  C   LYS   229    -101.931  -2.639 -41.998  1.00111.15           C
ATOM    360  O   LYS   229    -100.709  -2.494 -42.013  1.00111.15           O
ATOM    361  N   THR   230    -102.560  -3.263 -40.988  1.00278.21           N
ATOM    362  CA  THR   230    -101.854  -3.529 -39.769  1.00278.21           C
ATOM    363  CB  THR   230    -102.716  -4.131 -38.698  1.00278.21           C
ATOM    364  OG1 THR   230    -101.938  -4.357 -37.532  1.00278.21           O
ATOM    365  CG2 THR   230    -103.369  -5.427 -39.213  1.00278.21           C
ATOM    366  C   THR   230    -100.637  -4.368 -39.995  1.00278.21           C
ATOM    367  O   THR   230    -100.603  -5.253 -40.849  1.00278.21           O
ATOM    368  N   VAL   231     -99.568  -4.033 -39.236  1.00127.71           N
ATOM    369  CA  VAL   231     -98.292  -4.685 -39.338  1.00127.71           C
ATOM    370  CB  VAL   231     -97.193  -3.735 -39.714  1.00127.71           C
ATOM    371  CG1 VAL   231     -97.548  -3.108 -41.071  1.00127.71           C
ATOM    372  CG2 VAL   231     -97.028  -2.702 -38.586  1.00127.71           C
ATOM    373  C   VAL   231     -97.942  -5.236 -37.987  1.00127.71           C
ATOM    374  O   VAL   231     -98.195  -4.594 -36.970  1.00127.71           O
ATOM    375  N   SER   232     -97.338  -6.446 -37.958  1.00209.76           N
ATOM    376  CA  SER   232     -97.003  -7.135 -36.737  1.00209.76           C
ATOM    377  CB  SER   232     -98.233  -7.644 -35.955  1.00209.76           C
ATOM    378  OG  SER   232     -99.071  -6.566 -35.566  1.00209.76           O
ATOM    379  C   SER   232     -96.298  -8.381 -37.167  1.00209.76           C
ATOM    380  O   SER   232     -95.547  -8.393 -38.139  1.00209.76           O
ATOM    381  N   PRO   233     -96.301  -9.328 -36.279  1.00221.85           N
ATOM    382  CA  PRO   233     -96.076 -10.677 -36.749  1.00221.85           C
ATOM    383  CD  PRO   233     -95.391  -9.018 -35.187  1.00221.85           C
ATOM    384  CB  PRO   233     -95.221 -11.379 -35.705  1.00221.85           C
ATOM    385  CG  PRO   233     -94.452 -10.219 -35.064  1.00221.85           C
ATOM    386  C   PRO   233     -97.411 -11.354 -37.003  1.00221.85           C
ATOM    387  O   PRO   233     -98.324 -11.132 -36.208  1.00221.85           O
ATOM    388  N   HIS   234     -97.522 -12.257 -38.013  1.00284.62           N
ATOM    389  CA  HIS   234     -98.718 -13.001 -38.383  1.00284.62           C
ATOM    390  ND1 HIS   234     -97.110 -14.714 -36.233  1.00284.62           N
ATOM    391  CG  HIS   234     -98.388 -14.906 -36.708  1.00284.62           C
ATOM    392  CB  HIS   234     -99.280 -13.807 -37.198  1.00284.62           C
ATOM    393  NE2 HIS   234     -97.532 -16.891 -36.061  1.00284.62           N
ATOM    394  CD2 HIS   234     -98.629 -16.241 -36.596  1.00284.62           C
ATOM    395  CE1 HIS   234     -96.645 -15.934 -35.860  1.00284.62           C
ATOM    396  C   HIS   234     -99.922 -12.260 -38.968  1.00284.62           C
ATOM    397  O   HIS   234    -101.035 -12.442 -38.475  1.00284.62           O
ATOM    398  N   ARG   235     -99.763 -11.418 -40.024  1.00377.17           N
ATOM    399  CA  ARG   235    -100.889 -10.867 -40.765  1.00377.17           C
ATOM    400  CB  ARG   235    -101.822  -9.889 -40.029  1.00377.17           C
ATOM    401  CG  ARG   235    -103.263  -9.968 -40.575  1.00377.17           C
ATOM    402  CD  ARG   235    -103.340 -10.145 -42.095  1.00377.17           C
ATOM    403  NE  ARG   235    -104.730 -10.484 -42.499  1.00377.17           N
ATOM    404  CZ  ARG   235    -104.980 -10.733 -43.819  1.00377.17           C
ATOM    405  NH1 ARG   235    -103.977 -10.626 -44.740  1.00377.17           N
ATOM    406  NH2 ARG   235    -106.233 -11.082 -44.229  1.00377.17           N
ATOM    407  C   ARG   235    -100.341 -10.226 -42.025  1.00377.17           C
ATOM    408  O   ARG   235     -99.549 -10.842 -42.733  1.00377.17           O
ATOM    409  N   SER   236    -100.796  -9.013 -42.417  1.00160.16           N
ATOM    410  CA  SER   236    -100.306  -8.464 -43.657  1.00160.16           C
ATOM    411  CB  SER   236    -101.216  -7.328 -44.177  1.00160.16           C
ATOM    412  OG  SER   236    -100.704  -6.817 -45.398  1.00160.16           O
ATOM    413  C   SER   236     -98.828  -8.110 -43.568  1.00160.16           C
ATOM    414  O   SER   236     -98.034  -8.964 -43.963  1.00160.16           O
ATOM    415  N   PRO   237     -98.330  -6.968 -43.085  1.00190.93           N
ATOM    416  CA  PRO   237     -96.896  -6.879 -42.939  1.00190.93           C
ATOM    417  CD  PRO   237     -98.869  -5.653 -43.419  1.00190.93           C
ATOM    418  CB  PRO   237     -96.537  -5.401 -42.841  1.00190.93           C
ATOM    419  CG  PRO   237     -97.664  -4.724 -43.628  1.00190.93           C
ATOM    420  C   PRO   237     -96.565  -7.662 -41.738  1.00190.93           C
ATOM    421  O   PRO   237     -95.397  -7.929 -41.457  1.00190.93           O
ATOM    422  N   ILE   238     -97.631  -8.004 -41.019  1.00126.06           N
ATOM    423  CA  ILE   238     -97.619  -8.726 -39.812  1.00126.06           C
ATOM    424  CB  ILE   238     -99.073  -8.771 -39.418  1.00126.06           C
ATOM    425  CG2 ILE   238     -99.313  -9.415 -38.068  1.00126.06           C
ATOM    426  CG1 ILE   238     -99.591  -7.335 -39.394  1.00126.06           C
ATOM    427  CD1 ILE   238    -101.063  -7.237 -39.015  1.00126.06           C
ATOM    428  C   ILE   238     -96.980 -10.054 -40.139  1.00126.06           C
ATOM    429  O   ILE   238     -96.014 -10.477 -39.507  1.00126.06           O
ATOM    430  N   SER   239     -97.441 -10.724 -41.207  1.00 88.33           N
ATOM    431  CA  SER   239     -96.854 -11.989 -41.559  1.00 88.33           C
ATOM    432  CB  SER   239     -97.646 -12.799 -42.600  1.00 88.33           C
ATOM    433  OG  SER   239     -96.988 -14.029 -42.868  1.00 88.33           O
ATOM    434  C   SER   239     -95.498 -11.751 -42.142  1.00 88.33           C
ATOM    435  O   SER   239     -94.637 -12.628 -42.127  1.00 88.33           O
ATOM    436  N   ASN   240     -95.259 -10.553 -42.697  1.00 83.32           N
ATOM    437  CA  ASN   240     -93.973 -10.344 -43.290  1.00 83.32           C
ATOM    438  CB  ASN   240     -93.833  -8.954 -43.930  1.00 83.32           C
ATOM    439  CG  ASN   240     -92.454  -8.853 -44.561  1.00 83.32           C
ATOM    440  OD1 ASN   240     -92.018  -9.743 -45.291  1.00 83.32           O
ATOM    441  ND2 ASN   240     -91.745  -7.730 -44.270  1.00 83.32           N
ATOM    442  C   ASN   240     -92.944 -10.469 -42.214  1.00 83.32           C
ATOM    443  O   ASN   240     -91.927 -11.138 -42.395  1.00 83.32           O
ATOM    444  N   MET   241     -93.216  -9.865 -41.041  1.00 45.32           N
ATOM    445  CA  MET   241     -92.267  -9.879 -39.967  1.00 45.32           C
ATOM    446  CB  MET   241     -92.707  -9.077 -38.729  1.00 45.32           C
ATOM    447  CG  MET   241     -92.691  -7.562 -38.939  1.00 45.32           C
ATOM    448  SD  MET   241     -93.168  -6.601 -37.472  1.00 45.32           S
ATOM    449  CE  MET   241     -91.676  -7.026 -36.528  1.00 45.32           C
ATOM    450  C   MET   241     -92.024 -11.289 -39.534  1.00 45.32           C
ATOM    451  O   MET   241     -90.892 -11.659 -39.226  1.00 45.32           O
ATOM    452  N   VAL   242     -93.073 -12.130 -39.493  1.00110.04           N
ATOM    453  CA  VAL   242     -92.836 -13.473 -39.047  1.00110.04           C
ATOM    454  CB  VAL   242     -94.068 -14.331 -38.916  1.00110.04           C
ATOM    455  CG1 VAL   242     -95.048 -13.644 -37.950  1.00110.04           C
ATOM    456  CG2 VAL   242     -94.630 -14.661 -40.305  1.00110.04           C
ATOM    457  C   VAL   242     -91.907 -14.130 -40.021  1.00110.04           C
ATOM    458  O   VAL   242     -91.045 -14.916 -39.631  1.00110.04           O
ATOM    459  N   SER   243     -92.049 -13.812 -41.324  1.00 81.99           N
ATOM    460  CA  SER   243     -91.238 -14.432 -42.337  1.00 81.99           C
ATOM    461  CB  SER   243     -91.511 -13.892 -43.752  1.00 81.99           C
ATOM    462  OG  SER   243     -92.828 -14.229 -44.159  1.00 81.99           O
ATOM    463  C   SER   243     -89.797 -14.154 -42.050  1.00 81.99           C
ATOM    464  O   SER   243     -88.959 -15.047 -42.162  1.00 81.99           O
ATOM    465  N   MET   244     -89.465 -12.911 -41.653  1.00107.91           N
ATOM    466  CA  MET   244     -88.086 -12.605 -41.410  1.00107.91           C
ATOM    467  CB  MET   244     -87.823 -11.144 -40.999  1.00107.91           C
ATOM    468  CG  MET   244     -87.818 -10.151 -42.162  1.00107.91           C
ATOM    469  SD  MET   244     -89.441  -9.815 -42.895  1.00107.91           S
ATOM    470  CE  MET   244     -88.818  -8.644 -44.133  1.00107.91           C
ATOM    471  C   MET   244     -87.583 -13.458 -40.291  1.00107.91           C
ATOM    472  O   MET   244     -86.468 -13.975 -40.353  1.00107.91           O
ATOM    473  N   ALA   245     -88.401 -13.641 -39.240  1.00 39.97           N
ATOM    474  CA  ALA   245     -87.986 -14.386 -38.084  1.00 39.97           C
ATOM    475  CB  ALA   245     -89.053 -14.417 -36.975  1.00 39.97           C
ATOM    476  C   ALA   245     -87.692 -15.806 -38.459  1.00 39.97           C
ATOM    477  O   ALA   245     -86.731 -16.394 -37.966  1.00 39.97           O
ATOM    478  N   ASN   246     -88.508 -16.400 -39.349  1.00 48.40           N
ATOM    479  CA  ASN   246     -88.305 -17.778 -39.696  1.00 48.40           C
ATOM    480  CB  ASN   246     -89.320 -18.289 -40.735  1.00 48.40           C
ATOM    481  CG  ASN   246     -90.687 -18.342 -40.067  1.00 48.40           C
ATOM    482  OD1 ASN   246     -91.621 -17.667 -40.495  1.00 48.40           O
ATOM    483  ND2 ASN   246     -90.809 -19.166 -38.991  1.00 48.40           N
ATOM    484  C   ASN   246     -86.939 -17.928 -40.291  1.00 48.40           C
ATOM    485  O   ASN   246     -86.208 -18.860 -39.959  1.00 48.40           O
ATOM    486  N   ASN   247     -86.553 -16.997 -41.181  1.00 70.22           N
ATOM    487  CA  ASN   247     -85.285 -17.074 -41.851  1.00 70.22           C
ATOM    488  CB  ASN   247     -85.090 -15.941 -42.873  1.00 70.22           C
ATOM    489  CG  ASN   247     -83.885 -16.267 -43.743  1.00 70.22           C
ATOM    490  OD1 ASN   247     -83.207 -17.274 -43.540  1.00 70.22           O
ATOM    491  ND2 ASN   247     -83.611 -15.390 -44.746  1.00 70.22           N
ATOM    492  C   ASN   247     -84.180 -16.948 -40.849  1.00 70.22           C
ATOM    493  O   ASN   247     -83.194 -17.682 -40.904  1.00 70.22           O
ATOM    494  N   HIS   248     -84.326 -16.012 -39.892  1.00 57.80           N
ATOM    495  CA  HIS   248     -83.301 -15.758 -38.920  1.00 57.80           C
ATOM    496  ND1 HIS   248     -82.641 -12.374 -37.762  1.00 57.80           N
ATOM    497  CG  HIS   248     -83.503 -13.264 -38.363  1.00 57.80           C
ATOM    498  CB  HIS   248     -83.693 -14.677 -37.898  1.00 57.80           C
ATOM    499  NE2 HIS   248     -83.601 -11.289 -39.448  1.00 57.80           N
ATOM    500  CD2 HIS   248     -84.080 -12.586 -39.392  1.00 57.80           C
ATOM    501  CE1 HIS   248     -82.740 -11.208 -38.450  1.00 57.80           C
ATOM    502  C   HIS   248     -83.058 -16.990 -38.117  1.00 57.80           C
ATOM    503  O   HIS   248     -81.913 -17.350 -37.851  1.00 57.80           O
ATOM    504  N   MET   249     -84.141 -17.670 -37.707  1.00118.66           N
ATOM    505  CA  MET   249     -83.994 -18.817 -36.861  1.00118.66           C
ATOM    506  CB  MET   249     -85.338 -19.496 -36.537  1.00118.66           C
ATOM    507  CG  MET   249     -85.211 -20.680 -35.573  1.00118.66           C
ATOM    508  SD  MET   249     -86.619 -21.833 -35.576  1.00118.66           S
ATOM    509  CE  MET   249     -87.882 -20.593 -35.174  1.00118.66           C
ATOM    510  C   MET   249     -83.194 -19.853 -37.578  1.00118.66           C
ATOM    511  O   MET   249     -82.251 -20.415 -37.024  1.00118.66           O
ATOM    512  N   SER   250     -83.536 -20.107 -38.853  1.00 71.64           N
ATOM    513  CA  SER   250     -82.903 -21.165 -39.582  1.00 71.64           C
ATOM    514  CB  SER   250     -83.470 -21.314 -41.004  1.00 71.64           C
ATOM    515  OG  SER   250     -82.816 -22.375 -41.684  1.00 71.64           O
ATOM    516  C   SER   250     -81.437 -20.889 -39.711  1.00 71.64           C
ATOM    517  O   SER   250     -80.608 -21.764 -39.462  1.00 71.64           O
ATOM    518  N   MET   251     -81.078 -19.656 -40.108  1.00 81.93           N
ATOM    519  CA  MET   251     -79.701 -19.320 -40.336  1.00 81.93           C
ATOM    520  CB  MET   251     -79.530 -17.905 -40.913  1.00 81.93           C
ATOM    521  CG  MET   251     -78.098 -17.571 -41.333  1.00 81.93           C
ATOM    522  SD  MET   251     -77.942 -15.984 -42.206  1.00 81.93           S
ATOM    523  CE  MET   251     -78.794 -16.555 -43.704  1.00 81.93           C
ATOM    524  C   MET   251     -78.912 -19.382 -39.062  1.00 81.93           C
ATOM    525  O   MET   251     -77.818 -19.945 -39.033  1.00 81.93           O
ATOM    526  N   THR   252     -79.461 -18.833 -37.963  1.00 42.79           N
ATOM    527  CA  THR   252     -78.734 -18.749 -36.726  1.00 42.79           C
ATOM    528  CB  THR   252     -79.522 -18.073 -35.640  1.00 42.79           C
ATOM    529  OG1 THR   252     -79.838 -16.742 -36.020  1.00 42.79           O
ATOM    530  CG2 THR   252     -78.697 -18.086 -34.341  1.00 42.79           C
ATOM    531  C   THR   252     -78.388 -20.110 -36.219  1.00 42.79           C
ATOM    532  O   THR   252     -77.247 -20.350 -35.823  1.00 42.79           O
ATOM    533  N   ASN   253     -79.358 -21.043 -36.215  1.00 95.53           N
ATOM    534  CA  ASN   253     -79.081 -22.331 -35.649  1.00 95.53           C
ATOM    535  CB  ASN   253     -80.309 -23.258 -35.530  1.00 95.53           C
ATOM    536  CG  ASN   253     -80.780 -23.693 -36.907  1.00 95.53           C
ATOM    537  OD1 ASN   253     -80.253 -24.648 -37.477  1.00 95.53           O
ATOM    538  ND2 ASN   253     -81.822 -23.006 -37.443  1.00 95.53           N
ATOM    539  C   ASN   253     -78.056 -23.024 -36.480  1.00 95.53           C
ATOM    540  O   ASN   253     -77.148 -23.662 -35.950  1.00 95.53           O
ATOM    541  N   SER   254     -78.166 -22.907 -37.815  1.00 63.92           N
ATOM    542  CA  SER   254     -77.234 -23.588 -38.660  1.00 63.92           C
ATOM    543  CB  SER   254     -77.508 -23.349 -40.154  1.00 63.92           C
ATOM    544  OG  SER   254     -76.551 -24.038 -40.946  1.00 63.92           O
ATOM    545  C   SER   254     -75.875 -23.065 -38.339  1.00 63.92           C
ATOM    546  O   SER   254     -74.912 -23.826 -38.255  1.00 63.92           O
ATOM    547  N   GLY   255     -75.772 -21.743 -38.121  1.00 20.48           N
ATOM    548  CA  GLY   255     -74.506 -21.145 -37.821  1.00 20.48           C
ATOM    549  C   GLY   255     -73.991 -21.707 -36.533  1.00 20.48           C
ATOM    550  O   GLY   255     -72.800 -21.982 -36.402  1.00 20.48           O
ATOM    551  N   VAL   256     -74.875 -21.885 -35.533  1.00 32.16           N
ATOM    552  CA  VAL   256     -74.429 -22.390 -34.266  1.00 32.16           C
ATOM    553  CB  VAL   256     -75.501 -22.434 -33.219  1.00 32.16           C
ATOM    554  CG1 VAL   256     -74.920 -23.109 -31.964  1.00 32.16           C
ATOM    555  CG2 VAL   256     -75.994 -21.000 -32.968  1.00 32.16           C
ATOM    556  C   VAL   256     -73.906 -23.781 -34.444  1.00 32.16           C
ATOM    557  O   VAL   256     -72.898 -24.148 -33.844  1.00 32.16           O
ATOM    558  N   SER   257     -74.579 -24.596 -35.278  1.00 60.05           N
ATOM    559  CA  SER   257     -74.138 -25.944 -35.489  1.00 60.05           C
ATOM    560  CB  SER   257     -75.020 -26.712 -36.492  1.00 60.05           C
ATOM    561  OG  SER   257     -74.485 -28.007 -36.722  1.00 60.05           O
ATOM    562  C   SER   257     -72.769 -25.881 -36.077  1.00 60.05           C
ATOM    563  O   SER   257     -71.897 -26.685 -35.752  1.00 60.05           O
ATOM    564  N   MET   258     -72.550 -24.884 -36.949  1.00104.68           N
ATOM    565  CA  MET   258     -71.311 -24.728 -37.646  1.00104.68           C
ATOM    566  CB  MET   258     -71.301 -23.498 -38.569  1.00104.68           C
ATOM    567  CG  MET   258     -72.382 -23.503 -39.652  1.00104.68           C
ATOM    568  SD  MET   258     -72.404 -21.991 -40.664  1.00104.68           S
ATOM    569  CE  MET   258     -74.012 -22.295 -41.453  1.00104.68           C
ATOM    570  C   MET   258     -70.229 -24.481 -36.651  1.00104.68           C
ATOM    571  O   MET   258     -69.135 -25.030 -36.780  1.00104.68           O
ATOM    572  N   THR   259     -70.519 -23.675 -35.608  1.00102.93           N
ATOM    573  CA  THR   259     -69.475 -23.269 -34.713  1.00102.93           C
ATOM    574  CB  THR   259     -69.907 -22.346 -33.602  1.00102.93           C
ATOM    575  OG1 THR   259     -68.760 -21.769 -32.994  1.00102.93           O
ATOM    576  CG2 THR   259     -70.712 -23.119 -32.545  1.00102.93           C
ATOM    577  C   THR   259     -68.853 -24.476 -34.112  1.00102.93           C
ATOM    578  O   THR   259     -67.631 -24.560 -34.001  1.00102.93           O
ATOM    579  N   ASN   260     -69.670 -25.460 -33.715  1.00 96.24           N
ATOM    580  CA  ASN   260     -69.061 -26.621 -33.162  1.00 96.24           C
ATOM    581  CB  ASN   260     -70.061 -27.641 -32.595  1.00 96.24           C
ATOM    582  CG  ASN   260     -70.464 -27.156 -31.208  1.00 96.24           C
ATOM    583  OD1 ASN   260     -70.674 -25.967 -30.976  1.00 96.24           O
ATOM    584  ND2 ASN   260     -70.554 -28.109 -30.243  1.00 96.24           N
ATOM    585  C   ASN   260     -68.254 -27.282 -34.236  1.00 96.24           C
ATOM    586  O   ASN   260     -67.164 -27.786 -33.972  1.00 96.24           O
ATOM    587  N   THR   261     -68.760 -27.282 -35.485  1.00137.04           N
ATOM    588  CA  THR   261     -68.077 -27.986 -36.532  1.00137.04           C
ATOM    589  CB  THR   261     -69.002 -28.753 -37.428  1.00137.04           C
ATOM    590  OG1 THR   261     -69.813 -29.625 -36.654  1.00137.04           O
ATOM    591  CG2 THR   261     -68.137 -29.600 -38.379  1.00137.04           C
ATOM    592  C   THR   261     -67.280 -27.034 -37.382  1.00137.04           C
ATOM    593  O   THR   261     -66.264 -26.495 -36.943  1.00137.04           O
ATOM    594  N   LEU   262     -67.736 -26.820 -38.639  1.00257.81           N
ATOM    595  CA  LEU   262     -67.014 -26.091 -39.647  1.00257.81           C
ATOM    596  CB  LEU   262     -67.747 -25.998 -40.997  1.00257.81           C
ATOM    597  CG  LEU   262     -68.019 -27.362 -41.656  1.00257.81           C
ATOM    598  CD1 LEU   262     -69.017 -28.182 -40.823  1.00257.81           C
ATOM    599  CD2 LEU   262     -68.457 -27.202 -43.122  1.00257.81           C
ATOM    600  C   LEU   262     -66.699 -24.691 -39.239  1.00257.81           C
ATOM    601  O   LEU   262     -67.577 -23.896 -38.907  1.00257.81           O
ATOM    602  N   SER   263     -65.388 -24.377 -39.262  1.00103.75           N
ATOM    603  CA  SER   263     -64.885 -23.065 -38.986  1.00103.75           C
ATOM    604  CB  SER   263     -63.359 -23.046 -38.769  1.00103.75           C
ATOM    605  OG  SER   263     -62.915 -21.724 -38.503  1.00103.75           O
ATOM    606  C   SER   263     -65.176 -22.176 -40.156  1.00103.75           C
ATOM    607  O   SER   263     -65.550 -21.017 -39.988  1.00103.75           O
ATOM    608  N   SER   264     -65.029 -22.723 -41.379  1.00 70.93           N
ATOM    609  CA  SER   264     -65.147 -21.972 -42.598  1.00 70.93           C
ATOM    610  CB  SER   264     -64.894 -22.840 -43.843  1.00 70.93           C
ATOM    611  OG  SER   264     -65.021 -22.060 -45.023  1.00 70.93           O
ATOM    612  C   SER   264     -66.510 -21.381 -42.735  1.00 70.93           C
ATOM    613  O   SER   264     -66.649 -20.196 -43.034  1.00 70.93           O
ATOM    614  N   MET   265     -67.562 -22.186 -42.505  1.00 61.22           N
ATOM    615  CA  MET   265     -68.896 -21.690 -42.670  1.00 61.22           C
ATOM    616  CB  MET   265     -69.970 -22.753 -42.377  1.00 61.22           C
ATOM    617  CG  MET   265     -69.985 -23.922 -43.364  1.00 61.22           C
ATOM    618  SD  MET   265     -71.088 -25.290 -42.891  1.00 61.22           S
ATOM    619  CE  MET   265     -72.632 -24.393 -43.222  1.00 61.22           C
ATOM    620  C   MET   265     -69.085 -20.588 -41.683  1.00 61.22           C
ATOM    621  O   MET   265     -69.688 -19.558 -41.984  1.00 61.22           O
ATOM    622  N   LEU   266     -68.544 -20.780 -40.469  1.00 52.77           N
ATOM    623  CA  LEU   266     -68.695 -19.824 -39.415  1.00 52.77           C
ATOM    624  CB  LEU   266     -67.902 -20.198 -38.159  1.00 52.77           C
ATOM    625  CG  LEU   266     -68.374 -21.457 -37.431  1.00 52.77           C
ATOM    626  CD1 LEU   266     -67.487 -21.707 -36.201  1.00 52.77           C
ATOM    627  CD2 LEU   266     -69.871 -21.367 -37.098  1.00 52.77           C
ATOM    628  C   LEU   266     -68.079 -18.537 -39.836  1.00 52.77           C
ATOM    629  O   LEU   266     -68.658 -17.470 -39.642  1.00 52.77           O
ATOM    630  N   LYS   267     -66.879 -18.608 -40.437  1.00105.86           N
ATOM    631  CA  LYS   267     -66.175 -17.401 -40.736  1.00105.86           C
ATOM    632  CB  LYS   267     -64.832 -17.647 -41.445  1.00105.86           C
ATOM    633  CG  LYS   267     -64.078 -16.358 -41.776  1.00105.86           C
ATOM    634  CD  LYS   267     -62.635 -16.593 -42.222  0.50105.86           C
ATOM    635  CE  LYS   267     -62.521 -17.099 -43.661  1.00105.86           C
ATOM    636  NZ  LYS   267     -61.102 -17.338 -44.001  1.00105.86           N
ATOM    637  C   LYS   267     -66.994 -16.544 -41.643  1.00105.86           C
ATOM    638  O   LYS   267     -67.183 -15.360 -41.371  1.00105.86           O
ATOM    639  N   GLY   268     -67.508 -17.107 -42.751  1.00 37.61           N
ATOM    640  CA  GLY   268     -68.216 -16.278 -43.685  1.00 37.61           C
ATOM    641  C   GLY   268     -69.530 -15.772 -43.159  1.00 37.61           C
ATOM    642  O   GLY   268     -69.823 -14.581 -43.251  1.00 37.61           O
ATOM    643  N   PHE   269     -70.360 -16.676 -42.602  1.00 66.71           N
ATOM    644  CA  PHE   269     -71.707 -16.360 -42.205  1.00 66.71           C
ATOM    645  CB  PHE   269     -72.585 -17.600 -41.956  1.00 66.71           C
ATOM    646  CG  PHE   269     -72.913 -18.175 -43.292  1.00 66.71           C
ATOM    647  CD1 PHE   269     -73.956 -17.660 -44.028  1.00 66.71           C
ATOM    648  CD2 PHE   269     -72.186 -19.222 -43.808  1.00 66.71           C
ATOM    649  CE1 PHE   269     -74.269 -18.180 -45.261  1.00 66.71           C
ATOM    650  CE2 PHE   269     -72.494 -19.747 -45.042  1.00 66.71           C
ATOM    651  CZ  PHE   269     -73.538 -19.226 -45.768  1.00 66.71           C
ATOM    652  C   PHE   269     -71.808 -15.471 -41.005  1.00 66.71           C
ATOM    653  O   PHE   269     -72.697 -14.624 -40.946  1.00 66.71           O
ATOM    654  N   ALA   270     -70.920 -15.626 -40.009  1.00 44.38           N
ATOM    655  CA  ALA   270     -71.115 -14.905 -38.782  1.00 44.38           C
ATOM    656  CB  ALA   270     -70.029 -15.207 -37.736  1.00 44.38           C
ATOM    657  C   ALA   270     -71.134 -13.424 -39.019  1.00 44.38           C
ATOM    658  O   ALA   270     -72.012 -12.743 -38.490  1.00 44.38           O
ATOM    659  N   PRO   271     -70.230 -12.873 -39.780  1.00155.55           N
ATOM    660  CA  PRO   271     -70.273 -11.451 -39.986  1.00155.55           C
ATOM    661  CD  PRO   271     -68.880 -13.402 -39.881  1.00155.55           C
ATOM    662  CB  PRO   271     -68.945 -11.089 -40.648  1.00155.55           C
ATOM    663  CG  PRO   271     -67.982 -12.179 -40.138  1.00155.55           C
ATOM    664  C   PRO   271     -71.479 -11.023 -40.759  1.00155.55           C
ATOM    665  O   PRO   271     -71.994  -9.933 -40.512  1.00155.55           O
ATOM    666  N   ALA   272     -71.937 -11.861 -41.705  1.00 32.18           N
ATOM    667  CA  ALA   272     -73.063 -11.505 -42.513  1.00 32.18           C
ATOM    668  CB  ALA   272     -73.369 -12.552 -43.599  1.00 32.18           C
ATOM    669  C   ALA   272     -74.264 -11.407 -41.634  1.00 32.18           C
ATOM    670  O   ALA   272     -75.047 -10.463 -41.730  1.00 32.18           O
ATOM    671  N   ALA   273     -74.421 -12.392 -40.732  1.00 34.61           N
ATOM    672  CA  ALA   273     -75.564 -12.445 -39.874  1.00 34.61           C
ATOM    673  CB  ALA   273     -75.584 -13.705 -38.990  1.00 34.61           C
ATOM    674  C   ALA   273     -75.567 -11.259 -38.967  1.00 34.61           C
ATOM    675  O   ALA   273     -76.595 -10.611 -38.777  1.00 34.61           O
ATOM    676  N   ALA   274     -74.399 -10.921 -38.397  1.00 36.10           N
ATOM    677  CA  ALA   274     -74.377  -9.847 -37.451  1.00 36.10           C
ATOM    678  CB  ALA   274     -72.982  -9.612 -36.842  1.00 36.10           C
ATOM    679  C   ALA   274     -74.792  -8.581 -38.126  1.00 36.10           C
ATOM    680  O   ALA   274     -75.593  -7.817 -37.590  1.00 36.10           O
ATOM    681  N   ALA   275     -74.272  -8.322 -39.338  1.00 42.96           N
ATOM    682  CA  ALA   275     -74.563  -7.055 -39.941  1.00 42.96           C
ATOM    683  CB  ALA   275     -73.810  -6.849 -41.268  1.00 42.96           C
ATOM    684  C   ALA   275     -76.027  -6.912 -40.233  1.00 42.96           C
ATOM    685  O   ALA   275     -76.647  -5.920 -39.850  1.00 42.96           O
ATOM    686  N   GLN   276     -76.626  -7.914 -40.902  1.00129.01           N
ATOM    687  CA  GLN   276     -77.990  -7.782 -41.331  1.00129.01           C
ATOM    688  CB  GLN   276     -78.415  -8.907 -42.287  1.00129.01           C
ATOM    689  CG  GLN   276     -79.847  -8.760 -42.800  1.00129.01           C
ATOM    690  CD  GLN   276     -79.873  -7.565 -43.744  1.00129.01           C
ATOM    691  OE1 GLN   276     -79.532  -6.446 -43.364  1.00129.01           O
ATOM    692  NE2 GLN   276     -80.289  -7.804 -45.016  1.00129.01           N
ATOM    693  C   GLN   276     -78.948  -7.811 -40.181  1.00129.01           C
ATOM    694  O   GLN   276     -79.808  -6.941 -40.051  1.00129.01           O
ATOM    695  N   ALA   277     -78.801  -8.811 -39.295  1.00 41.67           N
ATOM    696  CA  ALA   277     -79.760  -8.990 -38.244  1.00 41.67           C
ATOM    697  CB  ALA   277     -79.499 -10.254 -37.407  1.00 41.67           C
ATOM    698  C   ALA   277     -79.747  -7.826 -37.309  1.00 41.67           C
ATOM    699  O   ALA   277     -80.797  -7.307 -36.933  1.00 41.67           O
ATOM    700  N   VAL   278     -78.544  -7.369 -36.925  1.00 39.86           N
ATOM    701  CA  VAL   278     -78.438  -6.337 -35.937  1.00 39.86           C
ATOM    702  CB  VAL   278     -77.019  -6.043 -35.557  1.00 39.86           C
ATOM    703  CG1 VAL   278     -77.016  -4.877 -34.554  1.00 39.86           C
ATOM    704  CG2 VAL   278     -76.392  -7.337 -35.008  1.00 39.86           C
ATOM    705  C   VAL   278     -79.055  -5.070 -36.435  1.00 39.86           C
ATOM    706  O   VAL   278     -79.774  -4.396 -35.701  1.00 39.86           O
ATOM    707  N   GLN   279     -78.785  -4.703 -37.699  1.00 86.40           N
ATOM    708  CA  GLN   279     -79.297  -3.464 -38.206  1.00 86.40           C
ATOM    709  CB  GLN   279     -78.713  -3.076 -39.575  1.00 86.40           C
ATOM    710  CG  GLN   279     -77.262  -2.591 -39.483  0.50 86.40           C
ATOM    711  CD  GLN   279     -77.276  -1.254 -38.750  0.50 86.40           C
ATOM    712  OE1 GLN   279     -78.248  -0.504 -38.827  1.00 86.40           O
ATOM    713  NE2 GLN   279     -76.176  -0.944 -38.013  1.00 86.40           N
ATOM    714  C   GLN   279     -80.791  -3.519 -38.304  1.00 86.40           C
ATOM    715  O   GLN   279     -81.473  -2.536 -38.017  1.00 86.40           O
ATOM    716  N   THR   280     -81.333  -4.686 -38.693  1.00 54.53           N
ATOM    717  CA  THR   280     -82.739  -4.887 -38.913  1.00 54.53           C
ATOM    718  CB  THR   280     -83.044  -6.230 -39.506  1.00 54.53           C
ATOM    719  OG1 THR   280     -82.379  -6.371 -40.753  1.00 54.53           O
ATOM    720  CG2 THR   280     -84.564  -6.341 -39.708  1.00 54.53           C
ATOM    721  C   THR   280     -83.508  -4.755 -37.634  1.00 54.53           C
ATOM    722  O   THR   280     -84.680  -4.383 -37.644  1.00 54.53           O
ATOM    723  N   ALA   281     -82.871  -5.053 -36.491  1.00 47.67           N
ATOM    724  CA  ALA   281     -83.564  -5.100 -35.235  1.00 47.67           C
ATOM    725  CB  ALA   281     -82.631  -5.443 -34.061  1.00 47.67           C
ATOM    726  C   ALA   281     -84.234  -3.793 -34.914  1.00 47.67           C
ATOM    727  O   ALA   281     -85.362  -3.790 -34.423  1.00 47.67           O
ATOM    728  N   ALA   282     -83.581  -2.646 -35.179  1.00 41.20           N
ATOM    729  CA  ALA   282     -84.166  -1.395 -34.778  1.00 41.20           C
ATOM    730  CB  ALA   282     -83.268  -0.191 -35.113  1.00 41.20           C
ATOM    731  C   ALA   282     -85.482  -1.180 -35.467  1.00 41.20           C
ATOM    732  O   ALA   282     -86.474  -0.835 -34.826  1.00 41.20           O
ATOM    733  N   GLN   283     -85.538  -1.407 -36.792  1.00 56.58           N
ATOM    734  CA  GLN   283     -86.733  -1.164 -37.553  1.00 56.58           C
ATOM    735  CB  GLN   283     -86.526  -1.454 -39.049  1.00 56.58           C
ATOM    736  CG  GLN   283     -85.498  -0.555 -39.737  1.00 56.58           C
ATOM    737  CD  GLN   283     -85.253  -1.136 -41.123  1.00 56.58           C
ATOM    738  OE1 GLN   283     -86.163  -1.678 -41.748  1.00 56.58           O
ATOM    739  NE2 GLN   283     -83.988  -1.036 -41.611  1.00 56.58           N
ATOM    740  C   GLN   283     -87.814  -2.097 -37.099  1.00 56.58           C
ATOM    741  O   GLN   283     -88.964  -1.696 -36.929  1.00 56.58           O
ATOM    742  N   ASN   284     -87.469  -3.378 -36.885  1.00 84.67           N
ATOM    743  CA  ASN   284     -88.466  -4.350 -36.544  1.00 84.67           C
ATOM    744  CB  ASN   284     -87.932  -5.793 -36.497  1.00 84.67           C
ATOM    745  CG  ASN   284     -87.817  -6.273 -37.938  1.00 84.67           C
ATOM    746  OD1 ASN   284     -87.334  -7.369 -38.218  1.00 84.67           O
ATOM    747  ND2 ASN   284     -88.274  -5.416 -38.890  1.00 84.67           N
ATOM    748  C   ASN   284     -89.093  -4.038 -35.220  1.00 84.67           C
ATOM    749  O   ASN   284     -90.311  -4.127 -35.074  1.00 84.67           O
ATOM    750  N   GLY   285     -88.280  -3.656 -34.219  1.00 29.40           N
ATOM    751  CA  GLY   285     -88.799  -3.405 -32.907  1.00 29.40           C
ATOM    752  C   GLY   285     -89.737  -2.243 -32.940  1.00 29.40           C
ATOM    753  O   GLY   285     -90.778  -2.266 -32.287  1.00 29.40           O
ATOM    754  N   VAL   286     -89.390  -1.188 -33.701  1.00 87.77           N
ATOM    755  CA  VAL   286     -90.219  -0.019 -33.718  1.00 87.77           C
ATOM    756  CB  VAL   286     -89.672   1.122 -34.528  1.00 87.77           C
ATOM    757  CG1 VAL   286     -89.740   0.769 -36.020  1.00 87.77           C
ATOM    758  CG2 VAL   286     -90.464   2.389 -34.160  1.00 87.77           C
ATOM    759  C   VAL   286     -91.549  -0.385 -34.284  1.00 87.77           C
ATOM    760  O   VAL   286     -92.577   0.111 -33.828  1.00 87.77           O
ATOM    761  N   ARG   287     -91.562  -1.268 -35.298  1.00129.06           N
ATOM    762  CA  ARG   287     -92.791  -1.655 -35.927  1.00129.06           C
ATOM    763  CB  ARG   287     -92.575  -2.681 -37.051  1.00129.06           C
ATOM    764  CG  ARG   287     -91.701  -2.184 -38.203  1.00129.06           C
ATOM    765  CD  ARG   287     -92.500  -1.617 -39.377  1.00129.06           C
ATOM    766  NE  ARG   287     -91.562  -1.460 -40.522  1.00129.06           N
ATOM    767  CZ  ARG   287     -92.049  -1.512 -41.795  1.00129.06           C
ATOM    768  NH1 ARG   287     -93.393  -1.624 -42.001  1.00129.06           N
ATOM    769  NH2 ARG   287     -91.193  -1.459 -42.857  1.00129.06           N
ATOM    770  C   ARG   287     -93.653  -2.323 -34.899  1.00129.06           C
ATOM    771  O   ARG   287     -94.857  -2.095 -34.819  1.00129.06           O
ATOM    772  N   ALA   288     -93.041  -3.173 -34.063  1.00 39.56           N
ATOM    773  CA  ALA   288     -93.762  -3.919 -33.075  1.00 39.56           C
ATOM    774  CB  ALA   288     -92.811  -4.803 -32.253  1.00 39.56           C
ATOM    775  C   ALA   288     -94.420  -2.958 -32.134  1.00 39.56           C
ATOM    776  O   ALA   288     -95.576  -3.137 -31.754  1.00 39.56           O
ATOM    777  N   MET   289     -93.690  -1.894 -31.754  1.00 65.68           N
ATOM    778  CA  MET   289     -94.171  -0.918 -30.822  1.00 65.68           C
ATOM    779  CB  MET   289     -93.112   0.157 -30.525  1.00 65.68           C
ATOM    780  CG  MET   289     -93.552   1.227 -29.525  1.00 65.68           C
ATOM    781  SD  MET   289     -92.237   2.406 -29.096  1.00 65.68           S
ATOM    782  CE  MET   289     -92.140   3.124 -30.761  1.00 65.68           C
ATOM    783  C   MET   289     -95.371  -0.236 -31.403  1.00 65.68           C
ATOM    784  O   MET   289     -96.348   0.016 -30.698  1.00 65.68           O
ATOM    785  N   SER   290     -95.339   0.069 -32.714  1.00 74.92           N
ATOM    786  CA  SER   290     -96.428   0.777 -33.325  1.00 74.92           C
ATOM    787  CB  SER   290     -96.171   1.147 -34.794  1.00 74.92           C
ATOM    788  OG  SER   290     -96.154  -0.020 -35.601  1.00 74.92           O
ATOM    789  C   SER   290     -97.655  -0.078 -33.285  1.00 74.92           C
ATOM    790  O   SER   290     -98.772   0.431 -33.214  1.00 74.92           O
ATOM    791  N   SER   291     -97.483  -1.410 -33.323  1.00 83.32           N
ATOM    792  CA  SER   291     -98.625  -2.278 -33.309  1.00 83.32           C
ATOM    793  CB  SER   291     -98.241  -3.763 -33.331  1.00 83.32           C
ATOM    794  OG  SER   291     -99.402  -4.581 -33.315  1.00 83.32           O
ATOM    795  C   SER   291     -99.409  -2.033 -32.058  1.00 83.32           C
ATOM    796  O   SER   291    -100.631  -1.903 -32.114  1.00 83.32           O
ATOM    797  N   LEU   292     -98.739  -1.986 -30.887  1.00101.40           N
ATOM    798  CA  LEU   292     -99.461  -1.714 -29.674  1.00101.40           C
ATOM    799  CB  LEU   292     -98.685  -1.943 -28.369  1.00101.40           C
ATOM    800  CG  LEU   292     -98.578  -3.429 -27.975  1.00101.40           C
ATOM    801  CD1 LEU   292     -97.797  -4.247 -29.014  1.00101.40           C
ATOM    802  CD2 LEU   292     -98.030  -3.577 -26.546  1.00101.40           C
ATOM    803  C   LEU   292     -99.960  -0.307 -29.682  1.00101.40           C
ATOM    804  O   LEU   292    -101.061  -0.035 -29.204  1.00101.40           O
ATOM    805  N   GLY   293     -99.168   0.631 -30.236  1.00 32.98           N
ATOM    806  CA  GLY   293     -99.605   1.996 -30.253  1.00 32.98           C
ATOM    807  C   GLY   293     -98.988   2.734 -29.105  1.00 32.98           C
ATOM    808  O   GLY   293     -97.875   2.435 -28.673  1.00 32.98           O
ATOM    809  N   SER   294     -99.725   3.732 -28.580  1.00 79.62           N
ATOM    810  CA  SER   294     -99.217   4.611 -27.566  1.00 79.62           C
ATOM    811  CB  SER   294    -100.270   5.616 -27.059  1.00 79.62           C
ATOM    812  OG  SER   294    -100.597   6.540 -28.087  1.00 79.62           O
ATOM    813  C   SER   294     -98.765   3.805 -26.398  1.00 79.62           C
ATOM    814  O   SER   294     -97.795   4.173 -25.734  1.00 79.62           O
ATOM    815  N   SER   295     -99.441   2.673 -26.127  1.00 58.58           N
ATOM    816  CA  SER   295     -99.068   1.874 -24.997  1.00 58.58           C
ATOM    817  CB  SER   295     -99.879   0.571 -24.892  1.00 58.58           C
ATOM    818  OG  SER   295    -101.251   0.865 -24.675  1.00 58.58           O
ATOM    819  C   SER   295     -97.626   1.508 -25.162  1.00 58.58           C
ATOM    820  O   SER   295     -96.819   1.738 -24.261  1.00 58.58           O
ATOM    821  N   LEU   296     -97.242   0.963 -26.333  1.00212.47           N
ATOM    822  CA  LEU   296     -95.847   0.669 -26.500  1.00212.47           C
ATOM    823  CB  LEU   296     -95.487  -0.227 -27.698  1.00212.47           C
ATOM    824  CG  LEU   296     -95.879  -1.704 -27.509  1.00212.47           C
ATOM    825  CD1 LEU   296     -95.402  -2.557 -28.693  1.00212.47           C
ATOM    826  CD2 LEU   296     -95.401  -2.253 -26.154  1.00212.47           C
ATOM    827  C   LEU   296     -95.142   1.969 -26.679  1.00212.47           C
ATOM    828  O   LEU   296     -95.648   2.885 -27.323  1.00212.47           O
ATOM    829  N   GLY   297     -93.923   2.085 -26.131  1.00100.72           N
ATOM    830  CA  GLY   297     -93.270   3.352 -26.221  1.00100.72           C
ATOM    831  C   GLY   297     -93.485   4.029 -24.921  1.00100.72           C
ATOM    832  O   GLY   297     -93.469   3.391 -23.869  1.00100.72           O
ATOM    833  N   SER   298     -93.657   5.359 -24.966  1.00 42.32           N
ATOM    834  CA  SER   298     -93.852   6.086 -23.755  1.00 42.32           C
ATOM    835  CB  SER   298     -93.758   7.610 -23.946  1.00 42.32           C
ATOM    836  OG  SER   298     -94.780   8.047 -24.829  1.00 42.32           O
ATOM    837  C   SER   298     -95.249   5.772 -23.239  1.00 42.32           C
ATOM    838  O   SER   298     -96.015   6.737 -22.982  1.00 42.32           O
ATOM    839  OXT SER   298     -95.573   4.564 -23.091  1.00 42.32           O
END 
