# Supplementary material for: Predicted Structural Variability of Mycobacterium tuberculosis PPE18 Protein With Immunological Implications Among Clinical Strains
Source: Front Microbiol. 2021 Jan 8;11:595312. doi: 10.3389/fmicb.2020.595312 (PMC7819968; doi:10.3389/fmicb.2020.595312)
Supplement: Supplementary file 3 [file Data_Sheet_2.ZIP › domain 2 RaptorX pdbs/3djlA-387591_2_Var1.pdb]

REMARK   templates = 3djlA 
EXPDTA    THEORETICAL MODEL, MODELLER 9v8 2018/10/10 12:58:09
REMARK   6 MODELLER OBJECTIVE FUNCTION:       446.8767
REMARK   6 MODELLER BEST TEMPLATE % SEQ ID:  11.765
SEQRES   1    119  GLY LEU LEU GLU GLN ALA ALA ALA VAL GLU GLU ALA SER
SEQRES   2    119  ASP THR ALA ALA ALA ASN GLN LEU MET ASN ASN VAL PRO
SEQRES   3    119  GLN ALA LEU GLN GLN LEU ALA GLN PRO THR GLN GLY THR
SEQRES   4    119  THR PRO SER SER LYS LEU GLY GLY LEU TRP LYS THR VAL
SEQRES   5    119  SER PRO HIS ARG SER PRO ILE SER ASN MET VAL SER MET
SEQRES   6    119  ALA ASN ASN HIS MET SER MET THR ASN SER GLY VAL SER
SEQRES   7    119  MET THR ASN THR LEU SER SER MET LEU LYS GLY PHE ALA
SEQRES   8    119  PRO ALA ALA ALA ALA GLN ALA VAL GLN THR ALA ALA GLN
SEQRES   9    119  ASN GLY VAL GLN ALA MET SER SER LEU GLY SER SER LEU
SEQRES  10    119  GLY SER
ATOM      1  N   GLY   180     -63.053 -22.510 -19.976  1.00 11.97           N
ATOM      2  CA  GLY   180     -63.215 -21.422 -18.987  1.00 11.97           C
ATOM      3  C   GLY   180     -64.619 -21.393 -18.490  1.00 11.97           C
ATOM      4  O   GLY   180     -65.568 -21.442 -19.271  1.00 11.97           O
ATOM      5  N   LEU   181     -64.783 -21.316 -17.158  1.00132.55           N
ATOM      6  CA  LEU   181     -66.093 -21.265 -16.586  1.00132.55           C
ATOM      7  CB  LEU   181     -66.093 -21.302 -15.053  1.00132.55           C
ATOM      8  CG  LEU   181     -65.654 -22.669 -14.501  1.00132.55           C
ATOM      9  CD1 LEU   181     -65.679 -22.682 -12.967  1.00132.55           C
ATOM     10  CD2 LEU   181     -66.479 -23.808 -15.124  1.00132.55           C
ATOM     11  C   LEU   181     -66.728 -19.992 -17.036  1.00132.55           C
ATOM     12  O   LEU   181     -67.928 -19.943 -17.302  1.00132.55           O
ATOM     13  N   LEU   182     -65.918 -18.926 -17.143  1.00 88.41           N
ATOM     14  CA  LEU   182     -66.385 -17.637 -17.562  1.00 88.41           C
ATOM     15  CB  LEU   182     -65.270 -16.566 -17.578  1.00 88.41           C
ATOM     16  CG  LEU   182     -64.043 -16.874 -18.471  1.00 88.41           C
ATOM     17  CD1 LEU   182     -63.026 -15.722 -18.414  1.00 88.41           C
ATOM     18  CD2 LEU   182     -63.376 -18.216 -18.121  1.00 88.41           C
ATOM     19  C   LEU   182     -66.928 -17.765 -18.950  1.00 88.41           C
ATOM     20  O   LEU   182     -67.952 -17.172 -19.286  1.00 88.41           O
ATOM     21  N   GLU   183     -66.251 -18.562 -19.795  1.00 33.18           N
ATOM     22  CA  GLU   183     -66.693 -18.734 -21.146  1.00 33.18           C
ATOM     23  CB  GLU   183     -65.840 -19.744 -21.933  1.00 33.18           C
ATOM     24  CG  GLU   183     -64.394 -19.326 -22.198  1.00 33.18           C
ATOM     25  CD  GLU   183     -63.684 -20.555 -22.753  1.00 33.18           C
ATOM     26  OE1 GLU   183     -64.253 -21.671 -22.610  1.00 33.18           O
ATOM     27  OE2 GLU   183     -62.571 -20.401 -23.322  1.00 33.18           O
ATOM     28  C   GLU   183     -68.055 -19.342 -21.092  1.00 33.18           C
ATOM     29  O   GLU   183     -68.952 -18.950 -21.836  1.00 33.18           O
ATOM     30  N   GLN   184     -68.238 -20.316 -20.182  1.00 75.06           N
ATOM     31  CA  GLN   184     -69.473 -21.035 -20.104  1.00 75.06           C
ATOM     32  CB  GLN   184     -69.476 -22.135 -19.033  1.00 75.06           C
ATOM     33  CG  GLN   184     -70.782 -22.931 -19.016  1.00 75.06           C
ATOM     34  CD  GLN   184     -70.724 -23.902 -17.849  1.00 75.06           C
ATOM     35  OE1 GLN   184     -70.863 -25.113 -18.017  1.00 75.06           O
ATOM     36  NE2 GLN   184     -70.522 -23.351 -16.623  1.00 75.06           N
ATOM     37  C   GLN   184     -70.576 -20.094 -19.746  1.00 75.06           C
ATOM     38  O   GLN   184     -71.671 -20.178 -20.299  1.00 75.06           O
ATOM     39  N   ALA   185     -70.316 -19.161 -18.815  1.00 19.42           N
ATOM     40  CA  ALA   185     -71.361 -18.277 -18.391  1.00 19.42           C
ATOM     41  CB  ALA   185     -70.904 -17.279 -17.313  1.00 19.42           C
ATOM     42  C   ALA   185     -71.819 -17.486 -19.571  1.00 19.42           C
ATOM     43  O   ALA   185     -73.015 -17.276 -19.764  1.00 19.42           O
ATOM     44  N   ALA   186     -70.873 -17.027 -20.405  1.00 25.47           N
ATOM     45  CA  ALA   186     -71.245 -16.226 -21.531  1.00 25.47           C
ATOM     46  CB  ALA   186     -70.034 -15.703 -22.321  1.00 25.47           C
ATOM     47  C   ALA   186     -72.093 -17.040 -22.461  1.00 25.47           C
ATOM     48  O   ALA   186     -73.076 -16.541 -23.008  1.00 25.47           O
ATOM     49  N   ALA   187     -71.735 -18.324 -22.658  1.00 32.78           N
ATOM     50  CA  ALA   187     -72.440 -19.165 -23.584  1.00 32.78           C
ATOM     51  CB  ALA   187     -71.826 -20.572 -23.692  1.00 32.78           C
ATOM     52  C   ALA   187     -73.867 -19.333 -23.152  1.00 32.78           C
ATOM     53  O   ALA   187     -74.781 -19.230 -23.969  1.00 32.78           O
ATOM     54  N   VAL   188     -74.097 -19.574 -21.846  1.00 92.57           N
ATOM     55  CA  VAL   188     -75.433 -19.798 -21.372  1.00 92.57           C
ATOM     56  CB  VAL   188     -75.521 -20.173 -19.917  1.00 92.57           C
ATOM     57  CG1 VAL   188     -74.772 -21.502 -19.709  1.00 92.57           C
ATOM     58  CG2 VAL   188     -75.017 -19.005 -19.055  1.00 92.57           C
ATOM     59  C   VAL   188     -76.223 -18.550 -21.583  1.00 92.57           C
ATOM     60  O   VAL   188     -77.415 -18.605 -21.883  1.00 92.57           O
ATOM     61  N   GLU   189     -75.567 -17.386 -21.433  1.00 78.61           N
ATOM     62  CA  GLU   189     -76.221 -16.120 -21.584  1.00 78.61           C
ATOM     63  CB  GLU   189     -75.228 -14.960 -21.414  1.00 78.61           C
ATOM     64  CG  GLU   189     -75.853 -13.572 -21.520  1.00 78.61           C
ATOM     65  CD  GLU   189     -74.711 -12.574 -21.418  1.00 78.61           C
ATOM     66  OE1 GLU   189     -73.731 -12.724 -22.193  1.00 78.61           O
ATOM     67  OE2 GLU   189     -74.799 -11.654 -20.560  1.00 78.61           O
ATOM     68  C   GLU   189     -76.771 -16.042 -22.977  1.00 78.61           C
ATOM     69  O   GLU   189     -77.912 -15.630 -23.180  1.00 78.61           O
ATOM     70  N   GLU   190     -75.968 -16.458 -23.974  1.00 65.38           N
ATOM     71  CA  GLU   190     -76.361 -16.405 -25.355  1.00 65.38           C
ATOM     72  CB  GLU   190     -75.318 -17.078 -26.264  1.00 65.38           C
ATOM     73  CG  GLU   190     -73.893 -16.538 -26.160  1.00 65.38           C
ATOM     74  CD  GLU   190     -72.987 -17.628 -26.721  1.00 65.38           C
ATOM     75  OE1 GLU   190     -73.323 -18.180 -27.806  1.00 65.38           O
ATOM     76  OE2 GLU   190     -71.959 -17.939 -26.066  1.00 65.38           O
ATOM     77  C   GLU   190     -77.557 -17.285 -25.516  1.00 65.38           C
ATOM     78  O   GLU   190     -78.572 -16.896 -26.092  1.00 65.38           O
ATOM     79  N   ALA   191     -77.448 -18.511 -24.978  1.00 34.73           N
ATOM     80  CA  ALA   191     -78.462 -19.508 -25.129  1.00 34.73           C
ATOM     81  CB  ALA   191     -78.078 -20.852 -24.490  1.00 34.73           C
ATOM     82  C   ALA   191     -79.723 -19.048 -24.475  1.00 34.73           C
ATOM     83  O   ALA   191     -80.813 -19.255 -25.003  1.00 34.73           O
ATOM     84  N   SER   192     -79.617 -18.417 -23.293  1.00 77.42           N
ATOM     85  CA  SER   192     -80.814 -18.030 -22.609  1.00 77.42           C
ATOM     86  CB  SER   192     -80.557 -17.477 -21.200  1.00 77.42           C
ATOM     87  OG  SER   192     -80.096 -18.522 -20.356  1.00 77.42           O
ATOM     88  C   SER   192     -81.552 -16.995 -23.399  1.00 77.42           C
ATOM     89  O   SER   192     -82.767 -17.093 -23.562  1.00 77.42           O
ATOM     90  N   ASP   193     -80.844 -15.981 -23.932  1.00 37.82           N
ATOM     91  CA  ASP   193     -81.536 -14.952 -24.653  1.00 37.82           C
ATOM     92  CB  ASP   193     -80.628 -13.803 -25.129  1.00 37.82           C
ATOM     93  CG  ASP   193     -80.270 -12.956 -23.915  1.00 37.82           C
ATOM     94  OD1 ASP   193     -80.384 -13.476 -22.775  1.00 37.82           O
ATOM     95  OD2 ASP   193     -79.892 -11.769 -24.112  1.00 37.82           O
ATOM     96  C   ASP   193     -82.183 -15.560 -25.854  1.00 37.82           C
ATOM     97  O   ASP   193     -83.312 -15.212 -26.197  1.00 37.82           O
ATOM     98  N   THR   194     -81.492 -16.501 -26.524  1.00103.37           N
ATOM     99  CA  THR   194     -82.064 -17.095 -27.696  1.00103.37           C
ATOM    100  CB  THR   194     -81.150 -18.059 -28.406  1.00103.37           C
ATOM    101  OG1 THR   194     -80.848 -19.171 -27.578  1.00103.37           O
ATOM    102  CG2 THR   194     -79.859 -17.325 -28.806  1.00103.37           C
ATOM    103  C   THR   194     -83.305 -17.834 -27.298  1.00103.37           C
ATOM    104  O   THR   194     -84.315 -17.778 -27.997  1.00103.37           O
ATOM    105  N   ALA   195     -83.266 -18.537 -26.149  1.00 31.20           N
ATOM    106  CA  ALA   195     -84.395 -19.310 -25.711  1.00 31.20           C
ATOM    107  CB  ALA   195     -84.132 -20.075 -24.402  1.00 31.20           C
ATOM    108  C   ALA   195     -85.561 -18.401 -25.471  1.00 31.20           C
ATOM    109  O   ALA   195     -86.689 -18.721 -25.844  1.00 31.20           O
ATOM    110  N   ALA   196     -85.322 -17.233 -24.845  1.00 30.76           N
ATOM    111  CA  ALA   196     -86.391 -16.323 -24.541  1.00 30.76           C
ATOM    112  CB  ALA   196     -85.914 -15.062 -23.803  1.00 30.76           C
ATOM    113  C   ALA   196     -87.010 -15.867 -25.823  1.00 30.76           C
ATOM    114  O   ALA   196     -88.232 -15.771 -25.934  1.00 30.76           O
ATOM    115  N   ALA   197     -86.171 -15.581 -26.833  1.00 30.28           N
ATOM    116  CA  ALA   197     -86.668 -15.110 -28.090  1.00 30.28           C
ATOM    117  CB  ALA   197     -85.553 -14.829 -29.112  1.00 30.28           C
ATOM    118  C   ALA   197     -87.539 -16.180 -28.659  1.00 30.28           C
ATOM    119  O   ALA   197     -88.592 -15.906 -29.232  1.00 30.28           O
ATOM    120  N   ASN   198     -87.110 -17.444 -28.495  1.00 39.04           N
ATOM    121  CA  ASN   198     -87.831 -18.557 -29.031  1.00 39.04           C
ATOM    122  CB  ASN   198     -87.146 -19.899 -28.718  1.00 39.04           C
ATOM    123  CG  ASN   198     -85.804 -19.919 -29.435  1.00 39.04           C
ATOM    124  OD1 ASN   198     -85.709 -19.568 -30.610  1.00 39.04           O
ATOM    125  ND2 ASN   198     -84.732 -20.334 -28.708  1.00 39.04           N
ATOM    126  C   ASN   198     -89.196 -18.596 -28.413  1.00 39.04           C
ATOM    127  O   ASN   198     -90.190 -18.781 -29.112  1.00 39.04           O
ATOM    128  N   GLN   199     -89.283 -18.409 -27.080  1.00 92.97           N
ATOM    129  CA  GLN   199     -90.552 -18.501 -26.410  1.00 92.97           C
ATOM    130  CB  GLN   199     -90.447 -18.340 -24.885  1.00 92.97           C
ATOM    131  CG  GLN   199     -89.608 -19.425 -24.212  1.00 92.97           C
ATOM    132  CD  GLN   199     -89.687 -19.210 -22.708  1.00 92.97           C
ATOM    133  OE1 GLN   199     -88.729 -19.452 -21.975  1.00 92.97           O
ATOM    134  NE2 GLN   199     -90.875 -18.753 -22.228  1.00 92.97           N
ATOM    135  C   GLN   199     -91.456 -17.408 -26.888  1.00 92.97           C
ATOM    136  O   GLN   199     -92.625 -17.647 -27.191  1.00 92.97           O
ATOM    137  N   LEU   200     -90.920 -16.179 -26.995  1.00 42.02           N
ATOM    138  CA  LEU   200     -91.718 -15.052 -27.384  1.00 42.02           C
ATOM    139  CB  LEU   200     -90.919 -13.743 -27.441  1.00 42.02           C
ATOM    140  CG  LEU   200     -90.421 -13.273 -26.064  1.00 42.02           C
ATOM    141  CD1 LEU   200     -89.630 -11.963 -26.182  1.00 42.02           C
ATOM    142  CD2 LEU   200     -91.576 -13.180 -25.054  1.00 42.02           C
ATOM    143  C   LEU   200     -92.235 -15.327 -28.753  1.00 42.02           C
ATOM    144  O   LEU   200     -93.377 -15.007 -29.079  1.00 42.02           O
ATOM    145  N   MET   201     -91.379 -15.927 -29.596  1.00114.00           N
ATOM    146  CA  MET   201     -91.753 -16.262 -30.933  1.00114.00           C
ATOM    147  CB  MET   201     -90.614 -16.936 -31.719  1.00114.00           C
ATOM    148  CG  MET   201     -89.350 -16.089 -31.866  1.00114.00           C
ATOM    149  SD  MET   201     -88.007 -16.924 -32.765  1.00114.00           S
ATOM    150  CE  MET   201     -86.683 -15.864 -32.117  1.00114.00           C
ATOM    151  C   MET   201     -92.847 -17.278 -30.863  1.00114.00           C
ATOM    152  O   MET   201     -93.808 -17.213 -31.616  1.00114.00           O
ATOM    153  N   ASN   202     -92.750 -18.248 -29.941  1.00 51.88           N
ATOM    154  CA  ASN   202     -93.737 -19.290 -29.896  1.00 51.88           C
ATOM    155  CB  ASN   202     -93.521 -20.247 -28.707  1.00 51.88           C
ATOM    156  CG  ASN   202     -92.127 -20.857 -28.777  1.00 51.88           C
ATOM    157  OD1 ASN   202     -91.610 -21.177 -29.846  1.00 51.88           O
ATOM    158  ND2 ASN   202     -91.492 -21.021 -27.585  1.00 51.88           N
ATOM    159  C   ASN   202     -95.064 -18.653 -29.649  1.00 51.88           C
ATOM    160  O   ASN   202     -96.051 -18.948 -30.323  1.00 51.88           O
ATOM    161  N   ASN   203     -95.096 -17.729 -28.673  1.00 89.53           N
ATOM    162  CA  ASN   203     -96.301 -17.083 -28.253  1.00 89.53           C
ATOM    163  CB  ASN   203     -96.052 -16.115 -27.084  1.00 89.53           C
ATOM    164  CG  ASN   203     -97.386 -15.543 -26.632  1.00 89.53           C
ATOM    165  OD1 ASN   203     -97.964 -16.002 -25.649  1.00 89.53           O
ATOM    166  ND2 ASN   203     -97.889 -14.511 -27.362  1.00 89.53           N
ATOM    167  C   ASN   203     -96.879 -16.286 -29.377  1.00 89.53           C
ATOM    168  O   ASN   203     -98.083 -16.343 -29.621  1.00 89.53           O
ATOM    169  N   VAL   204     -96.044 -15.521 -30.105  1.00 68.58           N
ATOM    170  CA  VAL   204     -96.623 -14.674 -31.104  1.00 68.58           C
ATOM    171  CB  VAL   204     -95.658 -13.724 -31.733  1.00 68.58           C
ATOM    172  CG1 VAL   204     -96.411 -13.112 -32.918  1.00 68.58           C
ATOM    173  CG2 VAL   204     -95.153 -12.711 -30.689  1.00 68.58           C
ATOM    174  C   VAL   204     -97.317 -15.472 -32.181  1.00 68.58           C
ATOM    175  O   VAL   204     -98.480 -15.185 -32.453  1.00 68.58           O
ATOM    176  N   PRO   205     -96.706 -16.446 -32.822  1.00124.86           N
ATOM    177  CA  PRO   205     -97.480 -17.198 -33.760  1.00124.86           C
ATOM    178  CD  PRO   205     -95.490 -16.112 -33.536  1.00124.86           C
ATOM    179  CB  PRO   205     -96.493 -18.083 -34.522  1.00124.86           C
ATOM    180  CG  PRO   205     -95.133 -17.396 -34.302  1.00124.86           C
ATOM    181  C   PRO   205     -98.670 -17.936 -33.241  1.00124.86           C
ATOM    182  O   PRO   205     -99.612 -18.111 -34.013  1.00124.86           O
ATOM    183  N   GLN   206     -98.679 -18.408 -31.982  1.00 46.36           N
ATOM    184  CA  GLN   206     -99.874 -19.092 -31.588  1.00 46.36           C
ATOM    185  CB  GLN   206     -99.840 -19.677 -30.163  1.00 46.36           C
ATOM    186  CG  GLN   206    -101.147 -20.392 -29.802  1.00 46.36           C
ATOM    187  CD  GLN   206    -100.954 -21.165 -28.507  1.00 46.36           C
ATOM    188  OE1 GLN   206    -101.457 -20.779 -27.453  1.00 46.36           O
ATOM    189  NE2 GLN   206    -100.211 -22.302 -28.589  1.00 46.36           N
ATOM    190  C   GLN   206    -100.977 -18.090 -31.631  1.00 46.36           C
ATOM    191  O   GLN   206    -102.068 -18.369 -32.124  1.00 46.36           O
ATOM    192  N   ALA   207    -100.699 -16.878 -31.120  1.00 38.98           N
ATOM    193  CA  ALA   207    -101.687 -15.839 -31.083  1.00 38.98           C
ATOM    194  CB  ALA   207    -101.200 -14.581 -30.343  1.00 38.98           C
ATOM    195  C   ALA   207    -102.062 -15.419 -32.473  1.00 38.98           C
ATOM    196  O   ALA   207    -103.241 -15.262 -32.783  1.00 38.98           O
ATOM    197  N   LEU   208    -101.056 -15.261 -33.355  1.00133.54           N
ATOM    198  CA  LEU   208    -101.229 -14.742 -34.687  1.00133.54           C
ATOM    199  CB  LEU   208     -99.879 -14.674 -35.425  1.00133.54           C
ATOM    200  CG  LEU   208     -99.890 -13.904 -36.756  1.00133.54           C
ATOM    201  CD1 LEU   208    -100.112 -12.405 -36.511  1.00133.54           C
ATOM    202  CD2 LEU   208     -98.616 -14.173 -37.572  1.00133.54           C
ATOM    203  C   LEU   208    -102.119 -15.667 -35.449  1.00133.54           C
ATOM    204  O   LEU   208    -102.981 -15.235 -36.215  1.00133.54           O
ATOM    205  N   GLN   209    -101.913 -16.979 -35.265  1.00 86.00           N
ATOM    206  CA  GLN   209    -102.701 -17.950 -35.958  1.00 86.00           C
ATOM    207  CB  GLN   209    -102.214 -19.376 -35.642  1.00 86.00           C
ATOM    208  CG  GLN   209    -103.175 -20.490 -36.053  1.00 86.00           C
ATOM    209  CD  GLN   209    -104.134 -20.708 -34.889  1.00 86.00           C
ATOM    210  OE1 GLN   209    -105.322 -20.963 -35.079  1.00 86.00           O
ATOM    211  NE2 GLN   209    -103.602 -20.611 -33.640  1.00 86.00           N
ATOM    212  C   GLN   209    -104.129 -17.830 -35.529  1.00 86.00           C
ATOM    213  O   GLN   209    -105.036 -17.793 -36.358  1.00 86.00           O
ATOM    214  N   GLN   210    -104.356 -17.751 -34.208  1.00105.58           N
ATOM    215  CA  GLN   210    -105.678 -17.711 -33.656  1.00105.58           C
ATOM    216  CB  GLN   210    -105.628 -17.731 -32.121  1.00105.58           C
ATOM    217  CG  GLN   210    -106.988 -17.620 -31.436  1.00105.58           C
ATOM    218  CD  GLN   210    -106.704 -17.318 -29.971  1.00105.58           C
ATOM    219  OE1 GLN   210    -105.834 -16.504 -29.664  1.00105.58           O
ATOM    220  NE2 GLN   210    -107.442 -17.986 -29.045  1.00105.58           N
ATOM    221  C   GLN   210    -106.386 -16.448 -34.025  1.00105.58           C
ATOM    222  O   GLN   210    -107.516 -16.479 -34.508  1.00105.58           O
ATOM    223  N   LEU   211    -105.718 -15.297 -33.833  1.00135.27           N
ATOM    224  CA  LEU   211    -106.390 -14.043 -34.000  1.00135.27           C
ATOM    225  CB  LEU   211    -105.732 -12.919 -33.172  1.00135.27           C
ATOM    226  CG  LEU   211    -106.429 -11.548 -33.239  1.00135.27           C
ATOM    227  CD1 LEU   211    -106.087 -10.800 -34.527  1.00135.27           C
ATOM    228  CD2 LEU   211    -107.946 -11.691 -33.038  1.00135.27           C
ATOM    229  C   LEU   211    -106.469 -13.688 -35.449  1.00135.27           C
ATOM    230  O   LEU   211    -105.561 -13.967 -36.229  1.00135.27           O
ATOM    231  N   ALA   212    -107.598 -13.068 -35.845  1.00 43.30           N
ATOM    232  CA  ALA   212    -107.793 -12.707 -37.217  1.00 43.30           C
ATOM    233  CB  ALA   212    -108.793 -13.617 -37.950  1.00 43.30           C
ATOM    234  C   ALA   212    -108.373 -11.338 -37.227  1.00 43.30           C
ATOM    235  O   ALA   212    -108.885 -10.866 -36.214  1.00 43.30           O
ATOM    236  N   GLN   213    -108.273 -10.641 -38.372  1.00117.67           N
ATOM    237  CA  GLN   213    -108.917  -9.368 -38.418  1.00117.67           C
ATOM    238  CB  GLN   213    -108.799  -8.658 -39.781  1.00117.67           C
ATOM    239  CG  GLN   213    -109.514  -7.305 -39.839  1.00117.67           C
ATOM    240  CD  GLN   213    -109.441  -6.784 -41.267  1.00117.67           C
ATOM    241  OE1 GLN   213    -109.488  -7.555 -42.224  1.00117.67           O
ATOM    242  NE2 GLN   213    -109.326  -5.438 -41.417  1.00117.67           N
ATOM    243  C   GLN   213    -110.356  -9.706 -38.222  1.00117.67           C
ATOM    244  O   GLN   213    -110.865 -10.625 -38.862  1.00117.67           O
ATOM    245  N   PRO   214    -111.018  -8.996 -37.351  1.00 90.76           N
ATOM    246  CA  PRO   214    -112.371  -9.312 -36.997  1.00 90.76           C
ATOM    247  CD  PRO   214    -110.694  -7.608 -37.068  1.00 90.76           C
ATOM    248  CB  PRO   214    -112.847  -8.165 -36.110  1.00 90.76           C
ATOM    249  CG  PRO   214    -112.020  -6.971 -36.618  1.00 90.76           C
ATOM    250  C   PRO   214    -113.253  -9.462 -38.187  1.00 90.76           C
ATOM    251  O   PRO   214    -113.215  -8.625 -39.088  1.00 90.76           O
ATOM    252  N   THR   215    -114.041 -10.550 -38.196  1.00278.26           N
ATOM    253  CA  THR   215    -115.024 -10.807 -39.199  1.00278.26           C
ATOM    254  CB  THR   215    -114.673 -11.933 -40.122  1.00278.26           C
ATOM    255  OG1 THR   215    -115.548 -11.945 -41.240  1.00278.26           O
ATOM    256  CG2 THR   215    -114.800 -13.251 -39.339  1.00278.26           C
ATOM    257  C   THR   215    -116.202 -11.259 -38.410  1.00278.26           C
ATOM    258  O   THR   215    -116.046 -11.715 -37.278  1.00278.26           O
ATOM    259  N   GLN   216    -117.420 -11.136 -38.957  1.00246.35           N
ATOM    260  CA  GLN   216    -118.526 -11.570 -38.161  1.00246.35           C
ATOM    261  CB  GLN   216    -119.577 -10.468 -37.941  1.00246.35           C
ATOM    262  CG  GLN   216    -120.254  -9.988 -39.225  1.00246.35           C
ATOM    263  CD  GLN   216    -121.052  -8.735 -38.887  1.00246.35           C
ATOM    264  OE1 GLN   216    -120.894  -8.163 -37.809  1.00246.35           O
ATOM    265  NE2 GLN   216    -121.923  -8.287 -39.830  1.00246.35           N
ATOM    266  C   GLN   216    -119.169 -12.720 -38.857  1.00246.35           C
ATOM    267  O   GLN   216    -119.403 -12.676 -40.064  1.00246.35           O
ATOM    268  N   GLY   217    -119.456 -13.798 -38.102  1.00 67.21           N
ATOM    269  CA  GLY   217    -120.090 -14.934 -38.696  1.00 67.21           C
ATOM    270  C   GLY   217    -119.401 -16.159 -38.200  1.00 67.21           C
ATOM    271  O   GLY   217    -118.562 -16.107 -37.301  1.00 67.21           O
ATOM    272  N   THR   218    -119.755 -17.308 -38.800  1.00113.27           N
ATOM    273  CA  THR   218    -119.186 -18.567 -38.436  1.00113.27           C
ATOM    274  CB  THR   218    -119.810 -19.716 -39.174  1.00113.27           C
ATOM    275  OG1 THR   218    -119.287 -20.946 -38.694  1.00113.27           O
ATOM    276  CG2 THR   218    -119.531 -19.563 -40.680  1.00113.27           C
ATOM    277  C   THR   218    -117.732 -18.535 -38.772  1.00113.27           C
ATOM    278  O   THR   218    -116.903 -19.057 -38.027  1.00113.27           O
ATOM    279  N   THR   219    -117.386 -17.894 -39.904  1.00175.12           N
ATOM    280  CA  THR   219    -116.032 -17.875 -40.370  1.00175.12           C
ATOM    281  CB  THR   219    -115.861 -17.143 -41.664  1.00175.12           C
ATOM    282  OG1 THR   219    -116.695 -17.711 -42.663  1.00175.12           O
ATOM    283  CG2 THR   219    -114.385 -17.247 -42.083  1.00175.12           C
ATOM    284  C   THR   219    -115.177 -17.174 -39.370  1.00175.12           C
ATOM    285  O   THR   219    -115.548 -16.160 -38.781  1.00175.12           O
ATOM    286  N   PRO   220    -114.037 -17.769 -39.157  1.00172.77           N
ATOM    287  CA  PRO   220    -113.027 -17.246 -38.276  1.00172.77           C
ATOM    288  CD  PRO   220    -113.869 -19.189 -39.407  1.00172.77           C
ATOM    289  CB  PRO   220    -112.048 -18.397 -38.030  1.00172.77           C
ATOM    290  CG  PRO   220    -112.385 -19.440 -39.112  1.00172.77           C
ATOM    291  C   PRO   220    -112.382 -16.023 -38.840  1.00172.77           C
ATOM    292  O   PRO   220    -111.791 -15.266 -38.072  1.00172.77           O
ATOM    293  N   SER   221    -112.447 -15.845 -40.177  1.00202.77           N
ATOM    294  CA  SER   221    -111.884 -14.711 -40.851  1.00202.77           C
ATOM    295  CB  SER   221    -111.942 -13.392 -40.058  1.00202.77           C
ATOM    296  OG  SER   221    -111.361 -12.342 -40.817  1.00202.77           O
ATOM    297  C   SER   221    -110.457 -15.031 -41.148  1.00202.77           C
ATOM    298  O   SER   221    -109.936 -16.052 -40.702  1.00202.77           O
ATOM    299  N   SER   222    -109.793 -14.174 -41.948  1.00 62.85           N
ATOM    300  CA  SER   222    -108.413 -14.409 -42.249  1.00 62.85           C
ATOM    301  CB  SER   222    -107.888 -13.560 -43.416  1.00 62.85           C
ATOM    302  OG  SER   222    -108.535 -13.943 -44.620  1.00 62.85           O
ATOM    303  C   SER   222    -107.632 -14.051 -41.033  1.00 62.85           C
ATOM    304  O   SER   222    -107.833 -12.992 -40.441  1.00 62.85           O
ATOM    305  N   LYS   223    -106.695 -14.929 -40.634  1.00149.89           N
ATOM    306  CA  LYS   223    -105.958 -14.657 -39.439  1.00149.89           C
ATOM    307  CB  LYS   223    -105.379 -15.898 -38.728  1.00149.89           C
ATOM    308  CG  LYS   223    -104.129 -16.493 -39.381  1.00149.89           C
ATOM    309  CD  LYS   223    -104.343 -17.035 -40.793  1.00149.89           C
ATOM    310  CE  LYS   223    -103.064 -17.598 -41.417  1.00149.89           C
ATOM    311  NZ  LYS   223    -103.371 -18.255 -42.707  1.00149.89           N
ATOM    312  C   LYS   223    -104.830 -13.736 -39.766  1.00149.89           C
ATOM    313  O   LYS   223    -104.472 -13.554 -40.930  1.00149.89           O
ATOM    314  N   LEU   224    -104.255 -13.109 -38.721  1.00188.40           N
ATOM    315  CA  LEU   224    -103.181 -12.180 -38.908  1.00188.40           C
ATOM    316  CB  LEU   224    -102.703 -11.533 -37.602  1.00188.40           C
ATOM    317  CG  LEU   224    -103.609 -10.383 -37.153  1.00188.40           C
ATOM    318  CD1 LEU   224    -103.310  -9.104 -37.950  1.00188.40           C
ATOM    319  CD2 LEU   224    -105.083 -10.786 -37.287  1.00188.40           C
ATOM    320  C   LEU   224    -102.032 -12.880 -39.539  1.00188.40           C
ATOM    321  O   LEU   224    -101.417 -12.320 -40.446  1.00188.40           O
ATOM    322  N   GLY   225    -101.675 -14.088 -39.052  1.00225.93           N
ATOM    323  CA  GLY   225    -100.656 -14.815 -39.751  1.00225.93           C
ATOM    324  C   GLY   225    -101.164 -14.931 -41.153  1.00225.93           C
ATOM    325  O   GLY   225    -102.366 -14.890 -41.382  1.00225.93           O
ATOM    326  N   GLY   226    -100.292 -15.081 -42.151  1.00244.86           N
ATOM    327  CA  GLY   226    -100.829 -15.193 -43.477  1.00244.86           C
ATOM    328  C   GLY   226    -100.922 -13.820 -44.068  1.00244.86           C
ATOM    329  O   GLY   226    -100.971 -13.671 -45.288  1.00244.86           O
ATOM    330  N   LEU   227    -100.964 -12.773 -43.216  1.00173.74           N
ATOM    331  CA  LEU   227    -101.007 -11.436 -43.741  1.00173.74           C
ATOM    332  CB  LEU   227    -101.624 -10.387 -42.800  1.00173.74           C
ATOM    333  CG  LEU   227    -101.644  -8.974 -43.417  1.00173.74           C
ATOM    334  CD1 LEU   227    -102.494  -8.927 -44.697  1.00173.74           C
ATOM    335  CD2 LEU   227    -102.067  -7.917 -42.383  1.00173.74           C
ATOM    336  C   LEU   227     -99.599 -11.025 -44.030  1.00173.74           C
ATOM    337  O   LEU   227     -98.661 -11.466 -43.369  1.00173.74           O
ATOM    338  N   TRP   228     -99.427 -10.168 -45.052  1.00 75.17           N
ATOM    339  CA  TRP   228     -98.133  -9.745 -45.505  1.00 75.17           C
ATOM    340  CB  TRP   228     -98.204  -8.950 -46.814  1.00 75.17           C
ATOM    341  CG  TRP   228     -98.818  -9.760 -47.924  1.00 75.17           C
ATOM    342  CD2 TRP   228    -100.227  -9.769 -48.187  1.00 75.17           C
ATOM    343  CD1 TRP   228     -98.248 -10.609 -48.828  1.00 75.17           C
ATOM    344  NE1 TRP   228     -99.220 -11.155 -49.633  1.00 75.17           N
ATOM    345  CE2 TRP   228    -100.443 -10.643 -49.250  1.00 75.17           C
ATOM    346  CE3 TRP   228    -101.256  -9.101 -47.587  1.00 75.17           C
ATOM    347  CZ2 TRP   228    -101.702 -10.867 -49.729  1.00 75.17           C
ATOM    348  CZ3 TRP   228    -102.523  -9.324 -48.075  1.00 75.17           C
ATOM    349  CH2 TRP   228    -102.741 -10.191 -49.126  1.00 75.17           C
ATOM    350  C   TRP   228     -97.436  -8.886 -44.485  1.00 75.17           C
ATOM    351  O   TRP   228     -96.239  -9.034 -44.255  1.00 75.17           O
ATOM    352  N   LYS   229     -98.155  -7.945 -43.850  1.00184.32           N
ATOM    353  CA  LYS   229     -97.532  -7.007 -42.953  1.00184.32           C
ATOM    354  CB  LYS   229     -98.471  -5.867 -42.499  1.00184.32           C
ATOM    355  CG  LYS   229     -99.540  -6.262 -41.469  1.00184.32           C
ATOM    356  CD  LYS   229     -99.048  -6.371 -40.018  1.00184.32           C
ATOM    357  CE  LYS   229     -99.318  -5.115 -39.182  1.00184.32           C
ATOM    358  NZ  LYS   229     -98.856  -5.308 -37.788  1.00184.32           N
ATOM    359  C   LYS   229     -97.013  -7.657 -41.706  1.00184.32           C
ATOM    360  O   LYS   229     -95.972  -7.252 -41.190  1.00184.32           O
ATOM    361  N   THR   230     -97.701  -8.705 -41.211  1.00191.26           N
ATOM    362  CA  THR   230     -97.471  -9.214 -39.883  1.00191.26           C
ATOM    363  CB  THR   230     -98.230 -10.473 -39.577  1.00191.26           C
ATOM    364  OG1 THR   230     -99.624 -10.257 -39.749  1.00191.26           O
ATOM    365  CG2 THR   230     -97.946 -10.869 -38.116  1.00191.26           C
ATOM    366  C   THR   230     -96.022  -9.474 -39.595  1.00191.26           C
ATOM    367  O   THR   230     -95.330 -10.174 -40.333  1.00191.26           O
ATOM    368  N   VAL   231     -95.545  -8.865 -38.481  1.00132.32           N
ATOM    369  CA  VAL   231     -94.188  -8.977 -38.019  1.00132.32           C
ATOM    370  CB  VAL   231     -93.522  -7.647 -37.776  1.00132.32           C
ATOM    371  CG1 VAL   231     -93.518  -6.834 -39.082  1.00132.32           C
ATOM    372  CG2 VAL   231     -94.239  -6.937 -36.616  1.00132.32           C
ATOM    373  C   VAL   231     -94.207  -9.692 -36.696  1.00132.32           C
ATOM    374  O   VAL   231     -95.058  -9.438 -35.843  1.00132.32           O
ATOM    375  N   SER   232     -93.268 -10.649 -36.526  1.00188.96           N
ATOM    376  CA  SER   232     -93.102 -11.457 -35.344  1.00188.96           C
ATOM    377  CB  SER   232     -94.409 -11.849 -34.648  1.00188.96           C
ATOM    378  OG  SER   232     -95.151 -12.788 -35.411  1.00188.96           O
ATOM    379  C   SER   232     -92.465 -12.705 -35.852  1.00188.96           C
ATOM    380  O   SER   232     -91.533 -12.595 -36.640  1.00188.96           O
ATOM    381  N   PRO   233     -92.769 -13.870 -35.345  1.00140.46           N
ATOM    382  CA  PRO   233     -92.410 -15.022 -36.132  1.00140.46           C
ATOM    383  CD  PRO   233     -92.524 -14.111 -33.932  1.00140.46           C
ATOM    384  CB  PRO   233     -91.918 -16.100 -35.173  1.00140.46           C
ATOM    385  CG  PRO   233     -92.433 -15.639 -33.807  1.00140.46           C
ATOM    386  C   PRO   233     -93.644 -15.403 -36.909  1.00140.46           C
ATOM    387  O   PRO   233     -94.722 -15.187 -36.357  1.00140.46           O
ATOM    388  N   HIS   234     -93.520 -15.955 -38.149  1.00263.85           N
ATOM    389  CA  HIS   234     -94.630 -16.445 -38.944  1.00263.85           C
ATOM    390  ND1 HIS   234     -97.757 -16.693 -40.303  1.00263.85           N
ATOM    391  CG  HIS   234     -97.179 -16.637 -39.055  1.00263.85           C
ATOM    392  CB  HIS   234     -95.996 -15.787 -38.678  1.00263.85           C
ATOM    393  NE2 HIS   234     -98.919 -18.074 -39.004  1.00263.85           N
ATOM    394  CD2 HIS   234     -97.901 -17.486 -38.274  1.00263.85           C
ATOM    395  CE1 HIS   234     -98.793 -17.567 -40.216  1.00263.85           C
ATOM    396  C   HIS   234     -94.296 -16.340 -40.419  1.00263.85           C
ATOM    397  O   HIS   234     -93.173 -16.628 -40.819  1.00263.85           O
ATOM    398  N   ARG   235     -95.293 -16.000 -41.278  1.00236.15           N
ATOM    399  CA  ARG   235     -95.167 -15.944 -42.720  1.00236.15           C
ATOM    400  CB  ARG   235     -96.528 -15.747 -43.408  1.00236.15           C
ATOM    401  CG  ARG   235     -96.466 -15.830 -44.934  1.00236.15           C
ATOM    402  CD  ARG   235     -96.334 -17.260 -45.461  1.00236.15           C
ATOM    403  NE  ARG   235     -97.693 -17.868 -45.412  1.00236.15           N
ATOM    404  CZ  ARG   235     -97.855 -19.204 -45.643  1.00236.15           C
ATOM    405  NH1 ARG   235     -96.768 -19.990 -45.890  1.00236.15           N
ATOM    406  NH2 ARG   235     -99.106 -19.750 -45.620  1.00236.15           N
ATOM    407  C   ARG   235     -94.262 -14.866 -43.293  1.00236.15           C
ATOM    408  O   ARG   235     -93.339 -15.164 -44.049  1.00236.15           O
ATOM    409  N   SER   236     -94.498 -13.588 -42.929  1.00145.28           N
ATOM    410  CA  SER   236     -93.916 -12.403 -43.517  1.00145.28           C
ATOM    411  CB  SER   236     -95.060 -11.479 -43.955  1.00145.28           C
ATOM    412  OG  SER   236     -95.881 -11.162 -42.840  1.00145.28           O
ATOM    413  C   SER   236     -92.847 -11.765 -42.632  1.00145.28           C
ATOM    414  O   SER   236     -91.804 -12.399 -42.517  1.00145.28           O
ATOM    415  N   PRO   237     -92.891 -10.574 -42.025  1.00194.70           N
ATOM    416  CA  PRO   237     -91.775 -10.226 -41.172  1.00194.70           C
ATOM    417  CD  PRO   237     -93.452  -9.361 -42.616  1.00194.70           C
ATOM    418  CB  PRO   237     -91.946  -8.759 -40.808  1.00194.70           C
ATOM    419  CG  PRO   237     -92.648  -8.181 -42.046  1.00194.70           C
ATOM    420  C   PRO   237     -91.723 -11.179 -40.046  1.00194.70           C
ATOM    421  O   PRO   237     -90.690 -11.307 -39.390  1.00194.70           O
ATOM    422  N   ILE   238     -92.856 -11.844 -39.817  1.00160.64           N
ATOM    423  CA  ILE   238     -92.954 -12.895 -38.883  1.00160.64           C
ATOM    424  CB  ILE   238     -94.414 -13.249 -38.785  1.00160.64           C
ATOM    425  CG2 ILE   238     -95.150 -12.096 -38.096  1.00160.64           C
ATOM    426  CG1 ILE   238     -94.968 -13.435 -40.188  1.00160.64           C
ATOM    427  CD1 ILE   238     -96.495 -13.414 -40.308  1.00160.64           C
ATOM    428  C   ILE   238     -91.966 -13.941 -39.348  1.00160.64           C
ATOM    429  O   ILE   238     -91.199 -14.483 -38.555  1.00160.64           O
ATOM    430  N   SER   239     -91.890 -14.217 -40.660  1.00 89.69           N
ATOM    431  CA  SER   239     -90.906 -15.157 -41.131  1.00 89.69           C
ATOM    432  CB  SER   239     -90.998 -15.466 -42.638  1.00 89.69           C
ATOM    433  OG  SER   239     -90.454 -14.401 -43.403  1.00 89.69           O
ATOM    434  C   SER   239     -89.539 -14.602 -40.878  1.00 89.69           C
ATOM    435  O   SER   239     -88.585 -15.349 -40.670  1.00 89.69           O
ATOM    436  N   ASN   240     -89.392 -13.267 -40.881  1.00 77.66           N
ATOM    437  CA  ASN   240     -88.074 -12.740 -40.683  1.00 77.66           C
ATOM    438  CB  ASN   240     -88.011 -11.204 -40.729  1.00 77.66           C
ATOM    439  CG  ASN   240     -86.556 -10.805 -40.518  1.00 77.66           C
ATOM    440  OD1 ASN   240     -86.005 -10.927 -39.424  1.00 77.66           O
ATOM    441  ND2 ASN   240     -85.904 -10.321 -41.608  1.00 77.66           N
ATOM    442  C   ASN   240     -87.591 -13.165 -39.336  1.00 77.66           C
ATOM    443  O   ASN   240     -86.443 -13.578 -39.184  1.00 77.66           O
ATOM    444  N   MET   241     -88.460 -13.095 -38.312  1.00132.06           N
ATOM    445  CA  MET   241     -87.988 -13.436 -37.004  1.00132.06           C
ATOM    446  CB  MET   241     -88.985 -13.161 -35.868  1.00132.06           C
ATOM    447  CG  MET   241     -88.406 -13.376 -34.468  1.00132.06           C
ATOM    448  SD  MET   241     -89.389 -12.661 -33.114  1.00132.06           S
ATOM    449  CE  MET   241     -88.715 -10.986 -33.308  1.00132.06           C
ATOM    450  C   MET   241     -87.602 -14.879 -36.960  1.00132.06           C
ATOM    451  O   MET   241     -86.611 -15.228 -36.323  1.00132.06           O
ATOM    452  N   VAL   242     -88.363 -15.766 -37.629  1.00104.75           N
ATOM    453  CA  VAL   242     -88.003 -17.153 -37.553  1.00104.75           C
ATOM    454  CB  VAL   242     -88.991 -18.098 -38.185  1.00104.75           C
ATOM    455  CG1 VAL   242     -90.328 -17.945 -37.442  1.00104.75           C
ATOM    456  CG2 VAL   242     -89.065 -17.859 -39.699  1.00104.75           C
ATOM    457  C   VAL   242     -86.661 -17.334 -38.189  1.00104.75           C
ATOM    458  O   VAL   242     -85.850 -18.134 -37.726  1.00104.75           O
ATOM    459  N   SER   243     -86.388 -16.585 -39.273  1.00 70.40           N
ATOM    460  CA  SER   243     -85.134 -16.696 -39.962  1.00 70.40           C
ATOM    461  CB  SER   243     -85.069 -15.792 -41.203  1.00 70.40           C
ATOM    462  OG  SER   243     -86.051 -16.201 -42.145  1.00 70.40           O
ATOM    463  C   SER   243     -84.035 -16.284 -39.031  1.00 70.40           C
ATOM    464  O   SER   243     -82.945 -16.856 -39.056  1.00 70.40           O
ATOM    465  N   MET   244     -84.297 -15.283 -38.171  1.00106.43           N
ATOM    466  CA  MET   244     -83.305 -14.818 -37.242  1.00106.43           C
ATOM    467  CB  MET   244     -83.844 -13.712 -36.318  1.00106.43           C
ATOM    468  CG  MET   244     -84.059 -12.360 -36.994  1.00106.43           C
ATOM    469  SD  MET   244     -82.516 -11.467 -37.335  1.00106.43           S
ATOM    470  CE  MET   244     -82.004 -11.445 -35.592  1.00106.43           C
ATOM    471  C   MET   244     -82.957 -15.956 -36.343  1.00106.43           C
ATOM    472  O   MET   244     -81.787 -16.203 -36.057  1.00106.43           O
ATOM    473  N   ALA   245     -83.989 -16.687 -35.888  1.00 38.80           N
ATOM    474  CA  ALA   245     -83.807 -17.784 -34.985  1.00 38.80           C
ATOM    475  CB  ALA   245     -85.130 -18.458 -34.587  1.00 38.80           C
ATOM    476  C   ALA   245     -82.979 -18.825 -35.662  1.00 38.80           C
ATOM    477  O   ALA   245     -82.124 -19.446 -35.034  1.00 38.80           O
ATOM    478  N   ASN   246     -83.210 -19.040 -36.970  1.00 43.61           N
ATOM    479  CA  ASN   246     -82.507 -20.078 -37.666  1.00 43.61           C
ATOM    480  CB  ASN   246     -82.811 -20.112 -39.177  1.00 43.61           C
ATOM    481  CG  ASN   246     -84.230 -20.608 -39.416  1.00 43.61           C
ATOM    482  OD1 ASN   246     -84.654 -21.618 -38.857  1.00 43.61           O
ATOM    483  ND2 ASN   246     -84.986 -19.881 -40.282  1.00 43.61           N
ATOM    484  C   ASN   246     -81.038 -19.821 -37.566  1.00 43.61           C
ATOM    485  O   ASN   246     -80.270 -20.712 -37.206  1.00 43.61           O
ATOM    486  N   ASN   247     -80.610 -18.580 -37.859  1.00 35.31           N
ATOM    487  CA  ASN   247     -79.206 -18.290 -37.880  1.00 35.31           C
ATOM    488  CB  ASN   247     -78.904 -16.832 -38.277  1.00 35.31           C
ATOM    489  CG  ASN   247     -79.391 -16.591 -39.701  1.00 35.31           C
ATOM    490  OD1 ASN   247     -79.502 -17.512 -40.509  1.00 35.31           O
ATOM    491  ND2 ASN   247     -79.692 -15.303 -40.020  1.00 35.31           N
ATOM    492  C   ASN   247     -78.647 -18.492 -36.509  1.00 35.31           C
ATOM    493  O   ASN   247     -77.593 -19.102 -36.339  1.00 35.31           O
ATOM    494  N   HIS   248     -79.362 -17.991 -35.488  1.00 48.67           N
ATOM    495  CA  HIS   248     -78.886 -18.059 -34.139  1.00 48.67           C
ATOM    496  ND1 HIS   248     -78.788 -15.006 -32.508  1.00 48.67           N
ATOM    497  CG  HIS   248     -79.605 -15.768 -33.315  1.00 48.67           C
ATOM    498  CB  HIS   248     -79.769 -17.257 -33.165  1.00 48.67           C
ATOM    499  NE2 HIS   248     -79.717 -13.607 -33.965  1.00 48.67           N
ATOM    500  CD2 HIS   248     -80.164 -14.896 -34.201  1.00 48.67           C
ATOM    501  CE1 HIS   248     -78.894 -13.724 -32.939  1.00 48.67           C
ATOM    502  C   HIS   248     -78.792 -19.484 -33.676  1.00 48.67           C
ATOM    503  O   HIS   248     -77.831 -19.854 -33.002  1.00 48.67           O
ATOM    504  N   MET   249     -79.779 -20.330 -34.026  1.00135.24           N
ATOM    505  CA  MET   249     -79.794 -21.682 -33.538  1.00135.24           C
ATOM    506  CB  MET   249     -81.025 -22.468 -34.023  1.00135.24           C
ATOM    507  CG  MET   249     -81.374 -23.674 -33.150  1.00135.24           C
ATOM    508  SD  MET   249     -82.357 -23.275 -31.670  1.00135.24           S
ATOM    509  CE  MET   249     -81.218 -22.042 -30.979  1.00135.24           C
ATOM    510  C   MET   249     -78.598 -22.432 -34.042  1.00135.24           C
ATOM    511  O   MET   249     -77.927 -23.125 -33.279  1.00135.24           O
ATOM    512  N   SER   250     -78.293 -22.311 -35.348  1.00 78.87           N
ATOM    513  CA  SER   250     -77.208 -23.066 -35.909  1.00 78.87           C
ATOM    514  CB  SER   250     -77.121 -22.958 -37.441  1.00 78.87           C
ATOM    515  OG  SER   250     -78.247 -23.582 -38.039  1.00 78.87           O
ATOM    516  C   SER   250     -75.905 -22.587 -35.351  1.00 78.87           C
ATOM    517  O   SER   250     -75.007 -23.379 -35.070  1.00 78.87           O
ATOM    518  N   MET   251     -75.757 -21.262 -35.190  1.00 98.00           N
ATOM    519  CA  MET   251     -74.512 -20.728 -34.723  1.00 98.00           C
ATOM    520  CB  MET   251     -74.511 -19.192 -34.704  1.00 98.00           C
ATOM    521  CG  MET   251     -74.690 -18.557 -36.084  1.00 98.00           C
ATOM    522  SD  MET   251     -74.742 -16.741 -36.054  1.00 98.00           S
ATOM    523  CE  MET   251     -75.266 -16.565 -37.783  1.00 98.00           C
ATOM    524  C   MET   251     -74.251 -21.190 -33.322  1.00 98.00           C
ATOM    525  O   MET   251     -73.141 -21.600 -32.989  1.00 98.00           O
ATOM    526  N   THR   252     -75.285 -21.150 -32.461  1.00 37.32           N
ATOM    527  CA  THR   252     -75.108 -21.487 -31.078  1.00 37.32           C
ATOM    528  CB  THR   252     -76.354 -21.284 -30.271  1.00 37.32           C
ATOM    529  OG1 THR   252     -76.770 -19.928 -30.336  1.00 37.32           O
ATOM    530  CG2 THR   252     -76.065 -21.684 -28.814  1.00 37.32           C
ATOM    531  C   THR   252     -74.720 -22.924 -30.930  1.00 37.32           C
ATOM    532  O   THR   252     -73.803 -23.245 -30.175  1.00 37.32           O
ATOM    533  N   ASN   253     -75.406 -23.837 -31.644  1.00 88.00           N
ATOM    534  CA  ASN   253     -75.101 -25.226 -31.455  1.00 88.00           C
ATOM    535  CB  ASN   253     -76.077 -26.208 -32.135  1.00 88.00           C
ATOM    536  CG  ASN   253     -75.990 -26.078 -33.645  1.00 88.00           C
ATOM    537  OD1 ASN   253     -76.584 -25.178 -34.236  1.00 88.00           O
ATOM    538  ND2 ASN   253     -75.242 -27.013 -34.290  1.00 88.00           N
ATOM    539  C   ASN   253     -73.720 -25.506 -31.945  1.00 88.00           C
ATOM    540  O   ASN   253     -72.987 -26.269 -31.319  1.00 88.00           O
ATOM    541  N   SER   254     -73.318 -24.892 -33.074  1.00 25.64           N
ATOM    542  CA  SER   254     -72.005 -25.148 -33.594  1.00 25.64           C
ATOM    543  CB  SER   254     -71.703 -24.371 -34.886  1.00 25.64           C
ATOM    544  OG  SER   254     -71.699 -22.975 -34.628  1.00 25.64           O
ATOM    545  C   SER   254     -71.024 -24.695 -32.566  1.00 25.64           C
ATOM    546  O   SER   254     -69.997 -25.335 -32.343  1.00 25.64           O
ATOM    547  N   GLY   255     -71.329 -23.566 -31.904  1.00 21.23           N
ATOM    548  CA  GLY   255     -70.458 -23.048 -30.894  1.00 21.23           C
ATOM    549  C   GLY   255     -70.383 -24.053 -29.793  1.00 21.23           C
ATOM    550  O   GLY   255     -69.323 -24.266 -29.208  1.00 21.23           O
ATOM    551  N   VAL   256     -71.521 -24.690 -29.464  1.00 33.35           N
ATOM    552  CA  VAL   256     -71.522 -25.654 -28.403  1.00 33.35           C
ATOM    553  CB  VAL   256     -72.879 -26.212 -28.101  1.00 33.35           C
ATOM    554  CG1 VAL   256     -72.722 -27.298 -27.021  1.00 33.35           C
ATOM    555  CG2 VAL   256     -73.799 -25.055 -27.677  1.00 33.35           C
ATOM    556  C   VAL   256     -70.634 -26.787 -28.799  1.00 33.35           C
ATOM    557  O   VAL   256     -69.919 -27.346 -27.969  1.00 33.35           O
ATOM    558  N   SER   257     -70.665 -27.158 -30.092  1.00 67.81           N
ATOM    559  CA  SER   257     -69.860 -28.241 -30.572  1.00 67.81           C
ATOM    560  CB  SER   257     -70.083 -28.531 -32.066  1.00 67.81           C
ATOM    561  OG  SER   257     -71.399 -29.022 -32.275  1.00 67.81           O
ATOM    562  C   SER   257     -68.424 -27.868 -30.390  1.00 67.81           C
ATOM    563  O   SER   257     -67.594 -28.718 -30.070  1.00 67.81           O
ATOM    564  N   MET   258     -68.099 -26.574 -30.574  1.00 97.61           N
ATOM    565  CA  MET   258     -66.746 -26.117 -30.440  1.00 97.61           C
ATOM    566  CB  MET   258     -66.601 -24.600 -30.665  1.00 97.61           C
ATOM    567  CG  MET   258     -66.984 -24.110 -32.065  1.00 97.61           C
ATOM    568  SD  MET   258     -65.883 -24.643 -33.410  1.00 97.61           S
ATOM    569  CE  MET   258     -66.577 -26.316 -33.514  1.00 97.61           C
ATOM    570  C   MET   258     -66.340 -26.373 -29.028  1.00 97.61           C
ATOM    571  O   MET   258     -65.225 -26.821 -28.761  1.00 97.61           O
ATOM    572  N   THR   259     -67.262 -26.117 -28.082  1.00 30.42           N
ATOM    573  CA  THR   259     -66.960 -26.317 -26.697  1.00 30.42           C
ATOM    574  CB  THR   259     -68.144 -26.098 -25.801  1.00 30.42           C
ATOM    575  OG1 THR   259     -68.639 -24.775 -25.945  1.00 30.42           O
ATOM    576  CG2 THR   259     -67.713 -26.355 -24.348  1.00 30.42           C
ATOM    577  C   THR   259     -66.589 -27.751 -26.569  1.00 30.42           C
ATOM    578  O   THR   259     -65.642 -28.105 -25.869  1.00 30.42           O
ATOM    579  N   ASN   260     -67.335 -28.614 -27.275  1.00 93.48           N
ATOM    580  CA  ASN   260     -67.057 -30.012 -27.224  1.00 93.48           C
ATOM    581  CB  ASN   260     -68.004 -30.832 -28.121  1.00 93.48           C
ATOM    582  CG  ASN   260     -69.417 -30.719 -27.561  1.00 93.48           C
ATOM    583  OD1 ASN   260     -70.402 -30.941 -28.263  1.00 93.48           O
ATOM    584  ND2 ASN   260     -69.520 -30.355 -26.256  1.00 93.48           N
ATOM    585  C   ASN   260     -65.664 -30.216 -27.742  1.00 93.48           C
ATOM    586  O   ASN   260     -64.877 -30.944 -27.138  1.00 93.48           O
ATOM    587  N   THR   261     -65.316 -29.550 -28.865  1.00147.65           N
ATOM    588  CA  THR   261     -64.034 -29.761 -29.484  1.00147.65           C
ATOM    589  CB  THR   261     -64.123 -30.073 -30.949  1.00147.65           C
ATOM    590  OG1 THR   261     -64.997 -31.173 -31.158  1.00147.65           O
ATOM    591  CG2 THR   261     -62.716 -30.462 -31.441  1.00147.65           C
ATOM    592  C   THR   261     -63.158 -28.544 -29.328  1.00147.65           C
ATOM    593  O   THR   261     -62.689 -28.240 -28.232  1.00147.65           O
ATOM    594  N   LEU   262     -62.908 -27.828 -30.452  1.00267.86           N
ATOM    595  CA  LEU   262     -61.964 -26.741 -30.523  1.00267.86           C
ATOM    596  CB  LEU   262     -61.764 -26.155 -31.933  1.00267.86           C
ATOM    597  CG  LEU   262     -61.156 -27.142 -32.948  1.00267.86           C
ATOM    598  CD1 LEU   262     -62.153 -28.255 -33.309  1.00267.86           C
ATOM    599  CD2 LEU   262     -60.598 -26.413 -34.180  1.00267.86           C
ATOM    600  C   LEU   262     -62.296 -25.600 -29.623  1.00267.86           C
ATOM    601  O   LEU   262     -63.409 -25.076 -29.606  1.00267.86           O
ATOM    602  N   SER   263     -61.274 -25.209 -28.835  1.00109.55           N
ATOM    603  CA  SER   263     -61.306 -24.117 -27.909  1.00109.55           C
ATOM    604  CB  SER   263     -60.123 -24.151 -26.927  1.00109.55           C
ATOM    605  OG  SER   263     -60.137 -25.362 -26.185  1.00109.55           O
ATOM    606  C   SER   263     -61.214 -22.814 -28.648  1.00109.55           C
ATOM    607  O   SER   263     -61.825 -21.822 -28.254  1.00109.55           O
ATOM    608  N   SER   264     -60.450 -22.796 -29.758  1.00 75.20           N
ATOM    609  CA  SER   264     -60.159 -21.588 -30.479  1.00 75.20           C
ATOM    610  CB  SER   264     -59.326 -21.849 -31.745  1.00 75.20           C
ATOM    611  OG  SER   264     -59.090 -20.632 -32.438  1.00 75.20           O
ATOM    612  C   SER   264     -61.411 -20.914 -30.930  1.00 75.20           C
ATOM    613  O   SER   264     -61.648 -19.749 -30.614  1.00 75.20           O
ATOM    614  N   MET   265     -62.265 -21.643 -31.664  1.00133.87           N
ATOM    615  CA  MET   265     -63.434 -21.027 -32.212  1.00133.87           C
ATOM    616  CB  MET   265     -64.284 -22.009 -33.038  1.00133.87           C
ATOM    617  CG  MET   265     -63.601 -22.479 -34.326  1.00133.87           C
ATOM    618  SD  MET   265     -63.611 -21.274 -35.688  1.00133.87           S
ATOM    619  CE  MET   265     -65.233 -21.780 -36.335  1.00133.87           C
ATOM    620  C   MET   265     -64.274 -20.537 -31.082  1.00133.87           C
ATOM    621  O   MET   265     -64.812 -19.433 -31.127  1.00133.87           O
ATOM    622  N   LEU   266     -64.376 -21.335 -30.008  1.00125.39           N
ATOM    623  CA  LEU   266     -65.244 -20.969 -28.931  1.00125.39           C
ATOM    624  CB  LEU   266     -65.332 -22.034 -27.819  1.00125.39           C
ATOM    625  CG  LEU   266     -66.379 -21.734 -26.721  1.00125.39           C
ATOM    626  CD1 LEU   266     -65.970 -20.572 -25.803  1.00125.39           C
ATOM    627  CD2 LEU   266     -67.773 -21.533 -27.338  1.00125.39           C
ATOM    628  C   LEU   266     -64.761 -19.689 -28.333  1.00125.39           C
ATOM    629  O   LEU   266     -65.566 -18.846 -27.940  1.00125.39           O
ATOM    630  N   LYS   267     -63.433 -19.498 -28.245  1.00 45.04           N
ATOM    631  CA  LYS   267     -62.944 -18.312 -27.608  1.00 45.04           C
ATOM    632  CB  LYS   267     -61.411 -18.211 -27.645  1.00 45.04           C
ATOM    633  CG  LYS   267     -60.708 -19.297 -26.833  1.00 45.04           C
ATOM    634  CD  LYS   267     -59.215 -19.415 -27.134  0.50 45.04           C
ATOM    635  CE  LYS   267     -58.536 -20.557 -26.378  1.00 45.04           C
ATOM    636  NZ  LYS   267     -57.129 -20.688 -26.817  1.00 45.04           N
ATOM    637  C   LYS   267     -63.466 -17.109 -28.329  1.00 45.04           C
ATOM    638  O   LYS   267     -64.024 -16.207 -27.708  1.00 45.04           O
ATOM    639  N   GLY   268     -63.299 -17.063 -29.664  1.00 37.79           N
ATOM    640  CA  GLY   268     -63.711 -15.911 -30.417  1.00 37.79           C
ATOM    641  C   GLY   268     -65.204 -15.760 -30.459  1.00 37.79           C
ATOM    642  O   GLY   268     -65.733 -14.673 -30.235  1.00 37.79           O
ATOM    643  N   PHE   269     -65.918 -16.866 -30.743  1.00120.18           N
ATOM    644  CA  PHE   269     -67.341 -16.868 -30.958  1.00120.18           C
ATOM    645  CB  PHE   269     -67.878 -18.224 -31.454  1.00120.18           C
ATOM    646  CG  PHE   269     -67.565 -18.386 -32.903  1.00120.18           C
ATOM    647  CD1 PHE   269     -66.383 -18.951 -33.320  1.00120.18           C
ATOM    648  CD2 PHE   269     -68.467 -17.968 -33.854  1.00120.18           C
ATOM    649  CE1 PHE   269     -66.105 -19.100 -34.658  1.00120.18           C
ATOM    650  CE2 PHE   269     -68.196 -18.116 -35.195  1.00120.18           C
ATOM    651  CZ  PHE   269     -67.012 -18.683 -35.600  1.00120.18           C
ATOM    652  C   PHE   269     -68.136 -16.531 -29.736  1.00120.18           C
ATOM    653  O   PHE   269     -69.135 -15.819 -29.833  1.00120.18           O
ATOM    654  N   ALA   270     -67.732 -17.026 -28.553  1.00 49.73           N
ATOM    655  CA  ALA   270     -68.587 -16.901 -27.406  1.00 49.73           C
ATOM    656  CB  ALA   270     -67.983 -17.522 -26.135  1.00 49.73           C
ATOM    657  C   ALA   270     -68.900 -15.473 -27.085  1.00 49.73           C
ATOM    658  O   ALA   270     -70.072 -15.152 -26.890  1.00 49.73           O
ATOM    659  N   PRO   271     -67.952 -14.582 -27.018  1.00 79.64           N
ATOM    660  CA  PRO   271     -68.293 -13.229 -26.688  1.00 79.64           C
ATOM    661  CD  PRO   271     -66.575 -14.894 -26.682  1.00 79.64           C
ATOM    662  CB  PRO   271     -66.979 -12.531 -26.323  1.00 79.64           C
ATOM    663  CG  PRO   271     -65.878 -13.526 -26.739  1.00 79.64           C
ATOM    664  C   PRO   271     -69.068 -12.579 -27.782  1.00 79.64           C
ATOM    665  O   PRO   271     -69.897 -11.717 -27.494  1.00 79.64           O
ATOM    666  N   ALA   272     -68.811 -12.968 -29.043  1.00 32.05           N
ATOM    667  CA  ALA   272     -69.499 -12.365 -30.142  1.00 32.05           C
ATOM    668  CB  ALA   272     -69.011 -12.884 -31.506  1.00 32.05           C
ATOM    669  C   ALA   272     -70.947 -12.708 -30.030  1.00 32.05           C
ATOM    670  O   ALA   272     -71.816 -11.853 -30.193  1.00 32.05           O
ATOM    671  N   ALA   273     -71.228 -13.987 -29.727  1.00 32.08           N
ATOM    672  CA  ALA   273     -72.570 -14.483 -29.646  1.00 32.08           C
ATOM    673  CB  ALA   273     -72.625 -15.994 -29.367  1.00 32.08           C
ATOM    674  C   ALA   273     -73.287 -13.805 -28.529  1.00 32.08           C
ATOM    675  O   ALA   273     -74.442 -13.406 -28.673  1.00 32.08           O
ATOM    676  N   ALA   274     -72.614 -13.649 -27.377  1.00 34.15           N
ATOM    677  CA  ALA   274     -73.279 -13.072 -26.251  1.00 34.15           C
ATOM    678  CB  ALA   274     -72.386 -13.017 -24.999  1.00 34.15           C
ATOM    679  C   ALA   274     -73.673 -11.672 -26.589  1.00 34.15           C
ATOM    680  O   ALA   274     -74.797 -11.254 -26.328  1.00 34.15           O
ATOM    681  N   ALA   275     -72.759 -10.905 -27.207  1.00 44.50           N
ATOM    682  CA  ALA   275     -73.057  -9.526 -27.453  1.00 44.50           C
ATOM    683  CB  ALA   275     -71.856  -8.770 -28.047  1.00 44.50           C
ATOM    684  C   ALA   275     -74.205  -9.367 -28.406  1.00 44.50           C
ATOM    685  O   ALA   275     -75.160  -8.649 -28.113  1.00 44.50           O
ATOM    686  N   GLN   276     -74.162 -10.049 -29.566  1.00 91.35           N
ATOM    687  CA  GLN   276     -75.187  -9.823 -30.547  1.00 91.35           C
ATOM    688  CB  GLN   276     -74.849 -10.418 -31.926  1.00 91.35           C
ATOM    689  CG  GLN   276     -75.931 -10.152 -32.977  1.00 91.35           C
ATOM    690  CD  GLN   276     -75.380 -10.554 -34.338  1.00 91.35           C
ATOM    691  OE1 GLN   276     -74.200 -10.356 -34.623  1.00 91.35           O
ATOM    692  NE2 GLN   276     -76.254 -11.132 -35.205  1.00 91.35           N
ATOM    693  C   GLN   276     -76.504 -10.388 -30.111  1.00 91.35           C
ATOM    694  O   GLN   276     -77.534  -9.722 -30.205  1.00 91.35           O
ATOM    695  N   ALA   277     -76.503 -11.636 -29.606  1.00 39.84           N
ATOM    696  CA  ALA   277     -77.735 -12.284 -29.259  1.00 39.84           C
ATOM    697  CB  ALA   277     -77.531 -13.741 -28.806  1.00 39.84           C
ATOM    698  C   ALA   277     -78.407 -11.564 -28.135  1.00 39.84           C
ATOM    699  O   ALA   277     -79.609 -11.310 -28.183  1.00 39.84           O
ATOM    700  N   VAL   278     -77.640 -11.195 -27.094  1.00 36.19           N
ATOM    701  CA  VAL   278     -78.233 -10.577 -25.944  1.00 36.19           C
ATOM    702  CB  VAL   278     -77.255 -10.303 -24.839  1.00 36.19           C
ATOM    703  CG1 VAL   278     -77.989  -9.525 -23.732  1.00 36.19           C
ATOM    704  CG2 VAL   278     -76.663 -11.637 -24.357  1.00 36.19           C
ATOM    705  C   VAL   278     -78.832  -9.263 -26.330  1.00 36.19           C
ATOM    706  O   VAL   278     -79.928  -8.922 -25.892  1.00 36.19           O
ATOM    707  N   GLN   279     -78.117  -8.482 -27.159  1.00 77.50           N
ATOM    708  CA  GLN   279     -78.587  -7.176 -27.524  1.00 77.50           C
ATOM    709  CB  GLN   279     -77.558  -6.376 -28.343  1.00 77.50           C
ATOM    710  CG  GLN   279     -76.278  -6.050 -27.566  0.50 77.50           C
ATOM    711  CD  GLN   279     -76.638  -5.149 -26.390  0.50 77.50           C
ATOM    712  OE1 GLN   279     -77.598  -5.409 -25.667  1.00 77.50           O
ATOM    713  NE2 GLN   279     -75.847  -4.060 -26.190  1.00 77.50           N
ATOM    714  C   GLN   279     -79.841  -7.288 -28.338  1.00 77.50           C
ATOM    715  O   GLN   279     -80.778  -6.511 -28.160  1.00 77.50           O
ATOM    716  N   THR   280     -79.895  -8.281 -29.243  1.00 53.15           N
ATOM    717  CA  THR   280     -80.985  -8.461 -30.162  1.00 53.15           C
ATOM    718  CB  THR   280     -80.713  -9.516 -31.189  1.00 53.15           C
ATOM    719  OG1 THR   280     -79.544  -9.185 -31.925  1.00 53.15           O
ATOM    720  CG2 THR   280     -81.922  -9.590 -32.137  1.00 53.15           C
ATOM    721  C   THR   280     -82.240  -8.833 -29.438  1.00 53.15           C
ATOM    722  O   THR   280     -83.340  -8.569 -29.920  1.00 53.15           O
ATOM    723  N   ALA   281     -82.111  -9.454 -28.256  1.00 48.31           N
ATOM    724  CA  ALA   281     -83.250  -9.986 -27.568  1.00 48.31           C
ATOM    725  CB  ALA   281     -82.890 -10.592 -26.202  1.00 48.31           C
ATOM    726  C   ALA   281     -84.277  -8.926 -27.310  1.00 48.31           C
ATOM    727  O   ALA   281     -85.469  -9.177 -27.480  1.00 48.31           O
ATOM    728  N   ALA   282     -83.862  -7.711 -26.907  1.00 42.83           N
ATOM    729  CA  ALA   282     -84.832  -6.719 -26.530  1.00 42.83           C
ATOM    730  CB  ALA   282     -84.186  -5.411 -26.042  1.00 42.83           C
ATOM    731  C   ALA   282     -85.732  -6.370 -27.679  1.00 42.83           C
ATOM    732  O   ALA   282     -86.952  -6.347 -27.526  1.00 42.83           O
ATOM    733  N   GLN   283     -85.160  -6.115 -28.870  1.00 56.00           N
ATOM    734  CA  GLN   283     -85.929  -5.697 -30.012  1.00 56.00           C
ATOM    735  CB  GLN   283     -85.032  -5.426 -31.230  1.00 56.00           C
ATOM    736  CG  GLN   283     -83.930  -4.398 -30.965  1.00 56.00           C
ATOM    737  CD  GLN   283     -83.046  -4.321 -32.202  1.00 56.00           C
ATOM    738  OE1 GLN   283     -83.302  -3.532 -33.111  1.00 56.00           O
ATOM    739  NE2 GLN   283     -81.979  -5.164 -32.245  1.00 56.00           N
ATOM    740  C   GLN   283     -86.844  -6.811 -30.412  1.00 56.00           C
ATOM    741  O   GLN   283     -88.010  -6.587 -30.737  1.00 56.00           O
ATOM    742  N   ASN   284     -86.324  -8.052 -30.390  1.00 71.40           N
ATOM    743  CA  ASN   284     -87.076  -9.187 -30.838  1.00 71.40           C
ATOM    744  CB  ASN   284     -86.291 -10.511 -30.747  1.00 71.40           C
ATOM    745  CG  ASN   284     -85.252 -10.571 -31.860  1.00 71.40           C
ATOM    746  OD1 ASN   284     -85.207  -9.714 -32.741  1.00 71.40           O
ATOM    747  ND2 ASN   284     -84.400 -11.631 -31.833  1.00 71.40           N
ATOM    748  C   ASN   284     -88.288  -9.361 -29.982  1.00 71.40           C
ATOM    749  O   ASN   284     -89.390  -9.562 -30.491  1.00 71.40           O
ATOM    750  N   GLY   285     -88.114  -9.275 -28.651  1.00 29.81           N
ATOM    751  CA  GLY   285     -89.198  -9.497 -27.738  1.00 29.81           C
ATOM    752  C   GLY   285     -90.248  -8.452 -27.945  1.00 29.81           C
ATOM    753  O   GLY   285     -91.442  -8.737 -27.868  1.00 29.81           O
ATOM    754  N   VAL   286     -89.821  -7.204 -28.202  1.00 35.36           N
ATOM    755  CA  VAL   286     -90.729  -6.107 -28.368  1.00 35.36           C
ATOM    756  CB  VAL   286     -90.018  -4.816 -28.649  1.00 35.36           C
ATOM    757  CG1 VAL   286     -91.066  -3.722 -28.914  1.00 35.36           C
ATOM    758  CG2 VAL   286     -89.080  -4.511 -27.470  1.00 35.36           C
ATOM    759  C   VAL   286     -91.619  -6.390 -29.536  1.00 35.36           C
ATOM    760  O   VAL   286     -92.815  -6.107 -29.495  1.00 35.36           O
ATOM    761  N   GLN   287     -91.046  -6.950 -30.616  1.00 82.64           N
ATOM    762  CA  GLN   287     -91.790  -7.244 -31.806  1.00 82.64           C
ATOM    763  CB  GLN   287     -90.888  -7.817 -32.914  1.00 82.64           C
ATOM    764  CG  GLN   287     -91.605  -8.155 -34.222  1.00 82.64           C
ATOM    765  CD  GLN   287     -90.539  -8.659 -35.185  1.00 82.64           C
ATOM    766  OE1 GLN   287     -89.532  -7.989 -35.408  1.00 82.64           O
ATOM    767  NE2 GLN   287     -90.750  -9.871 -35.763  1.00 82.64           N
ATOM    768  C   GLN   287     -92.833  -8.267 -31.486  1.00 82.64           C
ATOM    769  O   GLN   287     -93.975  -8.163 -31.931  1.00 82.64           O
ATOM    770  N   ALA   288     -92.469  -9.282 -30.685  1.00 33.96           N
ATOM    771  CA  ALA   288     -93.400 -10.320 -30.353  1.00 33.96           C
ATOM    772  CB  ALA   288     -92.788 -11.399 -29.442  1.00 33.96           C
ATOM    773  C   ALA   288     -94.535  -9.693 -29.611  1.00 33.96           C
ATOM    774  O   ALA   288     -95.695 -10.037 -29.825  1.00 33.96           O
ATOM    775  N   MET   289     -94.213  -8.726 -28.735  1.00111.35           N
ATOM    776  CA  MET   289     -95.173  -8.081 -27.888  1.00111.35           C
ATOM    777  CB  MET   289     -94.537  -6.956 -27.053  1.00111.35           C
ATOM    778  CG  MET   289     -93.402  -7.400 -26.128  1.00111.35           C
ATOM    779  SD  MET   289     -92.453  -6.024 -25.403  1.00111.35           S
ATOM    780  CE  MET   289     -93.828  -5.337 -24.437  1.00111.35           C
ATOM    781  C   MET   289     -96.196  -7.402 -28.737  1.00111.35           C
ATOM    782  O   MET   289     -97.393  -7.488 -28.469  1.00111.35           O
ATOM    783  N   SER   290     -95.740  -6.713 -29.796  1.00 74.31           N
ATOM    784  CA  SER   290     -96.627  -5.947 -30.620  1.00 74.31           C
ATOM    785  CB  SER   290     -95.896  -5.157 -31.716  1.00 74.31           C
ATOM    786  OG  SER   290     -95.288  -6.055 -32.632  1.00 74.31           O
ATOM    787  C   SER   290     -97.584  -6.864 -31.299  1.00 74.31           C
ATOM    788  O   SER   290     -98.728  -6.497 -31.564  1.00 74.31           O
ATOM    789  N   SER   291     -97.139  -8.094 -31.600  1.00 82.65           N
ATOM    790  CA  SER   291     -97.988  -9.007 -32.297  1.00 82.65           C
ATOM    791  CB  SER   291     -97.286 -10.332 -32.578  1.00 82.65           C
ATOM    792  OG  SER   291     -96.142 -10.091 -33.382  1.00 82.65           O
ATOM    793  C   SER   291     -99.189  -9.274 -31.445  1.00 82.65           C
ATOM    794  O   SER   291    -100.311  -9.322 -31.947  1.00 82.65           O
ATOM    795  N   LEU   292     -98.978  -9.452 -30.127  1.00 88.35           N
ATOM    796  CA  LEU   292    -100.060  -9.691 -29.215  1.00 88.35           C
ATOM    797  CB  LEU   292     -99.601 -10.011 -27.781  1.00 88.35           C
ATOM    798  CG  LEU   292     -98.906 -11.378 -27.641  1.00 88.35           C
ATOM    799  CD1 LEU   292     -99.863 -12.522 -28.004  1.00 88.35           C
ATOM    800  CD2 LEU   292     -97.589 -11.437 -28.426  1.00 88.35           C
ATOM    801  C   LEU   292    -100.905  -8.463 -29.148  1.00 88.35           C
ATOM    802  O   LEU   292    -102.130  -8.545 -29.064  1.00 88.35           O
ATOM    803  N   GLY   293    -100.270  -7.279 -29.197  1.00 27.45           N
ATOM    804  CA  GLY   293    -101.037  -6.076 -29.096  1.00 27.45           C
ATOM    805  C   GLY   293    -100.953  -5.595 -27.685  1.00 27.45           C
ATOM    806  O   GLY   293    -100.058  -5.976 -26.932  1.00 27.45           O
ATOM    807  N   SER   294    -101.911  -4.738 -27.290  1.00 71.62           N
ATOM    808  CA  SER   294    -101.878  -4.118 -25.999  1.00 71.62           C
ATOM    809  CB  SER   294    -103.087  -3.199 -25.761  1.00 71.62           C
ATOM    810  OG  SER   294    -102.962  -2.539 -24.510  1.00 71.62           O
ATOM    811  C   SER   294    -101.899  -5.183 -24.952  1.00 71.62           C
ATOM    812  O   SER   294    -101.311  -5.024 -23.883  1.00 71.62           O
ATOM    813  N   SER   295    -102.562  -6.314 -25.242  1.00 29.82           N
ATOM    814  CA  SER   295    -102.677  -7.361 -24.272  1.00 29.82           C
ATOM    815  CB  SER   295    -103.530  -8.541 -24.762  1.00 29.82           C
ATOM    816  OG  SER   295    -104.868  -8.112 -24.965  1.00 29.82           O
ATOM    817  C   SER   295    -101.314  -7.881 -23.955  1.00 29.82           C
ATOM    818  O   SER   295    -101.067  -8.341 -22.841  1.00 29.82           O
ATOM    819  N   LEU   296    -100.378  -7.805 -24.918  1.00131.28           N
ATOM    820  CA  LEU   296     -99.080  -8.337 -24.644  1.00131.28           C
ATOM    821  CB  LEU   296     -98.106  -8.239 -25.829  1.00131.28           C
ATOM    822  CG  LEU   296     -96.735  -8.880 -25.534  1.00131.28           C
ATOM    823  CD1 LEU   296     -95.855  -8.006 -24.625  1.00131.28           C
ATOM    824  CD2 LEU   296     -96.906 -10.305 -24.990  1.00131.28           C
ATOM    825  C   LEU   296     -98.521  -7.563 -23.503  1.00131.28           C
ATOM    826  O   LEU   296     -97.842  -8.126 -22.647  1.00131.28           O
ATOM    827  N   GLY   297     -98.756  -6.239 -23.481  1.00 57.49           N
ATOM    828  CA  GLY   297     -98.270  -5.471 -22.378  1.00 57.49           C
ATOM    829  C   GLY   297     -99.158  -5.774 -21.218  1.00 57.49           C
ATOM    830  O   GLY   297    -100.349  -6.036 -21.380  1.00 57.49           O
ATOM    831  N   SER   298     -98.596  -5.742 -19.998  1.00 79.02           N
ATOM    832  CA  SER   298     -99.423  -5.991 -18.858  1.00 79.02           C
ATOM    833  CB  SER   298     -98.727  -6.794 -17.745  1.00 79.02           C
ATOM    834  OG  SER   298     -98.421  -8.101 -18.208  1.00 79.02           O
ATOM    835  C   SER   298     -99.758  -4.628 -18.276  1.00 79.02           C
ATOM    836  O   SER   298    -100.266  -3.769 -19.047  1.00 79.02           O
ATOM    837  OXT SER   298     -99.507  -4.424 -17.059  1.00 79.02           O
END 
