# Supplementary material for: Predicted Structural Variability of Mycobacterium tuberculosis PPE18 Protein With Immunological Implications Among Clinical Strains
Source: Front Microbiol. 2021 Jan 8;11:595312. doi: 10.3389/fmicb.2020.595312 (PMC7819968; doi:10.3389/fmicb.2020.595312)
Supplement: Supplementary file 3 [file Data_Sheet_2.ZIP › domain 2 RaptorX pdbs/3djlA-387592_2_Var3.pdb]

REMARK   templates = 3djlA 
EXPDTA    THEORETICAL MODEL, MODELLER 9v8 2018/10/10 13:47:18
REMARK   6 MODELLER OBJECTIVE FUNCTION:       580.5229
REMARK   6 MODELLER BEST TEMPLATE % SEQ ID:  11.029
SEQRES   1    136  GLY LEU LEU GLU GLN ALA ALA ALA VAL GLU GLU ALA SER
SEQRES   2    136  ASP THR ALA ALA ALA ASN GLN LEU MET ASN ASN VAL PRO
SEQRES   3    136  GLN ALA LEU GLN GLN LEU ALA GLN PRO THR GLN GLY THR
SEQRES   4    136  THR PRO SER SER LYS LEU GLY GLY LEU TRP LYS THR VAL
SEQRES   5    136  SER PRO HIS LEU SER PRO ILE SER ASN MET VAL SER MET
SEQRES   6    136  ALA ASN ASN HIS MET SER MET THR ASN SER GLY VAL SER
SEQRES   7    136  MET THR ASN THR LEU SER SER MET LEU LYS GLY PHE ALA
SEQRES   8    136  PRO ALA ALA ALA ALA GLN ALA VAL GLN THR ALA ALA GLN
SEQRES   9    136  ASN GLY VAL GLN ALA MET SER SER LEU GLY SER SER LEU
SEQRES  10    136  GLY SER SER GLY LEU GLY GLY GLY VAL ALA ALA ASN SER
SEQRES  11    136  GLY ARG ALA ALA SER VAL
ATOM      1  N   GLY   180     -62.154 -21.880 -21.141  1.00 16.31           N
ATOM      2  CA  GLY   180     -62.197 -20.505 -21.687  1.00 16.31           C
ATOM      3  C   GLY   180     -63.283 -19.716 -21.037  1.00 16.31           C
ATOM      4  O   GLY   180     -64.463 -19.904 -21.330  1.00 16.31           O
ATOM      5  N   LEU   181     -62.905 -18.792 -20.135  1.00100.73           N
ATOM      6  CA  LEU   181     -63.908 -17.999 -19.493  1.00100.73           C
ATOM      7  CB  LEU   181     -63.346 -16.928 -18.541  1.00100.73           C
ATOM      8  CG  LEU   181     -62.460 -17.467 -17.408  1.00100.73           C
ATOM      9  CD1 LEU   181     -61.151 -18.048 -17.962  1.00100.73           C
ATOM     10  CD2 LEU   181     -62.228 -16.395 -16.331  1.00100.73           C
ATOM     11  C   LEU   181     -64.573 -17.219 -20.575  1.00100.73           C
ATOM     12  O   LEU   181     -65.798 -17.136 -20.643  1.00100.73           O
ATOM     13  N   LEU   182     -63.741 -16.659 -21.474  1.00131.85           N
ATOM     14  CA  LEU   182     -64.160 -15.782 -22.526  1.00131.85           C
ATOM     15  CB  LEU   182     -62.962 -15.370 -23.398  1.00131.85           C
ATOM     16  CG  LEU   182     -63.296 -14.431 -24.569  1.00131.85           C
ATOM     17  CD1 LEU   182     -63.773 -13.061 -24.066  1.00131.85           C
ATOM     18  CD2 LEU   182     -62.110 -14.327 -25.541  1.00131.85           C
ATOM     19  C   LEU   182     -65.109 -16.485 -23.434  1.00131.85           C
ATOM     20  O   LEU   182     -66.190 -15.976 -23.733  1.00131.85           O
ATOM     21  N   GLU   183     -64.732 -17.691 -23.882  1.00102.95           N
ATOM     22  CA  GLU   183     -65.539 -18.406 -24.824  1.00102.95           C
ATOM     23  CB  GLU   183     -64.860 -19.696 -25.311  1.00102.95           C
ATOM     24  CG  GLU   183     -65.504 -20.281 -26.566  1.00102.95           C
ATOM     25  CD  GLU   183     -65.189 -19.326 -27.707  1.00102.95           C
ATOM     26  OE1 GLU   183     -65.679 -18.165 -27.639  1.00102.95           O
ATOM     27  OE2 GLU   183     -64.462 -19.731 -28.649  1.00102.95           O
ATOM     28  C   GLU   183     -66.833 -18.773 -24.173  1.00102.95           C
ATOM     29  O   GLU   183     -67.900 -18.664 -24.775  1.00102.95           O
ATOM     30  N   GLN   184     -66.764 -19.203 -22.903  1.00 70.56           N
ATOM     31  CA  GLN   184     -67.924 -19.645 -22.192  1.00 70.56           C
ATOM     32  CB  GLN   184     -67.565 -20.159 -20.787  1.00 70.56           C
ATOM     33  CG  GLN   184     -68.756 -20.695 -19.996  1.00 70.56           C
ATOM     34  CD  GLN   184     -68.238 -21.166 -18.644  1.00 70.56           C
ATOM     35  OE1 GLN   184     -68.968 -21.144 -17.656  1.00 70.56           O
ATOM     36  NE2 GLN   184     -66.954 -21.612 -18.598  1.00 70.56           N
ATOM     37  C   GLN   184     -68.877 -18.502 -22.039  1.00 70.56           C
ATOM     38  O   GLN   184     -70.086 -18.665 -22.201  1.00 70.56           O
ATOM     39  N   ALA   185     -68.349 -17.307 -21.724  1.00 28.24           N
ATOM     40  CA  ALA   185     -69.179 -16.158 -21.515  1.00 28.24           C
ATOM     41  CB  ALA   185     -68.377 -14.916 -21.097  1.00 28.24           C
ATOM     42  C   ALA   185     -69.880 -15.814 -22.787  1.00 28.24           C
ATOM     43  O   ALA   185     -71.058 -15.463 -22.786  1.00 28.24           O
ATOM     44  N   ALA   186     -69.165 -15.909 -23.919  1.00 31.87           N
ATOM     45  CA  ALA   186     -69.749 -15.520 -25.165  1.00 31.87           C
ATOM     46  CB  ALA   186     -68.769 -15.669 -26.343  1.00 31.87           C
ATOM     47  C   ALA   186     -70.931 -16.393 -25.436  1.00 31.87           C
ATOM     48  O   ALA   186     -71.978 -15.913 -25.867  1.00 31.87           O
ATOM     49  N   ALA   187     -70.801 -17.705 -25.162  1.00 33.59           N
ATOM     50  CA  ALA   187     -71.864 -18.624 -25.448  1.00 33.59           C
ATOM     51  CB  ALA   187     -71.513 -20.074 -25.078  1.00 33.59           C
ATOM     52  C   ALA   187     -73.081 -18.267 -24.654  1.00 33.59           C
ATOM     53  O   ALA   187     -74.192 -18.262 -25.183  1.00 33.59           O
ATOM     54  N   VAL   188     -72.908 -17.939 -23.360  1.00 95.77           N
ATOM     55  CA  VAL   188     -74.053 -17.682 -22.533  1.00 95.77           C
ATOM     56  CB  VAL   188     -73.726 -17.434 -21.086  1.00 95.77           C
ATOM     57  CG1 VAL   188     -72.962 -18.651 -20.532  1.00 95.77           C
ATOM     58  CG2 VAL   188     -72.994 -16.090 -20.951  1.00 95.77           C
ATOM     59  C   VAL   188     -74.764 -16.477 -23.060  1.00 95.77           C
ATOM     60  O   VAL   188     -75.993 -16.422 -23.049  1.00 95.77           O
ATOM     61  N   GLU   189     -74.004 -15.476 -23.546  1.00 47.96           N
ATOM     62  CA  GLU   189     -74.609 -14.263 -24.016  1.00 47.96           C
ATOM     63  CB  GLU   189     -73.607 -13.292 -24.654  1.00 47.96           C
ATOM     64  CG  GLU   189     -72.602 -12.644 -23.709  1.00 47.96           C
ATOM     65  CD  GLU   189     -71.627 -11.905 -24.612  1.00 47.96           C
ATOM     66  OE1 GLU   189     -71.293 -12.466 -25.691  1.00 47.96           O
ATOM     67  OE2 GLU   189     -71.200 -10.781 -24.240  1.00 47.96           O
ATOM     68  C   GLU   189     -75.540 -14.600 -25.133  1.00 47.96           C
ATOM     69  O   GLU   189     -76.675 -14.127 -25.165  1.00 47.96           O
ATOM     70  N   GLU   190     -75.075 -15.432 -26.082  1.00106.59           N
ATOM     71  CA  GLU   190     -75.874 -15.777 -27.220  1.00106.59           C
ATOM     72  CB  GLU   190     -75.100 -16.636 -28.239  1.00106.59           C
ATOM     73  CG  GLU   190     -75.951 -17.133 -29.407  1.00106.59           C
ATOM     74  CD  GLU   190     -76.565 -18.457 -28.973  1.00106.59           C
ATOM     75  OE1 GLU   190     -76.135 -18.978 -27.910  1.00106.59           O
ATOM     76  OE2 GLU   190     -77.464 -18.965 -29.692  1.00106.59           O
ATOM     77  C   GLU   190     -77.077 -16.542 -26.770  1.00106.59           C
ATOM     78  O   GLU   190     -78.190 -16.278 -27.222  1.00106.59           O
ATOM     79  N   ALA   191     -76.886 -17.499 -25.844  1.00 35.12           N
ATOM     80  CA  ALA   191     -77.976 -18.315 -25.394  1.00 35.12           C
ATOM     81  CB  ALA   191     -77.541 -19.395 -24.388  1.00 35.12           C
ATOM     82  C   ALA   191     -78.998 -17.462 -24.713  1.00 35.12           C
ATOM     83  O   ALA   191     -80.196 -17.633 -24.932  1.00 35.12           O
ATOM     84  N   SER   192     -78.553 -16.507 -23.873  1.00 78.13           N
ATOM     85  CA  SER   192     -79.489 -15.717 -23.128  1.00 78.13           C
ATOM     86  CB  SER   192     -78.819 -14.741 -22.144  1.00 78.13           C
ATOM     87  OG  SER   192     -78.187 -15.467 -21.097  1.00 78.13           O
ATOM     88  C   SER   192     -80.344 -14.916 -24.058  1.00 78.13           C
ATOM     89  O   SER   192     -81.565 -14.898 -23.919  1.00 78.13           O
ATOM     90  N   ASP   193     -79.731 -14.250 -25.054  1.00 67.28           N
ATOM     91  CA  ASP   193     -80.501 -13.419 -25.934  1.00 67.28           C
ATOM     92  CB  ASP   193     -79.641 -12.661 -26.962  1.00 67.28           C
ATOM     93  CG  ASP   193     -79.002 -11.480 -26.241  1.00 67.28           C
ATOM     94  OD1 ASP   193     -79.631 -10.978 -25.268  1.00 67.28           O
ATOM     95  OD2 ASP   193     -77.888 -11.060 -26.647  1.00 67.28           O
ATOM     96  C   ASP   193     -81.492 -14.267 -26.664  1.00 67.28           C
ATOM     97  O   ASP   193     -82.650 -13.880 -26.808  1.00 67.28           O
ATOM     98  N   THR   194     -81.073 -15.459 -27.124  1.00106.22           N
ATOM     99  CA  THR   194     -81.975 -16.292 -27.862  1.00106.22           C
ATOM    100  CB  THR   194     -81.322 -17.517 -28.432  1.00106.22           C
ATOM    101  OG1 THR   194     -80.762 -18.313 -27.401  1.00106.22           O
ATOM    102  CG2 THR   194     -80.232 -17.065 -29.420  1.00106.22           C
ATOM    103  C   THR   194     -83.110 -16.703 -26.975  1.00106.22           C
ATOM    104  O   THR   194     -84.261 -16.737 -27.410  1.00106.22           O
ATOM    105  N   ALA   195     -82.825 -17.013 -25.699  1.00 31.84           N
ATOM    106  CA  ALA   195     -83.855 -17.456 -24.802  1.00 31.84           C
ATOM    107  CB  ALA   195     -83.308 -17.802 -23.406  1.00 31.84           C
ATOM    108  C   ALA   195     -84.875 -16.372 -24.631  1.00 31.84           C
ATOM    109  O   ALA   195     -86.076 -16.638 -24.633  1.00 31.84           O
ATOM    110  N   ALA   196     -84.420 -15.112 -24.484  1.00 31.77           N
ATOM    111  CA  ALA   196     -85.318 -14.011 -24.272  1.00 31.77           C
ATOM    112  CB  ALA   196     -84.589 -12.669 -24.068  1.00 31.77           C
ATOM    113  C   ALA   196     -86.189 -13.873 -25.478  1.00 31.77           C
ATOM    114  O   ALA   196     -87.389 -13.622 -25.364  1.00 31.77           O
ATOM    115  N   ALA   197     -85.599 -14.040 -26.675  1.00 34.11           N
ATOM    116  CA  ALA   197     -86.348 -13.906 -27.891  1.00 34.11           C
ATOM    117  CB  ALA   197     -85.491 -14.092 -29.155  1.00 34.11           C
ATOM    118  C   ALA   197     -87.405 -14.961 -27.909  1.00 34.11           C
ATOM    119  O   ALA   197     -88.538 -14.712 -28.320  1.00 34.11           O
ATOM    120  N   ASN   198     -87.060 -16.182 -27.459  1.00 54.23           N
ATOM    121  CA  ASN   198     -88.008 -17.257 -27.485  1.00 54.23           C
ATOM    122  CB  ASN   198     -87.417 -18.591 -26.998  1.00 54.23           C
ATOM    123  CG  ASN   198     -86.522 -19.104 -28.111  1.00 54.23           C
ATOM    124  OD1 ASN   198     -85.301 -18.963 -28.064  1.00 54.23           O
ATOM    125  ND2 ASN   198     -87.153 -19.699 -29.157  1.00 54.23           N
ATOM    126  C   ASN   198     -89.166 -16.921 -26.606  1.00 54.23           C
ATOM    127  O   ASN   198     -90.317 -17.110 -26.997  1.00 54.23           O
ATOM    128  N   GLN   199     -88.904 -16.398 -25.392  1.00 50.98           N
ATOM    129  CA  GLN   199     -89.996 -16.117 -24.506  1.00 50.98           C
ATOM    130  CB  GLN   199     -89.562 -15.635 -23.113  1.00 50.98           C
ATOM    131  CG  GLN   199     -88.817 -16.695 -22.302  1.00 50.98           C
ATOM    132  CD  GLN   199     -88.534 -16.106 -20.928  1.00 50.98           C
ATOM    133  OE1 GLN   199     -87.675 -16.590 -20.194  1.00 50.98           O
ATOM    134  NE2 GLN   199     -89.279 -15.027 -20.569  1.00 50.98           N
ATOM    135  C   GLN   199     -90.860 -15.048 -25.096  1.00 50.98           C
ATOM    136  O   GLN   199     -92.083 -15.174 -25.100  1.00 50.98           O
ATOM    137  N   LEU   200     -90.256 -13.976 -25.643  1.00 52.28           N
ATOM    138  CA  LEU   200     -91.066 -12.917 -26.173  1.00 52.28           C
ATOM    139  CB  LEU   200     -90.262 -11.698 -26.665  1.00 52.28           C
ATOM    140  CG  LEU   200     -89.647 -10.876 -25.514  1.00 52.28           C
ATOM    141  CD1 LEU   200     -88.862  -9.663 -26.040  1.00 52.28           C
ATOM    142  CD2 LEU   200     -90.717 -10.475 -24.485  1.00 52.28           C
ATOM    143  C   LEU   200     -91.872 -13.463 -27.308  1.00 52.28           C
ATOM    144  O   LEU   200     -93.039 -13.111 -27.480  1.00 52.28           O
ATOM    145  N   MET   201     -91.260 -14.343 -28.121  1.00130.03           N
ATOM    146  CA  MET   201     -91.949 -14.916 -29.241  1.00130.03           C
ATOM    147  CB  MET   201     -91.028 -15.828 -30.075  1.00130.03           C
ATOM    148  CG  MET   201     -91.566 -16.159 -31.469  1.00130.03           C
ATOM    149  SD  MET   201     -93.046 -17.212 -31.497  1.00130.03           S
ATOM    150  CE  MET   201     -92.153 -18.708 -30.986  1.00130.03           C
ATOM    151  C   MET   201     -93.085 -15.747 -28.742  1.00130.03           C
ATOM    152  O   MET   201     -94.187 -15.672 -29.269  1.00130.03           O
ATOM    153  N   ASN   202     -92.890 -16.553 -27.691  1.00 55.30           N
ATOM    154  CA  ASN   202     -93.989 -17.378 -27.273  1.00 55.30           C
ATOM    155  CB  ASN   202     -93.586 -18.397 -26.195  1.00 55.30           C
ATOM    156  CG  ASN   202     -92.746 -19.449 -26.912  1.00 55.30           C
ATOM    157  OD1 ASN   202     -93.167 -19.987 -27.936  1.00 55.30           O
ATOM    158  ND2 ASN   202     -91.528 -19.741 -26.382  1.00 55.30           N
ATOM    159  C   ASN   202     -95.109 -16.508 -26.790  1.00 55.30           C
ATOM    160  O   ASN   202     -96.280 -16.810 -27.018  1.00 55.30           O
ATOM    161  N   ASN   203     -94.782 -15.393 -26.115  1.00 84.36           N
ATOM    162  CA  ASN   203     -95.805 -14.521 -25.609  1.00 84.36           C
ATOM    163  CB  ASN   203     -95.212 -13.367 -24.781  1.00 84.36           C
ATOM    164  CG  ASN   203     -96.304 -12.781 -23.901  1.00 84.36           C
ATOM    165  OD1 ASN   203     -97.489 -13.047 -24.090  1.00 84.36           O
ATOM    166  ND2 ASN   203     -95.891 -11.955 -22.901  1.00 84.36           N
ATOM    167  C   ASN   203     -96.585 -13.933 -26.760  1.00 84.36           C
ATOM    168  O   ASN   203     -97.807 -13.827 -26.682  1.00 84.36           O
ATOM    169  N   VAL   204     -95.899 -13.523 -27.854  1.00 92.99           N
ATOM    170  CA  VAL   204     -96.541 -12.891 -28.984  1.00 92.99           C
ATOM    171  CB  VAL   204     -95.520 -12.416 -29.970  1.00 92.99           C
ATOM    172  CG1 VAL   204     -96.218 -11.901 -31.231  1.00 92.99           C
ATOM    173  CG2 VAL   204     -94.641 -11.386 -29.251  1.00 92.99           C
ATOM    174  C   VAL   204     -97.530 -13.841 -29.617  1.00 92.99           C
ATOM    175  O   VAL   204     -98.712 -13.521 -29.664  1.00 92.99           O
ATOM    176  N   PRO   205     -97.164 -15.022 -30.063  1.00266.54           N
ATOM    177  CA  PRO   205     -98.221 -15.936 -30.374  1.00266.54           C
ATOM    178  CD  PRO   205     -96.169 -15.108 -31.127  1.00266.54           C
ATOM    179  CB  PRO   205     -97.589 -17.076 -31.148  1.00266.54           C
ATOM    180  CG  PRO   205     -96.518 -16.349 -31.971  1.00266.54           C
ATOM    181  C   PRO   205     -98.856 -16.319 -29.088  1.00266.54           C
ATOM    182  O   PRO   205     -98.418 -15.859 -28.047  1.00266.54           O
ATOM    183  N   GLN   206     -99.919 -17.117 -29.107  1.00299.62           N
ATOM    184  CA  GLN   206    -100.616 -17.388 -27.888  1.00299.62           C
ATOM    185  CB  GLN   206     -99.749 -17.772 -26.663  1.00299.62           C
ATOM    186  CG  GLN   206     -98.984 -19.082 -26.880  1.00299.62           C
ATOM    187  CD  GLN   206     -98.007 -19.303 -25.731  1.00299.62           C
ATOM    188  OE1 GLN   206     -97.828 -18.454 -24.860  1.00299.62           O
ATOM    189  NE2 GLN   206     -97.341 -20.490 -25.733  1.00299.62           N
ATOM    190  C   GLN   206    -101.437 -16.167 -27.631  1.00299.62           C
ATOM    191  O   GLN   206    -102.662 -16.233 -27.689  1.00299.62           O
ATOM    192  N   ALA   207    -100.796 -15.011 -27.352  1.00 71.58           N
ATOM    193  CA  ALA   207    -101.561 -13.815 -27.151  1.00 71.58           C
ATOM    194  CB  ALA   207    -100.682 -12.597 -26.809  1.00 71.58           C
ATOM    195  C   ALA   207    -102.280 -13.498 -28.429  1.00 71.58           C
ATOM    196  O   ALA   207    -103.491 -13.279 -28.433  1.00 71.58           O
ATOM    197  N   LEU   208    -101.545 -13.515 -29.559  1.00 67.66           N
ATOM    198  CA  LEU   208    -102.076 -13.165 -30.851  1.00 67.66           C
ATOM    199  CB  LEU   208    -100.969 -13.071 -31.917  1.00 67.66           C
ATOM    200  CG  LEU   208     -99.906 -11.999 -31.590  1.00 67.66           C
ATOM    201  CD1 LEU   208     -98.803 -11.950 -32.653  1.00 67.66           C
ATOM    202  CD2 LEU   208    -100.535 -10.626 -31.318  1.00 67.66           C
ATOM    203  C   LEU   208    -103.069 -14.193 -31.282  1.00 67.66           C
ATOM    204  O   LEU   208    -104.084 -13.872 -31.899  1.00 67.66           O
ATOM    205  N   GLN   209    -102.784 -15.474 -30.997  1.00 95.63           N
ATOM    206  CA  GLN   209    -103.698 -16.489 -31.428  1.00 95.63           C
ATOM    207  CB  GLN   209    -103.135 -17.907 -31.203  1.00 95.63           C
ATOM    208  CG  GLN   209    -103.986 -19.031 -31.801  1.00 95.63           C
ATOM    209  CD  GLN   209    -105.155 -19.305 -30.865  1.00 95.63           C
ATOM    210  OE1 GLN   209    -106.284 -19.538 -31.296  1.00 95.63           O
ATOM    211  NE2 GLN   209    -104.872 -19.295 -29.536  1.00 95.63           N
ATOM    212  C   GLN   209    -104.982 -16.344 -30.675  1.00 95.63           C
ATOM    213  O   GLN   209    -106.065 -16.424 -31.252  1.00 95.63           O
ATOM    214  N   GLN   210    -104.890 -16.113 -29.354  1.00107.31           N
ATOM    215  CA  GLN   210    -106.059 -16.040 -28.526  1.00107.31           C
ATOM    216  CB  GLN   210    -105.697 -15.995 -27.037  1.00107.31           C
ATOM    217  CG  GLN   210    -104.981 -17.258 -26.556  1.00107.31           C
ATOM    218  CD  GLN   210    -106.002 -18.383 -26.509  1.00107.31           C
ATOM    219  OE1 GLN   210    -105.784 -19.479 -27.024  1.00107.31           O
ATOM    220  NE2 GLN   210    -107.161 -18.102 -25.857  1.00107.31           N
ATOM    221  C   GLN   210    -106.885 -14.825 -28.812  1.00107.31           C
ATOM    222  O   GLN   210    -108.104 -14.927 -28.946  1.00107.31           O
ATOM    223  N   LEU   211    -106.260 -13.635 -28.934  1.00165.49           N
ATOM    224  CA  LEU   211    -107.098 -12.474 -29.039  1.00165.49           C
ATOM    225  CB  LEU   211    -106.470 -11.152 -28.541  1.00165.49           C
ATOM    226  CG  LEU   211    -105.258 -10.601 -29.312  1.00165.49           C
ATOM    227  CD1 LEU   211    -105.617 -10.173 -30.745  1.00165.49           C
ATOM    228  CD2 LEU   211    -104.613  -9.457 -28.511  1.00165.49           C
ATOM    229  C   LEU   211    -107.644 -12.285 -30.415  1.00165.49           C
ATOM    230  O   LEU   211    -107.022 -12.638 -31.417  1.00165.49           O
ATOM    231  N   ALA   212    -108.875 -11.737 -30.462  1.00 50.82           N
ATOM    232  CA  ALA   212    -109.564 -11.400 -31.673  1.00 50.82           C
ATOM    233  CB  ALA   212    -111.093 -11.331 -31.520  1.00 50.82           C
ATOM    234  C   ALA   212    -109.097 -10.039 -32.060  1.00 50.82           C
ATOM    235  O   ALA   212    -108.461  -9.345 -31.270  1.00 50.82           O
ATOM    236  N   GLN   213    -109.399  -9.623 -33.303  1.00 71.92           N
ATOM    237  CA  GLN   213    -108.926  -8.349 -33.754  1.00 71.92           C
ATOM    238  CB  GLN   213    -108.783  -8.278 -35.280  1.00 71.92           C
ATOM    239  CG  GLN   213    -107.742  -9.259 -35.825  1.00 71.92           C
ATOM    240  CD  GLN   213    -107.700  -9.090 -37.334  1.00 71.92           C
ATOM    241  OE1 GLN   213    -108.731  -9.161 -38.002  1.00 71.92           O
ATOM    242  NE2 GLN   213    -106.482  -8.844 -37.888  1.00 71.92           N
ATOM    243  C   GLN   213    -109.875  -7.280 -33.317  1.00 71.92           C
ATOM    244  O   GLN   213    -110.965  -7.118 -33.861  1.00 71.92           O
ATOM    245  N   PRO   214    -109.453  -6.544 -32.330  1.00 87.59           N
ATOM    246  CA  PRO   214    -110.222  -5.453 -31.801  1.00 87.59           C
ATOM    247  CD  PRO   214    -108.044  -6.442 -31.988  1.00 87.59           C
ATOM    248  CB  PRO   214    -109.362  -4.873 -30.685  1.00 87.59           C
ATOM    249  CG  PRO   214    -107.928  -5.131 -31.191  1.00 87.59           C
ATOM    250  C   PRO   214    -110.377  -4.445 -32.895  1.00 87.59           C
ATOM    251  O   PRO   214    -109.429  -4.258 -33.654  1.00 87.59           O
ATOM    252  N   THR   215    -111.551  -3.800 -33.017  1.00284.50           N
ATOM    253  CA  THR   215    -111.659  -2.768 -34.006  1.00284.50           C
ATOM    254  CB  THR   215    -111.883  -3.269 -35.395  1.00284.50           C
ATOM    255  OG1 THR   215    -111.588  -2.250 -36.341  1.00284.50           O
ATOM    256  CG2 THR   215    -113.371  -3.626 -35.504  1.00284.50           C
ATOM    257  C   THR   215    -112.890  -1.988 -33.695  1.00284.50           C
ATOM    258  O   THR   215    -113.685  -2.371 -32.839  1.00284.50           O
ATOM    259  N   GLN   216    -113.076  -0.852 -34.387  1.00226.89           N
ATOM    260  CA  GLN   216    -114.319  -0.168 -34.215  1.00226.89           C
ATOM    261  CB  GLN   216    -114.211   1.366 -34.244  1.00226.89           C
ATOM    262  CG  GLN   216    -113.411   1.976 -33.090  1.00226.89           C
ATOM    263  CD  GLN   216    -111.946   2.065 -33.491  1.00226.89           C
ATOM    264  OE1 GLN   216    -111.123   2.561 -32.724  1.00226.89           O
ATOM    265  NE2 GLN   216    -111.605   1.585 -34.720  1.00226.89           N
ATOM    266  C   GLN   216    -115.122  -0.554 -35.412  1.00226.89           C
ATOM    267  O   GLN   216    -114.914  -0.016 -36.497  1.00226.89           O
ATOM    268  N   GLY   217    -116.054  -1.513 -35.262  1.00 95.28           N
ATOM    269  CA  GLY   217    -116.821  -1.861 -36.421  1.00 95.28           C
ATOM    270  C   GLY   217    -117.260  -3.286 -36.315  1.00 95.28           C
ATOM    271  O   GLY   217    -116.609  -4.119 -35.689  1.00 95.28           O
ATOM    272  N   THR   218    -118.414  -3.568 -36.947  1.00112.57           N
ATOM    273  CA  THR   218    -119.058  -4.850 -37.013  1.00112.57           C
ATOM    274  CB  THR   218    -120.428  -4.748 -37.603  1.00112.57           C
ATOM    275  OG1 THR   218    -120.339  -4.274 -38.940  1.00112.57           O
ATOM    276  CG2 THR   218    -121.267  -3.778 -36.755  1.00112.57           C
ATOM    277  C   THR   218    -118.289  -5.765 -37.908  1.00112.57           C
ATOM    278  O   THR   218    -118.216  -6.972 -37.682  1.00112.57           O
ATOM    279  N   THR   219    -117.682  -5.190 -38.958  1.00 48.79           N
ATOM    280  CA  THR   219    -117.049  -5.913 -40.023  1.00 48.79           C
ATOM    281  CB  THR   219    -116.494  -4.978 -41.055  1.00 48.79           C
ATOM    282  OG1 THR   219    -117.530  -4.159 -41.582  1.00 48.79           O
ATOM    283  CG2 THR   219    -115.865  -5.812 -42.181  1.00 48.79           C
ATOM    284  C   THR   219    -115.921  -6.843 -39.623  1.00 48.79           C
ATOM    285  O   THR   219    -115.913  -7.959 -40.140  1.00 48.79           O
ATOM    286  N   PRO   220    -114.986  -6.529 -38.754  1.00 91.31           N
ATOM    287  CA  PRO   220    -113.801  -7.350 -38.598  1.00 91.31           C
ATOM    288  CD  PRO   220    -115.287  -5.847 -37.503  1.00 91.31           C
ATOM    289  CB  PRO   220    -113.061  -6.775 -37.405  1.00 91.31           C
ATOM    290  CG  PRO   220    -114.223  -6.334 -36.508  1.00 91.31           C
ATOM    291  C   PRO   220    -114.066  -8.786 -38.292  1.00 91.31           C
ATOM    292  O   PRO   220    -115.132  -9.111 -37.770  1.00 91.31           O
ATOM    293  N   SER   221    -113.097  -9.663 -38.650  1.00152.69           N
ATOM    294  CA  SER   221    -113.125 -11.059 -38.326  1.00152.69           C
ATOM    295  CB  SER   221    -112.481 -11.960 -39.399  1.00152.69           C
ATOM    296  OG  SER   221    -112.563 -13.327 -39.020  1.00152.69           O
ATOM    297  C   SER   221    -112.341 -11.202 -37.053  1.00152.69           C
ATOM    298  O   SER   221    -111.849 -10.213 -36.515  1.00152.69           O
ATOM    299  N   SER   222    -112.226 -12.439 -36.522  1.00115.79           N
ATOM    300  CA  SER   222    -111.535 -12.661 -35.278  1.00115.79           C
ATOM    301  CB  SER   222    -112.260 -13.664 -34.353  1.00115.79           C
ATOM    302  OG  SER   222    -111.623 -13.750 -33.085  1.00115.79           O
ATOM    303  C   SER   222    -110.171 -13.219 -35.546  1.00115.79           C
ATOM    304  O   SER   222    -109.801 -13.507 -36.683  1.00115.79           O
ATOM    305  N   LYS   223    -109.386 -13.359 -34.458  1.00159.56           N
ATOM    306  CA  LYS   223    -108.083 -13.952 -34.452  1.00159.56           C
ATOM    307  CB  LYS   223    -108.019 -15.264 -35.256  1.00159.56           C
ATOM    308  CG  LYS   223    -108.975 -16.327 -34.711  1.00159.56           C
ATOM    309  CD  LYS   223    -108.736 -16.649 -33.235  1.00159.56           C
ATOM    310  CE  LYS   223    -109.728 -17.660 -32.656  1.00159.56           C
ATOM    311  NZ  LYS   223    -109.587 -17.724 -31.184  1.00159.56           N
ATOM    312  C   LYS   223    -107.090 -12.987 -35.002  1.00159.56           C
ATOM    313  O   LYS   223    -107.070 -12.705 -36.199  1.00159.56           O
ATOM    314  N   LEU   224    -106.235 -12.445 -34.114  1.00146.90           N
ATOM    315  CA  LEU   224    -105.226 -11.531 -34.550  1.00146.90           C
ATOM    316  CB  LEU   224    -104.466 -10.914 -33.361  1.00146.90           C
ATOM    317  CG  LEU   224    -103.514  -9.751 -33.706  1.00146.90           C
ATOM    318  CD1 LEU   224    -102.854  -9.193 -32.438  1.00146.90           C
ATOM    319  CD2 LEU   224    -102.474 -10.136 -34.768  1.00146.90           C
ATOM    320  C   LEU   224    -104.314 -12.339 -35.398  1.00146.90           C
ATOM    321  O   LEU   224    -103.943 -11.938 -36.503  1.00146.90           O
ATOM    322  N   GLY   225    -103.931 -13.531 -34.898  1.00203.23           N
ATOM    323  CA  GLY   225    -103.156 -14.407 -35.713  1.00203.23           C
ATOM    324  C   GLY   225    -103.984 -14.701 -36.922  1.00203.23           C
ATOM    325  O   GLY   225    -105.161 -14.368 -37.003  1.00203.23           O
ATOM    326  N   GLY   226    -103.396 -15.362 -37.917  1.00 75.16           N
ATOM    327  CA  GLY   226    -104.206 -15.726 -39.039  1.00 75.16           C
ATOM    328  C   GLY   226    -104.321 -14.548 -39.942  1.00 75.16           C
ATOM    329  O   GLY   226    -104.656 -14.698 -41.115  1.00 75.16           O
ATOM    330  N   LEU   227    -104.055 -13.328 -39.428  1.00146.14           N
ATOM    331  CA  LEU   227    -104.148 -12.213 -40.322  1.00146.14           C
ATOM    332  CB  LEU   227    -104.314 -10.834 -39.667  1.00146.14           C
ATOM    333  CG  LEU   227    -104.406  -9.711 -40.722  1.00146.14           C
ATOM    334  CD1 LEU   227    -105.637  -9.893 -41.624  1.00146.14           C
ATOM    335  CD2 LEU   227    -104.362  -8.320 -40.073  1.00146.14           C
ATOM    336  C   LEU   227    -102.880 -12.192 -41.100  1.00146.14           C
ATOM    337  O   LEU   227    -101.819 -12.547 -40.591  1.00146.14           O
ATOM    338  N   TRP   228    -102.972 -11.788 -42.376  1.00118.12           N
ATOM    339  CA  TRP   228    -101.838 -11.809 -43.247  1.00118.12           C
ATOM    340  CB  TRP   228    -102.242 -11.405 -44.677  1.00118.12           C
ATOM    341  CG  TRP   228    -103.160 -12.398 -45.354  1.00118.12           C
ATOM    342  CD2 TRP   228    -102.773 -13.206 -46.476  1.00118.12           C
ATOM    343  CD1 TRP   228    -104.462 -12.711 -45.086  1.00118.12           C
ATOM    344  NE1 TRP   228    -104.905 -13.675 -45.959  1.00118.12           N
ATOM    345  CE2 TRP   228    -103.877 -13.984 -46.826  1.00118.12           C
ATOM    346  CE3 TRP   228    -101.596 -13.285 -47.159  1.00118.12           C
ATOM    347  CZ2 TRP   228    -103.814 -14.864 -47.867  1.00118.12           C
ATOM    348  CZ3 TRP   228    -101.534 -14.172 -48.211  1.00118.12           C
ATOM    349  CH2 TRP   228    -102.622 -14.944 -48.554  1.00118.12           C
ATOM    350  C   TRP   228    -100.774 -10.854 -42.780  1.00118.12           C
ATOM    351  O   TRP   228     -99.637 -11.251 -42.526  1.00118.12           O
ATOM    352  N   LYS   229    -101.137  -9.564 -42.643  1.00153.16           N
ATOM    353  CA  LYS   229    -100.212  -8.499 -42.345  1.00153.16           C
ATOM    354  CB  LYS   229    -100.891  -7.118 -42.434  1.00153.16           C
ATOM    355  CG  LYS   229    -100.006  -5.954 -41.973  1.00153.16           C
ATOM    356  CD  LYS   229    -100.682  -4.581 -42.069  1.00153.16           C
ATOM    357  CE  LYS   229     -99.851  -3.429 -41.494  1.00153.16           C
ATOM    358  NZ  LYS   229     -99.514  -2.464 -42.564  1.00153.16           N
ATOM    359  C   LYS   229     -99.604  -8.568 -40.981  1.00153.16           C
ATOM    360  O   LYS   229     -98.382  -8.609 -40.837  1.00153.16           O
ATOM    361  N   THR   230    -100.438  -8.640 -39.932  1.00280.52           N
ATOM    362  CA  THR   230     -99.907  -8.488 -38.610  1.00280.52           C
ATOM    363  CB  THR   230    -100.983  -8.407 -37.568  1.00280.52           C
ATOM    364  OG1 THR   230    -100.434  -8.171 -36.278  1.00280.52           O
ATOM    365  CG2 THR   230    -101.770  -9.725 -37.598  1.00280.52           C
ATOM    366  C   THR   230     -99.033  -9.628 -38.291  1.00280.52           C
ATOM    367  O   THR   230     -99.074 -10.655 -38.955  1.00280.52           O
ATOM    368  N   VAL   231     -98.171  -9.428 -37.279  1.00130.59           N
ATOM    369  CA  VAL   231     -97.339 -10.496 -36.840  1.00130.59           C
ATOM    370  CB  VAL   231     -96.144 -10.055 -36.050  1.00130.59           C
ATOM    371  CG1 VAL   231     -95.228  -9.233 -36.968  1.00130.59           C
ATOM    372  CG2 VAL   231     -96.635  -9.275 -34.819  1.00130.59           C
ATOM    373  C   VAL   231     -98.191 -11.307 -35.933  1.00130.59           C
ATOM    374  O   VAL   231     -98.941 -10.774 -35.118  1.00130.59           O
ATOM    375  N   SER   232     -98.129 -12.632 -36.115  1.00165.31           N
ATOM    376  CA  SER   232     -98.840 -13.547 -35.285  1.00165.31           C
ATOM    377  CB  SER   232    -100.352 -13.556 -35.525  1.00165.31           C
ATOM    378  OG  SER   232    -100.635 -14.077 -36.811  1.00165.31           O
ATOM    379  C   SER   232     -98.304 -14.871 -35.685  1.00165.31           C
ATOM    380  O   SER   232     -97.767 -14.998 -36.786  1.00165.31           O
ATOM    381  N   PRO   233     -98.399 -15.850 -34.832  1.00109.38           N
ATOM    382  CA  PRO   233     -97.896 -17.151 -35.161  1.00109.38           C
ATOM    383  CD  PRO   233     -99.440 -15.906 -33.820  1.00109.38           C
ATOM    384  CB  PRO   233     -98.309 -18.049 -34.006  1.00109.38           C
ATOM    385  CG  PRO   233     -99.628 -17.406 -33.530  1.00109.38           C
ATOM    386  C   PRO   233     -98.576 -17.579 -36.417  1.00109.38           C
ATOM    387  O   PRO   233     -99.783 -17.367 -36.516  1.00109.38           O
ATOM    388  N   HIS   234     -97.807 -18.134 -37.377  1.00235.12           N
ATOM    389  CA  HIS   234     -98.294 -18.662 -38.623  1.00235.12           C
ATOM    390  ND1 HIS   234    -101.092 -20.070 -36.927  1.00235.12           N
ATOM    391  CG  HIS   234    -100.301 -20.084 -38.054  1.00235.12           C
ATOM    392  CB  HIS   234     -99.816 -18.866 -38.786  1.00235.12           C
ATOM    393  NE2 HIS   234    -100.659 -22.207 -37.372  1.00235.12           N
ATOM    394  CD2 HIS   234    -100.049 -21.396 -38.313  1.00235.12           C
ATOM    395  CE1 HIS   234    -101.277 -21.366 -36.562  1.00235.12           C
ATOM    396  C   HIS   234     -97.806 -17.842 -39.762  1.00235.12           C
ATOM    397  O   HIS   234     -96.610 -17.666 -39.950  1.00235.12           O
ATOM    398  N   LEU   235     -98.751 -17.310 -40.554  1.00252.90           N
ATOM    399  CA  LEU   235     -98.463 -16.659 -41.799  1.00252.90           C
ATOM    400  CB  LEU   235     -99.739 -16.207 -42.531  1.00252.90           C
ATOM    401  CG  LEU   235     -99.466 -15.495 -43.871  1.00252.90           C
ATOM    402  CD1 LEU   235     -98.866 -16.453 -44.911  1.00252.90           C
ATOM    403  CD2 LEU   235    -100.721 -14.758 -44.372  1.00252.90           C
ATOM    404  C   LEU   235     -97.633 -15.449 -41.652  1.00252.90           C
ATOM    405  O   LEU   235     -96.741 -15.173 -42.451  1.00252.90           O
ATOM    406  N   SER   236     -97.909 -14.713 -40.587  1.00195.05           N
ATOM    407  CA  SER   236     -97.390 -13.420 -40.333  1.00195.05           C
ATOM    408  CB  SER   236     -97.748 -13.029 -38.910  1.00195.05           C
ATOM    409  OG  SER   236     -99.141 -13.213 -38.757  1.00195.05           O
ATOM    410  C   SER   236     -95.909 -13.387 -40.373  1.00195.05           C
ATOM    411  O   SER   236     -95.191 -14.351 -40.623  1.00195.05           O
ATOM    412  N   PRO   237     -95.497 -12.182 -40.111  1.00173.74           N
ATOM    413  CA  PRO   237     -94.113 -11.890 -39.927  1.00173.74           C
ATOM    414  CD  PRO   237     -96.233 -11.023 -40.594  1.00173.74           C
ATOM    415  CB  PRO   237     -94.020 -10.371 -39.832  1.00173.74           C
ATOM    416  CG  PRO   237     -95.202  -9.890 -40.696  1.00173.74           C
ATOM    417  C   PRO   237     -93.685 -12.653 -38.719  1.00173.74           C
ATOM    418  O   PRO   237     -92.482 -12.789 -38.508  1.00173.74           O
ATOM    419  N   ILE   238     -94.639 -13.132 -37.892  1.00 99.44           N
ATOM    420  CA  ILE   238     -94.202 -13.986 -36.838  1.00 99.44           C
ATOM    421  CB  ILE   238     -95.198 -14.382 -35.788  1.00 99.44           C
ATOM    422  CG2 ILE   238     -94.664 -15.619 -35.044  1.00 99.44           C
ATOM    423  CG1 ILE   238     -95.439 -13.189 -34.851  1.00 99.44           C
ATOM    424  CD1 ILE   238     -96.379 -13.512 -33.695  1.00 99.44           C
ATOM    425  C   ILE   238     -93.589 -15.195 -37.458  1.00 99.44           C
ATOM    426  O   ILE   238     -92.647 -15.748 -36.899  1.00 99.44           O
ATOM    427  N   SER   239     -94.103 -15.658 -38.617  1.00 91.09           N
ATOM    428  CA  SER   239     -93.469 -16.797 -39.224  1.00 91.09           C
ATOM    429  CB  SER   239     -94.017 -17.203 -40.600  1.00 91.09           C
ATOM    430  OG  SER   239     -93.716 -16.223 -41.582  1.00 91.09           O
ATOM    431  C   SER   239     -92.050 -16.424 -39.486  1.00 91.09           C
ATOM    432  O   SER   239     -91.139 -17.232 -39.309  1.00 91.09           O
ATOM    433  N   ASN   240     -91.826 -15.167 -39.907  1.00 47.61           N
ATOM    434  CA  ASN   240     -90.487 -14.747 -40.186  1.00 47.61           C
ATOM    435  CB  ASN   240     -90.394 -13.262 -40.579  1.00 47.61           C
ATOM    436  CG  ASN   240     -91.060 -13.060 -41.930  1.00 47.61           C
ATOM    437  OD1 ASN   240     -92.226 -13.403 -42.115  1.00 47.61           O
ATOM    438  ND2 ASN   240     -90.305 -12.478 -42.903  1.00 47.61           N
ATOM    439  C   ASN   240     -89.723 -14.884 -38.912  1.00 47.61           C
ATOM    440  O   ASN   240     -88.597 -15.380 -38.896  1.00 47.61           O
ATOM    441  N   MET   241     -90.340 -14.458 -37.796  1.00 82.97           N
ATOM    442  CA  MET   241     -89.656 -14.511 -36.538  1.00 82.97           C
ATOM    443  CB  MET   241     -90.450 -13.916 -35.361  1.00 82.97           C
ATOM    444  CG  MET   241     -90.789 -12.429 -35.502  1.00 82.97           C
ATOM    445  SD  MET   241     -91.146 -11.595 -33.925  1.00 82.97           S
ATOM    446  CE  MET   241     -92.091 -12.971 -33.215  1.00 82.97           C
ATOM    447  C   MET   241     -89.365 -15.939 -36.194  1.00 82.97           C
ATOM    448  O   MET   241     -88.291 -16.257 -35.691  1.00 82.97           O
ATOM    449  N   VAL   242     -90.315 -16.852 -36.458  1.00 39.32           N
ATOM    450  CA  VAL   242     -90.111 -18.224 -36.091  1.00 39.32           C
ATOM    451  CB  VAL   242     -91.284 -19.103 -36.396  1.00 39.32           C
ATOM    452  CG1 VAL   242     -90.891 -20.553 -36.068  1.00 39.32           C
ATOM    453  CG2 VAL   242     -92.499 -18.595 -35.603  1.00 39.32           C
ATOM    454  C   VAL   242     -88.945 -18.763 -36.853  1.00 39.32           C
ATOM    455  O   VAL   242     -88.135 -19.518 -36.317  1.00 39.32           O
ATOM    456  N   SER   243     -88.827 -18.376 -38.135  1.00 72.86           N
ATOM    457  CA  SER   243     -87.784 -18.906 -38.962  1.00 72.86           C
ATOM    458  CB  SER   243     -87.796 -18.316 -40.381  1.00 72.86           C
ATOM    459  OG  SER   243     -86.749 -18.890 -41.150  1.00 72.86           O
ATOM    460  C   SER   243     -86.463 -18.557 -38.355  1.00 72.86           C
ATOM    461  O   SER   243     -85.560 -19.390 -38.293  1.00 72.86           O
ATOM    462  N   MET   244     -86.319 -17.309 -37.876  1.00124.16           N
ATOM    463  CA  MET   244     -85.061 -16.879 -37.344  1.00124.16           C
ATOM    464  CB  MET   244     -85.015 -15.363 -37.048  1.00124.16           C
ATOM    465  CG  MET   244     -85.943 -14.875 -35.937  1.00124.16           C
ATOM    466  SD  MET   244     -85.346 -15.179 -34.252  1.00124.16           S
ATOM    467  CE  MET   244     -84.096 -13.871 -34.396  1.00124.16           C
ATOM    468  C   MET   244     -84.727 -17.670 -36.116  1.00124.16           C
ATOM    469  O   MET   244     -83.573 -18.040 -35.906  1.00124.16           O
ATOM    470  N   ALA   245     -85.738 -17.959 -35.276  1.00 37.03           N
ATOM    471  CA  ALA   245     -85.547 -18.705 -34.063  1.00 37.03           C
ATOM    472  CB  ALA   245     -86.834 -18.814 -33.225  1.00 37.03           C
ATOM    473  C   ALA   245     -85.086 -20.089 -34.399  1.00 37.03           C
ATOM    474  O   ALA   245     -84.245 -20.651 -33.699  1.00 37.03           O
ATOM    475  N   ASN   246     -85.631 -20.681 -35.481  1.00 70.63           N
ATOM    476  CA  ASN   246     -85.277 -22.023 -35.851  1.00 70.63           C
ATOM    477  CB  ASN   246     -86.003 -22.507 -37.121  1.00 70.63           C
ATOM    478  CG  ASN   246     -85.672 -23.976 -37.343  1.00 70.63           C
ATOM    479  OD1 ASN   246     -84.875 -24.550 -36.601  1.00 70.63           O
ATOM    480  ND2 ASN   246     -86.283 -24.594 -38.389  1.00 70.63           N
ATOM    481  C   ASN   246     -83.814 -22.055 -36.147  1.00 70.63           C
ATOM    482  O   ASN   246     -83.098 -22.948 -35.699  1.00 70.63           O
ATOM    483  N   ASN   247     -83.327 -21.050 -36.892  1.00 44.14           N
ATOM    484  CA  ASN   247     -81.951 -21.023 -37.285  1.00 44.14           C
ATOM    485  CB  ASN   247     -81.623 -19.774 -38.111  1.00 44.14           C
ATOM    486  CG  ASN   247     -82.507 -19.824 -39.342  1.00 44.14           C
ATOM    487  OD1 ASN   247     -83.117 -20.854 -39.629  1.00 44.14           O
ATOM    488  ND2 ASN   247     -82.587 -18.687 -40.084  1.00 44.14           N
ATOM    489  C   ASN   247     -81.104 -20.952 -36.056  1.00 44.14           C
ATOM    490  O   ASN   247     -80.108 -21.665 -35.935  1.00 44.14           O
ATOM    491  N   HIS   248     -81.493 -20.086 -35.101  1.00 64.22           N
ATOM    492  CA  HIS   248     -80.693 -19.891 -33.928  1.00 64.22           C
ATOM    493  ND1 HIS   248     -81.076 -16.252 -32.755  1.00 64.22           N
ATOM    494  CG  HIS   248     -80.962 -17.392 -33.521  1.00 64.22           C
ATOM    495  CB  HIS   248     -81.195 -18.776 -32.992  1.00 64.22           C
ATOM    496  NE2 HIS   248     -80.528 -15.586 -34.804  1.00 64.22           N
ATOM    497  CD2 HIS   248     -80.628 -16.966 -34.771  1.00 64.22           C
ATOM    498  CE1 HIS   248     -80.805 -15.202 -33.572  1.00 64.22           C
ATOM    499  C   HIS   248     -80.621 -21.147 -33.124  1.00 64.22           C
ATOM    500  O   HIS   248     -79.549 -21.504 -32.638  1.00 64.22           O
ATOM    501  N   MET   249     -81.753 -21.859 -32.959  1.00109.88           N
ATOM    502  CA  MET   249     -81.701 -23.049 -32.157  1.00109.88           C
ATOM    503  CB  MET   249     -83.025 -23.823 -32.029  1.00109.88           C
ATOM    504  CG  MET   249     -83.932 -23.397 -30.878  1.00109.88           C
ATOM    505  SD  MET   249     -84.812 -21.828 -31.075  1.00109.88           S
ATOM    506  CE  MET   249     -85.890 -22.218 -29.668  1.00109.88           C
ATOM    507  C   MET   249     -80.753 -24.020 -32.770  1.00109.88           C
ATOM    508  O   MET   249     -79.950 -24.630 -32.067  1.00109.88           O
ATOM    509  N   SER   250     -80.806 -24.178 -34.100  1.00 71.47           N
ATOM    510  CA  SER   250     -79.978 -25.159 -34.731  1.00 71.47           C
ATOM    511  CB  SER   250     -80.136 -25.155 -36.263  1.00 71.47           C
ATOM    512  OG  SER   250     -79.278 -26.121 -36.854  1.00 71.47           O
ATOM    513  C   SER   250     -78.545 -24.867 -34.418  1.00 71.47           C
ATOM    514  O   SER   250     -77.811 -25.744 -33.963  1.00 71.47           O
ATOM    515  N   MET   251     -78.109 -23.613 -34.639  1.00113.99           N
ATOM    516  CA  MET   251     -76.724 -23.301 -34.440  1.00113.99           C
ATOM    517  CB  MET   251     -76.350 -21.860 -34.848  1.00113.99           C
ATOM    518  CG  MET   251     -76.379 -21.584 -36.355  1.00113.99           C
ATOM    519  SD  MET   251     -75.947 -19.876 -36.822  1.00113.99           S
ATOM    520  CE  MET   251     -77.473 -19.101 -36.209  1.00113.99           C
ATOM    521  C   MET   251     -76.318 -23.451 -33.000  1.00113.99           C
ATOM    522  O   MET   251     -75.302 -24.079 -32.705  1.00113.99           O
ATOM    523  N   THR   252     -77.113 -22.907 -32.058  1.00106.87           N
ATOM    524  CA  THR   252     -76.707 -22.882 -30.677  1.00106.87           C
ATOM    525  CB  THR   252     -77.635 -22.089 -29.797  1.00106.87           C
ATOM    526  OG1 THR   252     -77.053 -21.914 -28.512  1.00106.87           O
ATOM    527  CG2 THR   252     -78.981 -22.824 -29.677  1.00106.87           C
ATOM    528  C   THR   252     -76.593 -24.264 -30.111  1.00106.87           C
ATOM    529  O   THR   252     -75.640 -24.566 -29.393  1.00106.87           O
ATOM    530  N   ASN   253     -77.559 -25.149 -30.417  1.00 39.77           N
ATOM    531  CA  ASN   253     -77.557 -26.467 -29.849  1.00 39.77           C
ATOM    532  CB  ASN   253     -78.799 -27.287 -30.248  1.00 39.77           C
ATOM    533  CG  ASN   253     -80.037 -26.647 -29.630  1.00 39.77           C
ATOM    534  OD1 ASN   253     -79.944 -25.851 -28.696  1.00 39.77           O
ATOM    535  ND2 ASN   253     -81.236 -27.011 -30.160  1.00 39.77           N
ATOM    536  C   ASN   253     -76.349 -27.212 -30.317  1.00 39.77           C
ATOM    537  O   ASN   253     -75.702 -27.907 -29.538  1.00 39.77           O
ATOM    538  N   SER   254     -76.005 -27.099 -31.611  1.00 33.06           N
ATOM    539  CA  SER   254     -74.855 -27.813 -32.084  1.00 33.06           C
ATOM    540  CB  SER   254     -74.678 -27.715 -33.609  1.00 33.06           C
ATOM    541  OG  SER   254     -74.523 -26.361 -34.000  1.00 33.06           O
ATOM    542  C   SER   254     -73.642 -27.240 -31.419  1.00 33.06           C
ATOM    543  O   SER   254     -72.689 -27.955 -31.113  1.00 33.06           O
ATOM    544  N   GLY   255     -73.651 -25.920 -31.167  1.00 27.95           N
ATOM    545  CA  GLY   255     -72.526 -25.281 -30.553  1.00 27.95           C
ATOM    546  C   GLY   255     -72.330 -25.830 -29.174  1.00 27.95           C
ATOM    547  O   GLY   255     -71.196 -26.039 -28.744  1.00 27.95           O
ATOM    548  N   VAL   256     -73.426 -26.066 -28.424  1.00102.22           N
ATOM    549  CA  VAL   256     -73.245 -26.562 -27.088  1.00102.22           C
ATOM    550  CB  VAL   256     -74.502 -26.708 -26.270  1.00102.22           C
ATOM    551  CG1 VAL   256     -75.193 -25.340 -26.180  1.00102.22           C
ATOM    552  CG2 VAL   256     -75.366 -27.850 -26.823  1.00102.22           C
ATOM    553  C   VAL   256     -72.616 -27.914 -27.170  1.00102.22           C
ATOM    554  O   VAL   256     -71.769 -28.260 -26.349  1.00102.22           O
ATOM    555  N   SER   257     -73.019 -28.725 -28.165  1.00 67.90           N
ATOM    556  CA  SER   257     -72.452 -30.037 -28.280  1.00 67.90           C
ATOM    557  CB  SER   257     -73.013 -30.848 -29.459  1.00 67.90           C
ATOM    558  OG  SER   257     -74.393 -31.109 -29.258  1.00 67.90           O
ATOM    559  C   SER   257     -70.991 -29.879 -28.528  1.00 67.90           C
ATOM    560  O   SER   257     -70.185 -30.694 -28.083  1.00 67.90           O
ATOM    561  N   MET   258     -70.610 -28.808 -29.245  1.00 91.92           N
ATOM    562  CA  MET   258     -69.236 -28.569 -29.575  1.00 91.92           C
ATOM    563  CB  MET   258     -69.077 -27.343 -30.490  1.00 91.92           C
ATOM    564  CG  MET   258     -67.827 -27.418 -31.357  1.00 91.92           C
ATOM    565  SD  MET   258     -67.818 -28.901 -32.409  1.00 91.92           S
ATOM    566  CE  MET   258     -69.539 -28.673 -32.942  1.00 91.92           C
ATOM    567  C   MET   258     -68.513 -28.347 -28.286  1.00 91.92           C
ATOM    568  O   MET   258     -67.379 -28.788 -28.105  1.00 91.92           O
ATOM    569  N   THR   259     -69.183 -27.674 -27.336  1.00 39.18           N
ATOM    570  CA  THR   259     -68.613 -27.458 -26.043  1.00 39.18           C
ATOM    571  CB  THR   259     -69.603 -26.838 -25.099  1.00 39.18           C
ATOM    572  OG1 THR   259     -70.043 -25.588 -25.609  1.00 39.18           O
ATOM    573  CG2 THR   259     -68.959 -26.663 -23.714  1.00 39.18           C
ATOM    574  C   THR   259     -68.330 -28.826 -25.529  1.00 39.18           C
ATOM    575  O   THR   259     -67.287 -29.087 -24.932  1.00 39.18           O
ATOM    576  N   ASN   260     -69.278 -29.746 -25.774  1.00 85.11           N
ATOM    577  CA  ASN   260     -69.119 -31.094 -25.334  1.00 85.11           C
ATOM    578  CB  ASN   260     -70.334 -31.982 -25.667  1.00 85.11           C
ATOM    579  CG  ASN   260     -71.502 -31.541 -24.794  1.00 85.11           C
ATOM    580  OD1 ASN   260     -71.540 -31.794 -23.591  1.00 85.11           O
ATOM    581  ND2 ASN   260     -72.488 -30.847 -25.422  1.00 85.11           N
ATOM    582  C   ASN   260     -67.926 -31.695 -26.023  1.00 85.11           C
ATOM    583  O   ASN   260     -67.102 -32.339 -25.377  1.00 85.11           O
ATOM    584  N   THR   261     -67.793 -31.482 -27.350  1.00222.68           N
ATOM    585  CA  THR   261     -66.747 -32.104 -28.121  1.00222.68           C
ATOM    586  CB  THR   261     -67.265 -32.782 -29.357  1.00222.68           C
ATOM    587  OG1 THR   261     -67.936 -31.852 -30.193  1.00222.68           O
ATOM    588  CG2 THR   261     -68.236 -33.894 -28.927  1.00222.68           C
ATOM    589  C   THR   261     -65.686 -31.117 -28.529  1.00222.68           C
ATOM    590  O   THR   261     -65.075 -30.453 -27.695  1.00222.68           O
ATOM    591  N   LEU   262     -65.439 -31.029 -29.858  1.00278.78           N
ATOM    592  CA  LEU   262     -64.389 -30.265 -30.466  1.00278.78           C
ATOM    593  CB  LEU   262     -64.358 -30.406 -31.997  1.00278.78           C
ATOM    594  CG  LEU   262     -63.958 -31.830 -32.436  1.00278.78           C
ATOM    595  CD1 LEU   262     -64.981 -32.876 -31.968  1.00278.78           C
ATOM    596  CD2 LEU   262     -63.686 -31.912 -33.944  1.00278.78           C
ATOM    597  C   LEU   262     -64.433 -28.824 -30.106  1.00278.78           C
ATOM    598  O   LEU   262     -65.454 -28.148 -30.210  1.00278.78           O
ATOM    599  N   SER   263     -63.269 -28.338 -29.638  1.00114.87           N
ATOM    600  CA  SER   263     -63.077 -26.982 -29.233  1.00114.87           C
ATOM    601  CB  SER   263     -61.779 -26.791 -28.432  1.00114.87           C
ATOM    602  OG  SER   263     -61.861 -27.525 -27.218  1.00114.87           O
ATOM    603  C   SER   263     -63.017 -26.079 -30.426  1.00114.87           C
ATOM    604  O   SER   263     -63.535 -24.964 -30.388  1.00114.87           O
ATOM    605  N   SER   264     -62.410 -26.552 -31.530  1.00 86.30           N
ATOM    606  CA  SER   264     -62.164 -25.689 -32.651  1.00 86.30           C
ATOM    607  CB  SER   264     -61.412 -26.380 -33.803  1.00 86.30           C
ATOM    608  OG  SER   264     -60.091 -26.710 -33.398  1.00 86.30           O
ATOM    609  C   SER   264     -63.438 -25.126 -33.191  1.00 86.30           C
ATOM    610  O   SER   264     -63.512 -23.928 -33.444  1.00 86.30           O
ATOM    611  N   MET   265     -64.489 -25.943 -33.381  1.00100.14           N
ATOM    612  CA  MET   265     -65.685 -25.360 -33.924  1.00100.14           C
ATOM    613  CB  MET   265     -66.821 -26.360 -34.190  1.00100.14           C
ATOM    614  CG  MET   265     -66.566 -27.287 -35.380  1.00100.14           C
ATOM    615  SD  MET   265     -67.976 -28.354 -35.806  1.00100.14           S
ATOM    616  CE  MET   265     -67.164 -29.188 -37.200  1.00100.14           C
ATOM    617  C   MET   265     -66.192 -24.364 -32.939  1.00100.14           C
ATOM    618  O   MET   265     -66.664 -23.290 -33.307  1.00100.14           O
ATOM    619  N   LEU   266     -66.076 -24.703 -31.646  1.00150.26           N
ATOM    620  CA  LEU   266     -66.561 -23.855 -30.602  1.00150.26           C
ATOM    621  CB  LEU   266     -66.238 -24.440 -29.216  1.00150.26           C
ATOM    622  CG  LEU   266     -66.674 -23.562 -28.031  1.00150.26           C
ATOM    623  CD1 LEU   266     -68.201 -23.411 -27.964  1.00150.26           C
ATOM    624  CD2 LEU   266     -66.062 -24.079 -26.719  1.00150.26           C
ATOM    625  C   LEU   266     -65.860 -22.545 -30.715  1.00150.26           C
ATOM    626  O   LEU   266     -66.486 -21.489 -30.639  1.00150.26           O
ATOM    627  N   LYS   267     -64.531 -22.575 -30.919  1.00272.00           N
ATOM    628  CA  LYS   267     -63.823 -21.338 -31.015  1.00272.00           C
ATOM    629  CB  LYS   267     -62.300 -21.508 -30.850  1.00272.00           C
ATOM    630  CG  LYS   267     -61.516 -20.202 -30.689  1.00272.00           C
ATOM    631  CD  LYS   267     -60.081 -20.411 -30.189  0.50272.00           C
ATOM    632  CE  LYS   267     -59.246 -19.129 -30.132  1.00272.00           C
ATOM    633  NZ  LYS   267     -59.791 -18.212 -29.107  1.00272.00           N
ATOM    634  C   LYS   267     -64.102 -20.784 -32.373  1.00272.00           C
ATOM    635  O   LYS   267     -63.910 -21.437 -33.389  1.00272.00           O
ATOM    636  N   GLY   268     -64.596 -19.549 -32.453  1.00251.92           N
ATOM    637  CA  GLY   268     -64.822 -19.006 -33.756  1.00251.92           C
ATOM    638  C   GLY   268     -66.294 -18.997 -34.035  1.00251.92           C
ATOM    639  O   GLY   268     -66.831 -17.992 -34.494  1.00251.92           O
ATOM    640  N   PHE   269     -66.994 -20.119 -33.784  1.00199.04           N
ATOM    641  CA  PHE   269     -68.415 -20.163 -33.994  1.00199.04           C
ATOM    642  CB  PHE   269     -68.956 -21.600 -33.925  1.00199.04           C
ATOM    643  CG  PHE   269     -70.441 -21.575 -34.027  1.00199.04           C
ATOM    644  CD1 PHE   269     -71.060 -21.438 -35.246  1.00199.04           C
ATOM    645  CD2 PHE   269     -71.211 -21.679 -32.892  1.00199.04           C
ATOM    646  CE1 PHE   269     -72.434 -21.415 -35.330  1.00199.04           C
ATOM    647  CE2 PHE   269     -72.585 -21.657 -32.969  1.00199.04           C
ATOM    648  CZ  PHE   269     -73.196 -21.535 -34.193  1.00199.04           C
ATOM    649  C   PHE   269     -69.076 -19.354 -32.937  1.00199.04           C
ATOM    650  O   PHE   269     -70.028 -18.616 -33.191  1.00199.04           O
ATOM    651  N   ALA   270     -68.554 -19.480 -31.704  1.00 50.21           N
ATOM    652  CA  ALA   270     -69.163 -18.860 -30.571  1.00 50.21           C
ATOM    653  CB  ALA   270     -68.427 -19.179 -29.257  1.00 50.21           C
ATOM    654  C   ALA   270     -69.181 -17.374 -30.734  1.00 50.21           C
ATOM    655  O   ALA   270     -70.220 -16.750 -30.508  1.00 50.21           O
ATOM    656  N   PRO   271     -68.106 -16.753 -31.130  1.00 89.29           N
ATOM    657  CA  PRO   271     -68.130 -15.321 -31.237  1.00 89.29           C
ATOM    658  CD  PRO   271     -66.762 -17.257 -30.907  1.00 89.29           C
ATOM    659  CB  PRO   271     -66.673 -14.876 -31.375  1.00 89.29           C
ATOM    660  CG  PRO   271     -65.877 -16.184 -31.564  1.00 89.29           C
ATOM    661  C   PRO   271     -69.037 -14.826 -32.312  1.00 89.29           C
ATOM    662  O   PRO   271     -69.616 -13.752 -32.152  1.00 89.29           O
ATOM    663  N   ALA   272     -69.164 -15.578 -33.420  1.00 34.07           N
ATOM    664  CA  ALA   272     -70.008 -15.139 -34.488  1.00 34.07           C
ATOM    665  CB  ALA   272     -69.955 -16.075 -35.709  1.00 34.07           C
ATOM    666  C   ALA   272     -71.414 -15.120 -33.987  1.00 34.07           C
ATOM    667  O   ALA   272     -72.168 -14.181 -34.240  1.00 34.07           O
ATOM    668  N   ALA   273     -71.789 -16.174 -33.240  1.00 40.76           N
ATOM    669  CA  ALA   273     -73.126 -16.311 -32.742  1.00 40.76           C
ATOM    670  CB  ALA   273     -73.346 -17.640 -31.999  1.00 40.76           C
ATOM    671  C   ALA   273     -73.434 -15.203 -31.786  1.00 40.76           C
ATOM    672  O   ALA   273     -74.512 -14.613 -31.830  1.00 40.76           O
ATOM    673  N   ALA   274     -72.484 -14.871 -30.895  1.00 46.92           N
ATOM    674  CA  ALA   274     -72.780 -13.874 -29.909  1.00 46.92           C
ATOM    675  CB  ALA   274     -71.613 -13.647 -28.931  1.00 46.92           C
ATOM    676  C   ALA   274     -73.073 -12.571 -30.582  1.00 46.92           C
ATOM    677  O   ALA   274     -74.055 -11.904 -30.260  1.00 46.92           O
ATOM    678  N   ALA   275     -72.251 -12.177 -31.567  1.00 52.15           N
ATOM    679  CA  ALA   275     -72.457 -10.878 -32.132  1.00 52.15           C
ATOM    680  CB  ALA   275     -71.401 -10.519 -33.189  1.00 52.15           C
ATOM    681  C   ALA   275     -73.793 -10.781 -32.803  1.00 52.15           C
ATOM    682  O   ALA   275     -74.561  -9.857 -32.536  1.00 52.15           O
ATOM    683  N   GLN   276     -74.117 -11.747 -33.681  1.00 93.72           N
ATOM    684  CA  GLN   276     -75.319 -11.642 -34.459  1.00 93.72           C
ATOM    685  CB  GLN   276     -75.359 -12.656 -35.613  1.00 93.72           C
ATOM    686  CG  GLN   276     -76.557 -12.485 -36.548  1.00 93.72           C
ATOM    687  CD  GLN   276     -76.303 -13.353 -37.772  1.00 93.72           C
ATOM    688  OE1 GLN   276     -75.172 -13.771 -38.019  1.00 93.72           O
ATOM    689  NE2 GLN   276     -77.375 -13.626 -38.562  1.00 93.72           N
ATOM    690  C   GLN   276     -76.552 -11.818 -33.626  1.00 93.72           C
ATOM    691  O   GLN   276     -77.494 -11.035 -33.730  1.00 93.72           O
ATOM    692  N   ALA   277     -76.572 -12.844 -32.757  1.00 40.20           N
ATOM    693  CA  ALA   277     -77.758 -13.131 -32.000  1.00 40.20           C
ATOM    694  CB  ALA   277     -77.611 -14.385 -31.124  1.00 40.20           C
ATOM    695  C   ALA   277     -78.064 -11.990 -31.087  1.00 40.20           C
ATOM    696  O   ALA   277     -79.210 -11.559 -30.978  1.00 40.20           O
ATOM    697  N   VAL   278     -77.035 -11.451 -30.412  1.00 99.00           N
ATOM    698  CA  VAL   278     -77.257 -10.405 -29.460  1.00 99.00           C
ATOM    699  CB  VAL   278     -76.004  -9.972 -28.754  1.00 99.00           C
ATOM    700  CG1 VAL   278     -75.031  -9.384 -29.786  1.00 99.00           C
ATOM    701  CG2 VAL   278     -76.383  -8.979 -27.641  1.00 99.00           C
ATOM    702  C   VAL   278     -77.818  -9.210 -30.164  1.00 99.00           C
ATOM    703  O   VAL   278     -78.689  -8.524 -29.635  1.00 99.00           O
ATOM    704  N   GLN   279     -77.319  -8.927 -31.379  1.00122.91           N
ATOM    705  CA  GLN   279     -77.745  -7.782 -32.130  1.00122.91           C
ATOM    706  CB  GLN   279     -76.999  -7.664 -33.467  1.00122.91           C
ATOM    707  CG  GLN   279     -77.417  -6.457 -34.308  0.50122.91           C
ATOM    708  CD  GLN   279     -76.847  -5.209 -33.653  0.50122.91           C
ATOM    709  OE1 GLN   279     -76.493  -5.207 -32.475  1.00122.91           O
ATOM    710  NE2 GLN   279     -76.754  -4.106 -34.444  1.00122.91           N
ATOM    711  C   GLN   279     -79.201  -7.897 -32.464  1.00122.91           C
ATOM    712  O   GLN   279     -79.955  -6.936 -32.322  1.00122.91           O
ATOM    713  N   THR   280     -79.637  -9.098 -32.887  1.00123.42           N
ATOM    714  CA  THR   280     -80.977  -9.315 -33.363  1.00123.42           C
ATOM    715  CB  THR   280     -81.205 -10.672 -33.962  1.00123.42           C
ATOM    716  OG1 THR   280     -82.449 -10.693 -34.649  1.00123.42           O
ATOM    717  CG2 THR   280     -81.217 -11.711 -32.833  1.00123.42           C
ATOM    718  C   THR   280     -81.975  -9.161 -32.262  1.00123.42           C
ATOM    719  O   THR   280     -83.136  -8.839 -32.508  1.00123.42           O
ATOM    720  N   ALA   281     -81.546  -9.386 -31.010  1.00 53.30           N
ATOM    721  CA  ALA   281     -82.453  -9.449 -29.903  1.00 53.30           C
ATOM    722  CB  ALA   281     -81.723  -9.657 -28.567  1.00 53.30           C
ATOM    723  C   ALA   281     -83.269  -8.199 -29.768  1.00 53.30           C
ATOM    724  O   ALA   281     -84.470  -8.278 -29.512  1.00 53.30           O
ATOM    725  N   ALA   282     -82.665  -7.009 -29.940  1.00 46.80           N
ATOM    726  CA  ALA   282     -83.414  -5.807 -29.699  1.00 46.80           C
ATOM    727  CB  ALA   282     -82.560  -4.539 -29.865  1.00 46.80           C
ATOM    728  C   ALA   282     -84.584  -5.686 -30.636  1.00 46.80           C
ATOM    729  O   ALA   282     -85.708  -5.447 -30.195  1.00 46.80           O
ATOM    730  N   GLN   283     -84.368  -5.882 -31.950  1.00 91.98           N
ATOM    731  CA  GLN   283     -85.430  -5.708 -32.904  1.00 91.98           C
ATOM    732  CB  GLN   283     -84.980  -5.947 -34.353  1.00 91.98           C
ATOM    733  CG  GLN   283     -86.117  -5.804 -35.367  1.00 91.98           C
ATOM    734  CD  GLN   283     -85.655  -6.427 -36.675  1.00 91.98           C
ATOM    735  OE1 GLN   283     -84.777  -7.290 -36.683  1.00 91.98           O
ATOM    736  NE2 GLN   283     -86.266  -5.994 -37.810  1.00 91.98           N
ATOM    737  C   GLN   283     -86.484  -6.731 -32.658  1.00 91.98           C
ATOM    738  O   GLN   283     -87.678  -6.436 -32.699  1.00 91.98           O
ATOM    739  N   ASN   284     -86.060  -7.974 -32.385  1.00 50.07           N
ATOM    740  CA  ASN   284     -87.012  -9.034 -32.263  1.00 50.07           C
ATOM    741  CB  ASN   284     -86.370 -10.407 -31.999  1.00 50.07           C
ATOM    742  CG  ASN   284     -87.486 -11.444 -31.988  1.00 50.07           C
ATOM    743  OD1 ASN   284     -88.309 -11.472 -31.074  1.00 50.07           O
ATOM    744  ND2 ASN   284     -87.524 -12.317 -33.031  1.00 50.07           N
ATOM    745  C   ASN   284     -87.949  -8.753 -31.136  1.00 50.07           C
ATOM    746  O   ASN   284     -89.163  -8.866 -31.300  1.00 50.07           O
ATOM    747  N   GLY   285     -87.412  -8.359 -29.966  1.00 33.00           N
ATOM    748  CA  GLY   285     -88.228  -8.161 -28.804  1.00 33.00           C
ATOM    749  C   GLY   285     -89.202  -7.046 -29.030  1.00 33.00           C
ATOM    750  O   GLY   285     -90.360  -7.137 -28.624  1.00 33.00           O
ATOM    751  N   VAL   286     -88.759  -5.952 -29.675  1.00101.64           N
ATOM    752  CA  VAL   286     -89.637  -4.832 -29.859  1.00101.64           C
ATOM    753  CB  VAL   286     -88.980  -3.614 -30.454  1.00101.64           C
ATOM    754  CG1 VAL   286     -87.916  -3.113 -29.463  1.00101.64           C
ATOM    755  CG2 VAL   286     -88.432  -3.942 -31.849  1.00101.64           C
ATOM    756  C   VAL   286     -90.780  -5.243 -30.728  1.00101.64           C
ATOM    757  O   VAL   286     -91.905  -4.783 -30.546  1.00101.64           O
ATOM    758  N   GLN   287     -90.515  -6.123 -31.707  1.00 84.43           N
ATOM    759  CA  GLN   287     -91.532  -6.570 -32.613  1.00 84.43           C
ATOM    760  CB  GLN   287     -90.941  -7.518 -33.667  1.00 84.43           C
ATOM    761  CG  GLN   287     -91.907  -7.928 -34.772  1.00 84.43           C
ATOM    762  CD  GLN   287     -91.063  -8.583 -35.853  1.00 84.43           C
ATOM    763  OE1 GLN   287     -89.970  -8.118 -36.173  1.00 84.43           O
ATOM    764  NE2 GLN   287     -91.578  -9.702 -36.427  1.00 84.43           N
ATOM    765  C   GLN   287     -92.578  -7.301 -31.828  1.00 84.43           C
ATOM    766  O   GLN   287     -93.776  -7.124 -32.046  1.00 84.43           O
ATOM    767  N   ALA   288     -92.134  -8.127 -30.863  1.00 41.77           N
ATOM    768  CA  ALA   288     -93.006  -8.918 -30.043  1.00 41.77           C
ATOM    769  CB  ALA   288     -92.215  -9.749 -29.017  1.00 41.77           C
ATOM    770  C   ALA   288     -93.896  -7.990 -29.274  1.00 41.77           C
ATOM    771  O   ALA   288     -95.088  -8.246 -29.117  1.00 41.77           O
ATOM    772  N   MET   289     -93.332  -6.870 -28.786  1.00 51.23           N
ATOM    773  CA  MET   289     -94.079  -5.938 -27.990  1.00 51.23           C
ATOM    774  CB  MET   289     -93.271  -4.683 -27.614  1.00 51.23           C
ATOM    775  CG  MET   289     -94.064  -3.674 -26.779  1.00 51.23           C
ATOM    776  SD  MET   289     -93.358  -1.998 -26.771  1.00 51.23           S
ATOM    777  CE  MET   289     -91.888  -2.457 -25.812  1.00 51.23           C
ATOM    778  C   MET   289     -95.213  -5.427 -28.807  1.00 51.23           C
ATOM    779  O   MET   289     -96.340  -5.330 -28.325  1.00 51.23           O
ATOM    780  N   SER   290     -94.936  -5.106 -30.083  1.00 74.83           N
ATOM    781  CA  SER   290     -95.930  -4.521 -30.930  1.00 74.83           C
ATOM    782  CB  SER   290     -95.396  -4.139 -32.323  1.00 74.83           C
ATOM    783  OG  SER   290     -96.446  -3.610 -33.122  1.00 74.83           O
ATOM    784  C   SER   290     -97.049  -5.486 -31.132  1.00 74.83           C
ATOM    785  O   SER   290     -98.197  -5.077 -31.296  1.00 74.83           O
ATOM    786  N   SER   291     -96.757  -6.797 -31.116  1.00 49.83           N
ATOM    787  CA  SER   291     -97.809  -7.734 -31.373  1.00 49.83           C
ATOM    788  CB  SER   291     -97.358  -9.194 -31.305  1.00 49.83           C
ATOM    789  OG  SER   291     -97.125  -9.577 -29.960  1.00 49.83           O
ATOM    790  C   SER   291     -98.868  -7.558 -30.333  1.00 49.83           C
ATOM    791  O   SER   291    -100.054  -7.513 -30.655  1.00 49.83           O
ATOM    792  N   LEU   292     -98.465  -7.465 -29.051  1.00106.56           N
ATOM    793  CA  LEU   292     -99.419  -7.295 -27.992  1.00106.56           C
ATOM    794  CB  LEU   292     -98.862  -7.509 -26.580  1.00106.56           C
ATOM    795  CG  LEU   292     -98.575  -8.989 -26.252  1.00106.56           C
ATOM    796  CD1 LEU   292     -99.870  -9.811 -26.212  1.00106.56           C
ATOM    797  CD2 LEU   292     -97.552  -9.602 -27.212  1.00106.56           C
ATOM    798  C   LEU   292    -100.041  -5.939 -28.068  1.00106.56           C
ATOM    799  O   LEU   292    -101.214  -5.778 -27.736  1.00106.56           O
ATOM    800  N   GLY   293     -99.280  -4.915 -28.497  1.00 33.10           N
ATOM    801  CA  GLY   293     -99.869  -3.610 -28.560  1.00 33.10           C
ATOM    802  C   GLY   293     -99.478  -2.835 -27.341  1.00 33.10           C
ATOM    803  O   GLY   293     -98.439  -3.083 -26.731  1.00 33.10           O
ATOM    804  N   SER   294    -100.333  -1.867 -26.958  1.00 37.46           N
ATOM    805  CA  SER   294    -100.040  -0.950 -25.895  1.00 37.46           C
ATOM    806  CB  SER   294    -101.172   0.073 -25.656  1.00 37.46           C
ATOM    807  OG  SER   294    -102.338  -0.571 -25.168  1.00 37.46           O
ATOM    808  C   SER   294     -99.808  -1.701 -24.624  1.00 37.46           C
ATOM    809  O   SER   294     -99.027  -1.265 -23.779  1.00 37.46           O
ATOM    810  N   SER   295    -100.456  -2.866 -24.460  1.00 34.10           N
ATOM    811  CA  SER   295    -100.310  -3.592 -23.232  1.00 34.10           C
ATOM    812  CB  SER   295    -101.148  -4.881 -23.189  1.00 34.10           C
ATOM    813  OG  SER   295    -100.692  -5.806 -24.166  1.00 34.10           O
ATOM    814  C   SER   295     -98.869  -3.959 -23.027  1.00 34.10           C
ATOM    815  O   SER   295     -98.354  -3.841 -21.917  1.00 34.10           O
ATOM    816  N   LEU   296     -98.161  -4.401 -24.084  1.00 81.07           N
ATOM    817  CA  LEU   296     -96.778  -4.768 -23.909  1.00 81.07           C
ATOM    818  CB  LEU   296     -96.106  -5.508 -25.075  1.00 81.07           C
ATOM    819  CG  LEU   296     -96.390  -7.017 -25.068  1.00 81.07           C
ATOM    820  CD1 LEU   296     -95.526  -7.740 -26.112  1.00 81.07           C
ATOM    821  CD2 LEU   296     -96.239  -7.612 -23.657  1.00 81.07           C
ATOM    822  C   LEU   296     -95.927  -3.587 -23.573  1.00 81.07           C
ATOM    823  O   LEU   296     -94.875  -3.743 -22.955  1.00 81.07           O
ATOM    824  N   GLY   297     -96.331  -2.379 -24.001  1.00 36.31           N
ATOM    825  CA  GLY   297     -95.533  -1.200 -23.803  1.00 36.31           C
ATOM    826  C   GLY   297     -95.304  -0.936 -22.346  1.00 36.31           C
ATOM    827  O   GLY   297     -94.226  -0.483 -21.963  1.00 36.31           O
ATOM    828  N   SER   298     -96.309  -1.195 -21.491  1.00 65.54           N
ATOM    829  CA  SER   298     -96.180  -0.860 -20.101  1.00 65.54           C
ATOM    830  CB  SER   298     -97.460  -1.102 -19.286  1.00 65.54           C
ATOM    831  OG  SER   298     -98.469  -0.189 -19.688  1.00 65.54           O
ATOM    832  C   SER   298     -95.093  -1.668 -19.472  1.00 65.54           C
ATOM    833  O   SER   298     -94.739  -2.746 -19.943  1.00 65.54           O
ATOM    834  N   SER   299     -94.511  -1.118 -18.388  1.00154.84           N
ATOM    835  CA  SER   299     -93.483  -1.798 -17.661  1.00154.84           C
ATOM    836  CB  SER   299     -92.065  -1.286 -17.964  1.00154.84           C
ATOM    837  OG  SER   299     -91.127  -1.915 -17.101  1.00154.84           O
ATOM    838  C   SER   299     -93.715  -1.517 -16.219  1.00154.84           C
ATOM    839  O   SER   299     -94.105  -0.411 -15.853  1.00154.84           O
ATOM    840  N   GLY   300     -93.507  -2.532 -15.367  1.00 46.44           N
ATOM    841  CA  GLY   300     -93.621  -2.331 -13.955  1.00 46.44           C
ATOM    842  C   GLY   300     -95.064  -2.350 -13.580  1.00 46.44           C
ATOM    843  O   GLY   300     -95.396  -2.298 -12.397  1.00 46.44           O
ATOM    844  N   LEU   301     -95.963  -2.413 -14.583  1.00239.95           N
ATOM    845  CA  LEU   301     -97.362  -2.445 -14.280  1.00239.95           C
ATOM    846  CB  LEU   301     -98.114  -1.172 -14.727  1.00239.95           C
ATOM    847  CG  LEU   301     -99.627  -1.162 -14.416  1.00239.95           C
ATOM    848  CD1 LEU   301    -100.421  -2.069 -15.367  1.00239.95           C
ATOM    849  CD2 LEU   301     -99.888  -1.490 -12.935  1.00239.95           C
ATOM    850  C   LEU   301     -97.945  -3.615 -14.999  1.00239.95           C
ATOM    851  O   LEU   301     -97.777  -3.765 -16.208  1.00239.95           O
ATOM    852  N   GLY   302     -98.634  -4.493 -14.250  1.00 31.04           N
ATOM    853  CA  GLY   302     -99.290  -5.614 -14.851  1.00 31.04           C
ATOM    854  C   GLY   302     -98.297  -6.714 -14.973  1.00 31.04           C
ATOM    855  O   GLY   302     -98.648  -7.850 -15.292  1.00 31.04           O
ATOM    856  N   GLY   303     -97.019  -6.401 -14.704  1.00 17.69           N
ATOM    857  CA  GLY   303     -96.024  -7.418 -14.808  1.00 17.69           C
ATOM    858  C   GLY   303     -95.783  -7.698 -16.256  1.00 17.69           C
ATOM    859  O   GLY   303     -95.462  -8.829 -16.616  1.00 17.69           O
ATOM    860  N   GLY   304     -95.940  -6.681 -17.133  1.00 70.61           N
ATOM    861  CA  GLY   304     -95.686  -6.915 -18.527  1.00 70.61           C
ATOM    862  C   GLY   304     -94.273  -7.387 -18.619  1.00 70.61           C
ATOM    863  O   GLY   304     -93.330  -6.663 -18.303  1.00 70.61           O
ATOM    864  N   VAL   305     -94.108  -8.643 -19.061  1.00 47.64           N
ATOM    865  CA  VAL   305     -92.815  -9.244 -19.160  1.00 47.64           C
ATOM    866  CB  VAL   305     -92.856 -10.718 -19.436  1.00 47.64           C
ATOM    867  CG1 VAL   305     -91.413 -11.202 -19.655  1.00 47.64           C
ATOM    868  CG2 VAL   305     -93.569 -11.422 -18.268  1.00 47.64           C
ATOM    869  C   VAL   305     -92.038  -8.598 -20.259  1.00 47.64           C
ATOM    870  O   VAL   305     -90.819  -8.469 -20.168  1.00 47.64           O
ATOM    871  N   ALA   306     -92.732  -8.155 -21.323  1.00 44.23           N
ATOM    872  CA  ALA   306     -92.069  -7.686 -22.505  1.00 44.23           C
ATOM    873  CB  ALA   306     -93.052  -7.237 -23.601  1.00 44.23           C
ATOM    874  C   ALA   306     -91.158  -6.532 -22.219  1.00 44.23           C
ATOM    875  O   ALA   306     -90.040  -6.488 -22.730  1.00 44.23           O
ATOM    876  N   ALA   307     -91.583  -5.567 -21.385  1.00 36.21           N
ATOM    877  CA  ALA   307     -90.755  -4.409 -21.191  1.00 36.21           C
ATOM    878  CB  ALA   307     -91.392  -3.361 -20.262  1.00 36.21           C
ATOM    879  C   ALA   307     -89.442  -4.809 -20.595  1.00 36.21           C
ATOM    880  O   ALA   307     -88.391  -4.321 -21.007  1.00 36.21           O
ATOM    881  N   ASN   308     -89.463  -5.725 -19.614  1.00 59.07           N
ATOM    882  CA  ASN   308     -88.246  -6.092 -18.952  1.00 59.07           C
ATOM    883  CB  ASN   308     -88.472  -7.098 -17.815  1.00 59.07           C
ATOM    884  CG  ASN   308     -87.233  -7.090 -16.934  1.00 59.07           C
ATOM    885  OD1 ASN   308     -86.127  -6.778 -17.374  1.00 59.07           O
ATOM    886  ND2 ASN   308     -87.426  -7.442 -15.635  1.00 59.07           N
ATOM    887  C   ASN   308     -87.335  -6.730 -19.950  1.00 59.07           C
ATOM    888  O   ASN   308     -86.131  -6.476 -19.962  1.00 59.07           O
ATOM    889  N   SER   309     -87.900  -7.580 -20.825  1.00 72.42           N
ATOM    890  CA  SER   309     -87.109  -8.281 -21.790  1.00 72.42           C
ATOM    891  CB  SER   309     -87.937  -9.251 -22.647  1.00 72.42           C
ATOM    892  OG  SER   309     -87.096  -9.913 -23.577  1.00 72.42           O
ATOM    893  C   SER   309     -86.467  -7.298 -22.714  1.00 72.42           C
ATOM    894  O   SER   309     -85.287  -7.423 -23.034  1.00 72.42           O
ATOM    895  N   GLY   310     -87.220  -6.272 -23.150  1.00 25.81           N
ATOM    896  CA  GLY   310     -86.685  -5.334 -24.093  1.00 25.81           C
ATOM    897  C   GLY   310     -85.511  -4.622 -23.502  1.00 25.81           C
ATOM    898  O   GLY   310     -84.497  -4.424 -24.170  1.00 25.81           O
ATOM    899  N   ARG   311     -85.615  -4.218 -22.224  1.00 67.97           N
ATOM    900  CA  ARG   311     -84.560  -3.474 -21.594  1.00 67.97           C
ATOM    901  CB  ARG   311     -84.899  -3.080 -20.148  1.00 67.97           C
ATOM    902  CG  ARG   311     -85.976  -1.998 -20.051  1.00 67.97           C
ATOM    903  CD  ARG   311     -86.497  -1.755 -18.631  1.00 67.97           C
ATOM    904  NE  ARG   311     -87.452  -2.854 -18.311  1.00 67.97           N
ATOM    905  CZ  ARG   311     -88.039  -2.943 -17.079  1.00 67.97           C
ATOM    906  NH1 ARG   311     -87.706  -2.069 -16.084  1.00 67.97           N
ATOM    907  NH2 ARG   311     -88.959  -3.922 -16.843  1.00 67.97           N
ATOM    908  C   ARG   311     -83.332  -4.321 -21.540  1.00 67.97           C
ATOM    909  O   ARG   311     -82.216  -3.844 -21.742  1.00 67.97           O
ATOM    910  N   ALA   312     -83.531  -5.619 -21.262  1.00 50.82           N
ATOM    911  CA  ALA   312     -82.492  -6.587 -21.070  1.00 50.82           C
ATOM    912  CB  ALA   312     -83.038  -7.963 -20.657  1.00 50.82           C
ATOM    913  C   ALA   312     -81.676  -6.802 -22.306  1.00 50.82           C
ATOM    914  O   ALA   312     -80.474  -7.039 -22.201  1.00 50.82           O
ATOM    915  N   ALA   313     -82.284  -6.707 -23.506  1.00 67.68           N
ATOM    916  CA  ALA   313     -81.615  -7.150 -24.699  1.00 67.68           C
ATOM    917  CB  ALA   313     -82.427  -6.873 -25.976  1.00 67.68           C
ATOM    918  C   ALA   313     -80.286  -6.494 -24.880  1.00 67.68           C
ATOM    919  O   ALA   313     -79.298  -7.194 -25.093  1.00 67.68           O
ATOM    920  N   SER   314     -80.174  -5.160 -24.787  1.00120.83           N
ATOM    921  CA  SER   314     -78.827  -4.691 -24.929  1.00120.83           C
ATOM    922  CB  SER   314     -78.715  -3.165 -25.086  1.00120.83           C
ATOM    923  OG  SER   314     -79.240  -2.513 -23.939  1.00120.83           O
ATOM    924  C   SER   314     -78.142  -5.099 -23.671  1.00120.83           C
ATOM    925  O   SER   314     -78.639  -4.829 -22.584  1.00120.83           O
ATOM    926  N   VAL   315     -76.989  -5.786 -23.766  1.00110.45           N
ATOM    927  CA  VAL   315     -76.327  -6.177 -22.556  1.00110.45           C
ATOM    928  CB  VAL   315     -76.379  -7.661 -22.278  1.00110.45           C
ATOM    929  CG1 VAL   315     -77.837  -8.064 -22.003  1.00110.45           C
ATOM    930  CG2 VAL   315     -75.753  -8.419 -23.462  1.00110.45           C
ATOM    931  C   VAL   315     -74.867  -5.801 -22.716  1.00110.45           C
ATOM    932  O   VAL   315     -74.004  -6.635 -22.332  1.00110.45           O
ATOM    933  OXT VAL   315     -74.595  -4.678 -23.218  1.00110.45           O
END 
