# Supplementary material for: Predicted Structural Variability of Mycobacterium tuberculosis PPE18 Protein With Immunological Implications Among Clinical Strains
Source: Front Microbiol. 2021 Jan 8;11:595312. doi: 10.3389/fmicb.2020.595312 (PMC7819968; doi:10.3389/fmicb.2020.595312)
Supplement: Supplementary file 3 [file Data_Sheet_2.ZIP › domain 2 RaptorX pdbs/3djlA-387596_2_Var6.pdb]

REMARK   templates = 3djlA 
EXPDTA    THEORETICAL MODEL, MODELLER 9v8 2018/10/10 13:34:00
REMARK   6 MODELLER OBJECTIVE FUNCTION:       443.0096
REMARK   6 MODELLER BEST TEMPLATE % SEQ ID:  11.765
SEQRES   1    119  GLY LEU LEU GLU GLN ALA ALA ALA VAL GLU GLU ALA SER
SEQRES   2    119  ASP THR ALA ALA ALA ASN GLN LEU MET ASN ASN VAL PRO
SEQRES   3    119  GLN ALA LEU GLN GLN LEU ALA GLN PRO THR GLN GLY THR
SEQRES   4    119  THR PRO SER SER LYS LEU GLY GLY LEU TRP LYS THR VAL
SEQRES   5    119  SER PRO HIS ARG SER PRO ILE SER ASN MET VAL SER MET
SEQRES   6    119  ALA ASN ASN HIS MET SER MET THR ASN SER GLY VAL SER
SEQRES   7    119  MET THR ASN THR LEU SER SER MET LEU LYS GLY PHE ALA
SEQRES   8    119  PRO ALA ALA ALA ALA GLN ALA VAL GLN THR ALA ALA GLN
SEQRES   9    119  ASN GLY VAL ARG ALA MET SER SER LEU GLY SER SER LEU
SEQRES  10    119  GLY SER
ATOM      1  N   GLY   180     -60.326 -16.247 -32.982  1.00  8.42           N
ATOM      2  CA  GLY   180     -61.528 -15.560 -33.505  1.00  8.42           C
ATOM      3  C   GLY   180     -62.407 -15.129 -32.382  1.00  8.42           C
ATOM      4  O   GLY   180     -63.606 -15.408 -32.375  1.00  8.42           O
ATOM      5  N   LEU   181     -61.823 -14.427 -31.395  1.00125.47           N
ATOM      6  CA  LEU   181     -62.594 -13.967 -30.280  1.00125.47           C
ATOM      7  CB  LEU   181     -61.750 -13.209 -29.241  1.00125.47           C
ATOM      8  CG  LEU   181     -60.632 -14.064 -28.616  1.00125.47           C
ATOM      9  CD1 LEU   181     -59.848 -13.275 -27.553  1.00125.47           C
ATOM     10  CD2 LEU   181     -61.174 -15.402 -28.090  1.00125.47           C
ATOM     11  C   LEU   181     -63.595 -13.005 -30.825  1.00125.47           C
ATOM     12  O   LEU   181     -64.760 -12.999 -30.435  1.00125.47           O
ATOM     13  N   LEU   182     -63.149 -12.162 -31.769  1.00111.90           N
ATOM     14  CA  LEU   182     -63.994 -11.177 -32.371  1.00111.90           C
ATOM     15  CB  LEU   182     -63.230 -10.300 -33.379  1.00111.90           C
ATOM     16  CG  LEU   182     -64.091  -9.216 -34.052  1.00111.90           C
ATOM     17  CD1 LEU   182     -64.577  -8.171 -33.035  1.00111.90           C
ATOM     18  CD2 LEU   182     -63.357  -8.586 -35.247  1.00111.90           C
ATOM     19  C   LEU   182     -65.074 -11.891 -33.118  1.00111.90           C
ATOM     20  O   LEU   182     -66.236 -11.487 -33.099  1.00111.90           O
ATOM     21  N   GLU   183     -64.710 -13.000 -33.782  1.00 33.79           N
ATOM     22  CA  GLU   183     -65.643 -13.723 -34.593  1.00 33.79           C
ATOM     23  CB  GLU   183     -64.991 -14.966 -35.217  1.00 33.79           C
ATOM     24  CG  GLU   183     -63.823 -14.628 -36.146  1.00 33.79           C
ATOM     25  CD  GLU   183     -63.102 -15.926 -36.474  1.00 33.79           C
ATOM     26  OE1 GLU   183     -63.607 -17.001 -36.054  1.00 33.79           O
ATOM     27  OE2 GLU   183     -62.037 -15.861 -37.143  1.00 33.79           O
ATOM     28  C   GLU   183     -66.770 -14.193 -33.729  1.00 33.79           C
ATOM     29  O   GLU   183     -67.936 -14.050 -34.092  1.00 33.79           O
ATOM     30  N   GLN   184     -66.450 -14.753 -32.549  1.00 76.57           N
ATOM     31  CA  GLN   184     -67.477 -15.280 -31.697  1.00 76.57           C
ATOM     32  CB  GLN   184     -66.928 -16.028 -30.472  1.00 76.57           C
ATOM     33  CG  GLN   184     -66.175 -15.143 -29.481  1.00 76.57           C
ATOM     34  CD  GLN   184     -65.706 -16.038 -28.349  1.00 76.57           C
ATOM     35  OE1 GLN   184     -64.621 -15.874 -27.797  1.00 76.57           O
ATOM     36  NE2 GLN   184     -66.569 -17.026 -27.991  1.00 76.57           N
ATOM     37  C   GLN   184     -68.346 -14.166 -31.207  1.00 76.57           C
ATOM     38  O   GLN   184     -69.566 -14.302 -31.139  1.00 76.57           O
ATOM     39  N   ALA   185     -67.736 -13.018 -30.860  1.00 20.40           N
ATOM     40  CA  ALA   185     -68.484 -11.919 -30.323  1.00 20.40           C
ATOM     41  CB  ALA   185     -67.593 -10.719 -29.964  1.00 20.40           C
ATOM     42  C   ALA   185     -69.472 -11.462 -31.348  1.00 20.40           C
ATOM     43  O   ALA   185     -70.614 -11.140 -31.026  1.00 20.40           O
ATOM     44  N   ALA   186     -69.055 -11.426 -32.623  1.00 21.69           N
ATOM     45  CA  ALA   186     -69.930 -10.963 -33.657  1.00 21.69           C
ATOM     46  CB  ALA   186     -69.259 -10.964 -35.040  1.00 21.69           C
ATOM     47  C   ALA   186     -71.117 -11.873 -33.723  1.00 21.69           C
ATOM     48  O   ALA   186     -72.249 -11.422 -33.891  1.00 21.69           O
ATOM     49  N   ALA   187     -70.883 -13.191 -33.578  1.00 29.72           N
ATOM     50  CA  ALA   187     -71.940 -14.153 -33.696  1.00 29.72           C
ATOM     51  CB  ALA   187     -71.443 -15.597 -33.523  1.00 29.72           C
ATOM     52  C   ALA   187     -72.968 -13.918 -32.636  1.00 29.72           C
ATOM     53  O   ALA   187     -74.166 -13.928 -32.917  1.00 29.72           O
ATOM     54  N   VAL   188     -72.527 -13.678 -31.387  1.00 91.82           N
ATOM     55  CA  VAL   188     -73.463 -13.514 -30.314  1.00 91.82           C
ATOM     56  CB  VAL   188     -72.832 -13.381 -28.955  1.00 91.82           C
ATOM     57  CG1 VAL   188     -72.022 -14.658 -28.675  1.00 91.82           C
ATOM     58  CG2 VAL   188     -72.030 -12.074 -28.874  1.00 91.82           C
ATOM     59  C   VAL   188     -74.270 -12.289 -30.574  1.00 91.82           C
ATOM     60  O   VAL   188     -75.463 -12.253 -30.279  1.00 91.82           O
ATOM     61  N   GLU   189     -73.633 -11.252 -31.146  1.00 36.09           N
ATOM     62  CA  GLU   189     -74.303 -10.009 -31.385  1.00 36.09           C
ATOM     63  CB  GLU   189     -73.372  -8.982 -32.051  1.00 36.09           C
ATOM     64  CG  GLU   189     -72.182  -8.596 -31.166  1.00 36.09           C
ATOM     65  CD  GLU   189     -71.263  -7.678 -31.960  1.00 36.09           C
ATOM     66  OE1 GLU   189     -70.722  -8.137 -33.002  1.00 36.09           O
ATOM     67  OE2 GLU   189     -71.088  -6.505 -31.534  1.00 36.09           O
ATOM     68  C   GLU   189     -75.460 -10.255 -32.305  1.00 36.09           C
ATOM     69  O   GLU   189     -76.563  -9.764 -32.066  1.00 36.09           O
ATOM     70  N   GLU   190     -75.246 -11.042 -33.378  1.00 97.29           N
ATOM     71  CA  GLU   190     -76.308 -11.298 -34.307  1.00 97.29           C
ATOM     72  CB  GLU   190     -75.849 -12.120 -35.529  1.00 97.29           C
ATOM     73  CG  GLU   190     -76.888 -12.194 -36.652  1.00 97.29           C
ATOM     74  CD  GLU   190     -77.903 -13.278 -36.314  1.00 97.29           C
ATOM     75  OE1 GLU   190     -77.616 -14.111 -35.414  1.00 97.29           O
ATOM     76  OE2 GLU   190     -78.979 -13.296 -36.969  1.00 97.29           O
ATOM     77  C   GLU   190     -77.380 -12.068 -33.602  1.00 97.29           C
ATOM     78  O   GLU   190     -78.567 -11.784 -33.756  1.00 97.29           O
ATOM     79  N   ALA   191     -76.978 -13.068 -32.796  1.00 28.82           N
ATOM     80  CA  ALA   191     -77.914 -13.913 -32.111  1.00 28.82           C
ATOM     81  CB  ALA   191     -77.224 -15.022 -31.298  1.00 28.82           C
ATOM     82  C   ALA   191     -78.723 -13.091 -31.156  1.00 28.82           C
ATOM     83  O   ALA   191     -79.932 -13.285 -31.032  1.00 28.82           O
ATOM     84  N   SER   192     -78.078 -12.141 -30.455  1.00 70.58           N
ATOM     85  CA  SER   192     -78.773 -11.354 -29.476  1.00 70.58           C
ATOM     86  CB  SER   192     -77.858 -10.342 -28.762  1.00 70.58           C
ATOM     87  OG  SER   192     -76.852 -11.021 -28.025  1.00 70.58           O
ATOM     88  C   SER   192     -79.857 -10.568 -30.144  1.00 70.58           C
ATOM     89  O   SER   192     -80.997 -10.546 -29.680  1.00 70.58           O
ATOM     90  N   ASP   193     -79.530  -9.914 -31.272  1.00 35.20           N
ATOM     91  CA  ASP   193     -80.486  -9.075 -31.932  1.00 35.20           C
ATOM     92  CB  ASP   193     -79.898  -8.366 -33.161  1.00 35.20           C
ATOM     93  CG  ASP   193     -78.840  -7.400 -32.650  1.00 35.20           C
ATOM     94  OD1 ASP   193     -78.565  -7.430 -31.420  1.00 35.20           O
ATOM     95  OD2 ASP   193     -78.296  -6.619 -33.475  1.00 35.20           O
ATOM     96  C   ASP   193     -81.633  -9.916 -32.388  1.00 35.20           C
ATOM     97  O   ASP   193     -82.790  -9.515 -32.267  1.00 35.20           O
ATOM     98  N   THR   194     -81.347 -11.122 -32.910  1.00105.61           N
ATOM     99  CA  THR   194     -82.420 -11.944 -33.389  1.00105.61           C
ATOM    100  CB  THR   194     -81.974 -13.232 -34.022  1.00105.61           C
ATOM    101  OG1 THR   194     -81.310 -14.052 -33.074  1.00105.61           O
ATOM    102  CG2 THR   194     -81.042 -12.906 -35.201  1.00105.61           C
ATOM    103  C   THR   194     -83.311 -12.289 -32.239  1.00105.61           C
ATOM    104  O   THR   194     -84.534 -12.295 -32.372  1.00105.61           O
ATOM    105  N   ALA   195     -82.724 -12.581 -31.065  1.00 32.34           N
ATOM    106  CA  ALA   195     -83.531 -12.969 -29.943  1.00 32.34           C
ATOM    107  CB  ALA   195     -82.695 -13.285 -28.691  1.00 32.34           C
ATOM    108  C   ALA   195     -84.461 -11.846 -29.594  1.00 32.34           C
ATOM    109  O   ALA   195     -85.642 -12.067 -29.326  1.00 32.34           O
ATOM    110  N   ALA   196     -83.943 -10.602 -29.602  1.00 48.35           N
ATOM    111  CA  ALA   196     -84.715  -9.441 -29.251  1.00 48.35           C
ATOM    112  CB  ALA   196     -83.883  -8.147 -29.257  1.00 48.35           C
ATOM    113  C   ALA   196     -85.832  -9.256 -30.234  1.00 48.35           C
ATOM    114  O   ALA   196     -86.919  -8.817 -29.859  1.00 48.35           O
ATOM    115  N   ALA   197     -85.572  -9.530 -31.530  1.00 57.62           N
ATOM    116  CA  ALA   197     -86.584  -9.410 -32.547  1.00 57.62           C
ATOM    117  CB  ALA   197     -86.053  -9.701 -33.961  1.00 57.62           C
ATOM    118  C   ALA   197     -87.640 -10.413 -32.243  1.00 57.62           C
ATOM    119  O   ALA   197     -88.834 -10.122 -32.300  1.00 57.62           O
ATOM    120  N   ASN   198     -87.218 -11.633 -31.855  1.00219.01           N
ATOM    121  CA  ASN   198     -88.175 -12.599 -31.407  1.00219.01           C
ATOM    122  CB  ASN   198     -87.616 -14.023 -31.239  1.00219.01           C
ATOM    123  CG  ASN   198     -87.487 -14.624 -32.630  1.00219.01           C
ATOM    124  OD1 ASN   198     -88.241 -14.272 -33.536  1.00219.01           O
ATOM    125  ND2 ASN   198     -86.514 -15.556 -32.809  1.00219.01           N
ATOM    126  C   ASN   198     -88.538 -12.063 -30.070  1.00219.01           C
ATOM    127  O   ASN   198     -87.961 -11.083 -29.640  1.00219.01           O
ATOM    128  N   GLN   199     -89.520 -12.604 -29.358  1.00239.91           N
ATOM    129  CA  GLN   199     -89.879 -11.979 -28.110  1.00239.91           C
ATOM    130  CB  GLN   199     -88.732 -11.661 -27.117  1.00239.91           C
ATOM    131  CG  GLN   199     -89.210 -10.988 -25.830  1.00239.91           C
ATOM    132  CD  GLN   199     -87.991 -10.733 -24.956  1.00239.91           C
ATOM    133  OE1 GLN   199     -86.851 -10.853 -25.401  1.00239.91           O
ATOM    134  NE2 GLN   199     -88.238 -10.366 -23.670  1.00239.91           N
ATOM    135  C   GLN   199     -90.676 -10.734 -28.420  1.00239.91           C
ATOM    136  O   GLN   199     -91.870 -10.684 -28.135  1.00239.91           O
ATOM    137  N   LEU   200     -90.059  -9.686 -29.017  1.00 74.65           N
ATOM    138  CA  LEU   200     -90.796  -8.506 -29.359  1.00 74.65           C
ATOM    139  CB  LEU   200     -89.928  -7.438 -30.043  1.00 74.65           C
ATOM    140  CG  LEU   200     -88.856  -6.838 -29.110  1.00 74.65           C
ATOM    141  CD1 LEU   200     -88.015  -5.779 -29.841  1.00 74.65           C
ATOM    142  CD2 LEU   200     -89.481  -6.293 -27.813  1.00 74.65           C
ATOM    143  C   LEU   200     -91.857  -8.943 -30.315  1.00 74.65           C
ATOM    144  O   LEU   200     -93.014  -8.535 -30.213  1.00 74.65           O
ATOM    145  N   MET   201     -91.481  -9.808 -31.275  1.00118.80           N
ATOM    146  CA  MET   201     -92.440 -10.301 -32.217  1.00118.80           C
ATOM    147  CB  MET   201     -91.808 -11.206 -33.292  1.00118.80           C
ATOM    148  CG  MET   201     -92.737 -11.534 -34.466  1.00118.80           C
ATOM    149  SD  MET   201     -94.170 -12.580 -34.067  1.00118.80           S
ATOM    150  CE  MET   201     -93.182 -14.053 -33.684  1.00118.80           C
ATOM    151  C   MET   201     -93.437 -11.116 -31.468  1.00118.80           C
ATOM    152  O   MET   201     -94.629 -11.004 -31.717  1.00118.80           O
ATOM    153  N   ASN   202     -93.001 -11.942 -30.499  1.00 47.16           N
ATOM    154  CA  ASN   202     -93.977 -12.777 -29.845  1.00 47.16           C
ATOM    155  CB  ASN   202     -93.372 -13.706 -28.781  1.00 47.16           C
ATOM    156  CG  ASN   202     -92.610 -14.797 -29.516  1.00 47.16           C
ATOM    157  OD1 ASN   202     -92.484 -14.754 -30.738  1.00 47.16           O
ATOM    158  ND2 ASN   202     -92.103 -15.809 -28.760  1.00 47.16           N
ATOM    159  C   ASN   202     -94.985 -11.909 -29.167  1.00 47.16           C
ATOM    160  O   ASN   202     -96.184 -12.185 -29.211  1.00 47.16           O
ATOM    161  N   ASN   203     -94.521 -10.816 -28.542  1.00 39.57           N
ATOM    162  CA  ASN   203     -95.425  -9.955 -27.840  1.00 39.57           C
ATOM    163  CB  ASN   203     -94.709  -8.788 -27.136  1.00 39.57           C
ATOM    164  CG  ASN   203     -93.903  -9.363 -25.980  1.00 39.57           C
ATOM    165  OD1 ASN   203     -94.305 -10.343 -25.355  1.00 39.57           O
ATOM    166  ND2 ASN   203     -92.731  -8.739 -25.684  1.00 39.57           N
ATOM    167  C   ASN   203     -96.413  -9.365 -28.802  1.00 39.57           C
ATOM    168  O   ASN   203     -97.607  -9.319 -28.509  1.00 39.57           O
ATOM    169  N   VAL   204     -95.956  -8.901 -29.984  1.00 68.38           N
ATOM    170  CA  VAL   204     -96.867  -8.235 -30.878  1.00 68.38           C
ATOM    171  CB  VAL   204     -96.176  -7.609 -32.057  1.00 68.38           C
ATOM    172  CG1 VAL   204     -97.248  -7.199 -33.077  1.00 68.38           C
ATOM    173  CG2 VAL   204     -95.315  -6.439 -31.556  1.00 68.38           C
ATOM    174  C   VAL   204     -97.984  -9.134 -31.353  1.00 68.38           C
ATOM    175  O   VAL   204     -99.140  -8.756 -31.158  1.00 68.38           O
ATOM    176  N   PRO   205     -97.783 -10.283 -31.958  1.00129.73           N
ATOM    177  CA  PRO   205     -98.965 -11.041 -32.257  1.00129.73           C
ATOM    178  CD  PRO   205     -96.916 -10.315 -33.131  1.00129.73           C
ATOM    179  CB  PRO   205     -98.569 -12.077 -33.303  1.00129.73           C
ATOM    180  CG  PRO   205     -97.520 -11.320 -34.125  1.00129.73           C
ATOM    181  C   PRO   205     -99.751 -11.578 -31.108  1.00129.73           C
ATOM    182  O   PRO   205    -100.945 -11.811 -31.288  1.00129.73           O
ATOM    183  N   GLN   206     -99.144 -11.810 -29.933  1.00126.27           N
ATOM    184  CA  GLN   206     -99.976 -12.327 -28.887  1.00126.27           C
ATOM    185  CB  GLN   206     -99.206 -12.579 -27.579  1.00126.27           C
ATOM    186  CG  GLN   206     -98.154 -13.684 -27.684  1.00126.27           C
ATOM    187  CD  GLN   206     -98.870 -15.026 -27.641  1.00126.27           C
ATOM    188  OE1 GLN   206     -99.499 -15.379 -26.644  1.00126.27           O
ATOM    189  NE2 GLN   206     -98.774 -15.801 -28.754  1.00126.27           N
ATOM    190  C   GLN   206    -100.998 -11.283 -28.587  1.00126.27           C
ATOM    191  O   GLN   206    -102.192 -11.567 -28.505  1.00126.27           O
ATOM    192  N   ALA   207    -100.532 -10.030 -28.440  1.00 44.74           N
ATOM    193  CA  ALA   207    -101.384  -8.931 -28.096  1.00 44.74           C
ATOM    194  CB  ALA   207    -100.598  -7.633 -27.847  1.00 44.74           C
ATOM    195  C   ALA   207    -102.356  -8.633 -29.191  1.00 44.74           C
ATOM    196  O   ALA   207    -103.541  -8.412 -28.948  1.00 44.74           O
ATOM    197  N   LEU   208    -101.872  -8.645 -30.442  1.00135.56           N
ATOM    198  CA  LEU   208    -102.654  -8.155 -31.534  1.00135.56           C
ATOM    199  CB  LEU   208    -101.823  -8.093 -32.822  1.00135.56           C
ATOM    200  CG  LEU   208    -102.345  -7.026 -33.785  1.00135.56           C
ATOM    201  CD1 LEU   208    -102.111  -5.642 -33.158  1.00135.56           C
ATOM    202  CD2 LEU   208    -101.711  -7.142 -35.174  1.00135.56           C
ATOM    203  C   LEU   208    -103.853  -9.024 -31.745  1.00135.56           C
ATOM    204  O   LEU   208    -104.945  -8.534 -32.030  1.00135.56           O
ATOM    205  N   GLN   209    -103.679 -10.351 -31.625  1.00 86.37           N
ATOM    206  CA  GLN   209    -104.782 -11.239 -31.857  1.00 86.37           C
ATOM    207  CB  GLN   209    -104.353 -12.715 -31.837  1.00 86.37           C
ATOM    208  CG  GLN   209    -103.428 -13.079 -33.000  1.00 86.37           C
ATOM    209  CD  GLN   209    -103.066 -14.552 -32.876  1.00 86.37           C
ATOM    210  OE1 GLN   209    -102.659 -15.011 -31.812  1.00 86.37           O
ATOM    211  NE2 GLN   209    -103.221 -15.315 -33.992  1.00 86.37           N
ATOM    212  C   GLN   209    -105.830 -11.040 -30.808  1.00 86.37           C
ATOM    213  O   GLN   209    -107.021 -10.976 -31.108  1.00 86.37           O
ATOM    214  N   GLN   210    -105.406 -10.932 -29.539  1.00 89.87           N
ATOM    215  CA  GLN   210    -106.329 -10.804 -28.451  1.00 89.87           C
ATOM    216  CB  GLN   210    -105.625 -10.927 -27.089  1.00 89.87           C
ATOM    217  CG  GLN   210    -104.973 -12.298 -26.891  1.00 89.87           C
ATOM    218  CD  GLN   210    -106.081 -13.342 -26.892  1.00 89.87           C
ATOM    219  OE1 GLN   210    -105.838 -14.538 -27.042  1.00 89.87           O
ATOM    220  NE2 GLN   210    -107.346 -12.870 -26.728  1.00 89.87           N
ATOM    221  C   GLN   210    -107.018  -9.478 -28.518  1.00 89.87           C
ATOM    222  O   GLN   210    -108.220  -9.376 -28.279  1.00 89.87           O
ATOM    223  N   LEU   211    -106.264  -8.422 -28.866  1.00 98.74           N
ATOM    224  CA  LEU   211    -106.798  -7.094 -28.876  1.00 98.74           C
ATOM    225  CB  LEU   211    -105.681  -6.032 -29.002  1.00 98.74           C
ATOM    226  CG  LEU   211    -106.086  -4.539 -28.961  1.00 98.74           C
ATOM    227  CD1 LEU   211    -104.828  -3.657 -28.932  1.00 98.74           C
ATOM    228  CD2 LEU   211    -107.005  -4.122 -30.122  1.00 98.74           C
ATOM    229  C   LEU   211    -107.755  -6.957 -30.014  1.00 98.74           C
ATOM    230  O   LEU   211    -107.554  -7.499 -31.099  1.00 98.74           O
ATOM    231  N   ALA   212    -108.855  -6.225 -29.759  1.00 37.84           N
ATOM    232  CA  ALA   212    -109.807  -5.912 -30.778  1.00 37.84           C
ATOM    233  CB  ALA   212    -111.221  -6.441 -30.494  1.00 37.84           C
ATOM    234  C   ALA   212    -109.878  -4.427 -30.746  1.00 37.84           C
ATOM    235  O   ALA   212    -109.700  -3.832 -29.686  1.00 37.84           O
ATOM    236  N   GLN   213    -110.106  -3.778 -31.904  1.00134.46           N
ATOM    237  CA  GLN   213    -110.172  -2.349 -31.869  1.00134.46           C
ATOM    238  CB  GLN   213    -109.943  -1.686 -33.238  1.00134.46           C
ATOM    239  CG  GLN   213    -109.733  -0.172 -33.152  1.00134.46           C
ATOM    240  CD  GLN   213    -108.357   0.073 -32.544  1.00134.46           C
ATOM    241  OE1 GLN   213    -107.427  -0.705 -32.751  1.00134.46           O
ATOM    242  NE2 GLN   213    -108.223   1.183 -31.770  1.00134.46           N
ATOM    243  C   GLN   213    -111.549  -2.017 -31.401  1.00134.46           C
ATOM    244  O   GLN   213    -112.539  -2.476 -31.971  1.00134.46           O
ATOM    245  N   PRO   214    -111.616  -1.260 -30.336  1.00 93.84           N
ATOM    246  CA  PRO   214    -112.868  -0.896 -29.731  1.00 93.84           C
ATOM    247  CD  PRO   214    -110.508  -1.151 -29.404  1.00 93.84           C
ATOM    248  CB  PRO   214    -112.558  -0.579 -28.267  1.00 93.84           C
ATOM    249  CG  PRO   214    -111.049  -0.289 -28.253  1.00 93.84           C
ATOM    250  C   PRO   214    -113.536   0.241 -30.423  1.00 93.84           C
ATOM    251  O   PRO   214    -112.853   1.098 -30.983  1.00 93.84           O
ATOM    252  N   THR   215    -114.878   0.254 -30.396  1.00296.03           N
ATOM    253  CA  THR   215    -115.621   1.347 -30.935  1.00296.03           C
ATOM    254  CB  THR   215    -115.820   1.263 -32.419  1.00296.03           C
ATOM    255  OG1 THR   215    -116.473   2.430 -32.893  1.00296.03           O
ATOM    256  CG2 THR   215    -116.651   0.010 -32.743  1.00296.03           C
ATOM    257  C   THR   215    -116.959   1.286 -30.286  1.00296.03           C
ATOM    258  O   THR   215    -117.368   0.234 -29.796  1.00296.03           O
ATOM    259  N   GLN   216    -117.679   2.419 -30.233  1.00250.10           N
ATOM    260  CA  GLN   216    -118.986   2.314 -29.668  1.00250.10           C
ATOM    261  CB  GLN   216    -119.540   3.626 -29.085  1.00250.10           C
ATOM    262  CG  GLN   216    -120.903   3.451 -28.407  1.00250.10           C
ATOM    263  CD  GLN   216    -121.329   4.786 -27.809  1.00250.10           C
ATOM    264  OE1 GLN   216    -122.305   5.392 -28.246  1.00250.10           O
ATOM    265  NE2 GLN   216    -120.580   5.257 -26.776  1.00250.10           N
ATOM    266  C   GLN   216    -119.858   1.880 -30.794  1.00250.10           C
ATOM    267  O   GLN   216    -119.770   2.410 -31.900  1.00250.10           O
ATOM    268  N   GLY   217    -120.720   0.879 -30.547  1.00 79.17           N
ATOM    269  CA  GLY   217    -121.523   0.416 -31.633  1.00 79.17           C
ATOM    270  C   GLY   217    -122.123  -0.888 -31.236  1.00 79.17           C
ATOM    271  O   GLY   217    -122.477  -1.100 -30.078  1.00 79.17           O
ATOM    272  N   THR   218    -122.249  -1.797 -32.218  1.00201.56           N
ATOM    273  CA  THR   218    -122.863  -3.068 -31.989  1.00201.56           C
ATOM    274  CB  THR   218    -123.342  -3.734 -33.245  1.00201.56           C
ATOM    275  OG1 THR   218    -122.250  -3.978 -34.119  1.00201.56           O
ATOM    276  CG2 THR   218    -124.376  -2.820 -33.924  1.00201.56           C
ATOM    277  C   THR   218    -121.878  -3.977 -31.332  1.00201.56           C
ATOM    278  O   THR   218    -120.742  -3.603 -31.049  1.00201.56           O
ATOM    279  N   THR   219    -122.337  -5.211 -31.056  1.00 44.21           N
ATOM    280  CA  THR   219    -121.580  -6.223 -30.380  1.00 44.21           C
ATOM    281  CB  THR   219    -122.376  -7.473 -30.144  1.00 44.21           C
ATOM    282  OG1 THR   219    -123.519  -7.185 -29.352  1.00 44.21           O
ATOM    283  CG2 THR   219    -121.479  -8.502 -29.434  1.00 44.21           C
ATOM    284  C   THR   219    -120.379  -6.617 -31.181  1.00 44.21           C
ATOM    285  O   THR   219    -119.304  -6.814 -30.615  1.00 44.21           O
ATOM    286  N   PRO   220    -120.490  -6.735 -32.473  1.00 86.07           N
ATOM    287  CA  PRO   220    -119.351  -7.197 -33.211  1.00 86.07           C
ATOM    288  CD  PRO   220    -121.723  -7.182 -33.095  1.00 86.07           C
ATOM    289  CB  PRO   220    -119.866  -7.561 -34.609  1.00 86.07           C
ATOM    290  CG  PRO   220    -121.367  -7.193 -34.588  1.00 86.07           C
ATOM    291  C   PRO   220    -118.177  -6.273 -33.170  1.00 86.07           C
ATOM    292  O   PRO   220    -118.357  -5.057 -33.169  1.00 86.07           O
ATOM    293  N   SER   221    -116.962  -6.860 -33.128  1.00139.96           N
ATOM    294  CA  SER   221    -115.731  -6.130 -33.049  1.00139.96           C
ATOM    295  CB  SER   221    -115.106  -6.155 -31.644  1.00139.96           C
ATOM    296  OG  SER   221    -114.781  -7.490 -31.282  1.00139.96           O
ATOM    297  C   SER   221    -114.772  -6.812 -33.964  1.00139.96           C
ATOM    298  O   SER   221    -115.075  -7.866 -34.521  1.00139.96           O
ATOM    299  N   SER   222    -113.587  -6.205 -34.166  1.00 52.37           N
ATOM    300  CA  SER   222    -112.626  -6.820 -35.030  1.00 52.37           C
ATOM    301  CB  SER   222    -112.192  -5.931 -36.207  1.00 52.37           C
ATOM    302  OG  SER   222    -113.293  -5.683 -37.068  1.00 52.37           O
ATOM    303  C   SER   222    -111.393  -7.092 -34.235  1.00 52.37           C
ATOM    304  O   SER   222    -110.994  -6.303 -33.382  1.00 52.37           O
ATOM    305  N   LYS   223    -110.764  -8.250 -34.499  1.00 82.95           N
ATOM    306  CA  LYS   223    -109.533  -8.595 -33.857  1.00 82.95           C
ATOM    307  CB  LYS   223    -109.177 -10.079 -34.067  1.00 82.95           C
ATOM    308  CG  LYS   223    -110.228 -11.014 -33.455  1.00 82.95           C
ATOM    309  CD  LYS   223    -110.187 -12.453 -33.973  1.00 82.95           C
ATOM    310  CE  LYS   223    -111.189 -13.382 -33.279  1.00 82.95           C
ATOM    311  NZ  LYS   223    -112.571 -13.047 -33.690  1.00 82.95           N
ATOM    312  C   LYS   223    -108.504  -7.724 -34.503  1.00 82.95           C
ATOM    313  O   LYS   223    -108.629  -7.389 -35.680  1.00 82.95           O
ATOM    314  N   LEU   224    -107.480  -7.279 -33.748  1.00146.00           N
ATOM    315  CA  LEU   224    -106.537  -6.405 -34.380  1.00146.00           C
ATOM    316  CB  LEU   224    -105.479  -5.840 -33.419  1.00146.00           C
ATOM    317  CG  LEU   224    -104.741  -4.612 -33.987  1.00146.00           C
ATOM    318  CD1 LEU   224    -104.006  -4.934 -35.293  1.00146.00           C
ATOM    319  CD2 LEU   224    -105.686  -3.407 -34.117  1.00146.00           C
ATOM    320  C   LEU   224    -105.873  -7.217 -35.435  1.00146.00           C
ATOM    321  O   LEU   224    -105.794  -6.803 -36.589  1.00146.00           O
ATOM    322  N   GLY   225    -105.394  -8.427 -35.084  1.00236.31           N
ATOM    323  CA  GLY   225    -104.894  -9.277 -36.123  1.00236.31           C
ATOM    324  C   GLY   225    -106.097  -9.536 -36.977  1.00236.31           C
ATOM    325  O   GLY   225    -107.225  -9.294 -36.573  1.00236.31           O
ATOM    326  N   GLY   226    -105.934 -10.085 -38.177  1.00221.93           N
ATOM    327  CA  GLY   226    -107.095 -10.308 -38.980  1.00221.93           C
ATOM    328  C   GLY   226    -107.352  -9.049 -39.738  1.00221.93           C
ATOM    329  O   GLY   226    -108.101  -9.042 -40.712  1.00221.93           O
ATOM    330  N   LEU   227    -106.734  -7.936 -39.303  1.00158.36           N
ATOM    331  CA  LEU   227    -106.912  -6.720 -40.035  1.00158.36           C
ATOM    332  CB  LEU   227    -106.549  -5.456 -39.239  1.00158.36           C
ATOM    333  CG  LEU   227    -106.753  -4.155 -40.037  1.00158.36           C
ATOM    334  CD1 LEU   227    -108.242  -3.909 -40.332  1.00158.36           C
ATOM    335  CD2 LEU   227    -106.072  -2.965 -39.343  1.00158.36           C
ATOM    336  C   LEU   227    -105.983  -6.821 -41.199  1.00158.36           C
ATOM    337  O   LEU   227    -104.899  -7.391 -41.091  1.00158.36           O
ATOM    338  N   TRP   228    -106.393  -6.265 -42.350  1.00106.06           N
ATOM    339  CA  TRP   228    -105.615  -6.352 -43.551  1.00106.06           C
ATOM    340  CB  TRP   228    -106.304  -5.639 -44.724  1.00106.06           C
ATOM    341  CG  TRP   228    -105.490  -5.588 -45.992  1.00106.06           C
ATOM    342  CD2 TRP   228    -105.603  -6.520 -47.079  1.00106.06           C
ATOM    343  CD1 TRP   228    -104.551  -4.672 -46.362  1.00106.06           C
ATOM    344  NE1 TRP   228    -104.066  -4.976 -47.611  1.00106.06           N
ATOM    345  CE2 TRP   228    -104.706  -6.109 -48.064  1.00106.06           C
ATOM    346  CE3 TRP   228    -106.389  -7.623 -47.245  1.00106.06           C
ATOM    347  CZ2 TRP   228    -104.583  -6.799 -49.237  1.00106.06           C
ATOM    348  CZ3 TRP   228    -106.260  -8.319 -48.427  1.00106.06           C
ATOM    349  CH2 TRP   228    -105.374  -7.914 -49.404  1.00106.06           C
ATOM    350  C   TRP   228    -104.295  -5.679 -43.349  1.00106.06           C
ATOM    351  O   TRP   228    -103.244  -6.239 -43.657  1.00106.06           O
ATOM    352  N   LYS   229    -104.322  -4.454 -42.803  1.00 96.27           N
ATOM    353  CA  LYS   229    -103.146  -3.651 -42.647  1.00 96.27           C
ATOM    354  CB  LYS   229    -103.467  -2.253 -42.097  1.00 96.27           C
ATOM    355  CG  LYS   229    -104.262  -1.386 -43.075  1.00 96.27           C
ATOM    356  CD  LYS   229    -104.895  -0.153 -42.429  1.00 96.27           C
ATOM    357  CE  LYS   229    -106.131  -0.479 -41.587  1.00 96.27           C
ATOM    358  NZ  LYS   229    -106.708   0.765 -41.032  1.00 96.27           N
ATOM    359  C   LYS   229    -102.182  -4.280 -41.695  1.00 96.27           C
ATOM    360  O   LYS   229    -100.974  -4.227 -41.917  1.00 96.27           O
ATOM    361  N   THR   230    -102.694  -4.915 -40.625  1.00231.80           N
ATOM    362  CA  THR   230    -101.845  -5.406 -39.578  1.00231.80           C
ATOM    363  CB  THR   230    -102.389  -5.075 -38.234  1.00231.80           C
ATOM    364  OG1 THR   230    -101.413  -5.308 -37.234  1.00231.80           O
ATOM    365  CG2 THR   230    -103.623  -5.955 -38.022  1.00231.80           C
ATOM    366  C   THR   230    -101.764  -6.894 -39.683  1.00231.80           C
ATOM    367  O   THR   230    -101.942  -7.433 -40.769  1.00231.80           O
ATOM    368  N   VAL   231    -101.415  -7.605 -38.592  1.00126.98           N
ATOM    369  CA  VAL   231    -101.320  -9.034 -38.693  1.00126.98           C
ATOM    370  CB  VAL   231    -100.730  -9.752 -37.517  1.00126.98           C
ATOM    371  CG1 VAL   231    -101.778  -9.821 -36.394  1.00126.98           C
ATOM    372  CG2 VAL   231    -100.241 -11.131 -37.992  1.00126.98           C
ATOM    373  C   VAL   231    -102.699  -9.568 -38.821  1.00126.98           C
ATOM    374  O   VAL   231    -103.669  -8.865 -38.554  1.00126.98           O
ATOM    375  N   SER   232    -102.783 -10.825 -39.295  1.00194.74           N
ATOM    376  CA  SER   232    -103.971 -11.600 -39.501  1.00194.74           C
ATOM    377  CB  SER   232    -104.682 -11.337 -40.840  1.00194.74           C
ATOM    378  OG  SER   232    -105.022  -9.964 -40.956  1.00194.74           O
ATOM    379  C   SER   232    -103.418 -12.971 -39.603  1.00194.74           C
ATOM    380  O   SER   232    -102.281 -13.176 -39.180  1.00194.74           O
ATOM    381  N   PRO   233    -104.128 -13.944 -40.093  1.00130.77           N
ATOM    382  CA  PRO   233    -103.457 -15.180 -40.297  1.00130.77           C
ATOM    383  CD  PRO   233    -105.562 -14.105 -39.969  1.00130.77           C
ATOM    384  CB  PRO   233    -104.536 -16.196 -40.678  1.00130.77           C
ATOM    385  CG  PRO   233    -105.822 -15.353 -40.833  1.00130.77           C
ATOM    386  C   PRO   233    -102.474 -14.832 -41.353  1.00130.77           C
ATOM    387  O   PRO   233    -102.875 -14.657 -42.503  1.00130.77           O
ATOM    388  N   HIS   234    -101.186 -14.750 -40.984  1.00278.19           N
ATOM    389  CA  HIS   234    -100.197 -14.369 -41.936  1.00278.19           C
ATOM    390  ND1 HIS   234     -97.497 -15.662 -43.496  1.00278.19           N
ATOM    391  CG  HIS   234     -98.755 -15.224 -43.845  1.00278.19           C
ATOM    392  CB  HIS   234     -99.980 -15.447 -43.012  1.00278.19           C
ATOM    393  NE2 HIS   234     -97.292 -14.632 -45.456  1.00278.19           N
ATOM    394  CD2 HIS   234     -98.613 -14.597 -45.044  1.00278.19           C
ATOM    395  CE1 HIS   234     -96.661 -15.281 -44.495  1.00278.19           C
ATOM    396  C   HIS   234    -100.634 -13.089 -42.593  1.00278.19           C
ATOM    397  O   HIS   234    -100.639 -13.003 -43.820  1.00278.19           O
ATOM    398  N   ARG   235    -101.029 -12.049 -41.817  1.00361.37           N
ATOM    399  CA  ARG   235    -101.396 -10.874 -42.552  1.00361.37           C
ATOM    400  CB  ARG   235    -102.357  -9.883 -41.904  1.00361.37           C
ATOM    401  CG  ARG   235    -102.879  -8.853 -42.908  1.00361.37           C
ATOM    402  CD  ARG   235    -103.591  -9.463 -44.116  1.00361.37           C
ATOM    403  NE  ARG   235    -104.478 -10.549 -43.618  1.00361.37           N
ATOM    404  CZ  ARG   235    -105.381 -11.124 -44.463  1.00361.37           C
ATOM    405  NH1 ARG   235    -105.498 -10.674 -45.747  1.00361.37           N
ATOM    406  NH2 ARG   235    -106.166 -12.152 -44.026  1.00361.37           N
ATOM    407  C   ARG   235    -100.140 -10.175 -42.892  1.00361.37           C
ATOM    408  O   ARG   235     -99.099 -10.459 -42.311  1.00361.37           O
ATOM    409  N   SER   236    -100.219  -9.223 -43.837  1.00102.22           N
ATOM    410  CA  SER   236     -99.033  -8.696 -44.438  1.00102.22           C
ATOM    411  CB  SER   236     -99.313  -7.586 -45.478  1.00102.22           C
ATOM    412  OG  SER   236    -100.049  -6.509 -44.918  1.00102.22           O
ATOM    413  C   SER   236     -97.993  -8.239 -43.456  1.00102.22           C
ATOM    414  O   SER   236     -96.959  -8.901 -43.372  1.00102.22           O
ATOM    415  N   PRO   237     -98.163  -7.183 -42.707  1.00 91.58           N
ATOM    416  CA  PRO   237     -97.088  -6.714 -41.870  1.00 91.58           C
ATOM    417  CD  PRO   237     -99.452  -6.830 -42.142  1.00 91.58           C
ATOM    418  CB  PRO   237     -97.674  -5.578 -41.053  1.00 91.58           C
ATOM    419  CG  PRO   237     -99.115  -6.058 -40.852  1.00 91.58           C
ATOM    420  C   PRO   237     -96.519  -7.738 -40.939  1.00 91.58           C
ATOM    421  O   PRO   237     -95.318  -7.998 -41.004  1.00 91.58           O
ATOM    422  N   ILE   238     -97.355  -8.334 -40.065  1.00 68.38           N
ATOM    423  CA  ILE   238     -96.816  -9.253 -39.105  1.00 68.38           C
ATOM    424  CB  ILE   238     -97.716  -9.547 -37.942  1.00 68.38           C
ATOM    425  CG2 ILE   238     -97.139 -10.745 -37.169  1.00 68.38           C
ATOM    426  CG1 ILE   238     -97.832  -8.268 -37.089  1.00 68.38           C
ATOM    427  CD1 ILE   238     -98.730  -8.389 -35.859  1.00 68.38           C
ATOM    428  C   ILE   238     -96.340 -10.512 -39.749  1.00 68.38           C
ATOM    429  O   ILE   238     -95.303 -11.050 -39.363  1.00 68.38           O
ATOM    430  N   SER   239     -97.074 -11.024 -40.753  1.00 79.51           N
ATOM    431  CA  SER   239     -96.664 -12.259 -41.362  1.00 79.51           C
ATOM    432  CB  SER   239     -97.588 -12.739 -42.496  1.00 79.51           C
ATOM    433  OG  SER   239     -97.440 -11.914 -43.642  1.00 79.51           O
ATOM    434  C   SER   239     -95.313 -12.054 -41.962  1.00 79.51           C
ATOM    435  O   SER   239     -94.461 -12.940 -41.920  1.00 79.51           O
ATOM    436  N   ASN   240     -95.072 -10.865 -42.536  1.00 46.41           N
ATOM    437  CA  ASN   240     -93.795 -10.635 -43.139  1.00 46.41           C
ATOM    438  CB  ASN   240     -93.688  -9.262 -43.826  1.00 46.41           C
ATOM    439  CG  ASN   240     -94.552  -9.302 -45.081  1.00 46.41           C
ATOM    440  OD1 ASN   240     -94.537  -8.380 -45.896  1.00 46.41           O
ATOM    441  ND2 ASN   240     -95.328 -10.407 -45.246  1.00 46.41           N
ATOM    442  C   ASN   240     -92.761 -10.708 -42.062  1.00 46.41           C
ATOM    443  O   ASN   240     -91.678 -11.253 -42.266  1.00 46.41           O
ATOM    444  N   MET   241     -93.086 -10.179 -40.869  1.00 42.85           N
ATOM    445  CA  MET   241     -92.139 -10.145 -39.793  1.00 42.85           C
ATOM    446  CB  MET   241     -92.731  -9.522 -38.517  1.00 42.85           C
ATOM    447  CG  MET   241     -93.119  -8.049 -38.665  1.00 42.85           C
ATOM    448  SD  MET   241     -94.020  -7.368 -37.239  1.00 42.85           S
ATOM    449  CE  MET   241     -92.619  -7.475 -36.088  1.00 42.85           C
ATOM    450  C   MET   241     -91.744 -11.545 -39.445  1.00 42.85           C
ATOM    451  O   MET   241     -90.560 -11.832 -39.273  1.00 42.85           O
ATOM    452  N   VAL   242     -92.724 -12.466 -39.354  1.00103.05           N
ATOM    453  CA  VAL   242     -92.402 -13.805 -38.950  1.00103.05           C
ATOM    454  CB  VAL   242     -93.591 -14.707 -38.763  1.00103.05           C
ATOM    455  CG1 VAL   242     -94.514 -14.079 -37.705  1.00103.05           C
ATOM    456  CG2 VAL   242     -94.248 -14.992 -40.121  1.00103.05           C
ATOM    457  C   VAL   242     -91.507 -14.425 -39.975  1.00103.05           C
ATOM    458  O   VAL   242     -90.575 -15.151 -39.635  1.00103.05           O
ATOM    459  N   SER   243     -91.760 -14.141 -41.266  1.00 71.05           N
ATOM    460  CA  SER   243     -90.989 -14.736 -42.319  1.00 71.05           C
ATOM    461  CB  SER   243     -91.429 -14.256 -43.713  1.00 71.05           C
ATOM    462  OG  SER   243     -92.778 -14.629 -43.956  1.00 71.05           O
ATOM    463  C   SER   243     -89.554 -14.346 -42.150  1.00 71.05           C
ATOM    464  O   SER   243     -88.655 -15.162 -42.347  1.00 71.05           O
ATOM    465  N   MET   244     -89.304 -13.081 -41.765  1.00102.87           N
ATOM    466  CA  MET   244     -87.957 -12.607 -41.624  1.00102.87           C
ATOM    467  CB  MET   244     -87.891 -11.129 -41.202  1.00102.87           C
ATOM    468  CG  MET   244     -88.478 -10.163 -42.236  1.00102.87           C
ATOM    469  SD  MET   244     -87.529 -10.026 -43.779  1.00102.87           S
ATOM    470  CE  MET   244     -86.254  -8.949 -43.065  1.00102.87           C
ATOM    471  C   MET   244     -87.284 -13.404 -40.552  1.00102.87           C
ATOM    472  O   MET   244     -86.130 -13.806 -40.694  1.00102.87           O
ATOM    473  N   ALA   245     -88.007 -13.665 -39.449  1.00 31.88           N
ATOM    474  CA  ALA   245     -87.458 -14.377 -38.333  1.00 31.88           C
ATOM    475  CB  ALA   245     -88.459 -14.510 -37.173  1.00 31.88           C
ATOM    476  C   ALA   245     -87.077 -15.760 -38.759  1.00 31.88           C
ATOM    477  O   ALA   245     -86.040 -16.278 -38.350  1.00 31.88           O
ATOM    478  N   ASN   246     -87.910 -16.397 -39.601  1.00 48.00           N
ATOM    479  CA  ASN   246     -87.658 -17.753 -39.997  1.00 48.00           C
ATOM    480  CB  ASN   246     -88.720 -18.289 -40.971  1.00 48.00           C
ATOM    481  CG  ASN   246     -90.034 -18.398 -40.214  1.00 48.00           C
ATOM    482  OD1 ASN   246     -91.095 -18.563 -40.813  1.00 48.00           O
ATOM    483  ND2 ASN   246     -89.967 -18.299 -38.859  1.00 48.00           N
ATOM    484  C   ASN   246     -86.338 -17.821 -40.698  1.00 48.00           C
ATOM    485  O   ASN   246     -85.523 -18.699 -40.418  1.00 48.00           O
ATOM    486  N   ASN   247     -86.083 -16.876 -41.620  1.00 61.31           N
ATOM    487  CA  ASN   247     -84.867 -16.898 -42.380  1.00 61.31           C
ATOM    488  CB  ASN   247     -84.808 -15.771 -43.427  1.00 61.31           C
ATOM    489  CG  ASN   247     -83.652 -16.050 -44.378  1.00 61.31           C
ATOM    490  OD1 ASN   247     -82.855 -16.959 -44.155  1.00 61.31           O
ATOM    491  ND2 ASN   247     -83.554 -15.242 -45.469  1.00 61.31           N
ATOM    492  C   ASN   247     -83.708 -16.717 -41.450  1.00 61.31           C
ATOM    493  O   ASN   247     -82.700 -17.414 -41.557  1.00 61.31           O
ATOM    494  N   HIS   248     -83.833 -15.781 -40.492  1.00 68.48           N
ATOM    495  CA  HIS   248     -82.750 -15.502 -39.595  1.00 68.48           C
ATOM    496  ND1 HIS   248     -83.834 -12.462 -40.139  1.00 68.48           N
ATOM    497  CG  HIS   248     -82.934 -12.991 -39.242  1.00 68.48           C
ATOM    498  CB  HIS   248     -83.046 -14.349 -38.619  1.00 68.48           C
ATOM    499  NE2 HIS   248     -82.257 -10.925 -39.844  1.00 68.48           N
ATOM    500  CD2 HIS   248     -81.977 -12.037 -39.074  1.00 68.48           C
ATOM    501  CE1 HIS   248     -83.382 -11.226 -40.467  1.00 68.48           C
ATOM    502  C   HIS   248     -82.433 -16.709 -38.771  1.00 68.48           C
ATOM    503  O   HIS   248     -81.264 -17.039 -38.579  1.00 68.48           O
ATOM    504  N   MET   249     -83.461 -17.409 -38.259  1.00117.67           N
ATOM    505  CA  MET   249     -83.190 -18.521 -37.396  1.00117.67           C
ATOM    506  CB  MET   249     -84.459 -19.142 -36.777  1.00117.67           C
ATOM    507  CG  MET   249     -85.374 -19.864 -37.768  1.00117.67           C
ATOM    508  SD  MET   249     -86.877 -20.567 -37.019  1.00117.67           S
ATOM    509  CE  MET   249     -86.030 -21.902 -36.130  1.00117.67           C
ATOM    510  C   MET   249     -82.459 -19.583 -38.149  1.00117.67           C
ATOM    511  O   MET   249     -81.504 -20.164 -37.637  1.00117.67           O
ATOM    512  N   SER   250     -82.873 -19.854 -39.399  1.00 71.54           N
ATOM    513  CA  SER   250     -82.250 -20.911 -40.139  1.00 71.54           C
ATOM    514  CB  SER   250     -82.860 -21.108 -41.536  1.00 71.54           C
ATOM    515  OG  SER   250     -84.208 -21.535 -41.418  1.00 71.54           O
ATOM    516  C   SER   250     -80.803 -20.597 -40.340  1.00 71.54           C
ATOM    517  O   SER   250     -79.941 -21.444 -40.111  1.00 71.54           O
ATOM    518  N   MET   251     -80.497 -19.361 -40.775  1.00 40.58           N
ATOM    519  CA  MET   251     -79.139 -19.015 -41.080  1.00 40.58           C
ATOM    520  CB  MET   251     -78.993 -17.631 -41.734  1.00 40.58           C
ATOM    521  CG  MET   251     -77.597 -17.386 -42.311  1.00 40.58           C
ATOM    522  SD  MET   251     -77.379 -15.776 -43.127  1.00 40.58           S
ATOM    523  CE  MET   251     -77.357 -14.800 -41.597  1.00 40.58           C
ATOM    524  C   MET   251     -78.279 -19.037 -39.849  1.00 40.58           C
ATOM    525  O   MET   251     -77.161 -19.547 -39.882  1.00 40.58           O
ATOM    526  N   THR   252     -78.779 -18.500 -38.720  1.00 33.16           N
ATOM    527  CA  THR   252     -77.966 -18.409 -37.539  1.00 33.16           C
ATOM    528  CB  THR   252     -78.651 -17.710 -36.405  1.00 33.16           C
ATOM    529  OG1 THR   252     -79.004 -16.390 -36.787  1.00 33.16           O
ATOM    530  CG2 THR   252     -77.691 -17.673 -35.205  1.00 33.16           C
ATOM    531  C   THR   252     -77.596 -19.774 -37.055  1.00 33.16           C
ATOM    532  O   THR   252     -76.442 -20.015 -36.703  1.00 33.16           O
ATOM    533  N   ASN   253     -78.562 -20.709 -37.024  1.00 81.02           N
ATOM    534  CA  ASN   253     -78.267 -22.013 -36.504  1.00 81.02           C
ATOM    535  CB  ASN   253     -79.496 -22.934 -36.362  1.00 81.02           C
ATOM    536  CG  ASN   253     -80.091 -23.241 -37.729  1.00 81.02           C
ATOM    537  OD1 ASN   253     -81.058 -22.610 -38.152  1.00 81.02           O
ATOM    538  ND2 ASN   253     -79.505 -24.244 -38.437  1.00 81.02           N
ATOM    539  C   ASN   253     -77.275 -22.690 -37.390  1.00 81.02           C
ATOM    540  O   ASN   253     -76.385 -23.388 -36.906  1.00 81.02           O
ATOM    541  N   SER   254     -77.401 -22.507 -38.717  1.00 60.66           N
ATOM    542  CA  SER   254     -76.496 -23.151 -39.622  1.00 60.66           C
ATOM    543  CB  SER   254     -76.833 -22.877 -41.099  1.00 60.66           C
ATOM    544  OG  SER   254     -75.904 -23.537 -41.947  1.00 60.66           O
ATOM    545  C   SER   254     -75.129 -22.608 -39.354  1.00 60.66           C
ATOM    546  O   SER   254     -74.143 -23.342 -39.372  1.00 60.66           O
ATOM    547  N   GLY   255     -75.047 -21.294 -39.085  1.00 19.00           N
ATOM    548  CA  GLY   255     -73.788 -20.665 -38.822  1.00 19.00           C
ATOM    549  C   GLY   255     -73.212 -21.236 -37.568  1.00 19.00           C
ATOM    550  O   GLY   255     -72.003 -21.437 -37.464  1.00 19.00           O
ATOM    551  N   VAL   256     -74.070 -21.499 -36.567  1.00 26.83           N
ATOM    552  CA  VAL   256     -73.596 -22.001 -35.312  1.00 26.83           C
ATOM    553  CB  VAL   256     -74.700 -22.190 -34.312  1.00 26.83           C
ATOM    554  CG1 VAL   256     -74.104 -22.797 -33.031  1.00 26.83           C
ATOM    555  CG2 VAL   256     -75.395 -20.835 -34.090  1.00 26.83           C
ATOM    556  C   VAL   256     -72.946 -23.328 -35.540  1.00 26.83           C
ATOM    557  O   VAL   256     -71.884 -23.608 -34.986  1.00 26.83           O
ATOM    558  N   SER   257     -73.571 -24.185 -36.369  1.00 25.32           N
ATOM    559  CA  SER   257     -73.028 -25.490 -36.612  1.00 25.32           C
ATOM    560  CB  SER   257     -73.921 -26.365 -37.507  1.00 25.32           C
ATOM    561  OG  SER   257     -73.928 -25.857 -38.833  1.00 25.32           O
ATOM    562  C   SER   257     -71.721 -25.346 -37.320  1.00 25.32           C
ATOM    563  O   SER   257     -70.765 -26.063 -37.029  1.00 25.32           O
ATOM    564  N   MET   258     -71.644 -24.383 -38.257  1.00134.54           N
ATOM    565  CA  MET   258     -70.463 -24.206 -39.050  1.00134.54           C
ATOM    566  CB  MET   258     -70.592 -23.085 -40.092  1.00134.54           C
ATOM    567  CG  MET   258     -71.648 -23.382 -41.156  1.00134.54           C
ATOM    568  SD  MET   258     -71.365 -24.922 -42.081  1.00134.54           S
ATOM    569  CE  MET   258     -69.805 -24.394 -42.826  1.00134.54           C
ATOM    570  C   MET   258     -69.340 -23.854 -38.140  1.00134.54           C
ATOM    571  O   MET   258     -68.214 -24.302 -38.341  1.00134.54           O
ATOM    572  N   THR   259     -69.629 -23.052 -37.100  1.00 32.95           N
ATOM    573  CA  THR   259     -68.598 -22.666 -36.188  1.00 32.95           C
ATOM    574  CB  THR   259     -69.108 -21.846 -35.042  1.00 32.95           C
ATOM    575  OG1 THR   259     -69.759 -20.680 -35.524  1.00 32.95           O
ATOM    576  CG2 THR   259     -67.913 -21.452 -34.159  1.00 32.95           C
ATOM    577  C   THR   259     -68.063 -23.938 -35.634  1.00 32.95           C
ATOM    578  O   THR   259     -66.858 -24.097 -35.449  1.00 32.95           O
ATOM    579  N   ASN   260     -68.964 -24.896 -35.369  1.00 59.16           N
ATOM    580  CA  ASN   260     -68.501 -26.149 -34.870  1.00 59.16           C
ATOM    581  CB  ASN   260     -69.637 -27.138 -34.563  1.00 59.16           C
ATOM    582  CG  ASN   260     -69.021 -28.344 -33.868  1.00 59.16           C
ATOM    583  OD1 ASN   260     -68.672 -28.285 -32.690  1.00 59.16           O
ATOM    584  ND2 ASN   260     -68.887 -29.473 -34.615  1.00 59.16           N
ATOM    585  C   ASN   260     -67.631 -26.773 -35.921  1.00 59.16           C
ATOM    586  O   ASN   260     -66.569 -27.310 -35.609  1.00 59.16           O
ATOM    587  N   THR   261     -68.048 -26.699 -37.203  1.00139.97           N
ATOM    588  CA  THR   261     -67.319 -27.355 -38.256  1.00139.97           C
ATOM    589  CB  THR   261     -68.202 -28.101 -39.217  1.00139.97           C
ATOM    590  OG1 THR   261     -69.026 -29.014 -38.508  1.00139.97           O
ATOM    591  CG2 THR   261     -67.303 -28.896 -40.183  1.00139.97           C
ATOM    592  C   THR   261     -66.522 -26.346 -39.041  1.00139.97           C
ATOM    593  O   THR   261     -65.548 -25.784 -38.540  1.00139.97           O
ATOM    594  N   LEU   262     -66.931 -26.105 -40.310  1.00257.27           N
ATOM    595  CA  LEU   262     -66.213 -25.286 -41.249  1.00257.27           C
ATOM    596  CB  LEU   262     -66.885 -25.186 -42.632  1.00257.27           C
ATOM    597  CG  LEU   262     -66.934 -26.517 -43.408  1.00257.27           C
ATOM    598  CD1 LEU   262     -67.869 -27.538 -42.738  1.00257.27           C
ATOM    599  CD2 LEU   262     -67.268 -26.283 -44.889  1.00257.27           C
ATOM    600  C   LEU   262     -66.013 -23.893 -40.751  1.00257.27           C
ATOM    601  O   LEU   262     -66.955 -23.180 -40.408  1.00257.27           O
ATOM    602  N   SER   263     -64.727 -23.492 -40.701  1.00104.83           N
ATOM    603  CA  SER   263     -64.314 -22.181 -40.301  1.00104.83           C
ATOM    604  CB  SER   263     -62.810 -22.094 -40.000  1.00104.83           C
ATOM    605  OG  SER   263     -62.473 -20.765 -39.629  1.00104.83           O
ATOM    606  C   SER   263     -64.583 -21.211 -41.411  1.00104.83           C
ATOM    607  O   SER   263     -64.963 -20.067 -41.170  1.00104.83           O
ATOM    608  N   SER   264     -64.399 -21.656 -42.669  1.00 32.57           N
ATOM    609  CA  SER   264     -64.505 -20.774 -43.797  1.00 32.57           C
ATOM    610  CB  SER   264     -64.222 -21.486 -45.128  1.00 32.57           C
ATOM    611  OG  SER   264     -65.214 -22.472 -45.369  1.00 32.57           O
ATOM    612  C   SER   264     -65.880 -20.198 -43.887  1.00 32.57           C
ATOM    613  O   SER   264     -66.045 -18.988 -44.029  1.00 32.57           O
ATOM    614  N   MET   265     -66.912 -21.051 -43.783  1.00 66.33           N
ATOM    615  CA  MET   265     -68.252 -20.569 -43.931  1.00 66.33           C
ATOM    616  CB  MET   265     -69.289 -21.689 -43.841  1.00 66.33           C
ATOM    617  CG  MET   265     -70.704 -21.283 -44.247  1.00 66.33           C
ATOM    618  SD  MET   265     -71.912 -22.644 -44.261  1.00 66.33           S
ATOM    619  CE  MET   265     -73.192 -21.723 -45.163  1.00 66.33           C
ATOM    620  C   MET   265     -68.514 -19.601 -42.829  1.00 66.33           C
ATOM    621  O   MET   265     -69.149 -18.567 -43.031  1.00 66.33           O
ATOM    622  N   LEU   266     -68.001 -19.915 -41.628  1.00122.79           N
ATOM    623  CA  LEU   266     -68.183 -19.092 -40.471  1.00122.79           C
ATOM    624  CB  LEU   266     -67.509 -19.683 -39.219  1.00122.79           C
ATOM    625  CG  LEU   266     -67.685 -18.823 -37.954  1.00122.79           C
ATOM    626  CD1 LEU   266     -69.153 -18.803 -37.501  1.00122.79           C
ATOM    627  CD2 LEU   266     -66.723 -19.252 -36.835  1.00122.79           C
ATOM    628  C   LEU   266     -67.522 -17.777 -40.736  1.00122.79           C
ATOM    629  O   LEU   266     -68.034 -16.725 -40.358  1.00122.79           O
ATOM    630  N   LYS   267     -66.360 -17.812 -41.407  1.00169.21           N
ATOM    631  CA  LYS   267     -65.613 -16.610 -41.622  1.00169.21           C
ATOM    632  CB  LYS   267     -64.355 -16.858 -42.475  1.00169.21           C
ATOM    633  CG  LYS   267     -63.388 -15.674 -42.529  1.00169.21           C
ATOM    634  CD  LYS   267     -62.503 -15.542 -41.288  0.50169.21           C
ATOM    635  CE  LYS   267     -63.230 -15.823 -39.971  1.00169.21           C
ATOM    636  NZ  LYS   267     -64.271 -14.800 -39.735  1.00169.21           N
ATOM    637  C   LYS   267     -66.451 -15.633 -42.386  1.00169.21           C
ATOM    638  O   LYS   267     -66.606 -14.487 -41.969  1.00169.21           O
ATOM    639  N   GLY   268     -67.009 -16.065 -43.534  1.00 37.59           N
ATOM    640  CA  GLY   268     -67.760 -15.176 -44.378  1.00 37.59           C
ATOM    641  C   GLY   268     -69.076 -14.759 -43.784  1.00 37.59           C
ATOM    642  O   GLY   268     -69.418 -13.578 -43.789  1.00 37.59           O
ATOM    643  N   PHE   269     -69.850 -15.729 -43.263  1.00 70.06           N
ATOM    644  CA  PHE   269     -71.189 -15.494 -42.790  1.00 70.06           C
ATOM    645  CB  PHE   269     -71.994 -16.781 -42.522  1.00 70.06           C
ATOM    646  CG  PHE   269     -72.538 -17.268 -43.822  1.00 70.06           C
ATOM    647  CD1 PHE   269     -73.713 -16.743 -44.310  1.00 70.06           C
ATOM    648  CD2 PHE   269     -71.890 -18.237 -44.552  1.00 70.06           C
ATOM    649  CE1 PHE   269     -74.241 -17.176 -45.503  1.00 70.06           C
ATOM    650  CE2 PHE   269     -72.413 -18.675 -45.747  1.00 70.06           C
ATOM    651  CZ  PHE   269     -73.586 -18.143 -46.227  1.00 70.06           C
ATOM    652  C   PHE   269     -71.266 -14.661 -41.551  1.00 70.06           C
ATOM    653  O   PHE   269     -72.177 -13.846 -41.419  1.00 70.06           O
ATOM    654  N   ALA   270     -70.333 -14.836 -40.601  1.00 53.96           N
ATOM    655  CA  ALA   270     -70.511 -14.181 -39.336  1.00 53.96           C
ATOM    656  CB  ALA   270     -69.355 -14.459 -38.361  1.00 53.96           C
ATOM    657  C   ALA   270     -70.609 -12.692 -39.483  1.00 53.96           C
ATOM    658  O   ALA   270     -71.572 -12.115 -38.977  1.00 53.96           O
ATOM    659  N   PRO   271     -69.714 -12.006 -40.140  1.00 70.24           N
ATOM    660  CA  PRO   271     -69.802 -10.579 -40.261  1.00 70.24           C
ATOM    661  CD  PRO   271     -68.543 -12.562 -40.797  1.00 70.24           C
ATOM    662  CB  PRO   271     -68.511 -10.143 -40.956  1.00 70.24           C
ATOM    663  CG  PRO   271     -68.028 -11.414 -41.682  1.00 70.24           C
ATOM    664  C   PRO   271     -71.032 -10.177 -41.007  1.00 70.24           C
ATOM    665  O   PRO   271     -71.609  -9.139 -40.688  1.00 70.24           O
ATOM    666  N   ALA   272     -71.439 -10.977 -42.009  1.00 28.92           N
ATOM    667  CA  ALA   272     -72.579 -10.640 -42.808  1.00 28.92           C
ATOM    668  CB  ALA   272     -72.824 -11.646 -43.945  1.00 28.92           C
ATOM    669  C   ALA   272     -73.794 -10.653 -41.942  1.00 28.92           C
ATOM    670  O   ALA   272     -74.618  -9.743 -41.991  1.00 28.92           O
ATOM    671  N   ALA   273     -73.915 -11.696 -41.103  1.00 27.67           N
ATOM    672  CA  ALA   273     -75.069 -11.852 -40.272  1.00 27.67           C
ATOM    673  CB  ALA   273     -75.041 -13.155 -39.455  1.00 27.67           C
ATOM    674  C   ALA   273     -75.139 -10.713 -39.309  1.00 27.67           C
ATOM    675  O   ALA   273     -76.209 -10.153 -39.074  1.00 27.67           O
ATOM    676  N   ALA   274     -73.988 -10.327 -38.734  1.00 32.04           N
ATOM    677  CA  ALA   274     -74.007  -9.289 -37.750  1.00 32.04           C
ATOM    678  CB  ALA   274     -72.613  -9.001 -37.163  1.00 32.04           C
ATOM    679  C   ALA   274     -74.505  -8.026 -38.377  1.00 32.04           C
ATOM    680  O   ALA   274     -75.355  -7.340 -37.813  1.00 32.04           O
ATOM    681  N   ALA   275     -74.009  -7.689 -39.581  1.00 38.26           N
ATOM    682  CA  ALA   275     -74.395  -6.434 -40.157  1.00 38.26           C
ATOM    683  CB  ALA   275     -73.666  -6.142 -41.481  1.00 38.26           C
ATOM    684  C   ALA   275     -75.864  -6.402 -40.448  1.00 38.26           C
ATOM    685  O   ALA   275     -76.557  -5.463 -40.061  1.00 38.26           O
ATOM    686  N   GLN   276     -76.386  -7.443 -41.123  1.00 90.60           N
ATOM    687  CA  GLN   276     -77.760  -7.435 -41.541  1.00 90.60           C
ATOM    688  CB  GLN   276     -78.090  -8.652 -42.420  1.00 90.60           C
ATOM    689  CG  GLN   276     -79.541  -8.712 -42.895  1.00 90.60           C
ATOM    690  CD  GLN   276     -79.693  -9.973 -43.733  1.00 90.60           C
ATOM    691  OE1 GLN   276     -78.974 -10.180 -44.710  1.00 90.60           O
ATOM    692  NE2 GLN   276     -80.649 -10.852 -43.331  1.00 90.60           N
ATOM    693  C   GLN   276     -78.694  -7.504 -40.375  1.00 90.60           C
ATOM    694  O   GLN   276     -79.606  -6.688 -40.246  1.00 90.60           O
ATOM    695  N   ALA   277     -78.469  -8.482 -39.482  1.00 37.22           N
ATOM    696  CA  ALA   277     -79.382  -8.724 -38.401  1.00 37.22           C
ATOM    697  CB  ALA   277     -79.006  -9.968 -37.580  1.00 37.22           C
ATOM    698  C   ALA   277     -79.406  -7.567 -37.462  1.00 37.22           C
ATOM    699  O   ALA   277     -80.471  -7.115 -37.046  1.00 37.22           O
ATOM    700  N   VAL   278     -78.221  -7.040 -37.118  1.00 33.17           N
ATOM    701  CA  VAL   278     -78.154  -5.991 -36.146  1.00 33.17           C
ATOM    702  CB  VAL   278     -76.744  -5.591 -35.824  1.00 33.17           C
ATOM    703  CG1 VAL   278     -76.787  -4.364 -34.899  1.00 33.17           C
ATOM    704  CG2 VAL   278     -76.018  -6.799 -35.207  1.00 33.17           C
ATOM    705  C   VAL   278     -78.875  -4.785 -36.658  1.00 33.17           C
ATOM    706  O   VAL   278     -79.592  -4.125 -35.909  1.00 33.17           O
ATOM    707  N   GLN   279     -78.702  -4.463 -37.953  1.00 73.84           N
ATOM    708  CA  GLN   279     -79.313  -3.295 -38.525  1.00 73.84           C
ATOM    709  CB  GLN   279     -78.910  -3.065 -39.990  1.00 73.84           C
ATOM    710  CG  GLN   279     -77.457  -2.623 -40.156  0.50 73.84           C
ATOM    711  CD  GLN   279     -77.368  -1.204 -39.620  0.50 73.84           C
ATOM    712  OE1 GLN   279     -78.169  -0.346 -39.987  1.00 73.84           O
ATOM    713  NE2 GLN   279     -76.381  -0.951 -38.720  1.00 73.84           N
ATOM    714  C   GLN   279     -80.805  -3.431 -38.503  1.00 73.84           C
ATOM    715  O   GLN   279     -81.522  -2.479 -38.199  1.00 73.84           O
ATOM    716  N   THR   280     -81.301  -4.642 -38.805  1.00 44.00           N
ATOM    717  CA  THR   280     -82.703  -4.924 -38.933  1.00 44.00           C
ATOM    718  CB  THR   280     -82.966  -6.330 -39.386  1.00 44.00           C
ATOM    719  OG1 THR   280     -82.341  -6.571 -40.638  1.00 44.00           O
ATOM    720  CG2 THR   280     -84.485  -6.526 -39.510  1.00 44.00           C
ATOM    721  C   THR   280     -83.410  -4.750 -37.622  1.00 44.00           C
ATOM    722  O   THR   280     -84.590  -4.407 -37.590  1.00 44.00           O
ATOM    723  N   ALA   281     -82.705  -4.982 -36.503  1.00 48.12           N
ATOM    724  CA  ALA   281     -83.330  -5.023 -35.211  1.00 48.12           C
ATOM    725  CB  ALA   281     -82.328  -5.303 -34.078  1.00 48.12           C
ATOM    726  C   ALA   281     -84.041  -3.746 -34.863  1.00 48.12           C
ATOM    727  O   ALA   281     -85.153  -3.794 -34.337  1.00 48.12           O
ATOM    728  N   ALA   282     -83.450  -2.569 -35.141  1.00 40.02           N
ATOM    729  CA  ALA   282     -84.072  -1.356 -34.677  1.00 40.02           C
ATOM    730  CB  ALA   282     -83.244  -0.102 -35.009  1.00 40.02           C
ATOM    731  C   ALA   282     -85.432  -1.166 -35.284  1.00 40.02           C
ATOM    732  O   ALA   282     -86.404  -0.918 -34.573  1.00 40.02           O
ATOM    733  N   GLN   283     -85.544  -1.310 -36.616  1.00 89.61           N
ATOM    734  CA  GLN   283     -86.784  -1.074 -37.303  1.00 89.61           C
ATOM    735  CB  GLN   283     -86.611  -1.202 -38.826  1.00 89.61           C
ATOM    736  CG  GLN   283     -87.881  -0.963 -39.641  1.00 89.61           C
ATOM    737  CD  GLN   283     -87.503  -1.134 -41.107  1.00 89.61           C
ATOM    738  OE1 GLN   283     -88.256  -0.768 -42.008  1.00 89.61           O
ATOM    739  NE2 GLN   283     -86.295  -1.707 -41.354  1.00 89.61           N
ATOM    740  C   GLN   283     -87.792  -2.093 -36.877  1.00 89.61           C
ATOM    741  O   GLN   283     -88.960  -1.776 -36.655  1.00 89.61           O
ATOM    742  N   ASN   284     -87.351  -3.354 -36.742  1.00 41.00           N
ATOM    743  CA  ASN   284     -88.249  -4.428 -36.436  1.00 41.00           C
ATOM    744  CB  ASN   284     -87.544  -5.792 -36.389  1.00 41.00           C
ATOM    745  CG  ASN   284     -88.614  -6.870 -36.303  1.00 41.00           C
ATOM    746  OD1 ASN   284     -89.810  -6.581 -36.283  1.00 41.00           O
ATOM    747  ND2 ASN   284     -88.170  -8.153 -36.245  1.00 41.00           N
ATOM    748  C   ASN   284     -88.883  -4.215 -35.095  1.00 41.00           C
ATOM    749  O   ASN   284     -90.093  -4.376 -34.943  1.00 41.00           O
ATOM    750  N   GLY   285     -88.080  -3.839 -34.083  1.00 27.99           N
ATOM    751  CA  GLY   285     -88.590  -3.674 -32.751  1.00 27.99           C
ATOM    752  C   GLY   285     -89.579  -2.553 -32.738  1.00 27.99           C
ATOM    753  O   GLY   285     -90.599  -2.621 -32.054  1.00 27.99           O
ATOM    754  N   VAL   286     -89.291  -1.481 -33.500  1.00 30.69           N
ATOM    755  CA  VAL   286     -90.136  -0.325 -33.526  1.00 30.69           C
ATOM    756  CB  VAL   286     -89.639   0.749 -34.447  1.00 30.69           C
ATOM    757  CG1 VAL   286     -90.629   1.925 -34.397  1.00 30.69           C
ATOM    758  CG2 VAL   286     -88.197   1.113 -34.058  1.00 30.69           C
ATOM    759  C   VAL   286     -91.481  -0.739 -34.020  1.00 30.69           C
ATOM    760  O   VAL   286     -92.504  -0.284 -33.511  1.00 30.69           O
ATOM    761  N   ARG   287     -91.507  -1.619 -35.037  1.00 91.04           N
ATOM    762  CA  ARG   287     -92.744  -2.071 -35.609  1.00 91.04           C
ATOM    763  CB  ARG   287     -92.532  -3.056 -36.772  1.00 91.04           C
ATOM    764  CG  ARG   287     -93.833  -3.567 -37.397  1.00 91.04           C
ATOM    765  CD  ARG   287     -94.587  -2.516 -38.211  1.00 91.04           C
ATOM    766  NE  ARG   287     -93.842  -2.331 -39.487  1.00 91.04           N
ATOM    767  CZ  ARG   287     -92.829  -1.421 -39.558  1.00 91.04           C
ATOM    768  NH1 ARG   287     -92.519  -0.660 -38.467  1.00 91.04           N
ATOM    769  NH2 ARG   287     -92.126  -1.269 -40.717  1.00 91.04           N
ATOM    770  C   ARG   287     -93.529  -2.791 -34.560  1.00 91.04           C
ATOM    771  O   ARG   287     -94.735  -2.597 -34.431  1.00 91.04           O
ATOM    772  N   ALA   288     -92.859  -3.639 -33.762  1.00 31.34           N
ATOM    773  CA  ALA   288     -93.550  -4.403 -32.766  1.00 31.34           C
ATOM    774  CB  ALA   288     -92.613  -5.325 -31.969  1.00 31.34           C
ATOM    775  C   ALA   288     -94.191  -3.459 -31.802  1.00 31.34           C
ATOM    776  O   ALA   288     -95.325  -3.672 -31.380  1.00 31.34           O
ATOM    777  N   MET   289     -93.486  -2.372 -31.442  1.00 65.12           N
ATOM    778  CA  MET   289     -94.004  -1.433 -30.493  1.00 65.12           C
ATOM    779  CB  MET   289     -93.033  -0.280 -30.184  1.00 65.12           C
ATOM    780  CG  MET   289     -91.728  -0.715 -29.514  1.00 65.12           C
ATOM    781  SD  MET   289     -90.580   0.649 -29.157  1.00 65.12           S
ATOM    782  CE  MET   289     -90.060   0.939 -30.870  1.00 65.12           C
ATOM    783  C   MET   289     -95.249  -0.815 -31.028  1.00 65.12           C
ATOM    784  O   MET   289     -96.221  -0.633 -30.296  1.00 65.12           O
ATOM    785  N   SER   290     -95.249  -0.488 -32.330  1.00 73.96           N
ATOM    786  CA  SER   290     -96.368   0.187 -32.918  1.00 73.96           C
ATOM    787  CB  SER   290     -96.126   0.620 -34.376  1.00 73.96           C
ATOM    788  OG  SER   290     -96.023  -0.511 -35.227  1.00 73.96           O
ATOM    789  C   SER   290     -97.572  -0.702 -32.884  1.00 73.96           C
ATOM    790  O   SER   290     -98.696  -0.220 -32.756  1.00 73.96           O
ATOM    791  N   SER   291     -97.377  -2.029 -32.990  1.00 80.05           N
ATOM    792  CA  SER   291     -98.509  -2.910 -32.970  1.00 80.05           C
ATOM    793  CB  SER   291     -98.125  -4.390 -33.085  1.00 80.05           C
ATOM    794  OG  SER   291     -97.575  -4.655 -34.367  1.00 80.05           O
ATOM    795  C   SER   291     -99.210  -2.735 -31.660  1.00 80.05           C
ATOM    796  O   SER   291    -100.437  -2.677 -31.607  1.00 80.05           O
ATOM    797  N   LEU   292     -98.435  -2.652 -30.562  1.00 85.69           N
ATOM    798  CA  LEU   292     -99.004  -2.459 -29.259  1.00 85.69           C
ATOM    799  CB  LEU   292     -97.977  -2.533 -28.113  1.00 85.69           C
ATOM    800  CG  LEU   292     -97.413  -3.947 -27.876  1.00 85.69           C
ATOM    801  CD1 LEU   292     -96.606  -4.443 -29.080  1.00 85.69           C
ATOM    802  CD2 LEU   292     -96.619  -4.022 -26.564  1.00 85.69           C
ATOM    803  C   LEU   292     -99.642  -1.109 -29.222  1.00 85.69           C
ATOM    804  O   LEU   292    -100.698  -0.932 -28.616  1.00 85.69           O
ATOM    805  N   GLY   293     -99.024  -0.115 -29.887  1.00 30.00           N
ATOM    806  CA  GLY   293     -99.576   1.207 -29.866  1.00 30.00           C
ATOM    807  C   GLY   293     -98.909   1.980 -28.776  1.00 30.00           C
ATOM    808  O   GLY   293     -97.775   1.696 -28.391  1.00 30.00           O
ATOM    809  N   SER   294     -99.620   2.997 -28.254  1.00 74.56           N
ATOM    810  CA  SER   294     -99.076   3.862 -27.251  1.00 74.56           C
ATOM    811  CB  SER   294    -100.072   4.941 -26.794  1.00 74.56           C
ATOM    812  OG  SER   294    -100.415   5.779 -27.887  1.00 74.56           O
ATOM    813  C   SER   294     -98.741   3.029 -26.062  1.00 74.56           C
ATOM    814  O   SER   294     -97.856   3.378 -25.283  1.00 74.56           O
ATOM    815  N   SER   295     -99.436   1.889 -25.900  1.00 96.93           N
ATOM    816  CA  SER   295     -99.199   1.062 -24.757  1.00 96.93           C
ATOM    817  CB  SER   295    -100.005  -0.249 -24.795  1.00 96.93           C
ATOM    818  OG  SER   295     -99.721  -1.029 -23.643  1.00 96.93           O
ATOM    819  C   SER   295     -97.747   0.694 -24.740  1.00 96.93           C
ATOM    820  O   SER   295     -97.060   0.954 -23.755  1.00 96.93           O
ATOM    821  N   LEU   296     -97.221   0.100 -25.833  1.00286.34           N
ATOM    822  CA  LEU   296     -95.830  -0.247 -25.782  1.00286.34           C
ATOM    823  CB  LEU   296     -95.357  -1.216 -26.879  1.00286.34           C
ATOM    824  CG  LEU   296     -93.870  -1.594 -26.723  1.00286.34           C
ATOM    825  CD1 LEU   296     -93.599  -2.218 -25.347  1.00286.34           C
ATOM    826  CD2 LEU   296     -93.400  -2.529 -27.839  1.00286.34           C
ATOM    827  C   LEU   296     -95.068   1.030 -25.882  1.00286.34           C
ATOM    828  O   LEU   296     -95.392   1.907 -26.679  1.00286.34           O
ATOM    829  N   GLY   297     -94.008   1.162 -25.070  1.00 56.23           N
ATOM    830  CA  GLY   297     -93.289   2.398 -25.039  1.00 56.23           C
ATOM    831  C   GLY   297     -93.771   3.131 -23.835  1.00 56.23           C
ATOM    832  O   GLY   297     -93.205   4.149 -23.443  1.00 56.23           O
ATOM    833  N   SER   298     -94.846   2.612 -23.214  1.00 57.79           N
ATOM    834  CA  SER   298     -95.369   3.226 -22.034  1.00 57.79           C
ATOM    835  CB  SER   298     -96.892   3.054 -21.887  1.00 57.79           C
ATOM    836  OG  SER   298     -97.343   3.686 -20.698  1.00 57.79           O
ATOM    837  C   SER   298     -94.706   2.529 -20.850  1.00 57.79           C
ATOM    838  O   SER   298     -94.837   1.278 -20.750  1.00 57.79           O
ATOM    839  OXT SER   298     -94.061   3.236 -20.030  1.00 57.79           O
END 
