# Supplementary material for: Predicted Structural Variability of Mycobacterium tuberculosis PPE18 Protein With Immunological Implications Among Clinical Strains
Source: Front Microbiol. 2021 Jan 8;11:595312. doi: 10.3389/fmicb.2020.595312 (PMC7819968; doi:10.3389/fmicb.2020.595312)
Supplement: Supplementary file 3 [file Data_Sheet_2.ZIP › domain 2 RaptorX pdbs/3djlA-387599_2_Var20.pdb]

REMARK   templates = 3djlA 
EXPDTA    THEORETICAL MODEL, MODELLER 9v8 2018/10/10 13:58:35
REMARK   6 MODELLER OBJECTIVE FUNCTION:       615.9792
REMARK   6 MODELLER BEST TEMPLATE % SEQ ID:  11.765
SEQRES   1    119  GLY LEU LEU GLU GLN ALA VAL ALA VAL GLU GLU ALA SER
SEQRES   2    119  ASP THR ALA ALA ALA ASN GLN LEU MET ASN ASN VAL PRO
SEQRES   3    119  GLN ALA LEU GLN GLN LEU ALA GLN PRO THR GLN GLY THR
SEQRES   4    119  THR PRO SER SER LYS LEU GLY GLY LEU TRP LYS THR VAL
SEQRES   5    119  SER PRO HIS ARG SER PRO ILE SER ASN MET VAL SER MET
SEQRES   6    119  ALA ASN ASN HIS MET SER MET THR ASN SER GLY VAL SER
SEQRES   7    119  MET THR ASN THR LEU SER SER MET LEU LYS GLY PHE ALA
SEQRES   8    119  PRO ALA ALA ALA ALA GLN ALA VAL GLN THR ALA ALA GLN
SEQRES   9    119  ASN GLY VAL ARG ALA MET SER SER LEU GLY SER SER LEU
SEQRES  10    119  GLY SER
ATOM      1  N   GLY   180     -62.771 -19.570 -31.542  1.00 21.78           N
ATOM      2  CA  GLY   180     -62.792 -18.087 -31.542  1.00 21.78           C
ATOM      3  C   GLY   180     -63.755 -17.625 -30.505  1.00 21.78           C
ATOM      4  O   GLY   180     -64.969 -17.655 -30.700  1.00 21.78           O
ATOM      5  N   LEU   181     -63.211 -17.177 -29.363  1.00153.80           N
ATOM      6  CA  LEU   181     -64.018 -16.767 -28.257  1.00153.80           C
ATOM      7  CB  LEU   181     -63.150 -16.438 -27.038  1.00153.80           C
ATOM      8  CG  LEU   181     -62.225 -17.622 -26.687  1.00153.80           C
ATOM      9  CD1 LEU   181     -61.428 -17.383 -25.396  1.00153.80           C
ATOM     10  CD2 LEU   181     -63.001 -18.948 -26.689  1.00153.80           C
ATOM     11  C   LEU   181     -64.822 -15.560 -28.644  1.00153.80           C
ATOM     12  O   LEU   181     -66.032 -15.522 -28.425  1.00153.80           O
ATOM     13  N   LEU   182     -64.173 -14.547 -29.258  1.00128.60           N
ATOM     14  CA  LEU   182     -64.880 -13.358 -29.650  1.00128.60           C
ATOM     15  CB  LEU   182     -64.009 -12.250 -30.253  1.00128.60           C
ATOM     16  CG  LEU   182     -64.883 -11.118 -30.837  1.00128.60           C
ATOM     17  CD1 LEU   182     -65.692 -10.404 -29.743  1.00128.60           C
ATOM     18  CD2 LEU   182     -64.068 -10.160 -31.713  1.00128.60           C
ATOM     19  C   LEU   182     -65.855 -13.698 -30.717  1.00128.60           C
ATOM     20  O   LEU   182     -66.985 -13.209 -30.723  1.00128.60           O
ATOM     21  N   GLU   183     -65.431 -14.560 -31.654  1.00 70.64           N
ATOM     22  CA  GLU   183     -66.282 -14.903 -32.747  1.00 70.64           C
ATOM     23  CB  GLU   183     -65.631 -15.939 -33.682  1.00 70.64           C
ATOM     24  CG  GLU   183     -64.299 -15.483 -34.294  1.00 70.64           C
ATOM     25  CD  GLU   183     -64.552 -14.578 -35.493  1.00 70.64           C
ATOM     26  OE1 GLU   183     -65.454 -13.701 -35.400  1.00 70.64           O
ATOM     27  OE2 GLU   183     -63.837 -14.745 -36.517  1.00 70.64           O
ATOM     28  C   GLU   183     -67.491 -15.520 -32.124  1.00 70.64           C
ATOM     29  O   GLU   183     -68.624 -15.275 -32.537  1.00 70.64           O
ATOM     30  N   GLN   184     -67.259 -16.332 -31.076  1.00 92.25           N
ATOM     31  CA  GLN   184     -68.305 -17.003 -30.362  1.00 92.25           C
ATOM     32  CB  GLN   184     -67.746 -17.858 -29.217  1.00 92.25           C
ATOM     33  CG  GLN   184     -68.800 -18.654 -28.452  1.00 92.25           C
ATOM     34  CD  GLN   184     -68.207 -18.985 -27.092  1.00 92.25           C
ATOM     35  OE1 GLN   184     -68.119 -18.113 -26.229  1.00 92.25           O
ATOM     36  NE2 GLN   184     -67.782 -20.261 -26.888  1.00 92.25           N
ATOM     37  C   GLN   184     -69.180 -15.968 -29.725  1.00 92.25           C
ATOM     38  O   GLN   184     -70.405 -16.073 -29.761  1.00 92.25           O
ATOM     39  N   ALA   185     -68.565 -14.924 -29.136  1.00 28.70           N
ATOM     40  CA  ALA   185     -69.304 -13.912 -28.435  1.00 28.70           C
ATOM     41  CB  ALA   185     -68.406 -12.842 -27.787  1.00 28.70           C
ATOM     42  C   ALA   185     -70.211 -13.229 -29.403  1.00 28.70           C
ATOM     43  O   ALA   185     -71.353 -12.916 -29.075  1.00 28.70           O
ATOM     44  N   VAL   186     -69.722 -12.987 -30.634  1.00 35.86           N
ATOM     45  CA  VAL   186     -70.508 -12.306 -31.620  1.00 35.86           C
ATOM     46  CB  VAL   186     -69.812 -12.153 -32.940  1.00 35.86           C
ATOM     47  CG1 VAL   186     -70.824 -11.585 -33.950  1.00 35.86           C
ATOM     48  CG2 VAL   186     -68.567 -11.270 -32.753  1.00 35.86           C
ATOM     49  C   VAL   186     -71.738 -13.104 -31.910  1.00 35.86           C
ATOM     50  O   VAL   186     -72.824 -12.542 -32.041  1.00 35.86           O
ATOM     51  N   ALA   187     -71.601 -14.440 -32.014  1.00 37.64           N
ATOM     52  CA  ALA   187     -72.715 -15.268 -32.380  1.00 37.64           C
ATOM     53  CB  ALA   187     -72.355 -16.761 -32.469  1.00 37.64           C
ATOM     54  C   ALA   187     -73.805 -15.138 -31.361  1.00 37.64           C
ATOM     55  O   ALA   187     -74.978 -15.022 -31.713  1.00 37.64           O
ATOM     56  N   VAL   188     -73.448 -15.142 -30.063  1.00 85.36           N
ATOM     57  CA  VAL   188     -74.452 -15.076 -29.041  1.00 85.36           C
ATOM     58  CB  VAL   188     -73.905 -15.226 -27.649  1.00 85.36           C
ATOM     59  CG1 VAL   188     -73.152 -13.943 -27.265  1.00 85.36           C
ATOM     60  CG2 VAL   188     -75.055 -15.604 -26.698  1.00 85.36           C
ATOM     61  C   VAL   188     -75.146 -13.753 -29.138  1.00 85.36           C
ATOM     62  O   VAL   188     -76.354 -13.659 -28.929  1.00 85.36           O
ATOM     63  N   GLU   189     -74.400 -12.683 -29.465  1.00 39.50           N
ATOM     64  CA  GLU   189     -75.015 -11.390 -29.515  1.00 39.50           C
ATOM     65  CB  GLU   189     -74.021 -10.285 -29.895  1.00 39.50           C
ATOM     66  CG  GLU   189     -73.010 -10.014 -28.789  1.00 39.50           C
ATOM     67  CD  GLU   189     -71.870  -9.207 -29.382  1.00 39.50           C
ATOM     68  OE1 GLU   189     -71.850  -9.041 -30.631  1.00 39.50           O
ATOM     69  OE2 GLU   189     -70.998  -8.754 -28.594  1.00 39.50           O
ATOM     70  C   GLU   189     -76.093 -11.419 -30.547  1.00 39.50           C
ATOM     71  O   GLU   189     -77.199 -10.936 -30.304  1.00 39.50           O
ATOM     72  N   GLU   190     -75.805 -11.999 -31.729  1.00101.40           N
ATOM     73  CA  GLU   190     -76.804 -12.051 -32.754  1.00101.40           C
ATOM     74  CB  GLU   190     -76.331 -12.637 -34.086  1.00101.40           C
ATOM     75  CG  GLU   190     -77.554 -13.009 -34.937  1.00101.40           C
ATOM     76  CD  GLU   190     -77.132 -13.320 -36.359  1.00101.40           C
ATOM     77  OE1 GLU   190     -76.606 -14.437 -36.612  1.00101.40           O
ATOM     78  OE2 GLU   190     -77.336 -12.423 -37.222  1.00101.40           O
ATOM     79  C   GLU   190     -77.945 -12.910 -32.313  1.00101.40           C
ATOM     80  O   GLU   190     -79.104 -12.568 -32.538  1.00101.40           O
ATOM     81  N   ALA   191     -77.641 -14.053 -31.670  1.00 38.78           N
ATOM     82  CA  ALA   191     -78.644 -14.997 -31.262  1.00 38.78           C
ATOM     83  CB  ALA   191     -78.049 -16.216 -30.537  1.00 38.78           C
ATOM     84  C   ALA   191     -79.564 -14.342 -30.287  1.00 38.78           C
ATOM     85  O   ALA   191     -80.778 -14.531 -30.341  1.00 38.78           O
ATOM     86  N   SER   192     -78.999 -13.546 -29.364  1.00 71.76           N
ATOM     87  CA  SER   192     -79.801 -12.935 -28.352  1.00 71.76           C
ATOM     88  CB  SER   192     -78.963 -12.139 -27.334  1.00 71.76           C
ATOM     89  OG  SER   192     -79.795 -11.650 -26.289  1.00 71.76           O
ATOM     90  C   SER   192     -80.774 -12.002 -29.003  1.00 71.76           C
ATOM     91  O   SER   192     -81.946 -11.964 -28.635  1.00 71.76           O
ATOM     92  N   ASP   193     -80.319 -11.222 -29.998  1.00 44.49           N
ATOM     93  CA  ASP   193     -81.200 -10.290 -30.640  1.00 44.49           C
ATOM     94  CB  ASP   193     -80.484  -9.400 -31.670  1.00 44.49           C
ATOM     95  CG  ASP   193     -79.578  -8.485 -30.872  1.00 44.49           C
ATOM     96  OD1 ASP   193     -79.875  -8.261 -29.670  1.00 44.49           O
ATOM     97  OD2 ASP   193     -78.573  -7.998 -31.450  1.00 44.49           O
ATOM     98  C   ASP   193     -82.283 -11.037 -31.357  1.00 44.49           C
ATOM     99  O   ASP   193     -83.448 -10.647 -31.309  1.00 44.49           O
ATOM    100  N   THR   194     -81.932 -12.140 -32.039  1.00 47.49           N
ATOM    101  CA  THR   194     -82.921 -12.880 -32.772  1.00 47.49           C
ATOM    102  CB  THR   194     -82.333 -14.054 -33.511  1.00 47.49           C
ATOM    103  OG1 THR   194     -81.396 -13.596 -34.474  1.00 47.49           O
ATOM    104  CG2 THR   194     -83.449 -14.876 -34.180  1.00 47.49           C
ATOM    105  C   THR   194     -83.944 -13.408 -31.814  1.00 47.49           C
ATOM    106  O   THR   194     -85.145 -13.348 -32.079  1.00 47.49           O
ATOM    107  N   ALA   195     -83.490 -13.923 -30.658  1.00 34.55           N
ATOM    108  CA  ALA   195     -84.391 -14.509 -29.708  1.00 34.55           C
ATOM    109  CB  ALA   195     -83.659 -15.043 -28.465  1.00 34.55           C
ATOM    110  C   ALA   195     -85.358 -13.469 -29.245  1.00 34.55           C
ATOM    111  O   ALA   195     -86.558 -13.723 -29.148  1.00 34.55           O
ATOM    112  N   ALA   196     -84.857 -12.253 -28.964  1.00 43.64           N
ATOM    113  CA  ALA   196     -85.697 -11.203 -28.471  1.00 43.64           C
ATOM    114  CB  ALA   196     -84.932  -9.896 -28.217  1.00 43.64           C
ATOM    115  C   ALA   196     -86.716 -10.894 -29.513  1.00 43.64           C
ATOM    116  O   ALA   196     -87.893 -10.718 -29.210  1.00 43.64           O
ATOM    117  N   ALA   197     -86.299 -10.846 -30.785  1.00 48.82           N
ATOM    118  CA  ALA   197     -87.235 -10.487 -31.801  1.00 48.82           C
ATOM    119  CB  ALA   197     -86.609 -10.485 -33.207  1.00 48.82           C
ATOM    120  C   ALA   197     -88.341 -11.495 -31.794  1.00 48.82           C
ATOM    121  O   ALA   197     -89.514 -11.136 -31.875  1.00 48.82           O
ATOM    122  N   ASN   198     -87.995 -12.791 -31.662  1.00 90.09           N
ATOM    123  CA  ASN   198     -89.025 -13.791 -31.703  1.00 90.09           C
ATOM    124  CB  ASN   198     -88.508 -15.241 -31.619  1.00 90.09           C
ATOM    125  CG  ASN   198     -89.707 -16.193 -31.694  1.00 90.09           C
ATOM    126  OD1 ASN   198     -90.533 -16.275 -30.786  1.00 90.09           O
ATOM    127  ND2 ASN   198     -89.805 -16.945 -32.823  1.00 90.09           N
ATOM    128  C   ASN   198     -89.977 -13.606 -30.560  1.00 90.09           C
ATOM    129  O   ASN   198     -91.189 -13.656 -30.763  1.00 90.09           O
ATOM    130  N   GLN   199     -89.474 -13.386 -29.327  1.00 67.57           N
ATOM    131  CA  GLN   199     -90.407 -13.295 -28.239  1.00 67.57           C
ATOM    132  CB  GLN   199     -89.749 -13.247 -26.847  1.00 67.57           C
ATOM    133  CG  GLN   199     -90.788 -13.205 -25.714  1.00 67.57           C
ATOM    134  CD  GLN   199     -90.101 -13.392 -24.367  1.00 67.57           C
ATOM    135  OE1 GLN   199     -90.643 -12.982 -23.342  1.00 67.57           O
ATOM    136  NE2 GLN   199     -88.902 -14.032 -24.356  1.00 67.57           N
ATOM    137  C   GLN   199     -91.280 -12.087 -28.398  1.00 67.57           C
ATOM    138  O   GLN   199     -92.498 -12.184 -28.235  1.00 67.57           O
ATOM    139  N   LEU   200     -90.693 -10.924 -28.747  1.00110.80           N
ATOM    140  CA  LEU   200     -91.463  -9.714 -28.895  1.00110.80           C
ATOM    141  CB  LEU   200     -90.568  -8.491 -29.188  1.00110.80           C
ATOM    142  CG  LEU   200     -89.763  -7.961 -27.971  1.00110.80           C
ATOM    143  CD1 LEU   200     -88.907  -9.044 -27.307  1.00110.80           C
ATOM    144  CD2 LEU   200     -88.920  -6.736 -28.368  1.00110.80           C
ATOM    145  C   LEU   200     -92.435  -9.875 -30.023  1.00110.80           C
ATOM    146  O   LEU   200     -93.589  -9.451 -29.930  1.00110.80           O
ATOM    147  N   MET   201     -91.986 -10.483 -31.138  1.00156.97           N
ATOM    148  CA  MET   201     -92.885 -10.649 -32.237  1.00156.97           C
ATOM    149  CB  MET   201     -92.251 -11.128 -33.552  1.00156.97           C
ATOM    150  CG  MET   201     -91.996 -12.627 -33.658  1.00156.97           C
ATOM    151  SD  MET   201     -91.561 -13.144 -35.346  1.00156.97           S
ATOM    152  CE  MET   201     -91.702 -14.926 -35.029  1.00156.97           C
ATOM    153  C   MET   201     -93.923 -11.596 -31.813  1.00156.97           C
ATOM    154  O   MET   201     -95.058 -11.420 -32.212  1.00156.97           O
ATOM    155  N   ASN   202     -93.575 -12.618 -31.010  1.00283.97           N
ATOM    156  CA  ASN   202     -94.552 -13.504 -30.455  1.00283.97           C
ATOM    157  CB  ASN   202     -93.912 -14.653 -29.646  1.00283.97           C
ATOM    158  CG  ASN   202     -94.953 -15.701 -29.282  1.00283.97           C
ATOM    159  OD1 ASN   202     -96.148 -15.534 -29.518  1.00283.97           O
ATOM    160  ND2 ASN   202     -94.481 -16.821 -28.670  1.00283.97           N
ATOM    161  C   ASN   202     -95.237 -12.597 -29.501  1.00283.97           C
ATOM    162  O   ASN   202     -94.749 -11.534 -29.166  1.00283.97           O
ATOM    163  N   ASN   203     -96.430 -12.913 -29.069  1.00287.46           N
ATOM    164  CA  ASN   203     -97.126 -12.050 -28.169  1.00287.46           C
ATOM    165  CB  ASN   203     -96.315 -11.587 -26.935  1.00287.46           C
ATOM    166  CG  ASN   203     -97.287 -11.102 -25.859  1.00287.46           C
ATOM    167  OD1 ASN   203     -98.495 -11.019 -26.074  1.00287.46           O
ATOM    168  ND2 ASN   203     -96.737 -10.770 -24.659  1.00287.46           N
ATOM    169  C   ASN   203     -97.651 -10.858 -28.911  1.00287.46           C
ATOM    170  O   ASN   203     -98.774 -10.434 -28.647  1.00287.46           O
ATOM    171  N   VAL   204     -96.908 -10.274 -29.878  1.00188.18           N
ATOM    172  CA  VAL   204     -97.601  -9.297 -30.646  1.00188.18           C
ATOM    173  CB  VAL   204     -96.749  -8.316 -31.411  1.00188.18           C
ATOM    174  CG1 VAL   204     -95.774  -7.675 -30.408  1.00188.18           C
ATOM    175  CG2 VAL   204     -96.111  -8.945 -32.652  1.00188.18           C
ATOM    176  C   VAL   204     -98.583 -10.006 -31.560  1.00188.18           C
ATOM    177  O   VAL   204     -99.709  -9.512 -31.636  1.00188.18           O
ATOM    178  N   PRO   205     -98.309 -11.103 -32.280  1.00139.64           N
ATOM    179  CA  PRO   205     -99.341 -11.574 -33.166  1.00139.64           C
ATOM    180  CD  PRO   205     -97.603 -12.287 -31.776  1.00139.64           C
ATOM    181  CB  PRO   205     -98.731 -12.768 -33.884  1.00139.64           C
ATOM    182  CG  PRO   205     -97.859 -13.418 -32.798  1.00139.64           C
ATOM    183  C   PRO   205    -100.552 -12.002 -32.397  1.00139.64           C
ATOM    184  O   PRO   205    -101.662 -11.864 -32.908  1.00139.64           O
ATOM    185  N   GLN   206    -100.350 -12.557 -31.186  1.00 63.58           N
ATOM    186  CA  GLN   206    -101.388 -13.056 -30.360  1.00 63.58           C
ATOM    187  CB  GLN   206    -100.844 -13.698 -29.078  1.00 63.58           C
ATOM    188  CG  GLN   206    -101.937 -14.300 -28.202  1.00 63.58           C
ATOM    189  CD  GLN   206    -101.262 -14.899 -26.981  1.00 63.58           C
ATOM    190  OE1 GLN   206    -101.109 -14.230 -25.963  1.00 63.58           O
ATOM    191  NE2 GLN   206    -100.845 -16.188 -27.084  1.00 63.58           N
ATOM    192  C   GLN   206    -102.199 -11.882 -29.970  1.00 63.58           C
ATOM    193  O   GLN   206    -103.428 -11.933 -29.976  1.00 63.58           O
ATOM    194  N   ALA   207    -101.516 -10.773 -29.639  1.00 45.90           N
ATOM    195  CA  ALA   207    -102.241  -9.615 -29.219  1.00 45.90           C
ATOM    196  CB  ALA   207    -101.301  -8.455 -28.845  1.00 45.90           C
ATOM    197  C   ALA   207    -103.109  -9.150 -30.346  1.00 45.90           C
ATOM    198  O   ALA   207    -104.306  -8.930 -30.170  1.00 45.90           O
ATOM    199  N   LEU   208    -102.540  -9.021 -31.558  1.00127.62           N
ATOM    200  CA  LEU   208    -103.332  -8.523 -32.647  1.00127.62           C
ATOM    201  CB  LEU   208    -102.521  -7.996 -33.840  1.00127.62           C
ATOM    202  CG  LEU   208    -102.064  -6.554 -33.560  1.00127.62           C
ATOM    203  CD1 LEU   208    -101.422  -6.460 -32.170  1.00127.62           C
ATOM    204  CD2 LEU   208    -101.166  -6.009 -34.681  1.00127.62           C
ATOM    205  C   LEU   208    -104.383  -9.479 -33.098  1.00127.62           C
ATOM    206  O   LEU   208    -105.449  -9.045 -33.534  1.00127.62           O
ATOM    207  N   GLN   209    -104.132 -10.799 -33.049  1.00107.15           N
ATOM    208  CA  GLN   209    -105.185 -11.631 -33.553  1.00107.15           C
ATOM    209  CB  GLN   209    -104.850 -13.133 -33.603  1.00107.15           C
ATOM    210  CG  GLN   209    -103.713 -13.482 -34.560  1.00107.15           C
ATOM    211  CD  GLN   209    -103.968 -14.896 -35.063  1.00107.15           C
ATOM    212  OE1 GLN   209    -103.692 -15.899 -34.407  1.00107.15           O
ATOM    213  NE2 GLN   209    -104.548 -14.970 -36.291  1.00107.15           N
ATOM    214  C   GLN   209    -106.392 -11.480 -32.683  1.00107.15           C
ATOM    215  O   GLN   209    -107.507 -11.295 -33.168  1.00107.15           O
ATOM    216  N   GLN   210    -106.185 -11.543 -31.358  1.00101.20           N
ATOM    217  CA  GLN   210    -107.253 -11.480 -30.407  1.00101.20           C
ATOM    218  CB  GLN   210    -106.743 -11.820 -29.004  1.00101.20           C
ATOM    219  CG  GLN   210    -105.687 -10.830 -28.519  1.00101.20           C
ATOM    220  CD  GLN   210    -105.158 -11.336 -27.190  1.00101.20           C
ATOM    221  OE1 GLN   210    -104.943 -12.533 -27.004  1.00101.20           O
ATOM    222  NE2 GLN   210    -104.944 -10.394 -26.233  1.00101.20           N
ATOM    223  C   GLN   210    -107.868 -10.114 -30.364  1.00101.20           C
ATOM    224  O   GLN   210    -109.091  -9.973 -30.366  1.00101.20           O
ATOM    225  N   LEU   211    -107.026  -9.067 -30.360  1.00 65.03           N
ATOM    226  CA  LEU   211    -107.487  -7.724 -30.169  1.00 65.03           C
ATOM    227  CB  LEU   211    -106.373  -6.757 -29.721  1.00 65.03           C
ATOM    228  CG  LEU   211    -105.843  -7.016 -28.297  1.00 65.03           C
ATOM    229  CD1 LEU   211    -104.740  -6.016 -27.918  1.00 65.03           C
ATOM    230  CD2 LEU   211    -106.987  -7.031 -27.271  1.00 65.03           C
ATOM    231  C   LEU   211    -108.106  -7.169 -31.410  1.00 65.03           C
ATOM    232  O   LEU   211    -107.927  -7.681 -32.514  1.00 65.03           O
ATOM    233  N   ALA   212    -108.898  -6.096 -31.206  1.00 68.76           N
ATOM    234  CA  ALA   212    -109.549  -5.318 -32.220  1.00 68.76           C
ATOM    235  CB  ALA   212    -111.061  -5.544 -32.327  1.00 68.76           C
ATOM    236  C   ALA   212    -109.363  -3.913 -31.757  1.00 68.76           C
ATOM    237  O   ALA   212    -108.637  -3.677 -30.793  1.00 68.76           O
ATOM    238  N   GLN   213    -109.967  -2.940 -32.469  1.00130.09           N
ATOM    239  CA  GLN   213    -109.900  -1.588 -32.002  1.00130.09           C
ATOM    240  CB  GLN   213    -110.773  -0.632 -32.825  1.00130.09           C
ATOM    241  CG  GLN   213    -110.670   0.844 -32.435  1.00130.09           C
ATOM    242  CD  GLN   213    -111.887   1.534 -33.030  1.00130.09           C
ATOM    243  OE1 GLN   213    -111.857   2.099 -34.123  1.00130.09           O
ATOM    244  NE2 GLN   213    -113.022   1.464 -32.283  1.00130.09           N
ATOM    245  C   GLN   213    -110.486  -1.674 -30.632  1.00130.09           C
ATOM    246  O   GLN   213    -111.351  -2.516 -30.403  1.00130.09           O
ATOM    247  N   PRO   214    -110.034  -0.898 -29.690  1.00112.65           N
ATOM    248  CA  PRO   214    -110.549  -1.077 -28.365  1.00112.65           C
ATOM    249  CD  PRO   214    -108.662  -0.432 -29.661  1.00112.65           C
ATOM    250  CB  PRO   214    -109.570  -0.389 -27.413  1.00112.65           C
ATOM    251  CG  PRO   214    -108.586   0.352 -28.339  1.00112.65           C
ATOM    252  C   PRO   214    -111.966  -0.679 -28.150  1.00112.65           C
ATOM    253  O   PRO   214    -112.311   0.484 -28.360  1.00112.65           O
ATOM    254  N   THR   215    -112.790  -1.642 -27.706  1.00299.27           N
ATOM    255  CA  THR   215    -114.142  -1.402 -27.313  1.00299.27           C
ATOM    256  CB  THR   215    -115.107  -1.192 -28.443  1.00299.27           C
ATOM    257  OG1 THR   215    -116.293  -0.574 -27.965  1.00299.27           O
ATOM    258  CG2 THR   215    -115.452  -2.562 -29.052  1.00299.27           C
ATOM    259  C   THR   215    -114.531  -2.656 -26.612  1.00299.27           C
ATOM    260  O   THR   215    -113.867  -3.681 -26.760  1.00299.27           O
ATOM    261  N   GLN   216    -115.610  -2.619 -25.815  1.00252.13           N
ATOM    262  CA  GLN   216    -115.971  -3.841 -25.170  1.00252.13           C
ATOM    263  CB  GLN   216    -115.795  -3.797 -23.648  1.00252.13           C
ATOM    264  CG  GLN   216    -115.882  -5.169 -22.990  1.00252.13           C
ATOM    265  CD  GLN   216    -115.290  -5.018 -21.602  1.00252.13           C
ATOM    266  OE1 GLN   216    -115.474  -3.977 -20.974  1.00252.13           O
ATOM    267  NE2 GLN   216    -114.548  -6.053 -21.121  1.00252.13           N
ATOM    268  C   GLN   216    -117.404  -4.094 -25.490  1.00252.13           C
ATOM    269  O   GLN   216    -118.217  -3.170 -25.486  1.00252.13           O
ATOM    270  N   GLY   217    -117.742  -5.362 -25.802  1.00 64.39           N
ATOM    271  CA  GLY   217    -119.094  -5.676 -26.151  1.00 64.39           C
ATOM    272  C   GLY   217    -119.072  -6.879 -27.041  1.00 64.39           C
ATOM    273  O   GLY   217    -118.066  -7.581 -27.141  1.00 64.39           O
ATOM    274  N   THR   218    -120.210  -7.151 -27.709  1.00123.22           N
ATOM    275  CA  THR   218    -120.314  -8.294 -28.568  1.00123.22           C
ATOM    276  CB  THR   218    -121.708  -8.525 -29.095  1.00123.22           C
ATOM    277  OG1 THR   218    -121.727  -9.675 -29.932  1.00123.22           O
ATOM    278  CG2 THR   218    -122.209  -7.285 -29.858  1.00123.22           C
ATOM    279  C   THR   218    -119.379  -8.187 -29.728  1.00123.22           C
ATOM    280  O   THR   218    -118.653  -9.136 -30.021  1.00123.22           O
ATOM    281  N   THR   219    -119.330  -7.025 -30.409  1.00151.23           N
ATOM    282  CA  THR   219    -118.501  -6.992 -31.580  1.00151.23           C
ATOM    283  CB  THR   219    -119.282  -6.758 -32.841  1.00151.23           C
ATOM    284  OG1 THR   219    -120.279  -7.759 -33.000  1.00151.23           O
ATOM    285  CG2 THR   219    -118.312  -6.786 -34.033  1.00151.23           C
ATOM    286  C   THR   219    -117.515  -5.872 -31.488  1.00151.23           C
ATOM    287  O   THR   219    -117.862  -4.725 -31.205  1.00151.23           O
ATOM    288  N   PRO   220    -116.277  -6.212 -31.712  1.00 80.24           N
ATOM    289  CA  PRO   220    -115.248  -5.218 -31.801  1.00 80.24           C
ATOM    290  CD  PRO   220    -115.763  -7.475 -31.212  1.00 80.24           C
ATOM    291  CB  PRO   220    -113.933  -5.931 -31.489  1.00 80.24           C
ATOM    292  CG  PRO   220    -114.268  -7.431 -31.555  1.00 80.24           C
ATOM    293  C   PRO   220    -115.330  -4.625 -33.173  1.00 80.24           C
ATOM    294  O   PRO   220    -115.878  -5.280 -34.059  1.00 80.24           O
ATOM    295  N   SER   221    -114.798  -3.401 -33.368  1.00 76.88           N
ATOM    296  CA  SER   221    -114.920  -2.720 -34.625  1.00 76.88           C
ATOM    297  CB  SER   221    -114.259  -1.328 -34.620  1.00 76.88           C
ATOM    298  OG  SER   221    -114.470  -0.672 -35.863  1.00 76.88           O
ATOM    299  C   SER   221    -114.266  -3.522 -35.703  1.00 76.88           C
ATOM    300  O   SER   221    -114.917  -3.905 -36.676  1.00 76.88           O
ATOM    301  N   SER   222    -112.958  -3.816 -35.556  1.00 40.83           N
ATOM    302  CA  SER   222    -112.303  -4.538 -36.608  1.00 40.83           C
ATOM    303  CB  SER   222    -111.789  -3.601 -37.717  1.00 40.83           C
ATOM    304  OG  SER   222    -112.888  -2.974 -38.363  1.00 40.83           O
ATOM    305  C   SER   222    -111.140  -5.281 -36.022  1.00 40.83           C
ATOM    306  O   SER   222    -110.591  -4.887 -34.994  1.00 40.83           O
ATOM    307  N   LYS   223    -110.737  -6.396 -36.669  1.00125.18           N
ATOM    308  CA  LYS   223    -109.629  -7.157 -36.166  1.00125.18           C
ATOM    309  CB  LYS   223    -109.387  -8.486 -36.905  1.00125.18           C
ATOM    310  CG  LYS   223    -110.573  -9.455 -36.987  1.00125.18           C
ATOM    311  CD  LYS   223    -111.627  -9.067 -38.024  1.00125.18           C
ATOM    312  CE  LYS   223    -112.354 -10.276 -38.624  1.00125.18           C
ATOM    313  NZ  LYS   223    -111.429 -11.021 -39.509  1.00125.18           N
ATOM    314  C   LYS   223    -108.406  -6.339 -36.416  1.00125.18           C
ATOM    315  O   LYS   223    -108.215  -5.824 -37.516  1.00125.18           O
ATOM    316  N   LEU   224    -107.542  -6.196 -35.391  1.00156.66           N
ATOM    317  CA  LEU   224    -106.338  -5.445 -35.576  1.00156.66           C
ATOM    318  CB  LEU   224    -105.537  -5.282 -34.278  1.00156.66           C
ATOM    319  CG  LEU   224    -106.257  -4.437 -33.215  1.00156.66           C
ATOM    320  CD1 LEU   224    -105.398  -4.313 -31.948  1.00156.66           C
ATOM    321  CD2 LEU   224    -106.700  -3.074 -33.773  1.00156.66           C
ATOM    322  C   LEU   224    -105.495  -6.189 -36.551  1.00156.66           C
ATOM    323  O   LEU   224    -104.959  -5.621 -37.501  1.00156.66           O
ATOM    324  N   GLY   225    -105.400  -7.512 -36.353  1.00 49.74           N
ATOM    325  CA  GLY   225    -104.636  -8.337 -37.233  1.00 49.74           C
ATOM    326  C   GLY   225    -105.284  -8.200 -38.568  1.00 49.74           C
ATOM    327  O   GLY   225    -104.637  -8.325 -39.603  1.00 49.74           O
ATOM    328  N   GLY   226    -106.606  -7.965 -38.559  1.00 48.57           N
ATOM    329  CA  GLY   226    -107.410  -7.832 -39.736  1.00 48.57           C
ATOM    330  C   GLY   226    -106.969  -6.653 -40.550  1.00 48.57           C
ATOM    331  O   GLY   226    -107.079  -6.697 -41.775  1.00 48.57           O
ATOM    332  N   LEU   227    -106.492  -5.563 -39.903  1.00 69.79           N
ATOM    333  CA  LEU   227    -106.114  -4.378 -40.631  1.00 69.79           C
ATOM    334  CB  LEU   227    -105.378  -3.306 -39.805  1.00 69.79           C
ATOM    335  CG  LEU   227    -106.242  -2.547 -38.784  1.00 69.79           C
ATOM    336  CD1 LEU   227    -105.448  -1.388 -38.156  1.00 69.79           C
ATOM    337  CD2 LEU   227    -107.567  -2.090 -39.411  1.00 69.79           C
ATOM    338  C   LEU   227    -105.164  -4.753 -41.718  1.00 69.79           C
ATOM    339  O   LEU   227    -104.303  -5.616 -41.547  1.00 69.79           O
ATOM    340  N   TRP   228    -105.332  -4.104 -42.887  1.00 61.55           N
ATOM    341  CA  TRP   228    -104.523  -4.397 -44.031  1.00 61.55           C
ATOM    342  CB  TRP   228    -104.899  -3.546 -45.257  1.00 61.55           C
ATOM    343  CG  TRP   228    -106.188  -3.962 -45.932  1.00 61.55           C
ATOM    344  CD2 TRP   228    -107.502  -3.461 -45.616  1.00 61.55           C
ATOM    345  CD1 TRP   228    -106.356  -4.863 -46.943  1.00 61.55           C
ATOM    346  NE1 TRP   228    -107.686  -4.962 -47.272  1.00 61.55           N
ATOM    347  CE2 TRP   228    -108.402  -4.106 -46.466  1.00 61.55           C
ATOM    348  CE3 TRP   228    -107.922  -2.544 -44.698  1.00 61.55           C
ATOM    349  CZ2 TRP   228    -109.742  -3.842 -46.405  1.00 61.55           C
ATOM    350  CZ3 TRP   228    -109.274  -2.280 -44.643  1.00 61.55           C
ATOM    351  CH2 TRP   228    -110.168  -2.917 -45.479  1.00 61.55           C
ATOM    352  C   TRP   228    -103.097  -4.110 -43.693  1.00 61.55           C
ATOM    353  O   TRP   228    -102.224  -4.953 -43.894  1.00 61.55           O
ATOM    354  N   LYS   229    -102.820  -2.915 -43.146  1.00228.93           N
ATOM    355  CA  LYS   229    -101.462  -2.613 -42.820  1.00228.93           C
ATOM    356  CB  LYS   229    -101.139  -1.114 -42.944  1.00228.93           C
ATOM    357  CG  LYS   229     -99.687  -0.752 -42.629  1.00228.93           C
ATOM    358  CD  LYS   229     -99.406   0.745 -42.759  1.00228.93           C
ATOM    359  CE  LYS   229     -99.809   1.511 -41.500  1.00228.93           C
ATOM    360  NZ  LYS   229     -99.482   2.945 -41.633  1.00228.93           N
ATOM    361  C   LYS   229    -101.287  -2.948 -41.377  1.00228.93           C
ATOM    362  O   LYS   229    -101.066  -2.063 -40.556  1.00228.93           O
ATOM    363  N   THR   230    -101.342  -4.240 -41.012  1.00273.19           N
ATOM    364  CA  THR   230    -101.222  -4.467 -39.605  1.00273.19           C
ATOM    365  CB  THR   230    -102.517  -4.772 -38.918  1.00273.19           C
ATOM    366  OG1 THR   230    -102.359  -4.637 -37.514  1.00273.19           O
ATOM    367  CG2 THR   230    -102.912  -6.217 -39.259  1.00273.19           C
ATOM    368  C   THR   230    -100.327  -5.631 -39.348  1.00273.19           C
ATOM    369  O   THR   230     -99.886  -6.332 -40.257  1.00273.19           O
ATOM    370  N   VAL   231    -100.029  -5.835 -38.053  1.00 83.58           N
ATOM    371  CA  VAL   231     -99.204  -6.916 -37.622  1.00 83.58           C
ATOM    372  CB  VAL   231     -98.553  -6.614 -36.303  1.00 83.58           C
ATOM    373  CG1 VAL   231     -97.885  -7.883 -35.756  1.00 83.58           C
ATOM    374  CG2 VAL   231     -97.593  -5.433 -36.506  1.00 83.58           C
ATOM    375  C   VAL   231    -100.108  -8.083 -37.415  1.00 83.58           C
ATOM    376  O   VAL   231    -100.778  -8.188 -36.389  1.00 83.58           O
ATOM    377  N   SER   232    -100.153  -8.992 -38.403  1.00198.05           N
ATOM    378  CA  SER   232    -100.961 -10.169 -38.281  1.00198.05           C
ATOM    379  CB  SER   232    -102.463  -9.923 -38.407  1.00198.05           C
ATOM    380  OG  SER   232    -103.158 -11.159 -38.380  1.00198.05           O
ATOM    381  C   SER   232    -100.612 -11.023 -39.439  1.00198.05           C
ATOM    382  O   SER   232    -100.166 -10.521 -40.467  1.00198.05           O
ATOM    383  N   PRO   233    -100.823 -12.296 -39.329  1.00180.58           N
ATOM    384  CA  PRO   233    -100.451 -13.108 -40.436  1.00180.58           C
ATOM    385  CD  PRO   233    -100.701 -13.005 -38.067  1.00180.58           C
ATOM    386  CB  PRO   233    -100.526 -14.552 -39.945  1.00180.58           C
ATOM    387  CG  PRO   233    -100.207 -14.417 -38.443  1.00180.58           C
ATOM    388  C   PRO   233    -101.322 -12.741 -41.579  1.00180.58           C
ATOM    389  O   PRO   233    -102.481 -12.385 -41.372  1.00180.58           O
ATOM    390  N   HIS   234    -100.763 -12.810 -42.794  1.00244.05           N
ATOM    391  CA  HIS   234    -101.486 -12.430 -43.961  1.00244.05           C
ATOM    392  ND1 HIS   234    -104.141 -12.143 -45.979  1.00244.05           N
ATOM    393  CG  HIS   234    -103.472 -13.190 -45.383  1.00244.05           C
ATOM    394  CB  HIS   234    -102.848 -13.144 -44.018  1.00244.05           C
ATOM    395  NE2 HIS   234    -104.207 -13.845 -47.408  1.00244.05           N
ATOM    396  CD2 HIS   234    -103.520 -14.219 -46.269  1.00244.05           C
ATOM    397  CE1 HIS   234    -104.558 -12.591 -47.188  1.00244.05           C
ATOM    398  C   HIS   234    -101.723 -10.951 -43.875  1.00244.05           C
ATOM    399  O   HIS   234    -102.456 -10.388 -44.687  1.00244.05           O
ATOM    400  N   ARG   235    -101.063 -10.260 -42.916  1.00367.61           N
ATOM    401  CA  ARG   235    -101.196  -8.833 -42.870  1.00367.61           C
ATOM    402  CB  ARG   235    -102.057  -8.308 -41.716  1.00367.61           C
ATOM    403  CG  ARG   235    -103.534  -8.454 -42.096  1.00367.61           C
ATOM    404  CD  ARG   235    -103.992  -9.900 -42.316  1.00367.61           C
ATOM    405  NE  ARG   235    -105.337  -9.862 -42.957  1.00367.61           N
ATOM    406  CZ  ARG   235    -106.460 -10.174 -42.240  1.00367.61           C
ATOM    407  NH1 ARG   235    -106.360 -10.559 -40.937  1.00367.61           N
ATOM    408  NH2 ARG   235    -107.685 -10.118 -42.844  1.00367.61           N
ATOM    409  C   ARG   235     -99.831  -8.240 -42.948  1.00367.61           C
ATOM    410  O   ARG   235     -98.867  -8.769 -42.395  1.00367.61           O
ATOM    411  N   SER   236     -99.734  -7.108 -43.671  1.00128.87           N
ATOM    412  CA  SER   236     -98.478  -6.565 -44.099  1.00128.87           C
ATOM    413  CB  SER   236     -98.631  -5.297 -44.965  1.00128.87           C
ATOM    414  OG  SER   236     -97.352  -4.827 -45.366  1.00128.87           O
ATOM    415  C   SER   236     -97.507  -6.290 -42.991  1.00128.87           C
ATOM    416  O   SER   236     -96.426  -6.878 -43.033  1.00128.87           O
ATOM    417  N   PRO   237     -97.763  -5.482 -41.996  1.00165.76           N
ATOM    418  CA  PRO   237     -96.691  -5.235 -41.076  1.00165.76           C
ATOM    419  CD  PRO   237     -98.639  -4.323 -42.113  1.00165.76           C
ATOM    420  CB  PRO   237     -97.137  -4.059 -40.213  1.00165.76           C
ATOM    421  CG  PRO   237     -98.052  -3.263 -41.163  1.00165.76           C
ATOM    422  C   PRO   237     -96.167  -6.422 -40.339  1.00165.76           C
ATOM    423  O   PRO   237     -94.948  -6.531 -40.219  1.00165.76           O
ATOM    424  N   ILE   238     -97.021  -7.328 -39.831  1.00116.38           N
ATOM    425  CA  ILE   238     -96.401  -8.421 -39.147  1.00116.38           C
ATOM    426  CB  ILE   238     -97.263  -9.359 -38.349  1.00116.38           C
ATOM    427  CG2 ILE   238     -97.725 -10.495 -39.266  1.00116.38           C
ATOM    428  CG1 ILE   238     -96.409  -9.968 -37.221  1.00116.38           C
ATOM    429  CD1 ILE   238     -97.208 -10.796 -36.219  1.00116.38           C
ATOM    430  C   ILE   238     -95.730  -9.246 -40.191  1.00116.38           C
ATOM    431  O   ILE   238     -94.686  -9.839 -39.943  1.00116.38           O
ATOM    432  N   SER   239     -96.338  -9.294 -41.395  1.00 88.74           N
ATOM    433  CA  SER   239     -95.900 -10.137 -42.466  1.00 88.74           C
ATOM    434  CB  SER   239     -96.653  -9.860 -43.781  1.00 88.74           C
ATOM    435  OG  SER   239     -96.148 -10.690 -44.816  1.00 88.74           O
ATOM    436  C   SER   239     -94.460  -9.894 -42.741  1.00 88.74           C
ATOM    437  O   SER   239     -93.665 -10.831 -42.743  1.00 88.74           O
ATOM    438  N   ASN   240     -94.062  -8.631 -42.962  1.00104.51           N
ATOM    439  CA  ASN   240     -92.683  -8.437 -43.284  1.00104.51           C
ATOM    440  CB  ASN   240     -92.305  -6.995 -43.689  1.00104.51           C
ATOM    441  CG  ASN   240     -92.478  -6.049 -42.513  1.00104.51           C
ATOM    442  OD1 ASN   240     -91.596  -5.934 -41.663  1.00104.51           O
ATOM    443  ND2 ASN   240     -93.631  -5.330 -42.477  1.00104.51           N
ATOM    444  C   ASN   240     -91.879  -8.852 -42.097  1.00104.51           C
ATOM    445  O   ASN   240     -90.789  -9.404 -42.237  1.00104.51           O
ATOM    446  N   MET   241     -92.415  -8.612 -40.887  1.00 87.85           N
ATOM    447  CA  MET   241     -91.701  -8.926 -39.683  1.00 87.85           C
ATOM    448  CB  MET   241     -92.479  -8.491 -38.427  1.00 87.85           C
ATOM    449  CG  MET   241     -91.594  -8.293 -37.199  1.00 87.85           C
ATOM    450  SD  MET   241     -92.396  -7.423 -35.817  1.00 87.85           S
ATOM    451  CE  MET   241     -93.313  -8.866 -35.212  1.00 87.85           C
ATOM    452  C   MET   241     -91.455 -10.407 -39.620  1.00 87.85           C
ATOM    453  O   MET   241     -90.357 -10.841 -39.271  1.00 87.85           O
ATOM    454  N   VAL   242     -92.466 -11.226 -39.971  1.00 46.47           N
ATOM    455  CA  VAL   242     -92.329 -12.655 -39.886  1.00 46.47           C
ATOM    456  CB  VAL   242     -93.577 -13.380 -40.291  1.00 46.47           C
ATOM    457  CG1 VAL   242     -93.309 -14.897 -40.232  1.00 46.47           C
ATOM    458  CG2 VAL   242     -94.739 -12.906 -39.400  1.00 46.47           C
ATOM    459  C   VAL   242     -91.272 -13.128 -40.828  1.00 46.47           C
ATOM    460  O   VAL   242     -90.380 -13.883 -40.446  1.00 46.47           O
ATOM    461  N   SER   243     -91.331 -12.674 -42.093  1.00 76.75           N
ATOM    462  CA  SER   243     -90.412 -13.193 -43.062  1.00 76.75           C
ATOM    463  CB  SER   243     -90.670 -12.711 -44.495  1.00 76.75           C
ATOM    464  OG  SER   243     -89.751 -13.346 -45.371  1.00 76.75           O
ATOM    465  C   SER   243     -89.030 -12.782 -42.686  1.00 76.75           C
ATOM    466  O   SER   243     -88.071 -13.521 -42.908  1.00 76.75           O
ATOM    467  N   MET   244     -88.897 -11.583 -42.094  1.00 99.11           N
ATOM    468  CA  MET   244     -87.623 -11.075 -41.683  1.00 99.11           C
ATOM    469  CB  MET   244     -87.754  -9.654 -41.121  1.00 99.11           C
ATOM    470  CG  MET   244     -86.457  -9.091 -40.541  1.00 99.11           C
ATOM    471  SD  MET   244     -86.523  -7.300 -40.232  1.00 99.11           S
ATOM    472  CE  MET   244     -88.003  -7.395 -39.186  1.00 99.11           C
ATOM    473  C   MET   244     -87.070 -11.982 -40.633  1.00 99.11           C
ATOM    474  O   MET   244     -85.877 -12.272 -40.624  1.00 99.11           O
ATOM    475  N   ALA   245     -87.925 -12.450 -39.706  1.00 62.83           N
ATOM    476  CA  ALA   245     -87.477 -13.360 -38.693  1.00 62.83           C
ATOM    477  CB  ALA   245     -88.591 -13.741 -37.708  1.00 62.83           C
ATOM    478  C   ALA   245     -87.040 -14.589 -39.399  1.00 62.83           C
ATOM    479  O   ALA   245     -86.012 -15.179 -39.068  1.00 62.83           O
ATOM    480  N   ASN   246     -87.809 -15.002 -40.419  1.00264.21           N
ATOM    481  CA  ASN   246     -87.352 -16.141 -41.137  1.00264.21           C
ATOM    482  CB  ASN   246     -88.327 -16.692 -42.188  1.00264.21           C
ATOM    483  CG  ASN   246     -87.894 -18.128 -42.438  1.00264.21           C
ATOM    484  OD1 ASN   246     -88.266 -18.754 -43.430  1.00264.21           O
ATOM    485  ND2 ASN   246     -87.084 -18.678 -41.493  1.00264.21           N
ATOM    486  C   ASN   246     -86.146 -15.621 -41.833  1.00264.21           C
ATOM    487  O   ASN   246     -85.925 -14.425 -41.900  1.00264.21           O
ATOM    488  N   ASN   247     -85.267 -16.497 -42.287  1.00310.23           N
ATOM    489  CA  ASN   247     -84.027 -16.168 -42.929  1.00310.23           C
ATOM    490  CB  ASN   247     -84.052 -15.291 -44.216  1.00310.23           C
ATOM    491  CG  ASN   247     -84.308 -13.805 -43.981  1.00310.23           C
ATOM    492  OD1 ASN   247     -83.668 -13.139 -43.167  1.00310.23           O
ATOM    493  ND2 ASN   247     -85.301 -13.265 -44.736  1.00310.23           N
ATOM    494  C   ASN   247     -83.076 -15.588 -41.925  1.00310.23           C
ATOM    495  O   ASN   247     -81.864 -15.734 -42.081  1.00310.23           O
ATOM    496  N   HIS   248     -83.576 -14.931 -40.854  1.00 99.41           N
ATOM    497  CA  HIS   248     -82.675 -14.610 -39.785  1.00 99.41           C
ATOM    498  ND1 HIS   248     -81.779 -11.634 -38.370  1.00 99.41           N
ATOM    499  CG  HIS   248     -82.914 -12.207 -38.900  1.00 99.41           C
ATOM    500  CB  HIS   248     -83.245 -13.663 -38.709  1.00 99.41           C
ATOM    501  NE2 HIS   248     -82.878 -10.003 -39.407  1.00 99.41           N
ATOM    502  CD2 HIS   248     -83.572 -11.195 -39.528  1.00 99.41           C
ATOM    503  CE1 HIS   248     -81.807 -10.320 -38.701  1.00 99.41           C
ATOM    504  C   HIS   248     -82.400 -15.920 -39.138  1.00 99.41           C
ATOM    505  O   HIS   248     -81.265 -16.244 -38.790  1.00 99.41           O
ATOM    506  N   MET   249     -83.481 -16.712 -38.975  1.00126.28           N
ATOM    507  CA  MET   249     -83.383 -18.006 -38.371  1.00126.28           C
ATOM    508  CB  MET   249     -84.721 -18.760 -38.260  1.00126.28           C
ATOM    509  CG  MET   249     -84.547 -20.132 -37.601  1.00126.28           C
ATOM    510  SD  MET   249     -85.938 -21.291 -37.790  1.00126.28           S
ATOM    511  CE  MET   249     -87.154 -20.248 -36.946  1.00126.28           C
ATOM    512  C   MET   249     -82.542 -18.852 -39.255  1.00126.28           C
ATOM    513  O   MET   249     -81.675 -19.584 -38.785  1.00126.28           O
ATOM    514  N   SER   250     -82.768 -18.763 -40.576  1.00 46.33           N
ATOM    515  CA  SER   250     -82.039 -19.649 -41.435  1.00 46.33           C
ATOM    516  CB  SER   250     -82.416 -19.512 -42.916  1.00 46.33           C
ATOM    517  OG  SER   250     -81.900 -18.294 -43.432  1.00 46.33           O
ATOM    518  C   SER   250     -80.584 -19.332 -41.321  1.00 46.33           C
ATOM    519  O   SER   250     -79.752 -20.233 -41.232  1.00 46.33           O
ATOM    520  N   MET   251     -80.236 -18.032 -41.309  1.00 86.22           N
ATOM    521  CA  MET   251     -78.852 -17.655 -41.269  1.00 86.22           C
ATOM    522  CB  MET   251     -78.654 -16.128 -41.292  1.00 86.22           C
ATOM    523  CG  MET   251     -78.950 -15.470 -42.640  1.00 86.22           C
ATOM    524  SD  MET   251     -79.074 -13.658 -42.564  1.00 86.22           S
ATOM    525  CE  MET   251     -77.390 -13.387 -41.929  1.00 86.22           C
ATOM    526  C   MET   251     -78.216 -18.137 -40.003  1.00 86.22           C
ATOM    527  O   MET   251     -77.141 -18.731 -40.028  1.00 86.22           O
ATOM    528  N   THR   252     -78.879 -17.920 -38.855  1.00114.25           N
ATOM    529  CA  THR   252     -78.281 -18.278 -37.598  1.00114.25           C
ATOM    530  CB  THR   252     -79.103 -17.871 -36.406  1.00114.25           C
ATOM    531  OG1 THR   252     -80.375 -18.495 -36.466  1.00114.25           O
ATOM    532  CG2 THR   252     -79.252 -16.339 -36.375  1.00114.25           C
ATOM    533  C   THR   252     -78.086 -19.760 -37.527  1.00114.25           C
ATOM    534  O   THR   252     -77.056 -20.225 -37.040  1.00114.25           O
ATOM    535  N   ASN   253     -79.069 -20.541 -38.012  1.00 47.59           N
ATOM    536  CA  ASN   253     -78.981 -21.974 -37.948  1.00 47.59           C
ATOM    537  CB  ASN   253     -80.219 -22.673 -38.543  1.00 47.59           C
ATOM    538  CG  ASN   253     -81.395 -22.407 -37.623  1.00 47.59           C
ATOM    539  OD1 ASN   253     -81.473 -21.362 -36.982  1.00 47.59           O
ATOM    540  ND2 ASN   253     -82.332 -23.388 -37.543  1.00 47.59           N
ATOM    541  C   ASN   253     -77.811 -22.433 -38.753  1.00 47.59           C
ATOM    542  O   ASN   253     -77.054 -23.302 -38.324  1.00 47.59           O
ATOM    543  N   SER   254     -77.632 -21.862 -39.954  1.00 41.96           N
ATOM    544  CA  SER   254     -76.544 -22.297 -40.773  1.00 41.96           C
ATOM    545  CB  SER   254     -76.544 -21.634 -42.162  1.00 41.96           C
ATOM    546  OG  SER   254     -76.461 -20.222 -42.038  1.00 41.96           O
ATOM    547  C   SER   254     -75.268 -21.958 -40.071  1.00 41.96           C
ATOM    548  O   SER   254     -74.304 -22.721 -40.115  1.00 41.96           O
ATOM    549  N   GLY   255     -75.229 -20.799 -39.389  1.00 40.22           N
ATOM    550  CA  GLY   255     -74.035 -20.385 -38.708  1.00 40.22           C
ATOM    551  C   GLY   255     -73.702 -21.347 -37.609  1.00 40.22           C
ATOM    552  O   GLY   255     -72.536 -21.681 -37.409  1.00 40.22           O
ATOM    553  N   VAL   256     -74.720 -21.802 -36.852  1.00 43.80           N
ATOM    554  CA  VAL   256     -74.505 -22.706 -35.755  1.00 43.80           C
ATOM    555  CB  VAL   256     -75.765 -23.002 -34.988  1.00 43.80           C
ATOM    556  CG1 VAL   256     -75.484 -24.114 -33.962  1.00 43.80           C
ATOM    557  CG2 VAL   256     -76.260 -21.693 -34.347  1.00 43.80           C
ATOM    558  C   VAL   256     -73.962 -24.000 -36.283  1.00 43.80           C
ATOM    559  O   VAL   256     -73.099 -24.622 -35.667  1.00 43.80           O
ATOM    560  N   SER   257     -74.468 -24.466 -37.439  1.00 34.51           N
ATOM    561  CA  SER   257     -73.960 -25.704 -37.957  1.00 34.51           C
ATOM    562  CB  SER   257     -74.701 -26.189 -39.217  1.00 34.51           C
ATOM    563  OG  SER   257     -74.487 -25.292 -40.296  1.00 34.51           O
ATOM    564  C   SER   257     -72.530 -25.494 -38.325  1.00 34.51           C
ATOM    565  O   SER   257     -71.680 -26.350 -38.082  1.00 34.51           O
ATOM    566  N   MET   258     -72.236 -24.310 -38.893  1.00103.75           N
ATOM    567  CA  MET   258     -70.934 -23.979 -39.382  1.00103.75           C
ATOM    568  CB  MET   258     -70.906 -22.587 -40.039  1.00103.75           C
ATOM    569  CG  MET   258     -69.792 -22.436 -41.073  1.00103.75           C
ATOM    570  SD  MET   258     -70.021 -23.536 -42.501  1.00103.75           S
ATOM    571  CE  MET   258     -71.667 -22.917 -42.953  1.00103.75           C
ATOM    572  C   MET   258     -69.995 -23.975 -38.227  1.00103.75           C
ATOM    573  O   MET   258     -68.878 -24.479 -38.327  1.00103.75           O
ATOM    574  N   THR   259     -70.429 -23.423 -37.079  1.00250.69           N
ATOM    575  CA  THR   259     -69.539 -23.418 -35.960  1.00250.69           C
ATOM    576  CB  THR   259     -69.999 -22.601 -34.782  1.00250.69           C
ATOM    577  OG1 THR   259     -68.989 -22.585 -33.783  1.00250.69           O
ATOM    578  CG2 THR   259     -71.289 -23.194 -34.202  1.00250.69           C
ATOM    579  C   THR   259     -69.400 -24.833 -35.543  1.00250.69           C
ATOM    580  O   THR   259     -70.092 -25.713 -36.054  1.00250.69           O
ATOM    581  N   ASN   260     -68.433 -25.084 -34.650  1.00300.54           N
ATOM    582  CA  ASN   260     -68.114 -26.402 -34.200  1.00300.54           C
ATOM    583  CB  ASN   260     -69.134 -27.066 -33.240  1.00300.54           C
ATOM    584  CG  ASN   260     -70.452 -27.386 -33.928  1.00300.54           C
ATOM    585  OD1 ASN   260     -70.525 -28.275 -34.777  1.00300.54           O
ATOM    586  ND2 ASN   260     -71.529 -26.644 -33.551  1.00300.54           N
ATOM    587  C   ASN   260     -67.880 -27.248 -35.410  1.00300.54           C
ATOM    588  O   ASN   260     -68.066 -28.463 -35.383  1.00300.54           O
ATOM    589  N   THR   261     -67.432 -26.609 -36.511  1.00191.41           N
ATOM    590  CA  THR   261     -67.174 -27.326 -37.721  1.00191.41           C
ATOM    591  CB  THR   261     -68.398 -27.583 -38.550  1.00191.41           C
ATOM    592  OG1 THR   261     -69.381 -28.247 -37.768  1.00191.41           O
ATOM    593  CG2 THR   261     -67.990 -28.498 -39.720  1.00191.41           C
ATOM    594  C   THR   261     -66.221 -26.499 -38.539  1.00191.41           C
ATOM    595  O   THR   261     -65.072 -26.301 -38.150  1.00191.41           O
ATOM    596  N   LEU   262     -66.700 -25.986 -39.695  1.00184.61           N
ATOM    597  CA  LEU   262     -65.899 -25.270 -40.653  1.00184.61           C
ATOM    598  CB  LEU   262     -66.720 -24.708 -41.827  1.00184.61           C
ATOM    599  CG  LEU   262     -67.320 -25.767 -42.763  1.00184.61           C
ATOM    600  CD1 LEU   262     -66.218 -26.529 -43.514  1.00184.61           C
ATOM    601  CD2 LEU   262     -68.301 -26.686 -42.021  1.00184.61           C
ATOM    602  C   LEU   262     -65.248 -24.071 -40.058  1.00184.61           C
ATOM    603  O   LEU   262     -64.038 -23.890 -40.138  1.00184.61           O
ATOM    604  N   SER   263     -66.026 -23.174 -39.458  1.00232.26           N
ATOM    605  CA  SER   263     -65.445 -21.983 -38.919  1.00232.26           C
ATOM    606  CB  SER   263     -64.295 -22.242 -37.927  1.00232.26           C
ATOM    607  OG  SER   263     -63.834 -21.010 -37.387  1.00232.26           O
ATOM    608  C   SER   263     -64.943 -21.091 -40.030  1.00232.26           C
ATOM    609  O   SER   263     -64.652 -19.922 -39.786  1.00232.26           O
ATOM    610  N   SER   264     -64.835 -21.582 -41.285  1.00 68.17           N
ATOM    611  CA  SER   264     -64.410 -20.713 -42.348  1.00 68.17           C
ATOM    612  CB  SER   264     -63.988 -21.466 -43.624  1.00 68.17           C
ATOM    613  OG  SER   264     -65.093 -22.154 -44.191  1.00 68.17           O
ATOM    614  C   SER   264     -65.553 -19.821 -42.701  1.00 68.17           C
ATOM    615  O   SER   264     -65.439 -18.599 -42.765  1.00 68.17           O
ATOM    616  N   MET   265     -66.709 -20.445 -42.949  1.00 87.99           N
ATOM    617  CA  MET   265     -67.885 -19.725 -43.302  1.00 87.99           C
ATOM    618  CB  MET   265     -68.983 -20.693 -43.779  1.00 87.99           C
ATOM    619  CG  MET   265     -68.451 -21.542 -44.944  1.00 87.99           C
ATOM    620  SD  MET   265     -69.545 -22.849 -45.584  1.00 87.99           S
ATOM    621  CE  MET   265     -70.618 -21.718 -46.511  1.00 87.99           C
ATOM    622  C   MET   265     -68.292 -18.959 -42.086  1.00 87.99           C
ATOM    623  O   MET   265     -68.780 -17.833 -42.175  1.00 87.99           O
ATOM    624  N   LEU   266     -68.065 -19.558 -40.899  1.00147.82           N
ATOM    625  CA  LEU   266     -68.461 -18.929 -39.673  1.00147.82           C
ATOM    626  CB  LEU   266     -68.153 -19.760 -38.412  1.00147.82           C
ATOM    627  CG  LEU   266     -68.762 -19.163 -37.128  1.00147.82           C
ATOM    628  CD1 LEU   266     -70.299 -19.223 -37.163  1.00147.82           C
ATOM    629  CD2 LEU   266     -68.180 -19.815 -35.863  1.00147.82           C
ATOM    630  C   LEU   266     -67.709 -17.645 -39.558  1.00147.82           C
ATOM    631  O   LEU   266     -68.282 -16.619 -39.195  1.00147.82           O
ATOM    632  N   LYS   267     -66.396 -17.661 -39.862  1.00269.23           N
ATOM    633  CA  LYS   267     -65.694 -16.415 -39.834  1.00269.23           C
ATOM    634  CB  LYS   267     -64.157 -16.544 -39.941  1.00269.23           C
ATOM    635  CG  LYS   267     -63.671 -17.188 -41.240  1.00269.23           C
ATOM    636  CD  LYS   267     -62.161 -17.157 -41.476  0.50269.23           C
ATOM    637  CE  LYS   267     -61.758 -17.890 -42.756  1.00269.23           C
ATOM    638  NZ  LYS   267     -60.286 -17.903 -42.906  1.00269.23           N
ATOM    639  C   LYS   267     -66.206 -15.671 -41.020  1.00269.23           C
ATOM    640  O   LYS   267     -66.267 -16.197 -42.125  1.00269.23           O
ATOM    641  N   GLY   268     -66.641 -14.423 -40.828  1.00246.51           N
ATOM    642  CA  GLY   268     -67.125 -13.671 -41.947  1.00246.51           C
ATOM    643  C   GLY   268     -68.613 -13.545 -41.817  1.00246.51           C
ATOM    644  O   GLY   268     -69.141 -12.435 -41.814  1.00246.51           O
ATOM    645  N   PHE   269     -69.335 -14.678 -41.709  1.00105.82           N
ATOM    646  CA  PHE   269     -70.758 -14.620 -41.510  1.00105.82           C
ATOM    647  CB  PHE   269     -71.494 -15.968 -41.629  1.00105.82           C
ATOM    648  CG  PHE   269     -71.870 -16.259 -43.042  1.00105.82           C
ATOM    649  CD1 PHE   269     -73.010 -15.697 -43.572  1.00105.82           C
ATOM    650  CD2 PHE   269     -71.123 -17.109 -43.825  1.00105.82           C
ATOM    651  CE1 PHE   269     -73.388 -15.952 -44.871  1.00105.82           C
ATOM    652  CE2 PHE   269     -71.499 -17.367 -45.126  1.00105.82           C
ATOM    653  CZ  PHE   269     -72.635 -16.797 -45.646  1.00105.82           C
ATOM    654  C   PHE   269     -71.063 -14.117 -40.140  1.00105.82           C
ATOM    655  O   PHE   269     -71.985 -13.325 -39.949  1.00105.82           O
ATOM    656  N   ALA   270     -70.288 -14.568 -39.137  1.00 54.87           N
ATOM    657  CA  ALA   270     -70.643 -14.244 -37.786  1.00 54.87           C
ATOM    658  CB  ALA   270     -69.699 -14.882 -36.747  1.00 54.87           C
ATOM    659  C   ALA   270     -70.655 -12.760 -37.584  1.00 54.87           C
ATOM    660  O   ALA   270     -71.619 -12.240 -37.019  1.00 54.87           O
ATOM    661  N   PRO   271     -69.662 -12.029 -38.014  1.00163.87           N
ATOM    662  CA  PRO   271     -69.722 -10.606 -37.806  1.00163.87           C
ATOM    663  CD  PRO   271     -68.291 -12.518 -37.998  1.00163.87           C
ATOM    664  CB  PRO   271     -68.312 -10.086 -38.064  1.00163.87           C
ATOM    665  CG  PRO   271     -67.421 -11.285 -37.702  1.00163.87           C
ATOM    666  C   PRO   271     -70.792  -9.958 -38.623  1.00163.87           C
ATOM    667  O   PRO   271     -71.341  -8.944 -38.194  1.00163.87           O
ATOM    668  N   ALA   272     -71.092 -10.517 -39.809  1.00 36.91           N
ATOM    669  CA  ALA   272     -72.093  -9.942 -40.656  1.00 36.91           C
ATOM    670  CB  ALA   272     -72.277 -10.737 -41.962  1.00 36.91           C
ATOM    671  C   ALA   272     -73.383 -10.024 -39.917  1.00 36.91           C
ATOM    672  O   ALA   272     -74.167  -9.077 -39.871  1.00 36.91           O
ATOM    673  N   ALA   273     -73.608 -11.188 -39.295  1.00 46.58           N
ATOM    674  CA  ALA   273     -74.811 -11.478 -38.586  1.00 46.58           C
ATOM    675  CB  ALA   273     -74.774 -12.916 -38.056  1.00 46.58           C
ATOM    676  C   ALA   273     -74.950 -10.548 -37.423  1.00 46.58           C
ATOM    677  O   ALA   273     -76.016  -9.980 -37.191  1.00 46.58           O
ATOM    678  N   ALA   274     -73.857 -10.339 -36.672  1.00 41.72           N
ATOM    679  CA  ALA   274     -73.969  -9.520 -35.506  1.00 41.72           C
ATOM    680  CB  ALA   274     -72.657  -9.407 -34.709  1.00 41.72           C
ATOM    681  C   ALA   274     -74.356  -8.141 -35.910  1.00 41.72           C
ATOM    682  O   ALA   274     -75.246  -7.548 -35.308  1.00 41.72           O
ATOM    683  N   ALA   275     -73.719  -7.589 -36.956  1.00 50.03           N
ATOM    684  CA  ALA   275     -73.999  -6.219 -37.265  1.00 50.03           C
ATOM    685  CB  ALA   275     -73.127  -5.679 -38.416  1.00 50.03           C
ATOM    686  C   ALA   275     -75.426  -6.013 -37.673  1.00 50.03           C
ATOM    687  O   ALA   275     -76.114  -5.163 -37.109  1.00 50.03           O
ATOM    688  N   GLN   276     -75.931  -6.791 -38.649  1.00 98.23           N
ATOM    689  CA  GLN   276     -77.251  -6.475 -39.113  1.00 98.23           C
ATOM    690  CB  GLN   276     -77.627  -7.104 -40.470  1.00 98.23           C
ATOM    691  CG  GLN   276     -78.952  -6.550 -40.999  1.00 98.23           C
ATOM    692  CD  GLN   276     -79.186  -7.047 -42.420  1.00 98.23           C
ATOM    693  OE1 GLN   276     -78.251  -7.313 -43.174  1.00 98.23           O
ATOM    694  NE2 GLN   276     -80.485  -7.169 -42.800  1.00 98.23           N
ATOM    695  C   GLN   276     -78.300  -6.847 -38.114  1.00 98.23           C
ATOM    696  O   GLN   276     -79.224  -6.074 -37.866  1.00 98.23           O
ATOM    697  N   ALA   277     -78.179  -8.039 -37.503  1.00 44.02           N
ATOM    698  CA  ALA   277     -79.203  -8.514 -36.618  1.00 44.02           C
ATOM    699  CB  ALA   277     -78.914  -9.926 -36.081  1.00 44.02           C
ATOM    700  C   ALA   277     -79.318  -7.614 -35.434  1.00 44.02           C
ATOM    701  O   ALA   277     -80.424  -7.259 -35.029  1.00 44.02           O
ATOM    702  N   VAL   278     -78.174  -7.208 -34.853  1.00103.24           N
ATOM    703  CA  VAL   278     -78.221  -6.410 -33.663  1.00103.24           C
ATOM    704  CB  VAL   278     -76.862  -6.116 -33.079  1.00103.24           C
ATOM    705  CG1 VAL   278     -76.199  -7.454 -32.718  1.00103.24           C
ATOM    706  CG2 VAL   278     -76.025  -5.251 -34.041  1.00103.24           C
ATOM    707  C   VAL   278     -78.874  -5.105 -33.973  1.00103.24           C
ATOM    708  O   VAL   278     -79.715  -4.630 -33.212  1.00103.24           O
ATOM    709  N   GLN   279     -78.510  -4.491 -35.112  1.00 90.23           N
ATOM    710  CA  GLN   279     -79.033  -3.201 -35.437  1.00 90.23           C
ATOM    711  CB  GLN   279     -78.361  -2.573 -36.670  1.00 90.23           C
ATOM    712  CG  GLN   279     -77.015  -1.922 -36.341  0.50 90.23           C
ATOM    713  CD  GLN   279     -77.345  -0.601 -35.662  0.50 90.23           C
ATOM    714  OE1 GLN   279     -77.596   0.397 -36.335  1.00 90.23           O
ATOM    715  NE2 GLN   279     -77.368  -0.593 -34.302  1.00 90.23           N
ATOM    716  C   GLN   279     -80.508  -3.261 -35.679  1.00 90.23           C
ATOM    717  O   GLN   279     -81.244  -2.389 -35.221  1.00 90.23           O
ATOM    718  N   THR   280     -80.992  -4.301 -36.380  1.00127.28           N
ATOM    719  CA  THR   280     -82.384  -4.350 -36.735  1.00127.28           C
ATOM    720  CB  THR   280     -82.728  -5.365 -37.788  1.00127.28           C
ATOM    721  OG1 THR   280     -84.033  -5.106 -38.288  1.00127.28           O
ATOM    722  CG2 THR   280     -82.668  -6.775 -37.186  1.00127.28           C
ATOM    723  C   THR   280     -83.257  -4.561 -35.535  1.00127.28           C
ATOM    724  O   THR   280     -84.429  -4.185 -35.541  1.00127.28           O
ATOM    725  N   ALA   281     -82.709  -5.176 -34.472  1.00 58.72           N
ATOM    726  CA  ALA   281     -83.462  -5.563 -33.311  1.00 58.72           C
ATOM    727  CB  ALA   281     -82.582  -6.246 -32.254  1.00 58.72           C
ATOM    728  C   ALA   281     -84.141  -4.399 -32.649  1.00 58.72           C
ATOM    729  O   ALA   281     -85.283  -4.533 -32.212  1.00 58.72           O
ATOM    730  N   ALA   282     -83.484  -3.230 -32.541  1.00 45.71           N
ATOM    731  CA  ALA   282     -84.102  -2.148 -31.820  1.00 45.71           C
ATOM    732  CB  ALA   282     -83.194  -0.910 -31.719  1.00 45.71           C
ATOM    733  C   ALA   282     -85.380  -1.734 -32.488  1.00 45.71           C
ATOM    734  O   ALA   282     -86.404  -1.575 -31.826  1.00 45.71           O
ATOM    735  N   GLN   283     -85.372  -1.576 -33.822  1.00 50.51           N
ATOM    736  CA  GLN   283     -86.547  -1.135 -34.519  1.00 50.51           C
ATOM    737  CB  GLN   283     -86.281  -0.896 -36.018  1.00 50.51           C
ATOM    738  CG  GLN   283     -85.302   0.251 -36.280  1.00 50.51           C
ATOM    739  CD  GLN   283     -84.931   0.244 -37.759  1.00 50.51           C
ATOM    740  OE1 GLN   283     -85.777   0.061 -38.634  1.00 50.51           O
ATOM    741  NE2 GLN   283     -83.616   0.440 -38.047  1.00 50.51           N
ATOM    742  C   GLN   283     -87.611  -2.184 -34.406  1.00 50.51           C
ATOM    743  O   GLN   283     -88.784  -1.866 -34.218  1.00 50.51           O
ATOM    744  N   ASN   284     -87.224  -3.469 -34.507  1.00 50.67           N
ATOM    745  CA  ASN   284     -88.177  -4.542 -34.499  1.00 50.67           C
ATOM    746  CB  ASN   284     -87.537  -5.931 -34.667  1.00 50.67           C
ATOM    747  CG  ASN   284     -88.648  -6.917 -35.006  1.00 50.67           C
ATOM    748  OD1 ASN   284     -89.828  -6.635 -34.806  1.00 50.67           O
ATOM    749  ND2 ASN   284     -88.264  -8.107 -35.541  1.00 50.67           N
ATOM    750  C   ASN   284     -88.924  -4.575 -33.199  1.00 50.67           C
ATOM    751  O   ASN   284     -90.147  -4.708 -33.186  1.00 50.67           O
ATOM    752  N   GLY   285     -88.209  -4.449 -32.066  1.00 37.29           N
ATOM    753  CA  GLY   285     -88.849  -4.527 -30.783  1.00 37.29           C
ATOM    754  C   GLY   285     -89.813  -3.391 -30.641  1.00 37.29           C
ATOM    755  O   GLY   285     -90.900  -3.555 -30.088  1.00 37.29           O
ATOM    756  N   VAL   286     -89.425  -2.199 -31.135  1.00 41.53           N
ATOM    757  CA  VAL   286     -90.247  -1.027 -31.038  1.00 41.53           C
ATOM    758  CB  VAL   286     -89.616   0.169 -31.693  1.00 41.53           C
ATOM    759  CG1 VAL   286     -90.657   1.300 -31.771  1.00 41.53           C
ATOM    760  CG2 VAL   286     -88.349   0.545 -30.904  1.00 41.53           C
ATOM    761  C   VAL   286     -91.526  -1.295 -31.757  1.00 41.53           C
ATOM    762  O   VAL   286     -92.601  -0.911 -31.296  1.00 41.53           O
ATOM    763  N   ARG   287     -91.433  -1.971 -32.914  1.00112.28           N
ATOM    764  CA  ARG   287     -92.574  -2.274 -33.730  1.00112.28           C
ATOM    765  CB  ARG   287     -92.172  -3.149 -34.934  1.00112.28           C
ATOM    766  CG  ARG   287     -93.320  -3.579 -35.845  1.00112.28           C
ATOM    767  CD  ARG   287     -93.739  -2.516 -36.864  1.00112.28           C
ATOM    768  NE  ARG   287     -92.650  -2.439 -37.872  1.00112.28           N
ATOM    769  CZ  ARG   287     -91.709  -1.453 -37.791  1.00112.28           C
ATOM    770  NH1 ARG   287     -91.824  -0.477 -36.843  1.00112.28           N
ATOM    771  NH2 ARG   287     -90.662  -1.434 -38.669  1.00112.28           N
ATOM    772  C   ARG   287     -93.520  -3.100 -32.923  1.00112.28           C
ATOM    773  O   ARG   287     -94.725  -2.852 -32.903  1.00112.28           O
ATOM    774  N   ALA   288     -92.986  -4.106 -32.212  1.00 44.10           N
ATOM    775  CA  ALA   288     -93.822  -4.998 -31.466  1.00 44.10           C
ATOM    776  CB  ALA   288     -93.026  -6.100 -30.744  1.00 44.10           C
ATOM    777  C   ALA   288     -94.547  -4.207 -30.427  1.00 44.10           C
ATOM    778  O   ALA   288     -95.724  -4.450 -30.171  1.00 44.10           O
ATOM    779  N   MET   289     -93.855  -3.239 -29.791  1.00143.80           N
ATOM    780  CA  MET   289     -94.496  -2.486 -28.757  1.00143.80           C
ATOM    781  CB  MET   289     -93.536  -1.586 -27.949  1.00143.80           C
ATOM    782  CG  MET   289     -93.013  -0.331 -28.646  1.00143.80           C
ATOM    783  SD  MET   289     -94.237   1.002 -28.796  1.00143.80           S
ATOM    784  CE  MET   289     -94.486   1.141 -27.004  1.00143.80           C
ATOM    785  C   MET   289     -95.626  -1.679 -29.325  1.00143.80           C
ATOM    786  O   MET   289     -96.681  -1.583 -28.700  1.00143.80           O
ATOM    787  N   SER   290     -95.445  -1.101 -30.531  1.00 38.84           N
ATOM    788  CA  SER   290     -96.462  -0.284 -31.133  1.00 38.84           C
ATOM    789  CB  SER   290     -96.045   0.346 -32.478  1.00 38.84           C
ATOM    790  OG  SER   290     -95.017   1.309 -32.293  1.00 38.84           O
ATOM    791  C   SER   290     -97.653  -1.149 -31.404  1.00 38.84           C
ATOM    792  O   SER   290     -98.793  -0.686 -31.389  1.00 38.84           O
ATOM    793  N   SER   291     -97.400  -2.443 -31.663  1.00100.93           N
ATOM    794  CA  SER   291     -98.412  -3.416 -31.951  1.00100.93           C
ATOM    795  CB  SER   291     -97.768  -4.805 -32.117  1.00100.93           C
ATOM    796  OG  SER   291     -98.743  -5.794 -32.393  1.00100.93           O
ATOM    797  C   SER   291     -99.356  -3.482 -30.794  1.00100.93           C
ATOM    798  O   SER   291    -100.568  -3.347 -30.962  1.00100.93           O
ATOM    799  N   LEU   292     -98.812  -3.679 -29.581  1.00146.08           N
ATOM    800  CA  LEU   292     -99.622  -3.786 -28.404  1.00146.08           C
ATOM    801  CB  LEU   292     -98.837  -4.209 -27.147  1.00146.08           C
ATOM    802  CG  LEU   292     -99.753  -4.573 -25.964  1.00146.08           C
ATOM    803  CD1 LEU   292    -100.627  -5.787 -26.319  1.00146.08           C
ATOM    804  CD2 LEU   292     -98.958  -4.778 -24.663  1.00146.08           C
ATOM    805  C   LEU   292    -100.243  -2.451 -28.159  1.00146.08           C
ATOM    806  O   LEU   292    -101.352  -2.360 -27.637  1.00146.08           O
ATOM    807  N   GLY   293     -99.530  -1.368 -28.523  1.00 43.61           N
ATOM    808  CA  GLY   293    -100.062  -0.059 -28.288  1.00 43.61           C
ATOM    809  C   GLY   293     -99.908   0.195 -26.831  1.00 43.61           C
ATOM    810  O   GLY   293     -98.866  -0.103 -26.248  1.00 43.61           O
ATOM    811  N   SER   294    -100.951   0.764 -26.206  1.00178.01           N
ATOM    812  CA  SER   294    -100.857   1.022 -24.807  1.00178.01           C
ATOM    813  CB  SER   294    -102.121   1.664 -24.200  1.00178.01           C
ATOM    814  OG  SER   294    -102.371   2.935 -24.780  1.00178.01           O
ATOM    815  C   SER   294    -100.692  -0.308 -24.159  1.00178.01           C
ATOM    816  O   SER   294    -101.011  -1.347 -24.731  1.00178.01           O
ATOM    817  N   SER   295    -100.157  -0.294 -22.935  1.00237.33           N
ATOM    818  CA  SER   295     -99.954  -1.474 -22.157  1.00237.33           C
ATOM    819  CB  SER   295    -101.186  -2.393 -22.128  1.00237.33           C
ATOM    820  OG  SER   295    -100.958  -3.492 -21.259  1.00237.33           O
ATOM    821  C   SER   295     -98.782  -2.245 -22.674  1.00237.33           C
ATOM    822  O   SER   295     -98.370  -3.219 -22.045  1.00237.33           O
ATOM    823  N   LEU   296     -98.185  -1.851 -23.818  1.00255.15           N
ATOM    824  CA  LEU   296     -96.943  -2.521 -24.052  1.00255.15           C
ATOM    825  CB  LEU   296     -96.693  -3.062 -25.471  1.00255.15           C
ATOM    826  CG  LEU   296     -95.520  -4.071 -25.514  1.00255.15           C
ATOM    827  CD1 LEU   296     -95.300  -4.636 -26.927  1.00255.15           C
ATOM    828  CD2 LEU   296     -94.231  -3.507 -24.894  1.00255.15           C
ATOM    829  C   LEU   296     -95.969  -1.444 -23.722  1.00255.15           C
ATOM    830  O   LEU   296     -95.859  -0.437 -24.421  1.00255.15           O
ATOM    831  N   GLY   297     -95.235  -1.637 -22.615  1.00 61.09           N
ATOM    832  CA  GLY   297     -94.385  -0.593 -22.132  1.00 61.09           C
ATOM    833  C   GLY   297     -95.102   0.022 -20.977  1.00 61.09           C
ATOM    834  O   GLY   297     -94.578   0.905 -20.300  1.00 61.09           O
ATOM    835  N   SER   298     -96.347  -0.431 -20.742  1.00 75.08           N
ATOM    836  CA  SER   298     -97.091   0.041 -19.616  1.00 75.08           C
ATOM    837  CB  SER   298     -98.585   0.277 -19.905  1.00 75.08           C
ATOM    838  OG  SER   298     -98.752   1.401 -20.755  1.00 75.08           O
ATOM    839  C   SER   298     -97.016  -1.069 -18.580  1.00 75.08           C
ATOM    840  O   SER   298     -96.221  -2.022 -18.802  1.00 75.08           O
ATOM    841  OXT SER   298     -97.751  -0.986 -17.561  1.00 75.08           O
END 
