# Supplementary material for: Predicted Structural Variability of Mycobacterium tuberculosis PPE18 Protein With Immunological Implications Among Clinical Strains
Source: Front Microbiol. 2021 Jan 8;11:595312. doi: 10.3389/fmicb.2020.595312 (PMC7819968; doi:10.3389/fmicb.2020.595312)
Supplement: Supplementary file 3 [file Data_Sheet_2.ZIP › domain 2 RaptorX pdbs/3djlA-389759_2_TK065.pdb]

REMARK   templates = 3djlA 
EXPDTA    THEORETICAL MODEL, MODELLER 9v8 2018/10/16 12:00:25
REMARK   6 MODELLER OBJECTIVE FUNCTION:       394.3974
REMARK   6 MODELLER BEST TEMPLATE % SEQ ID:  11.765
SEQRES   1    119  GLY LEU LEU GLU GLN ALA ALA ALA VAL GLU GLU ALA SER
SEQRES   2    119  ASP THR ALA ALA ALA ASN GLN LEU MET ASN ASN VAL PRO
SEQRES   3    119  GLN ALA LEU GLN GLN LEU ALA GLN PRO THR GLN GLY THR
SEQRES   4    119  THR PRO SER SER LYS LEU GLY GLY LEU TRP LYS THR VAL
SEQRES   5    119  SER PRO HIS ARG SER PRO ILE SER ASN MET VAL SER MET
SEQRES   6    119  ALA ASN ASN HIS MET SER MET THR ASN SER GLY VAL SER
SEQRES   7    119  MET THR ASN THR LEU SER SER MET LEU LYS GLY PHE ALA
SEQRES   8    119  PRO ALA ALA ALA ALA GLN ALA VAL GLN THR ALA ALA GLN
SEQRES   9    119  ASN GLY VAL ARG ALA MET SER SER LEU GLY SER SER LEU
SEQRES  10    119  GLY SER
ATOM      1  N   GLY   180     -61.061 -15.550 -31.553  1.00  8.22           N
ATOM      2  CA  GLY   180     -62.093 -16.577 -31.282  1.00  8.22           C
ATOM      3  C   GLY   180     -63.091 -16.084 -30.291  1.00  8.22           C
ATOM      4  O   GLY   180     -64.295 -16.286 -30.445  1.00  8.22           O
ATOM      5  N   LEU   181     -62.600 -15.416 -29.235  1.00 84.50           N
ATOM      6  CA  LEU   181     -63.484 -14.930 -28.223  1.00 84.50           C
ATOM      7  CB  LEU   181     -62.741 -14.281 -27.038  1.00 84.50           C
ATOM      8  CG  LEU   181     -63.642 -13.757 -25.897  1.00 84.50           C
ATOM      9  CD1 LEU   181     -64.420 -12.490 -26.292  1.00 84.50           C
ATOM     10  CD2 LEU   181     -64.549 -14.871 -25.354  1.00 84.50           C
ATOM     11  C   LEU   181     -64.372 -13.914 -28.862  1.00 84.50           C
ATOM     12  O   LEU   181     -65.569 -13.872 -28.589  1.00 84.50           O
ATOM     13  N   LEU   182     -63.804 -13.080 -29.752  1.00 65.71           N
ATOM     14  CA  LEU   182     -64.560 -12.037 -30.381  1.00 65.71           C
ATOM     15  CB  LEU   182     -63.723 -11.180 -31.351  1.00 65.71           C
ATOM     16  CG  LEU   182     -62.599 -10.379 -30.665  1.00 65.71           C
ATOM     17  CD1 LEU   182     -61.563 -11.313 -30.019  1.00 65.71           C
ATOM     18  CD2 LEU   182     -61.960  -9.373 -31.636  1.00 65.71           C
ATOM     19  C   LEU   182     -65.659 -12.670 -31.169  1.00 65.71           C
ATOM     20  O   LEU   182     -66.789 -12.182 -31.177  1.00 65.71           O
ATOM     21  N   GLU   183     -65.365 -13.795 -31.845  1.00 58.82           N
ATOM     22  CA  GLU   183     -66.389 -14.414 -32.632  1.00 58.82           C
ATOM     23  CB  GLU   183     -65.946 -15.667 -33.408  1.00 58.82           C
ATOM     24  CG  GLU   183     -64.916 -15.410 -34.506  1.00 58.82           C
ATOM     25  CD  GLU   183     -63.568 -15.845 -33.962  1.00 58.82           C
ATOM     26  OE1 GLU   183     -63.455 -17.048 -33.609  1.00 58.82           O
ATOM     27  OE2 GLU   183     -62.641 -14.994 -33.892  1.00 58.82           O
ATOM     28  C   GLU   183     -67.486 -14.851 -31.717  1.00 58.82           C
ATOM     29  O   GLU   183     -68.664 -14.735 -32.053  1.00 58.82           O
ATOM     30  N   GLN   184     -67.127 -15.363 -30.526  1.00 71.93           N
ATOM     31  CA  GLN   184     -68.116 -15.864 -29.616  1.00 71.93           C
ATOM     32  CB  GLN   184     -67.503 -16.362 -28.294  1.00 71.93           C
ATOM     33  CG  GLN   184     -66.662 -17.634 -28.415  1.00 71.93           C
ATOM     34  CD  GLN   184     -67.586 -18.826 -28.216  1.00 71.93           C
ATOM     35  OE1 GLN   184     -67.533 -19.494 -27.184  1.00 71.93           O
ATOM     36  NE2 GLN   184     -68.464 -19.092 -29.220  1.00 71.93           N
ATOM     37  C   GLN   184     -69.034 -14.750 -29.234  1.00 71.93           C
ATOM     38  O   GLN   184     -70.253 -14.911 -29.240  1.00 71.93           O
ATOM     39  N   ALA   185     -68.465 -13.579 -28.903  1.00 22.59           N
ATOM     40  CA  ALA   185     -69.270 -12.485 -28.451  1.00 22.59           C
ATOM     41  CB  ALA   185     -68.440 -11.254 -28.049  1.00 22.59           C
ATOM     42  C   ALA   185     -70.185 -12.069 -29.551  1.00 22.59           C
ATOM     43  O   ALA   185     -71.354 -11.773 -29.317  1.00 22.59           O
ATOM     44  N   ALA   186     -69.675 -12.043 -30.793  1.00 25.59           N
ATOM     45  CA  ALA   186     -70.477 -11.594 -31.891  1.00 25.59           C
ATOM     46  CB  ALA   186     -69.707 -11.572 -33.223  1.00 25.59           C
ATOM     47  C   ALA   186     -71.657 -12.501 -32.064  1.00 25.59           C
ATOM     48  O   ALA   186     -72.774 -12.039 -32.292  1.00 25.59           O
ATOM     49  N   ALA   187     -71.440 -13.825 -31.947  1.00 31.46           N
ATOM     50  CA  ALA   187     -72.490 -14.773 -32.188  1.00 31.46           C
ATOM     51  CB  ALA   187     -72.005 -16.228 -32.065  1.00 31.46           C
ATOM     52  C   ALA   187     -73.599 -14.584 -31.202  1.00 31.46           C
ATOM     53  O   ALA   187     -74.772 -14.561 -31.573  1.00 31.46           O
ATOM     54  N   VAL   188     -73.255 -14.420 -29.912  1.00 88.96           N
ATOM     55  CA  VAL   188     -74.257 -14.291 -28.896  1.00 88.96           C
ATOM     56  CB  VAL   188     -73.694 -14.272 -27.503  1.00 88.96           C
ATOM     57  CG1 VAL   188     -73.003 -15.623 -27.246  1.00 88.96           C
ATOM     58  CG2 VAL   188     -72.772 -13.053 -27.348  1.00 88.96           C
ATOM     59  C   VAL   188     -75.023 -13.031 -29.131  1.00 88.96           C
ATOM     60  O   VAL   188     -76.232 -12.985 -28.912  1.00 88.96           O
ATOM     61  N   GLU   189     -74.336 -11.968 -29.589  1.00 38.96           N
ATOM     62  CA  GLU   189     -75.005 -10.717 -29.790  1.00 38.96           C
ATOM     63  CB  GLU   189     -74.057  -9.581 -30.203  1.00 38.96           C
ATOM     64  CG  GLU   189     -73.137  -9.148 -29.059  1.00 38.96           C
ATOM     65  CD  GLU   189     -72.345  -7.933 -29.515  1.00 38.96           C
ATOM     66  OE1 GLU   189     -71.270  -8.124 -30.143  1.00 38.96           O
ATOM     67  OE2 GLU   189     -72.809  -6.794 -29.239  1.00 38.96           O
ATOM     68  C   GLU   189     -76.060 -10.871 -30.839  1.00 38.96           C
ATOM     69  O   GLU   189     -77.151 -10.322 -30.698  1.00 38.96           O
ATOM     70  N   GLU   190     -75.783 -11.611 -31.930  1.00 81.08           N
ATOM     71  CA  GLU   190     -76.822 -11.743 -32.907  1.00 81.08           C
ATOM     72  CB  GLU   190     -76.439 -12.519 -34.171  1.00 81.08           C
ATOM     73  CG  GLU   190     -77.623 -12.592 -35.139  1.00 81.08           C
ATOM     74  CD  GLU   190     -77.340 -13.657 -36.183  1.00 81.08           C
ATOM     75  OE1 GLU   190     -76.495 -14.549 -35.903  1.00 81.08           O
ATOM     76  OE2 GLU   190     -77.966 -13.595 -37.275  1.00 81.08           O
ATOM     77  C   GLU   190     -77.947 -12.513 -32.298  1.00 81.08           C
ATOM     78  O   GLU   190     -79.116 -12.183 -32.489  1.00 81.08           O
ATOM     79  N   ALA   191     -77.612 -13.570 -31.534  1.00 28.85           N
ATOM     80  CA  ALA   191     -78.608 -14.424 -30.953  1.00 28.85           C
ATOM     81  CB  ALA   191     -78.003 -15.584 -30.144  1.00 28.85           C
ATOM     82  C   ALA   191     -79.460 -13.629 -30.015  1.00 28.85           C
ATOM     83  O   ALA   191     -80.677 -13.801 -29.971  1.00 28.85           O
ATOM     84  N   SER   192     -78.841 -12.730 -29.231  1.00 69.20           N
ATOM     85  CA  SER   192     -79.589 -11.977 -28.267  1.00 69.20           C
ATOM     86  CB  SER   192     -78.702 -11.049 -27.422  1.00 69.20           C
ATOM     87  OG  SER   192     -77.789 -11.817 -26.653  1.00 69.20           O
ATOM     88  C   SER   192     -80.593 -11.119 -28.970  1.00 69.20           C
ATOM     89  O   SER   192     -81.763 -11.086 -28.593  1.00 69.20           O
ATOM     90  N   ASP   193     -80.166 -10.414 -30.032  1.00 29.24           N
ATOM     91  CA  ASP   193     -81.060  -9.524 -30.711  1.00 29.24           C
ATOM     92  CB  ASP   193     -80.377  -8.749 -31.849  1.00 29.24           C
ATOM     93  CG  ASP   193     -79.424  -7.750 -31.207  1.00 29.24           C
ATOM     94  OD1 ASP   193     -79.606  -7.447 -29.998  1.00 29.24           O
ATOM     95  OD2 ASP   193     -78.498  -7.276 -31.917  1.00 29.24           O
ATOM     96  C   ASP   193     -82.188 -10.316 -31.291  1.00 29.24           C
ATOM     97  O   ASP   193     -83.340  -9.888 -31.240  1.00 29.24           O
ATOM     98  N   THR   194     -81.894 -11.505 -31.849  1.00101.00           N
ATOM     99  CA  THR   194     -82.941 -12.281 -32.447  1.00101.00           C
ATOM    100  CB  THR   194     -82.458 -13.543 -33.101  1.00101.00           C
ATOM    101  OG1 THR   194     -81.922 -14.434 -32.136  1.00101.00           O
ATOM    102  CG2 THR   194     -81.384 -13.175 -34.137  1.00101.00           C
ATOM    103  C   THR   194     -83.926 -12.670 -31.388  1.00101.00           C
ATOM    104  O   THR   194     -85.135 -12.616 -31.611  1.00101.00           O
ATOM    105  N   ALA   195     -83.432 -13.062 -30.198  1.00 27.04           N
ATOM    106  CA  ALA   195     -84.293 -13.518 -29.142  1.00 27.04           C
ATOM    107  CB  ALA   195     -83.514 -13.965 -27.893  1.00 27.04           C
ATOM    108  C   ALA   195     -85.219 -12.415 -28.729  1.00 27.04           C
ATOM    109  O   ALA   195     -86.407 -12.648 -28.506  1.00 27.04           O
ATOM    110  N   ALA   196     -84.700 -11.179 -28.618  1.00 24.33           N
ATOM    111  CA  ALA   196     -85.516 -10.073 -28.204  1.00 24.33           C
ATOM    112  CB  ALA   196     -84.732  -8.753 -28.100  1.00 24.33           C
ATOM    113  C   ALA   196     -86.587  -9.870 -29.224  1.00 24.33           C
ATOM    114  O   ALA   196     -87.742  -9.615 -28.885  1.00 24.33           O
ATOM    115  N   ALA   197     -86.224  -9.990 -30.514  1.00 27.50           N
ATOM    116  CA  ALA   197     -87.161  -9.780 -31.577  1.00 27.50           C
ATOM    117  CB  ALA   197     -86.525  -9.955 -32.966  1.00 27.50           C
ATOM    118  C   ALA   197     -88.251 -10.795 -31.448  1.00 27.50           C
ATOM    119  O   ALA   197     -89.426 -10.486 -31.639  1.00 27.50           O
ATOM    120  N   ASN   198     -87.885 -12.045 -31.111  1.00 76.76           N
ATOM    121  CA  ASN   198     -88.866 -13.085 -30.999  1.00 76.76           C
ATOM    122  CB  ASN   198     -88.255 -14.451 -30.642  1.00 76.76           C
ATOM    123  CG  ASN   198     -89.341 -15.510 -30.791  1.00 76.76           C
ATOM    124  OD1 ASN   198     -89.227 -16.616 -30.266  1.00 76.76           O
ATOM    125  ND2 ASN   198     -90.426 -15.166 -31.536  1.00 76.76           N
ATOM    126  C   ASN   198     -89.828 -12.731 -29.907  1.00 76.76           C
ATOM    127  O   ASN   198     -91.038 -12.881 -30.069  1.00 76.76           O
ATOM    128  N   GLN   199     -89.310 -12.229 -28.769  1.00 91.53           N
ATOM    129  CA  GLN   199     -90.128 -11.928 -27.624  1.00 91.53           C
ATOM    130  CB  GLN   199     -89.297 -11.322 -26.481  1.00 91.53           C
ATOM    131  CG  GLN   199     -88.158 -12.218 -25.990  1.00 91.53           C
ATOM    132  CD  GLN   199     -87.258 -11.380 -25.090  1.00 91.53           C
ATOM    133  OE1 GLN   199     -87.143 -10.167 -25.259  1.00 91.53           O
ATOM    134  NE2 GLN   199     -86.595 -12.045 -24.107  1.00 91.53           N
ATOM    135  C   GLN   199     -91.123 -10.878 -28.003  1.00 91.53           C
ATOM    136  O   GLN   199     -92.313 -10.993 -27.712  1.00 91.53           O
ATOM    137  N   LEU   200     -90.652  -9.826 -28.692  1.00 38.90           N
ATOM    138  CA  LEU   200     -91.511  -8.740 -29.047  1.00 38.90           C
ATOM    139  CB  LEU   200     -90.764  -7.585 -29.728  1.00 38.90           C
ATOM    140  CG  LEU   200     -89.713  -6.925 -28.812  1.00 38.90           C
ATOM    141  CD1 LEU   200     -89.003  -5.765 -29.525  1.00 38.90           C
ATOM    142  CD2 LEU   200     -90.313  -6.522 -27.455  1.00 38.90           C
ATOM    143  C   LEU   200     -92.554  -9.252 -29.987  1.00 38.90           C
ATOM    144  O   LEU   200     -93.720  -8.866 -29.914  1.00 38.90           O
ATOM    145  N   MET   201     -92.144 -10.145 -30.903  1.00 81.77           N
ATOM    146  CA  MET   201     -93.031 -10.711 -31.875  1.00 81.77           C
ATOM    147  CB  MET   201     -92.301 -11.692 -32.810  1.00 81.77           C
ATOM    148  CG  MET   201     -93.192 -12.337 -33.874  1.00 81.77           C
ATOM    149  SD  MET   201     -92.364 -13.637 -34.843  1.00 81.77           S
ATOM    150  CE  MET   201     -91.127 -12.547 -35.605  1.00 81.77           C
ATOM    151  C   MET   201     -94.080 -11.499 -31.165  1.00 81.77           C
ATOM    152  O   MET   201     -95.251 -11.436 -31.516  1.00 81.77           O
ATOM    153  N   ASN   202     -93.711 -12.265 -30.129  1.00 73.15           N
ATOM    154  CA  ASN   202     -94.707 -13.082 -29.498  1.00 73.15           C
ATOM    155  CB  ASN   202     -94.143 -13.914 -28.331  1.00 73.15           C
ATOM    156  CG  ASN   202     -95.238 -14.853 -27.845  1.00 73.15           C
ATOM    157  OD1 ASN   202     -96.361 -14.823 -28.346  1.00 73.15           O
ATOM    158  ND2 ASN   202     -94.912 -15.706 -26.837  1.00 73.15           N
ATOM    159  C   ASN   202     -95.774 -12.197 -28.942  1.00 73.15           C
ATOM    160  O   ASN   202     -96.962 -12.465 -29.112  1.00 73.15           O
ATOM    161  N   ASN   203     -95.369 -11.093 -28.288  1.00 56.90           N
ATOM    162  CA  ASN   203     -96.329 -10.224 -27.680  1.00 56.90           C
ATOM    163  CB  ASN   203     -95.686  -9.037 -26.935  1.00 56.90           C
ATOM    164  CG  ASN   203     -95.065  -9.552 -25.643  1.00 56.90           C
ATOM    165  OD1 ASN   203     -94.357  -8.830 -24.942  1.00 56.90           O
ATOM    166  ND2 ASN   203     -95.344 -10.841 -25.313  1.00 56.90           N
ATOM    167  C   ASN   203     -97.234  -9.641 -28.724  1.00 56.90           C
ATOM    168  O   ASN   203     -98.452  -9.633 -28.553  1.00 56.90           O
ATOM    169  N   VAL   204     -96.673  -9.149 -29.844  1.00 67.85           N
ATOM    170  CA  VAL   204     -97.493  -8.455 -30.797  1.00 67.85           C
ATOM    171  CB  VAL   204     -96.676  -7.789 -31.864  1.00 67.85           C
ATOM    172  CG1 VAL   204     -97.619  -7.324 -32.980  1.00 67.85           C
ATOM    173  CG2 VAL   204     -95.864  -6.661 -31.204  1.00 67.85           C
ATOM    174  C   VAL   204     -98.570  -9.323 -31.408  1.00 67.85           C
ATOM    175  O   VAL   204     -99.736  -8.950 -31.294  1.00 67.85           O
ATOM    176  N   PRO   205     -98.314 -10.447 -32.039  1.00127.98           N
ATOM    177  CA  PRO   205     -99.460 -11.179 -32.501  1.00127.98           C
ATOM    178  CD  PRO   205     -97.312 -10.453 -33.099  1.00127.98           C
ATOM    179  CB  PRO   205     -98.950 -12.191 -33.519  1.00127.98           C
ATOM    180  CG  PRO   205     -97.802 -11.424 -34.186  1.00127.98           C
ATOM    181  C   PRO   205    -100.392 -11.730 -31.478  1.00127.98           C
ATOM    182  O   PRO   205    -101.572 -11.878 -31.793  1.00127.98           O
ATOM    183  N   GLN   206     -99.930 -12.067 -30.265  1.00 83.88           N
ATOM    184  CA  GLN   206    -100.911 -12.577 -29.359  1.00 83.88           C
ATOM    185  CB  GLN   206    -100.322 -13.125 -28.047  1.00 83.88           C
ATOM    186  CG  GLN   206     -99.514 -14.409 -28.270  1.00 83.88           C
ATOM    187  CD  GLN   206     -99.123 -15.011 -26.926  1.00 83.88           C
ATOM    188  OE1 GLN   206     -98.548 -16.098 -26.868  1.00 83.88           O
ATOM    189  NE2 GLN   206     -99.451 -14.298 -25.816  1.00 83.88           N
ATOM    190  C   GLN   206    -101.873 -11.474 -29.058  1.00 83.88           C
ATOM    191  O   GLN   206    -103.082 -11.694 -29.026  1.00 83.88           O
ATOM    192  N   ALA   207    -101.357 -10.248 -28.845  1.00 38.87           N
ATOM    193  CA  ALA   207    -102.199  -9.129 -28.529  1.00 38.87           C
ATOM    194  CB  ALA   207    -101.397  -7.856 -28.208  1.00 38.87           C
ATOM    195  C   ALA   207    -103.099  -8.807 -29.687  1.00 38.87           C
ATOM    196  O   ALA   207    -104.298  -8.599 -29.509  1.00 38.87           O
ATOM    197  N   LEU   208    -102.543  -8.784 -30.913  1.00141.34           N
ATOM    198  CA  LEU   208    -103.288  -8.373 -32.071  1.00141.34           C
ATOM    199  CB  LEU   208    -102.387  -8.194 -33.311  1.00141.34           C
ATOM    200  CG  LEU   208    -101.612  -9.452 -33.741  1.00141.34           C
ATOM    201  CD1 LEU   208    -102.523 -10.454 -34.464  1.00141.34           C
ATOM    202  CD2 LEU   208    -100.341  -9.084 -34.522  1.00141.34           C
ATOM    203  C   LEU   208    -104.402  -9.328 -32.369  1.00141.34           C
ATOM    204  O   LEU   208    -105.490  -8.910 -32.765  1.00141.34           O
ATOM    205  N   GLN   209    -104.172 -10.640 -32.194  1.00 45.24           N
ATOM    206  CA  GLN   209    -105.195 -11.581 -32.542  1.00 45.24           C
ATOM    207  CB  GLN   209    -104.712 -13.033 -32.400  1.00 45.24           C
ATOM    208  CG  GLN   209    -105.758 -14.089 -32.757  1.00 45.24           C
ATOM    209  CD  GLN   209    -105.056 -15.438 -32.713  1.00 45.24           C
ATOM    210  OE1 GLN   209    -103.853 -15.509 -32.464  1.00 45.24           O
ATOM    211  NE2 GLN   209    -105.816 -16.535 -32.969  1.00 45.24           N
ATOM    212  C   GLN   209    -106.390 -11.403 -31.662  1.00 45.24           C
ATOM    213  O   GLN   209    -107.521 -11.346 -32.145  1.00 45.24           O
ATOM    214  N   GLN   210    -106.173 -11.310 -30.339  1.00 92.13           N
ATOM    215  CA  GLN   210    -107.286 -11.201 -29.445  1.00 92.13           C
ATOM    216  CB  GLN   210    -106.902 -11.404 -27.971  1.00 92.13           C
ATOM    217  CG  GLN   210    -108.104 -11.343 -27.026  1.00 92.13           C
ATOM    218  CD  GLN   210    -107.622 -11.743 -25.643  1.00 92.13           C
ATOM    219  OE1 GLN   210    -106.965 -12.770 -25.480  1.00 92.13           O
ATOM    220  NE2 GLN   210    -107.952 -10.910 -24.620  1.00 92.13           N
ATOM    221  C   GLN   210    -107.934  -9.864 -29.578  1.00 92.13           C
ATOM    222  O   GLN   210    -109.159  -9.757 -29.605  1.00 92.13           O
ATOM    223  N   LEU   211    -107.125  -8.797 -29.690  1.00 65.89           N
ATOM    224  CA  LEU   211    -107.707  -7.490 -29.697  1.00 65.89           C
ATOM    225  CB  LEU   211    -106.737  -6.361 -29.307  1.00 65.89           C
ATOM    226  CG  LEU   211    -106.315  -6.440 -27.826  1.00 65.89           C
ATOM    227  CD1 LEU   211    -105.448  -5.237 -27.423  1.00 65.89           C
ATOM    228  CD2 LEU   211    -107.535  -6.632 -26.908  1.00 65.89           C
ATOM    229  C   LEU   211    -108.321  -7.184 -31.022  1.00 65.89           C
ATOM    230  O   LEU   211    -107.991  -7.771 -32.052  1.00 65.89           O
ATOM    231  N   ALA   212    -109.278  -6.241 -30.974  1.00 67.40           N
ATOM    232  CA  ALA   212    -110.028  -5.722 -32.075  1.00 67.40           C
ATOM    233  CB  ALA   212    -111.534  -6.007 -31.975  1.00 67.40           C
ATOM    234  C   ALA   212    -109.851  -4.255 -31.919  1.00 67.40           C
ATOM    235  O   ALA   212    -108.945  -3.840 -31.198  1.00 67.40           O
ATOM    236  N   GLN   213    -110.652  -3.440 -32.644  1.00119.69           N
ATOM    237  CA  GLN   213    -110.580  -2.028 -32.401  1.00119.69           C
ATOM    238  CB  GLN   213    -111.663  -1.210 -33.128  1.00119.69           C
ATOM    239  CG  GLN   213    -111.526  -1.201 -34.652  1.00119.69           C
ATOM    240  CD  GLN   213    -110.416  -0.232 -35.032  1.00119.69           C
ATOM    241  OE1 GLN   213    -109.754   0.350 -34.174  1.00119.69           O
ATOM    242  NE2 GLN   213    -110.213  -0.042 -36.363  1.00119.69           N
ATOM    243  C   GLN   213    -110.856  -1.934 -30.939  1.00119.69           C
ATOM    244  O   GLN   213    -111.755  -2.612 -30.445  1.00119.69           O
ATOM    245  N   PRO   214    -110.068  -1.155 -30.248  1.00106.33           N
ATOM    246  CA  PRO   214    -110.095  -1.133 -28.811  1.00106.33           C
ATOM    247  CD  PRO   214    -109.562   0.091 -30.799  1.00106.33           C
ATOM    248  CB  PRO   214    -109.223   0.049 -28.399  1.00106.33           C
ATOM    249  CG  PRO   214    -109.371   1.016 -29.586  1.00106.33           C
ATOM    250  C   PRO   214    -111.461  -1.049 -28.225  1.00106.33           C
ATOM    251  O   PRO   214    -112.112  -0.009 -28.323  1.00106.33           O
ATOM    252  N   THR   215    -111.896  -2.160 -27.607  1.00315.80           N
ATOM    253  CA  THR   215    -113.133  -2.232 -26.899  1.00315.80           C
ATOM    254  CB  THR   215    -114.358  -2.141 -27.761  1.00315.80           C
ATOM    255  OG1 THR   215    -115.518  -2.043 -26.947  1.00315.80           O
ATOM    256  CG2 THR   215    -114.433  -3.398 -28.644  1.00315.80           C
ATOM    257  C   THR   215    -113.143  -3.574 -26.261  1.00315.80           C
ATOM    258  O   THR   215    -112.386  -4.461 -26.654  1.00315.80           O
ATOM    259  N   GLN   216    -113.985  -3.760 -25.235  1.00255.64           N
ATOM    260  CA  GLN   216    -114.076  -5.070 -24.674  1.00255.64           C
ATOM    261  CB  GLN   216    -113.538  -5.188 -23.237  1.00255.64           C
ATOM    262  CG  GLN   216    -112.013  -5.066 -23.161  1.00255.64           C
ATOM    263  CD  GLN   216    -111.583  -5.201 -21.707  1.00255.64           C
ATOM    264  OE1 GLN   216    -112.400  -5.104 -20.792  1.00255.64           O
ATOM    265  NE2 GLN   216    -110.260  -5.433 -21.492  1.00255.64           N
ATOM    266  C   GLN   216    -115.521  -5.419 -24.673  1.00255.64           C
ATOM    267  O   GLN   216    -116.373  -4.570 -24.415  1.00255.64           O
ATOM    268  N   GLY   217    -115.842  -6.684 -24.998  1.00110.24           N
ATOM    269  CA  GLY   217    -117.221  -7.055 -25.005  1.00110.24           C
ATOM    270  C   GLY   217    -117.355  -8.324 -25.773  1.00110.24           C
ATOM    271  O   GLY   217    -116.445  -8.744 -26.487  1.00110.24           O
ATOM    272  N   THR   218    -118.529  -8.962 -25.633  1.00121.50           N
ATOM    273  CA  THR   218    -118.816 -10.200 -26.288  1.00121.50           C
ATOM    274  CB  THR   218    -120.148 -10.761 -25.891  1.00121.50           C
ATOM    275  OG1 THR   218    -121.192  -9.892 -26.307  1.00121.50           O
ATOM    276  CG2 THR   218    -120.172 -10.919 -24.361  1.00121.50           C
ATOM    277  C   THR   218    -118.861  -9.954 -27.759  1.00121.50           C
ATOM    278  O   THR   218    -118.364 -10.756 -28.548  1.00121.50           O
ATOM    279  N   THR   219    -119.443  -8.810 -28.164  1.00157.51           N
ATOM    280  CA  THR   219    -119.621  -8.539 -29.559  1.00157.51           C
ATOM    281  CB  THR   219    -120.335  -7.250 -29.834  1.00157.51           C
ATOM    282  OG1 THR   219    -121.633  -7.271 -29.260  1.00157.51           O
ATOM    283  CG2 THR   219    -120.423  -7.058 -31.356  1.00157.51           C
ATOM    284  C   THR   219    -118.294  -8.469 -30.232  1.00157.51           C
ATOM    285  O   THR   219    -117.298  -7.982 -29.696  1.00157.51           O
ATOM    286  N   PRO   220    -118.301  -9.006 -31.419  1.00174.61           N
ATOM    287  CA  PRO   220    -117.115  -9.009 -32.226  1.00174.61           C
ATOM    288  CD  PRO   220    -119.112 -10.191 -31.653  1.00174.61           C
ATOM    289  CB  PRO   220    -117.307 -10.113 -33.266  1.00174.61           C
ATOM    290  CG  PRO   220    -118.285 -11.086 -32.589  1.00174.61           C
ATOM    291  C   PRO   220    -116.886  -7.673 -32.845  1.00174.61           C
ATOM    292  O   PRO   220    -117.819  -6.876 -32.935  1.00174.61           O
ATOM    293  N   SER   221    -115.635  -7.416 -33.261  1.00189.02           N
ATOM    294  CA  SER   221    -115.266  -6.213 -33.936  1.00189.02           C
ATOM    295  CB  SER   221    -114.661  -5.144 -33.012  1.00189.02           C
ATOM    296  OG  SER   221    -115.640  -4.691 -32.088  1.00189.02           O
ATOM    297  C   SER   221    -114.209  -6.649 -34.893  1.00189.02           C
ATOM    298  O   SER   221    -113.931  -7.841 -35.003  1.00189.02           O
ATOM    299  N   SER   222    -113.607  -5.712 -35.643  1.00100.98           N
ATOM    300  CA  SER   222    -112.587  -6.148 -36.547  1.00100.98           C
ATOM    301  CB  SER   222    -112.084  -5.035 -37.480  1.00100.98           C
ATOM    302  OG  SER   222    -111.474  -4.003 -36.720  1.00100.98           O
ATOM    303  C   SER   222    -111.433  -6.615 -35.718  1.00100.98           C
ATOM    304  O   SER   222    -111.115  -6.021 -34.690  1.00100.98           O
ATOM    305  N   LYS   223    -110.777  -7.710 -36.151  1.00 50.88           N
ATOM    306  CA  LYS   223    -109.657  -8.239 -35.427  1.00 50.88           C
ATOM    307  CB  LYS   223    -109.173  -9.606 -35.948  1.00 50.88           C
ATOM    308  CG  LYS   223    -110.176 -10.747 -35.762  1.00 50.88           C
ATOM    309  CD  LYS   223    -109.826 -12.013 -36.552  1.00 50.88           C
ATOM    310  CE  LYS   223    -110.738 -13.202 -36.234  1.00 50.88           C
ATOM    311  NZ  LYS   223    -110.327 -14.391 -37.016  1.00 50.88           N
ATOM    312  C   LYS   223    -108.536  -7.278 -35.616  1.00 50.88           C
ATOM    313  O   LYS   223    -108.409  -6.665 -36.675  1.00 50.88           O
ATOM    314  N   LEU   224    -107.700  -7.101 -34.576  1.00 90.37           N
ATOM    315  CA  LEU   224    -106.617  -6.182 -34.733  1.00 90.37           C
ATOM    316  CB  LEU   224    -105.761  -6.061 -33.460  1.00 90.37           C
ATOM    317  CG  LEU   224    -104.638  -5.011 -33.551  1.00 90.37           C
ATOM    318  CD1 LEU   224    -105.212  -3.595 -33.728  1.00 90.37           C
ATOM    319  CD2 LEU   224    -103.674  -5.115 -32.357  1.00 90.37           C
ATOM    320  C   LEU   224    -105.795  -6.739 -35.841  1.00 90.37           C
ATOM    321  O   LEU   224    -105.483  -6.044 -36.804  1.00 90.37           O
ATOM    322  N   GLY   225    -105.438  -8.037 -35.770  1.00184.44           N
ATOM    323  CA  GLY   225    -104.834  -8.677 -36.906  1.00184.44           C
ATOM    324  C   GLY   225    -105.899  -8.753 -37.958  1.00184.44           C
ATOM    325  O   GLY   225    -106.706  -7.843 -38.132  1.00184.44           O
ATOM    326  N   GLY   226    -105.908  -9.828 -38.752  1.00215.29           N
ATOM    327  CA  GLY   226    -107.026 -10.088 -39.616  1.00215.29           C
ATOM    328  C   GLY   226    -107.154  -9.069 -40.707  1.00215.29           C
ATOM    329  O   GLY   226    -107.986  -9.224 -41.600  1.00215.29           O
ATOM    330  N   LEU   227    -106.348  -7.997 -40.700  1.00166.50           N
ATOM    331  CA  LEU   227    -106.553  -7.059 -41.755  1.00166.50           C
ATOM    332  CB  LEU   227    -107.036  -5.669 -41.304  1.00166.50           C
ATOM    333  CG  LEU   227    -108.493  -5.663 -40.788  1.00166.50           C
ATOM    334  CD1 LEU   227    -108.656  -6.490 -39.504  1.00166.50           C
ATOM    335  CD2 LEU   227    -109.022  -4.231 -40.641  1.00166.50           C
ATOM    336  C   LEU   227    -105.293  -6.974 -42.550  1.00166.50           C
ATOM    337  O   LEU   227    -104.241  -7.446 -42.134  1.00166.50           O
ATOM    338  N   TRP   228    -105.378  -6.430 -43.771  1.00179.61           N
ATOM    339  CA  TRP   228    -104.217  -6.430 -44.609  1.00179.61           C
ATOM    340  CB  TRP   228    -104.510  -5.987 -46.053  1.00179.61           C
ATOM    341  CG  TRP   228    -103.321  -6.150 -46.973  1.00179.61           C
ATOM    342  CD2 TRP   228    -102.239  -5.213 -47.064  1.00179.61           C
ATOM    343  CD1 TRP   228    -103.025  -7.168 -47.831  1.00179.61           C
ATOM    344  NE1 TRP   228    -101.822  -6.927 -48.449  1.00179.61           N
ATOM    345  CE2 TRP   228    -101.326  -5.727 -47.988  1.00179.61           C
ATOM    346  CE3 TRP   228    -102.022  -4.026 -46.429  1.00179.61           C
ATOM    347  CZ2 TRP   228    -100.176  -5.055 -48.289  1.00179.61           C
ATOM    348  CZ3 TRP   228    -100.863  -3.347 -46.737  1.00179.61           C
ATOM    349  CH2 TRP   228     -99.958  -3.853 -47.649  1.00179.61           C
ATOM    350  C   TRP   228    -103.122  -5.534 -44.083  1.00179.61           C
ATOM    351  O   TRP   228    -101.968  -5.947 -43.992  1.00179.61           O
ATOM    352  N   LYS   229    -103.468  -4.289 -43.699  1.00149.81           N
ATOM    353  CA  LYS   229    -102.529  -3.233 -43.398  1.00149.81           C
ATOM    354  CB  LYS   229    -103.212  -1.862 -43.225  1.00149.81           C
ATOM    355  CG  LYS   229    -103.432  -1.112 -44.539  1.00149.81           C
ATOM    356  CD  LYS   229    -102.120  -0.710 -45.220  1.00149.81           C
ATOM    357  CE  LYS   229    -102.302   0.078 -46.519  1.00149.81           C
ATOM    358  NZ  LYS   229    -100.985   0.528 -47.026  1.00149.81           N
ATOM    359  C   LYS   229    -101.616  -3.401 -42.214  1.00149.81           C
ATOM    360  O   LYS   229    -100.419  -3.149 -42.346  1.00149.81           O
ATOM    361  N   THR   230    -102.086  -3.858 -41.039  1.00261.39           N
ATOM    362  CA  THR   230    -101.178  -3.668 -39.944  1.00261.39           C
ATOM    363  CB  THR   230    -101.812  -3.210 -38.657  1.00261.39           C
ATOM    364  OG1 THR   230    -100.824  -2.657 -37.800  1.00261.39           O
ATOM    365  CG2 THR   230    -102.466  -4.405 -37.957  1.00261.39           C
ATOM    366  C   THR   230    -100.372  -4.883 -39.670  1.00261.39           C
ATOM    367  O   THR   230    -100.498  -5.904 -40.340  1.00261.39           O
ATOM    368  N   VAL   231     -99.467  -4.762 -38.682  1.00 82.74           N
ATOM    369  CA  VAL   231     -98.555  -5.815 -38.372  1.00 82.74           C
ATOM    370  CB  VAL   231     -97.419  -5.322 -37.514  1.00 82.74           C
ATOM    371  CG1 VAL   231     -96.433  -6.474 -37.265  1.00 82.74           C
ATOM    372  CG2 VAL   231     -96.817  -4.053 -38.142  1.00 82.74           C
ATOM    373  C   VAL   231     -99.309  -6.814 -37.559  1.00 82.74           C
ATOM    374  O   VAL   231     -99.502  -6.624 -36.360  1.00 82.74           O
ATOM    375  N   SER   232     -99.759  -7.914 -38.198  1.00195.32           N
ATOM    376  CA  SER   232    -100.469  -8.921 -37.463  1.00195.32           C
ATOM    377  CB  SER   232    -101.908  -8.534 -37.110  1.00195.32           C
ATOM    378  OG  SER   232    -101.929  -7.461 -36.182  1.00195.32           O
ATOM    379  C   SER   232    -100.548 -10.156 -38.297  1.00195.32           C
ATOM    380  O   SER   232    -100.256 -10.146 -39.492  1.00195.32           O
ATOM    381  N   PRO   233    -100.908 -11.240 -37.661  1.00182.60           N
ATOM    382  CA  PRO   233    -101.114 -12.444 -38.403  1.00182.60           C
ATOM    383  CD  PRO   233    -100.404 -11.520 -36.327  1.00182.60           C
ATOM    384  CB  PRO   233    -101.202 -13.566 -37.374  1.00182.60           C
ATOM    385  CG  PRO   233    -100.313 -13.053 -36.227  1.00182.60           C
ATOM    386  C   PRO   233    -102.334 -12.213 -39.217  1.00182.60           C
ATOM    387  O   PRO   233    -103.234 -11.511 -38.757  1.00182.60           O
ATOM    388  N   HIS   234    -102.383 -12.778 -40.435  1.00243.34           N
ATOM    389  CA  HIS   234    -103.453 -12.475 -41.336  1.00243.34           C
ATOM    390  ND1 HIS   234    -104.825 -15.069 -39.642  1.00243.34           N
ATOM    391  CG  HIS   234    -105.113 -14.280 -40.734  1.00243.34           C
ATOM    392  CB  HIS   234    -104.852 -12.808 -40.796  1.00243.34           C
ATOM    393  NE2 HIS   234    -105.700 -16.411 -41.184  1.00243.34           N
ATOM    394  CD2 HIS   234    -105.646 -15.115 -41.666  1.00243.34           C
ATOM    395  CE1 HIS   234    -105.196 -16.332 -39.966  1.00243.34           C
ATOM    396  C   HIS   234    -103.390 -11.004 -41.570  1.00243.34           C
ATOM    397  O   HIS   234    -104.381 -10.375 -41.932  1.00243.34           O
ATOM    398  N   ARG   235    -102.191 -10.427 -41.376  1.00391.08           N
ATOM    399  CA  ARG   235    -101.961  -9.042 -41.610  1.00391.08           C
ATOM    400  CB  ARG   235    -101.987  -8.185 -40.332  1.00391.08           C
ATOM    401  CG  ARG   235    -103.365  -8.166 -39.653  1.00391.08           C
ATOM    402  CD  ARG   235    -103.746  -6.828 -39.005  1.00391.08           C
ATOM    403  NE  ARG   235    -103.842  -5.805 -40.094  1.00391.08           N
ATOM    404  CZ  ARG   235    -104.602  -4.671 -39.985  1.00391.08           C
ATOM    405  NH1 ARG   235    -105.201  -4.338 -38.808  1.00391.08           N
ATOM    406  NH2 ARG   235    -104.815  -3.876 -41.073  1.00391.08           N
ATOM    407  C   ARG   235    -100.622  -8.993 -42.269  1.00391.08           C
ATOM    408  O   ARG   235     -99.739  -9.789 -41.955  1.00391.08           O
ATOM    409  N   SER   236    -100.437  -8.068 -43.225  1.00112.11           N
ATOM    410  CA  SER   236     -99.230  -8.105 -43.996  1.00112.11           C
ATOM    411  CB  SER   236     -99.219  -7.095 -45.162  1.00112.11           C
ATOM    412  OG  SER   236     -97.999  -7.187 -45.882  1.00112.11           O
ATOM    413  C   SER   236     -98.023  -7.871 -43.140  1.00112.11           C
ATOM    414  O   SER   236     -97.043  -8.602 -43.267  1.00112.11           O
ATOM    415  N   PRO   237     -98.029  -6.894 -42.276  1.00161.33           N
ATOM    416  CA  PRO   237     -96.832  -6.645 -41.520  1.00161.33           C
ATOM    417  CD  PRO   237     -98.757  -5.664 -42.544  1.00161.33           C
ATOM    418  CB  PRO   237     -97.002  -5.260 -40.909  1.00161.33           C
ATOM    419  CG  PRO   237     -97.924  -4.539 -41.908  1.00161.33           C
ATOM    420  C   PRO   237     -96.360  -7.714 -40.574  1.00161.33           C
ATOM    421  O   PRO   237     -95.155  -7.955 -40.539  1.00161.33           O
ATOM    422  N   ILE   238     -97.240  -8.377 -39.796  1.00119.78           N
ATOM    423  CA  ILE   238     -96.714  -9.415 -38.952  1.00119.78           C
ATOM    424  CB  ILE   238     -97.637  -9.984 -37.916  1.00119.78           C
ATOM    425  CG2 ILE   238     -97.195 -11.429 -37.618  1.00119.78           C
ATOM    426  CG1 ILE   238     -97.658  -9.089 -36.666  1.00119.78           C
ATOM    427  CD1 ILE   238     -96.335  -9.083 -35.904  1.00119.78           C
ATOM    428  C   ILE   238     -96.204 -10.531 -39.790  1.00119.78           C
ATOM    429  O   ILE   238     -95.186 -11.138 -39.466  1.00119.78           O
ATOM    430  N   SER   239     -96.901 -10.836 -40.895  1.00 72.57           N
ATOM    431  CA  SER   239     -96.477 -11.931 -41.716  1.00 72.57           C
ATOM    432  CB  SER   239     -97.335 -12.093 -42.979  1.00 72.57           C
ATOM    433  OG  SER   239     -96.858 -13.190 -43.742  1.00 72.57           O
ATOM    434  C   SER   239     -95.074 -11.661 -42.166  1.00 72.57           C
ATOM    435  O   SER   239     -94.245 -12.567 -42.227  1.00 72.57           O
ATOM    436  N   ASN   240     -94.765 -10.397 -42.496  1.00 34.66           N
ATOM    437  CA  ASN   240     -93.432 -10.101 -42.931  1.00 34.66           C
ATOM    438  CB  ASN   240     -93.268  -8.633 -43.346  1.00 34.66           C
ATOM    439  CG  ASN   240     -94.105  -8.413 -44.594  1.00 34.66           C
ATOM    440  OD1 ASN   240     -94.573  -9.368 -45.213  1.00 34.66           O
ATOM    441  ND2 ASN   240     -94.291  -7.122 -44.977  1.00 34.66           N
ATOM    442  C   ASN   240     -92.503 -10.353 -41.785  1.00 34.66           C
ATOM    443  O   ASN   240     -91.431 -10.932 -41.952  1.00 34.66           O
ATOM    444  N   MET   241     -92.914  -9.934 -40.576  1.00105.90           N
ATOM    445  CA  MET   241     -92.080 -10.048 -39.415  1.00105.90           C
ATOM    446  CB  MET   241     -92.736  -9.457 -38.157  1.00105.90           C
ATOM    447  CG  MET   241     -92.916  -7.939 -38.217  1.00105.90           C
ATOM    448  SD  MET   241     -91.368  -6.989 -38.131  1.00105.90           S
ATOM    449  CE  MET   241     -91.059  -7.340 -36.376  1.00105.90           C
ATOM    450  C   MET   241     -91.797 -11.489 -39.130  1.00105.90           C
ATOM    451  O   MET   241     -90.666 -11.848 -38.807  1.00105.90           O
ATOM    452  N   VAL   242     -92.814 -12.361 -39.247  1.00 93.22           N
ATOM    453  CA  VAL   242     -92.595 -13.742 -38.927  1.00 93.22           C
ATOM    454  CB  VAL   242     -93.836 -14.587 -39.001  1.00 93.22           C
ATOM    455  CG1 VAL   242     -94.861 -14.029 -38.001  1.00 93.22           C
ATOM    456  CG2 VAL   242     -94.333 -14.648 -40.451  1.00 93.22           C
ATOM    457  C   VAL   242     -91.598 -14.303 -39.887  1.00 93.22           C
ATOM    458  O   VAL   242     -90.725 -15.083 -39.506  1.00 93.22           O
ATOM    459  N   SER   243     -91.698 -13.903 -41.167  1.00 68.43           N
ATOM    460  CA  SER   243     -90.843 -14.428 -42.190  1.00 68.43           C
ATOM    461  CB  SER   243     -91.144 -13.822 -43.570  1.00 68.43           C
ATOM    462  OG  SER   243     -90.275 -14.373 -44.548  1.00 68.43           O
ATOM    463  C   SER   243     -89.419 -14.107 -41.864  1.00 68.43           C
ATOM    464  O   SER   243     -88.537 -14.951 -42.008  1.00 68.43           O
ATOM    465  N   MET   244     -89.150 -12.873 -41.402  1.00 30.08           N
ATOM    466  CA  MET   244     -87.796 -12.501 -41.121  1.00 30.08           C
ATOM    467  CB  MET   244     -87.639 -11.037 -40.677  1.00 30.08           C
ATOM    468  CG  MET   244     -87.929 -10.033 -41.793  1.00 30.08           C
ATOM    469  SD  MET   244     -87.623  -8.299 -41.343  1.00 30.08           S
ATOM    470  CE  MET   244     -85.812  -8.442 -41.370  1.00 30.08           C
ATOM    471  C   MET   244     -87.268 -13.362 -40.019  1.00 30.08           C
ATOM    472  O   MET   244     -86.122 -13.806 -40.063  1.00 30.08           O
ATOM    473  N   ALA   245     -88.100 -13.633 -38.999  1.00 31.01           N
ATOM    474  CA  ALA   245     -87.666 -14.416 -37.878  1.00 31.01           C
ATOM    475  CB  ALA   245     -88.749 -14.561 -36.797  1.00 31.01           C
ATOM    476  C   ALA   245     -87.312 -15.792 -38.337  1.00 31.01           C
ATOM    477  O   ALA   245     -86.329 -16.369 -37.875  1.00 31.01           O
ATOM    478  N   ASN   246     -88.102 -16.355 -39.269  1.00 31.91           N
ATOM    479  CA  ASN   246     -87.873 -17.704 -39.699  1.00 31.91           C
ATOM    480  CB  ASN   246     -88.888 -18.170 -40.761  1.00 31.91           C
ATOM    481  CG  ASN   246     -90.257 -18.282 -40.100  1.00 31.91           C
ATOM    482  OD1 ASN   246     -90.374 -18.675 -38.940  1.00 31.91           O
ATOM    483  ND2 ASN   246     -91.328 -17.926 -40.860  1.00 31.91           N
ATOM    484  C   ASN   246     -86.506 -17.808 -40.300  1.00 31.91           C
ATOM    485  O   ASN   246     -85.760 -18.738 -39.995  1.00 31.91           O
ATOM    486  N   ASN   247     -86.132 -16.845 -41.164  1.00 60.54           N
ATOM    487  CA  ASN   247     -84.857 -16.925 -41.817  1.00 60.54           C
ATOM    488  CB  ASN   247     -84.643 -15.837 -42.883  1.00 60.54           C
ATOM    489  CG  ASN   247     -83.448 -16.255 -43.732  1.00 60.54           C
ATOM    490  OD1 ASN   247     -82.455 -16.773 -43.224  1.00 60.54           O
ATOM    491  ND2 ASN   247     -83.550 -16.033 -45.070  1.00 60.54           N
ATOM    492  C   ASN   247     -83.769 -16.793 -40.797  1.00 60.54           C
ATOM    493  O   ASN   247     -82.784 -17.530 -40.825  1.00 60.54           O
ATOM    494  N   HIS   248     -83.933 -15.862 -39.839  1.00 42.89           N
ATOM    495  CA  HIS   248     -82.915 -15.633 -38.854  1.00 42.89           C
ATOM    496  ND1 HIS   248     -81.741 -12.567 -38.522  1.00 42.89           N
ATOM    497  CG  HIS   248     -82.993 -13.135 -38.444  1.00 42.89           C
ATOM    498  CB  HIS   248     -83.248 -14.497 -37.870  1.00 42.89           C
ATOM    499  NE2 HIS   248     -83.159 -11.094 -39.391  1.00 42.89           N
ATOM    500  CD2 HIS   248     -83.848 -12.221 -38.979  1.00 42.89           C
ATOM    501  CE1 HIS   248     -81.898 -11.349 -39.096  1.00 42.89           C
ATOM    502  C   HIS   248     -82.693 -16.876 -38.053  1.00 42.89           C
ATOM    503  O   HIS   248     -81.553 -17.216 -37.740  1.00 42.89           O
ATOM    504  N   MET   249     -83.776 -17.592 -37.699  1.00107.17           N
ATOM    505  CA  MET   249     -83.634 -18.765 -36.884  1.00107.17           C
ATOM    506  CB  MET   249     -84.980 -19.444 -36.570  1.00107.17           C
ATOM    507  CG  MET   249     -84.845 -20.700 -35.704  1.00107.17           C
ATOM    508  SD  MET   249     -86.411 -21.557 -35.356  1.00107.17           S
ATOM    509  CE  MET   249     -87.035 -20.296 -34.209  1.00107.17           C
ATOM    510  C   MET   249     -82.808 -19.776 -37.612  1.00107.17           C
ATOM    511  O   MET   249     -81.925 -20.401 -37.027  1.00107.17           O
ATOM    512  N   SER   250     -83.074 -19.959 -38.919  1.00 71.83           N
ATOM    513  CA  SER   250     -82.376 -20.950 -39.682  1.00 71.83           C
ATOM    514  CB  SER   250     -82.891 -21.053 -41.127  1.00 71.83           C
ATOM    515  OG  SER   250     -84.238 -21.501 -41.131  1.00 71.83           O
ATOM    516  C   SER   250     -80.924 -20.597 -39.746  1.00 71.83           C
ATOM    517  O   SER   250     -80.058 -21.454 -39.581  1.00 71.83           O
ATOM    518  N   MET   251     -80.620 -19.311 -39.987  1.00 79.13           N
ATOM    519  CA  MET   251     -79.257 -18.890 -40.132  1.00 79.13           C
ATOM    520  CB  MET   251     -79.158 -17.383 -40.435  1.00 79.13           C
ATOM    521  CG  MET   251     -77.734 -16.862 -40.641  1.00 79.13           C
ATOM    522  SD  MET   251     -77.603 -15.051 -40.771  1.00 79.13           S
ATOM    523  CE  MET   251     -78.675 -14.875 -42.228  1.00 79.13           C
ATOM    524  C   MET   251     -78.505 -19.112 -38.853  1.00 79.13           C
ATOM    525  O   MET   251     -77.404 -19.661 -38.859  1.00 79.13           O
ATOM    526  N   THR   252     -79.099 -18.708 -37.715  1.00 39.76           N
ATOM    527  CA  THR   252     -78.418 -18.753 -36.451  1.00 39.76           C
ATOM    528  CB  THR   252     -79.219 -18.143 -35.338  1.00 39.76           C
ATOM    529  OG1 THR   252     -79.523 -16.788 -35.632  1.00 39.76           O
ATOM    530  CG2 THR   252     -78.392 -18.230 -34.045  1.00 39.76           C
ATOM    531  C   THR   252     -78.115 -20.159 -36.042  1.00 39.76           C
ATOM    532  O   THR   252     -77.008 -20.446 -35.587  1.00 39.76           O
ATOM    533  N   ASN   253     -79.088 -21.078 -36.178  1.00 82.92           N
ATOM    534  CA  ASN   253     -78.851 -22.412 -35.706  1.00 82.92           C
ATOM    535  CB  ASN   253     -80.090 -23.329 -35.721  1.00 82.92           C
ATOM    536  CG  ASN   253     -80.528 -23.592 -37.153  1.00 82.92           C
ATOM    537  OD1 ASN   253     -81.223 -22.781 -37.761  1.00 82.92           O
ATOM    538  ND2 ASN   253     -80.117 -24.766 -37.704  1.00 82.92           N
ATOM    539  C   ASN   253     -77.786 -23.055 -36.531  1.00 82.92           C
ATOM    540  O   ASN   253     -76.926 -23.760 -36.005  1.00 82.92           O
ATOM    541  N   SER   254     -77.812 -22.820 -37.855  1.00 59.99           N
ATOM    542  CA  SER   254     -76.830 -23.428 -38.702  1.00 59.99           C
ATOM    543  CB  SER   254     -77.014 -23.063 -40.185  1.00 59.99           C
ATOM    544  OG  SER   254     -76.012 -23.692 -40.972  1.00 59.99           O
ATOM    545  C   SER   254     -75.493 -22.921 -38.269  1.00 59.99           C
ATOM    546  O   SER   254     -74.519 -23.669 -38.212  1.00 59.99           O
ATOM    547  N   GLY   255     -75.422 -21.620 -37.935  1.00 20.94           N
ATOM    548  CA  GLY   255     -74.192 -21.023 -37.513  1.00 20.94           C
ATOM    549  C   GLY   255     -73.753 -21.665 -36.234  1.00 20.94           C
ATOM    550  O   GLY   255     -72.564 -21.889 -36.015  1.00 20.94           O
ATOM    551  N   VAL   256     -74.707 -21.970 -35.339  1.00 28.85           N
ATOM    552  CA  VAL   256     -74.356 -22.539 -34.071  1.00 28.85           C
ATOM    553  CB  VAL   256     -75.551 -22.800 -33.202  1.00 28.85           C
ATOM    554  CG1 VAL   256     -75.068 -23.458 -31.897  1.00 28.85           C
ATOM    555  CG2 VAL   256     -76.305 -21.475 -32.994  1.00 28.85           C
ATOM    556  C   VAL   256     -73.676 -23.850 -34.295  1.00 28.85           C
ATOM    557  O   VAL   256     -72.659 -24.147 -33.669  1.00 28.85           O
ATOM    558  N   SER   257     -74.228 -24.675 -35.203  1.00 25.66           N
ATOM    559  CA  SER   257     -73.660 -25.965 -35.457  1.00 25.66           C
ATOM    560  CB  SER   257     -74.505 -26.813 -36.428  1.00 25.66           C
ATOM    561  OG  SER   257     -74.503 -26.227 -37.722  1.00 25.66           O
ATOM    562  C   SER   257     -72.322 -25.770 -36.090  1.00 25.66           C
ATOM    563  O   SER   257     -71.395 -26.545 -35.859  1.00 25.66           O
ATOM    564  N   MET   258     -72.193 -24.706 -36.903  1.00111.66           N
ATOM    565  CA  MET   258     -70.997 -24.468 -37.654  1.00111.66           C
ATOM    566  CB  MET   258     -71.092 -23.198 -38.516  1.00111.66           C
ATOM    567  CG  MET   258     -70.101 -23.178 -39.680  1.00111.66           C
ATOM    568  SD  MET   258     -70.586 -24.193 -41.115  1.00111.66           S
ATOM    569  CE  MET   258     -70.640 -25.801 -40.268  1.00111.66           C
ATOM    570  C   MET   258     -69.866 -24.266 -36.702  1.00111.66           C
ATOM    571  O   MET   258     -68.787 -24.824 -36.888  1.00111.66           O
ATOM    572  N   THR   259     -70.090 -23.488 -35.627  1.00 99.81           N
ATOM    573  CA  THR   259     -69.020 -23.240 -34.710  1.00 99.81           C
ATOM    574  CB  THR   259     -69.386 -22.327 -33.573  1.00 99.81           C
ATOM    575  OG1 THR   259     -68.215 -21.947 -32.864  1.00 99.81           O
ATOM    576  CG2 THR   259     -70.367 -23.045 -32.633  1.00 99.81           C
ATOM    577  C   THR   259     -68.629 -24.565 -34.160  1.00 99.81           C
ATOM    578  O   THR   259     -67.452 -24.841 -33.934  1.00 99.81           O
ATOM    579  N   ASN   260     -69.628 -25.433 -33.942  1.00 49.33           N
ATOM    580  CA  ASN   260     -69.332 -26.733 -33.436  1.00 49.33           C
ATOM    581  CB  ASN   260     -70.594 -27.576 -33.201  1.00 49.33           C
ATOM    582  CG  ASN   260     -70.203 -28.760 -32.334  1.00 49.33           C
ATOM    583  OD1 ASN   260     -69.022 -28.986 -32.074  1.00 49.33           O
ATOM    584  ND2 ASN   260     -71.219 -29.540 -31.877  1.00 49.33           N
ATOM    585  C   ASN   260     -68.501 -27.441 -34.463  1.00 49.33           C
ATOM    586  O   ASN   260     -67.527 -28.115 -34.131  1.00 49.33           O
ATOM    587  N   THR   261     -68.870 -27.290 -35.753  1.00145.24           N
ATOM    588  CA  THR   261     -68.200 -27.988 -36.815  1.00145.24           C
ATOM    589  CB  THR   261     -69.159 -28.628 -37.779  1.00145.24           C
ATOM    590  OG1 THR   261     -70.056 -29.471 -37.070  1.00145.24           O
ATOM    591  CG2 THR   261     -68.363 -29.489 -38.777  1.00145.24           C
ATOM    592  C   THR   261     -67.313 -27.034 -37.572  1.00145.24           C
ATOM    593  O   THR   261     -66.326 -26.534 -37.035  1.00145.24           O
ATOM    594  N   LEU   262     -67.665 -26.762 -38.851  1.00298.89           N
ATOM    595  CA  LEU   262     -66.871 -26.006 -39.782  1.00298.89           C
ATOM    596  CB  LEU   262     -67.525 -25.900 -41.173  1.00298.89           C
ATOM    597  CG  LEU   262     -66.667 -25.169 -42.221  1.00298.89           C
ATOM    598  CD1 LEU   262     -65.373 -25.945 -42.517  1.00298.89           C
ATOM    599  CD2 LEU   262     -67.482 -24.872 -43.492  1.00298.89           C
ATOM    600  C   LEU   262     -66.589 -24.625 -39.287  1.00298.89           C
ATOM    601  O   LEU   262     -67.489 -23.834 -39.007  1.00298.89           O
ATOM    602  N   SER   263     -65.280 -24.323 -39.173  1.00 64.28           N
ATOM    603  CA  SER   263     -64.771 -23.061 -38.722  1.00 64.28           C
ATOM    604  CB  SER   263     -63.264 -23.113 -38.422  1.00 64.28           C
ATOM    605  OG  SER   263     -62.542 -23.404 -39.610  1.00 64.28           O
ATOM    606  C   SER   263     -64.958 -22.004 -39.767  1.00 64.28           C
ATOM    607  O   SER   263     -65.323 -20.871 -39.456  1.00 64.28           O
ATOM    608  N   SER   264     -64.726 -22.356 -41.046  1.00 38.50           N
ATOM    609  CA  SER   264     -64.715 -21.375 -42.095  1.00 38.50           C
ATOM    610  CB  SER   264     -64.397 -21.976 -43.475  1.00 38.50           C
ATOM    611  OG  SER   264     -65.458 -22.820 -43.896  1.00 38.50           O
ATOM    612  C   SER   264     -66.029 -20.676 -42.208  1.00 38.50           C
ATOM    613  O   SER   264     -66.087 -19.448 -42.165  1.00 38.50           O
ATOM    614  N   MET   265     -67.132 -21.432 -42.324  1.00 61.78           N
ATOM    615  CA  MET   265     -68.392 -20.785 -42.532  1.00 61.78           C
ATOM    616  CB  MET   265     -69.565 -21.764 -42.707  1.00 61.78           C
ATOM    617  CG  MET   265     -69.461 -22.611 -43.978  1.00 61.78           C
ATOM    618  SD  MET   265     -70.881 -23.705 -44.269  1.00 61.78           S
ATOM    619  CE  MET   265     -71.998 -22.362 -44.765  1.00 61.78           C
ATOM    620  C   MET   265     -68.679 -19.927 -41.347  1.00 61.78           C
ATOM    621  O   MET   265     -69.194 -18.819 -41.484  1.00 61.78           O
ATOM    622  N   LEU   266     -68.333 -20.417 -40.147  1.00120.47           N
ATOM    623  CA  LEU   266     -68.618 -19.695 -38.944  1.00120.47           C
ATOM    624  CB  LEU   266     -68.184 -20.472 -37.684  1.00120.47           C
ATOM    625  CG  LEU   266     -68.638 -19.863 -36.338  1.00120.47           C
ATOM    626  CD1 LEU   266     -67.971 -18.509 -36.051  1.00120.47           C
ATOM    627  CD2 LEU   266     -70.172 -19.813 -36.241  1.00120.47           C
ATOM    628  C   LEU   266     -67.864 -18.405 -38.991  1.00120.47           C
ATOM    629  O   LEU   266     -68.379 -17.362 -38.592  1.00120.47           O
ATOM    630  N   LYS   267     -66.615 -18.438 -39.492  1.00160.87           N
ATOM    631  CA  LYS   267     -65.819 -17.247 -39.495  1.00160.87           C
ATOM    632  CB  LYS   267     -64.425 -17.471 -40.107  1.00160.87           C
ATOM    633  CG  LYS   267     -63.495 -16.260 -40.003  1.00160.87           C
ATOM    634  CD  LYS   267     -62.964 -16.005 -38.589  0.50160.87           C
ATOM    635  CE  LYS   267     -61.844 -16.965 -38.178  1.00160.87           C
ATOM    636  NZ  LYS   267     -60.650 -16.744 -39.025  1.00160.87           N
ATOM    637  C   LYS   267     -66.493 -16.192 -40.320  1.00160.87           C
ATOM    638  O   LYS   267     -66.615 -15.049 -39.885  1.00160.87           O
ATOM    639  N   GLY   268     -66.931 -16.537 -41.547  1.00 34.46           N
ATOM    640  CA  GLY   268     -67.527 -15.556 -42.414  1.00 34.46           C
ATOM    641  C   GLY   268     -68.879 -15.104 -41.941  1.00 34.46           C
ATOM    642  O   GLY   268     -69.164 -13.909 -41.897  1.00 34.46           O
ATOM    643  N   PHE   269     -69.747 -16.063 -41.570  1.00 65.84           N
ATOM    644  CA  PHE   269     -71.123 -15.801 -41.242  1.00 65.84           C
ATOM    645  CB  PHE   269     -71.973 -17.079 -41.118  1.00 65.84           C
ATOM    646  CG  PHE   269     -72.256 -17.572 -42.496  1.00 65.84           C
ATOM    647  CD1 PHE   269     -73.286 -17.021 -43.223  1.00 65.84           C
ATOM    648  CD2 PHE   269     -71.508 -18.578 -43.063  1.00 65.84           C
ATOM    649  CE1 PHE   269     -73.569 -17.461 -44.493  1.00 65.84           C
ATOM    650  CE2 PHE   269     -71.787 -19.023 -44.334  1.00 65.84           C
ATOM    651  CZ  PHE   269     -72.815 -18.463 -45.053  1.00 65.84           C
ATOM    652  C   PHE   269     -71.309 -15.020 -39.979  1.00 65.84           C
ATOM    653  O   PHE   269     -72.205 -14.181 -39.902  1.00 65.84           O
ATOM    654  N   ALA   270     -70.487 -15.271 -38.947  1.00 44.60           N
ATOM    655  CA  ALA   270     -70.772 -14.671 -37.677  1.00 44.60           C
ATOM    656  CB  ALA   270     -69.764 -15.076 -36.586  1.00 44.60           C
ATOM    657  C   ALA   270     -70.790 -13.174 -37.767  1.00 44.60           C
ATOM    658  O   ALA   270     -71.724 -12.557 -37.256  1.00 44.60           O
ATOM    659  N   PRO   271     -69.834 -12.542 -38.389  1.00154.08           N
ATOM    660  CA  PRO   271     -69.877 -11.106 -38.440  1.00154.08           C
ATOM    661  CD  PRO   271     -68.472 -13.048 -38.424  1.00154.08           C
ATOM    662  CB  PRO   271     -68.506 -10.670 -38.948  1.00154.08           C
ATOM    663  CG  PRO   271     -67.574 -11.801 -38.473  1.00154.08           C
ATOM    664  C   PRO   271     -71.021 -10.596 -39.250  1.00154.08           C
ATOM    665  O   PRO   271     -71.562  -9.542 -38.918  1.00154.08           O
ATOM    666  N   ALA   272     -71.395 -11.321 -40.318  1.00 30.43           N
ATOM    667  CA  ALA   272     -72.458 -10.883 -41.170  1.00 30.43           C
ATOM    668  CB  ALA   272     -72.674 -11.822 -42.369  1.00 30.43           C
ATOM    669  C   ALA   272     -73.724 -10.886 -40.383  1.00 30.43           C
ATOM    670  O   ALA   272     -74.510  -9.941 -40.430  1.00 30.43           O
ATOM    671  N   ALA   273     -73.931 -11.967 -39.613  1.00 30.85           N
ATOM    672  CA  ALA   273     -75.132 -12.150 -38.860  1.00 30.85           C
ATOM    673  CB  ALA   273     -75.148 -13.507 -38.140  1.00 30.85           C
ATOM    674  C   ALA   273     -75.254 -11.073 -37.832  1.00 30.85           C
ATOM    675  O   ALA   273     -76.326 -10.501 -37.645  1.00 30.85           O
ATOM    676  N   ALA   274     -74.144 -10.751 -37.146  1.00 33.23           N
ATOM    677  CA  ALA   274     -74.216  -9.776 -36.102  1.00 33.23           C
ATOM    678  CB  ALA   274     -72.870  -9.573 -35.384  1.00 33.23           C
ATOM    679  C   ALA   274     -74.626  -8.459 -36.678  1.00 33.23           C
ATOM    680  O   ALA   274     -75.486  -7.775 -36.127  1.00 33.23           O
ATOM    681  N   ALA   275     -74.035  -8.067 -37.821  1.00 41.17           N
ATOM    682  CA  ALA   275     -74.334  -6.765 -38.336  1.00 41.17           C
ATOM    683  CB  ALA   275     -73.507  -6.425 -39.587  1.00 41.17           C
ATOM    684  C   ALA   275     -75.777  -6.643 -38.724  1.00 41.17           C
ATOM    685  O   ALA   275     -76.459  -5.712 -38.298  1.00 41.17           O
ATOM    686  N   GLN   276     -76.293  -7.593 -39.528  1.00 87.07           N
ATOM    687  CA  GLN   276     -77.634  -7.432 -40.014  1.00 87.07           C
ATOM    688  CB  GLN   276     -77.997  -8.391 -41.160  1.00 87.07           C
ATOM    689  CG  GLN   276     -79.392  -8.114 -41.727  1.00 87.07           C
ATOM    690  CD  GLN   276     -79.607  -8.982 -42.959  1.00 87.07           C
ATOM    691  OE1 GLN   276     -78.722  -9.122 -43.800  1.00 87.07           O
ATOM    692  NE2 GLN   276     -80.823  -9.581 -43.071  1.00 87.07           N
ATOM    693  C   GLN   276     -78.649  -7.614 -38.929  1.00 87.07           C
ATOM    694  O   GLN   276     -79.578  -6.818 -38.801  1.00 87.07           O
ATOM    695  N   ALA   277     -78.494  -8.666 -38.105  1.00 34.84           N
ATOM    696  CA  ALA   277     -79.487  -8.960 -37.110  1.00 34.84           C
ATOM    697  CB  ALA   277     -79.186 -10.256 -36.339  1.00 34.84           C
ATOM    698  C   ALA   277     -79.561  -7.851 -36.108  1.00 34.84           C
ATOM    699  O   ALA   277     -80.649  -7.409 -35.742  1.00 34.84           O
ATOM    700  N   VAL   278     -78.398  -7.355 -35.652  1.00 34.35           N
ATOM    701  CA  VAL   278     -78.388  -6.343 -34.635  1.00 34.35           C
ATOM    702  CB  VAL   278     -77.007  -5.953 -34.196  1.00 34.35           C
ATOM    703  CG1 VAL   278     -77.124  -4.763 -33.230  1.00 34.35           C
ATOM    704  CG2 VAL   278     -76.318  -7.182 -33.580  1.00 34.35           C
ATOM    705  C   VAL   278     -79.046  -5.106 -35.161  1.00 34.35           C
ATOM    706  O   VAL   278     -79.811  -4.457 -34.450  1.00 34.35           O
ATOM    707  N   GLN   279     -78.761  -4.748 -36.426  1.00 38.90           N
ATOM    708  CA  GLN   279     -79.288  -3.543 -37.005  1.00 38.90           C
ATOM    709  CB  GLN   279     -78.794  -3.314 -38.444  1.00 38.90           C
ATOM    710  CG  GLN   279     -77.285  -3.096 -38.565  0.50 38.90           C
ATOM    711  CD  GLN   279     -76.977  -2.888 -40.042  0.50 38.90           C
ATOM    712  OE1 GLN   279     -76.146  -3.586 -40.622  1.00 38.90           O
ATOM    713  NE2 GLN   279     -77.669  -1.902 -40.671  1.00 38.90           N
ATOM    714  C   GLN   279     -80.782  -3.641 -37.085  1.00 38.90           C
ATOM    715  O   GLN   279     -81.496  -2.681 -36.800  1.00 38.90           O
ATOM    716  N   THR   280     -81.284  -4.830 -37.463  1.00 46.79           N
ATOM    717  CA  THR   280     -82.678  -5.080 -37.699  1.00 46.79           C
ATOM    718  CB  THR   280     -82.927  -6.451 -38.260  1.00 46.79           C
ATOM    719  OG1 THR   280     -82.213  -6.626 -39.476  1.00 46.79           O
ATOM    720  CG2 THR   280     -84.436  -6.606 -38.512  1.00 46.79           C
ATOM    721  C   THR   280     -83.473  -4.959 -36.432  1.00 46.79           C
ATOM    722  O   THR   280     -84.651  -4.607 -36.466  1.00 46.79           O
ATOM    723  N   ALA   281     -82.850  -5.242 -35.275  1.00 45.48           N
ATOM    724  CA  ALA   281     -83.563  -5.324 -34.031  1.00 45.48           C
ATOM    725  CB  ALA   281     -82.639  -5.636 -32.840  1.00 45.48           C
ATOM    726  C   ALA   281     -84.289  -4.051 -33.706  1.00 45.48           C
ATOM    727  O   ALA   281     -85.432  -4.103 -33.254  1.00 45.48           O
ATOM    728  N   ALA   282     -83.674  -2.875 -33.926  1.00 39.24           N
ATOM    729  CA  ALA   282     -84.317  -1.662 -33.499  1.00 39.24           C
ATOM    730  CB  ALA   282     -83.460  -0.412 -33.762  1.00 39.24           C
ATOM    731  C   ALA   282     -85.626  -1.465 -34.207  1.00 39.24           C
ATOM    732  O   ALA   282     -86.644  -1.202 -33.570  1.00 39.24           O
ATOM    733  N   GLN   283     -85.651  -1.617 -35.545  1.00 83.45           N
ATOM    734  CA  GLN   283     -86.855  -1.365 -36.288  1.00 83.45           C
ATOM    735  CB  GLN   283     -86.656  -1.473 -37.811  1.00 83.45           C
ATOM    736  CG  GLN   283     -87.937  -1.207 -38.606  1.00 83.45           C
ATOM    737  CD  GLN   283     -87.641  -1.379 -40.089  1.00 83.45           C
ATOM    738  OE1 GLN   283     -86.650  -1.999 -40.473  1.00 83.45           O
ATOM    739  NE2 GLN   283     -88.530  -0.816 -40.950  1.00 83.45           N
ATOM    740  C   GLN   283     -87.891  -2.380 -35.919  1.00 83.45           C
ATOM    741  O   GLN   283     -89.065  -2.047 -35.758  1.00 83.45           O
ATOM    742  N   ASN   284     -87.476  -3.651 -35.768  1.00 84.50           N
ATOM    743  CA  ASN   284     -88.422  -4.701 -35.512  1.00 84.50           C
ATOM    744  CB  ASN   284     -87.782  -6.094 -35.419  1.00 84.50           C
ATOM    745  CG  ASN   284     -87.491  -6.580 -36.827  1.00 84.50           C
ATOM    746  OD1 ASN   284     -86.616  -7.417 -37.044  1.00 84.50           O
ATOM    747  ND2 ASN   284     -88.258  -6.049 -37.816  1.00 84.50           N
ATOM    748  C   ASN   284     -89.128  -4.467 -34.216  1.00 84.50           C
ATOM    749  O   ASN   284     -90.350  -4.580 -34.149  1.00 84.50           O
ATOM    750  N   GLY   285     -88.382  -4.126 -33.151  1.00 24.73           N
ATOM    751  CA  GLY   285     -88.982  -3.958 -31.857  1.00 24.73           C
ATOM    752  C   GLY   285     -89.953  -2.821 -31.896  1.00 24.73           C
ATOM    753  O   GLY   285     -91.021  -2.883 -31.288  1.00 24.73           O
ATOM    754  N   VAL   286     -89.596  -1.742 -32.615  1.00 31.95           N
ATOM    755  CA  VAL   286     -90.437  -0.585 -32.676  1.00 31.95           C
ATOM    756  CB  VAL   286     -89.881   0.494 -33.553  1.00 31.95           C
ATOM    757  CG1 VAL   286     -90.908   1.636 -33.619  1.00 31.95           C
ATOM    758  CG2 VAL   286     -88.501   0.907 -33.014  1.00 31.95           C
ATOM    759  C   VAL   286     -91.738  -0.993 -33.276  1.00 31.95           C
ATOM    760  O   VAL   286     -92.797  -0.542 -32.844  1.00 31.95           O
ATOM    761  N   ARG   287     -91.680  -1.865 -34.297  1.00142.44           N
ATOM    762  CA  ARG   287     -92.859  -2.292 -34.991  1.00142.44           C
ATOM    763  CB  ARG   287     -92.545  -3.334 -36.077  1.00142.44           C
ATOM    764  CG  ARG   287     -91.625  -2.828 -37.187  1.00142.44           C
ATOM    765  CD  ARG   287     -92.298  -1.818 -38.114  1.00142.44           C
ATOM    766  NE  ARG   287     -91.423  -1.664 -39.307  1.00142.44           N
ATOM    767  CZ  ARG   287     -91.984  -1.404 -40.523  1.00142.44           C
ATOM    768  NH1 ARG   287     -93.336  -1.252 -40.630  1.00142.44           N
ATOM    769  NH2 ARG   287     -91.197  -1.306 -41.633  1.00142.44           N
ATOM    770  C   ARG   287     -93.769  -2.978 -34.022  1.00142.44           C
ATOM    771  O   ARG   287     -94.968  -2.705 -33.983  1.00142.44           O
ATOM    772  N   ALA   288     -93.205  -3.870 -33.186  1.00 30.95           N
ATOM    773  CA  ALA   288     -93.991  -4.641 -32.269  1.00 30.95           C
ATOM    774  CB  ALA   288     -93.131  -5.580 -31.407  1.00 30.95           C
ATOM    775  C   ALA   288     -94.699  -3.704 -31.348  1.00 30.95           C
ATOM    776  O   ALA   288     -95.870  -3.896 -31.027  1.00 30.95           O
ATOM    777  N   MET   289     -93.995  -2.652 -30.903  1.00 46.98           N
ATOM    778  CA  MET   289     -94.571  -1.692 -30.011  1.00 46.98           C
ATOM    779  CB  MET   289     -93.552  -0.627 -29.578  1.00 46.98           C
ATOM    780  CG  MET   289     -94.044   0.298 -28.467  1.00 46.98           C
ATOM    781  SD  MET   289     -92.767   1.440 -27.860  1.00 46.98           S
ATOM    782  CE  MET   289     -91.671   0.121 -27.262  1.00 46.98           C
ATOM    783  C   MET   289     -95.692  -1.002 -30.730  1.00 46.98           C
ATOM    784  O   MET   289     -96.737  -0.707 -30.158  1.00 46.98           O
ATOM    785  N   SER   290     -95.526  -0.723 -32.029  1.00 36.08           N
ATOM    786  CA  SER   290     -96.569  -0.007 -32.701  1.00 36.08           C
ATOM    787  CB  SER   290     -96.235   0.282 -34.173  1.00 36.08           C
ATOM    788  OG  SER   290     -95.111   1.146 -34.259  1.00 36.08           O
ATOM    789  C   SER   290     -97.818  -0.832 -32.674  1.00 36.08           C
ATOM    790  O   SER   290     -98.920  -0.298 -32.562  1.00 36.08           O
ATOM    791  N   SER   291     -97.676  -2.167 -32.753  1.00 84.82           N
ATOM    792  CA  SER   291     -98.824  -3.023 -32.805  1.00 84.82           C
ATOM    793  CB  SER   291     -98.444  -4.503 -32.895  1.00 84.82           C
ATOM    794  OG  SER   291     -97.695  -4.741 -34.079  1.00 84.82           O
ATOM    795  C   SER   291     -99.651  -2.849 -31.570  1.00 84.82           C
ATOM    796  O   SER   291    -100.862  -2.651 -31.654  1.00 84.82           O
ATOM    797  N   LEU   292     -99.025  -2.931 -30.380  1.00 96.39           N
ATOM    798  CA  LEU   292     -99.783  -2.781 -29.172  1.00 96.39           C
ATOM    799  CB  LEU   292     -99.035  -3.167 -27.886  1.00 96.39           C
ATOM    800  CG  LEU   292     -98.815  -4.684 -27.739  1.00 96.39           C
ATOM    801  CD1 LEU   292     -97.886  -5.231 -28.831  1.00 96.39           C
ATOM    802  CD2 LEU   292     -98.356  -5.053 -26.320  1.00 96.39           C
ATOM    803  C   LEU   292    -100.282  -1.378 -29.075  1.00 96.39           C
ATOM    804  O   LEU   292    -101.389  -1.144 -28.595  1.00 96.39           O
ATOM    805  N   GLY   293     -99.487  -0.400 -29.548  1.00 36.31           N
ATOM    806  CA  GLY   293     -99.929   0.960 -29.471  1.00 36.31           C
ATOM    807  C   GLY   293     -99.313   1.596 -28.272  1.00 36.31           C
ATOM    808  O   GLY   293     -98.269   1.169 -27.780  1.00 36.31           O
ATOM    809  N   SER   294     -99.977   2.650 -27.770  1.00 84.94           N
ATOM    810  CA  SER   294     -99.456   3.417 -26.683  1.00 84.94           C
ATOM    811  CB  SER   294    -100.396   4.564 -26.279  1.00 84.94           C
ATOM    812  OG  SER   294    -100.572   5.453 -27.373  1.00 84.94           O
ATOM    813  C   SER   294     -99.284   2.511 -25.511  1.00 84.94           C
ATOM    814  O   SER   294     -98.468   2.787 -24.632  1.00 84.94           O
ATOM    815  N   SER   295    -100.035   1.392 -25.475  1.00 70.20           N
ATOM    816  CA  SER   295     -99.956   0.504 -24.350  1.00 70.20           C
ATOM    817  CB  SER   295    -100.787  -0.779 -24.537  1.00 70.20           C
ATOM    818  OG  SER   295    -102.170  -0.466 -24.619  1.00 70.20           O
ATOM    819  C   SER   295     -98.529   0.096 -24.138  1.00 70.20           C
ATOM    820  O   SER   295     -97.915   0.520 -23.160  1.00 70.20           O
ATOM    821  N   LEU   296     -97.927  -0.705 -25.048  1.00281.79           N
ATOM    822  CA  LEU   296     -96.568  -1.036 -24.724  1.00281.79           C
ATOM    823  CB  LEU   296     -95.967  -2.292 -25.383  1.00281.79           C
ATOM    824  CG  LEU   296     -95.601  -2.078 -26.846  1.00281.79           C
ATOM    825  CD1 LEU   296     -95.184  -3.382 -27.540  1.00281.79           C
ATOM    826  CD2 LEU   296     -96.754  -1.364 -27.533  1.00281.79           C
ATOM    827  C   LEU   296     -95.737   0.157 -25.041  1.00281.79           C
ATOM    828  O   LEU   296     -95.846   0.780 -26.095  1.00281.79           O
ATOM    829  N   GLY   297     -94.867   0.522 -24.097  1.00 97.33           N
ATOM    830  CA  GLY   297     -94.087   1.700 -24.273  1.00 97.33           C
ATOM    831  C   GLY   297     -94.189   2.410 -22.980  1.00 97.33           C
ATOM    832  O   GLY   297     -94.698   1.866 -22.002  1.00 97.33           O
ATOM    833  N   SER   298     -93.704   3.657 -22.941  1.00 45.76           N
ATOM    834  CA  SER   298     -93.795   4.366 -21.710  1.00 45.76           C
ATOM    835  CB  SER   298     -92.667   5.393 -21.517  1.00 45.76           C
ATOM    836  OG  SER   298     -92.743   6.395 -22.519  1.00 45.76           O
ATOM    837  C   SER   298     -95.117   5.116 -21.729  1.00 45.76           C
ATOM    838  O   SER   298     -95.837   5.011 -22.757  1.00 45.76           O
ATOM    839  OXT SER   298     -95.423   5.803 -20.717  1.00 45.76           O
END 
