# Supplementary material for: Predicted Structural Variability of Mycobacterium tuberculosis PPE18 Protein With Immunological Implications Among Clinical Strains
Source: Front Microbiol. 2021 Jan 8;11:595312. doi: 10.3389/fmicb.2020.595312 (PMC7819968; doi:10.3389/fmicb.2020.595312)
Supplement: Supplementary file 3 [file Data_Sheet_2.ZIP › domain 2 RaptorX pdbs/3djlA-389760_2_ZD073.pdb]

REMARK   templates = 3djlA 
EXPDTA    THEORETICAL MODEL, MODELLER 9v8 2018/10/16 11:56:58
REMARK   6 MODELLER OBJECTIVE FUNCTION:       565.8361
REMARK   6 MODELLER BEST TEMPLATE % SEQ ID:  11.765
SEQRES   1    119  GLY LEU LEU GLU GLN ALA VAL ALA VAL GLU GLU ALA SER
SEQRES   2    119  ASP THR ALA ALA ALA ASN GLN LEU MET ASN ASN VAL PRO
SEQRES   3    119  GLN ALA LEU GLN GLN LEU ALA GLN PRO THR GLN GLY THR
SEQRES   4    119  THR PRO SER SER LYS LEU GLY GLY LEU TRP LYS THR VAL
SEQRES   5    119  SER PRO HIS ARG SER PRO ILE SER ASN MET VAL SER MET
SEQRES   6    119  ALA ASN ASN HIS MET SER MET THR ASN SER GLY VAL SER
SEQRES   7    119  MET THR ASN THR LEU SER SER MET LEU LYS GLY PHE ALA
SEQRES   8    119  PRO ALA ALA ALA ALA GLN ALA VAL GLN THR ALA ALA GLN
SEQRES   9    119  ASN GLY VAL ARG ALA MET SER SER LEU GLY SER SER LEU
SEQRES  10    119  GLY SER
ATOM      1  N   GLY   180     -62.771 -18.987 -31.549  1.00  9.45           N
ATOM      2  CA  GLY   180     -62.249 -18.038 -30.539  1.00  9.45           C
ATOM      3  C   GLY   180     -63.288 -17.772 -29.504  1.00  9.45           C
ATOM      4  O   GLY   180     -64.484 -17.893 -29.764  1.00  9.45           O
ATOM      5  N   LEU   181     -62.844 -17.396 -28.290  1.00127.25           N
ATOM      6  CA  LEU   181     -63.766 -17.129 -27.227  1.00127.25           C
ATOM      7  CB  LEU   181     -63.087 -16.787 -25.889  1.00127.25           C
ATOM      8  CG  LEU   181     -62.330 -17.966 -25.251  1.00127.25           C
ATOM      9  CD1 LEU   181     -61.732 -17.576 -23.888  1.00127.25           C
ATOM     10  CD2 LEU   181     -63.215 -19.220 -25.172  1.00127.25           C
ATOM     11  C   LEU   181     -64.601 -15.956 -27.625  1.00127.25           C
ATOM     12  O   LEU   181     -65.811 -15.944 -27.407  1.00127.25           O
ATOM     13  N   LEU   182     -63.970 -14.937 -28.236  1.00 68.67           N
ATOM     14  CA  LEU   182     -64.685 -13.758 -28.626  1.00 68.67           C
ATOM     15  CB  LEU   182     -63.794 -12.682 -29.270  1.00 68.67           C
ATOM     16  CG  LEU   182     -62.760 -12.074 -28.309  1.00 68.67           C
ATOM     17  CD1 LEU   182     -61.738 -13.127 -27.850  1.00 68.67           C
ATOM     18  CD2 LEU   182     -62.102 -10.826 -28.919  1.00 68.67           C
ATOM     19  C   LEU   182     -65.700 -14.127 -29.651  1.00 68.67           C
ATOM     20  O   LEU   182     -66.839 -13.663 -29.605  1.00 68.67           O
ATOM     21  N   GLU   183     -65.313 -14.988 -30.607  1.00 72.17           N
ATOM     22  CA  GLU   183     -66.220 -15.316 -31.660  1.00 72.17           C
ATOM     23  CB  GLU   183     -65.584 -16.196 -32.746  1.00 72.17           C
ATOM     24  CG  GLU   183     -66.420 -16.249 -34.025  1.00 72.17           C
ATOM     25  CD  GLU   183     -65.513 -16.696 -35.159  1.00 72.17           C
ATOM     26  OE1 GLU   183     -64.321 -16.998 -34.886  1.00 72.17           O
ATOM     27  OE2 GLU   183     -66.002 -16.731 -36.318  1.00 72.17           O
ATOM     28  C   GLU   183     -67.407 -16.011 -31.073  1.00 72.17           C
ATOM     29  O   GLU   183     -68.543 -15.749 -31.463  1.00 72.17           O
ATOM     30  N   GLN   184     -67.178 -16.903 -30.093  1.00 30.44           N
ATOM     31  CA  GLN   184     -68.282 -17.599 -29.499  1.00 30.44           C
ATOM     32  CB  GLN   184     -67.867 -18.615 -28.427  1.00 30.44           C
ATOM     33  CG  GLN   184     -67.100 -19.815 -28.979  1.00 30.44           C
ATOM     34  CD  GLN   184     -66.793 -20.732 -27.805  1.00 30.44           C
ATOM     35  OE1 GLN   184     -65.828 -21.493 -27.831  1.00 30.44           O
ATOM     36  NE2 GLN   184     -67.648 -20.666 -26.749  1.00 30.44           N
ATOM     37  C   GLN   184     -69.163 -16.597 -28.830  1.00 30.44           C
ATOM     38  O   GLN   184     -70.387 -16.699 -28.895  1.00 30.44           O
ATOM     39  N   ALA   185     -68.557 -15.594 -28.169  1.00 25.29           N
ATOM     40  CA  ALA   185     -69.315 -14.594 -27.477  1.00 25.29           C
ATOM     41  CB  ALA   185     -68.427 -13.567 -26.753  1.00 25.29           C
ATOM     42  C   ALA   185     -70.148 -13.859 -28.480  1.00 25.29           C
ATOM     43  O   ALA   185     -71.289 -13.492 -28.206  1.00 25.29           O
ATOM     44  N   VAL   186     -69.593 -13.616 -29.679  1.00 28.38           N
ATOM     45  CA  VAL   186     -70.323 -12.892 -30.678  1.00 28.38           C
ATOM     46  CB  VAL   186     -69.537 -12.696 -31.946  1.00 28.38           C
ATOM     47  CG1 VAL   186     -70.444 -12.006 -32.982  1.00 28.38           C
ATOM     48  CG2 VAL   186     -68.258 -11.908 -31.609  1.00 28.38           C
ATOM     49  C   VAL   186     -71.551 -13.672 -31.031  1.00 28.38           C
ATOM     50  O   VAL   186     -72.634 -13.110 -31.187  1.00 28.38           O
ATOM     51  N   ALA   187     -71.415 -15.004 -31.160  1.00 31.63           N
ATOM     52  CA  ALA   187     -72.521 -15.827 -31.562  1.00 31.63           C
ATOM     53  CB  ALA   187     -72.138 -17.313 -31.698  1.00 31.63           C
ATOM     54  C   ALA   187     -73.625 -15.739 -30.551  1.00 31.63           C
ATOM     55  O   ALA   187     -74.794 -15.615 -30.915  1.00 31.63           O
ATOM     56  N   VAL   188     -73.287 -15.781 -29.248  1.00 94.09           N
ATOM     57  CA  VAL   188     -74.309 -15.774 -28.240  1.00 94.09           C
ATOM     58  CB  VAL   188     -73.797 -15.912 -26.828  1.00 94.09           C
ATOM     59  CG1 VAL   188     -73.009 -17.229 -26.719  1.00 94.09           C
ATOM     60  CG2 VAL   188     -73.011 -14.656 -26.430  1.00 94.09           C
ATOM     61  C   VAL   188     -75.047 -14.480 -28.328  1.00 94.09           C
ATOM     62  O   VAL   188     -76.262 -14.434 -28.144  1.00 94.09           O
ATOM     63  N   GLU   189     -74.321 -13.388 -28.623  1.00100.23           N
ATOM     64  CA  GLU   189     -74.921 -12.087 -28.668  1.00100.23           C
ATOM     65  CB  GLU   189     -73.906 -11.008 -29.084  1.00100.23           C
ATOM     66  CG  GLU   189     -74.418  -9.573 -28.960  1.00100.23           C
ATOM     67  CD  GLU   189     -74.187  -9.119 -27.527  1.00100.23           C
ATOM     68  OE1 GLU   189     -73.486  -9.860 -26.788  1.00100.23           O
ATOM     69  OE2 GLU   189     -74.701  -8.030 -27.156  1.00100.23           O
ATOM     70  C   GLU   189     -76.008 -12.094 -29.697  1.00100.23           C
ATOM     71  O   GLU   189     -77.116 -11.628 -29.439  1.00100.23           O
ATOM     72  N   GLU   190     -75.724 -12.641 -30.896  1.00 86.68           N
ATOM     73  CA  GLU   190     -76.711 -12.634 -31.936  1.00 86.68           C
ATOM     74  CB  GLU   190     -76.194 -13.176 -33.279  1.00 86.68           C
ATOM     75  CG  GLU   190     -75.877 -14.671 -33.255  1.00 86.68           C
ATOM     76  CD  GLU   190     -75.505 -15.094 -34.667  1.00 86.68           C
ATOM     77  OE1 GLU   190     -74.333 -14.849 -35.057  1.00 86.68           O
ATOM     78  OE2 GLU   190     -76.383 -15.668 -35.367  1.00 86.68           O
ATOM     79  C   GLU   190     -77.857 -13.504 -31.529  1.00 86.68           C
ATOM     80  O   GLU   190     -79.018 -13.139 -31.706  1.00 86.68           O
ATOM     81  N   ALA   191     -77.551 -14.680 -30.954  1.00 31.20           N
ATOM     82  CA  ALA   191     -78.565 -15.624 -30.586  1.00 31.20           C
ATOM     83  CB  ALA   191     -77.979 -16.919 -29.997  1.00 31.20           C
ATOM     84  C   ALA   191     -79.454 -15.023 -29.546  1.00 31.20           C
ATOM     85  O   ALA   191     -80.674 -15.166 -29.607  1.00 31.20           O
ATOM     86  N   SER   192     -78.860 -14.319 -28.566  1.00 72.68           N
ATOM     87  CA  SER   192     -79.627 -13.770 -27.487  1.00 72.68           C
ATOM     88  CB  SER   192     -78.754 -13.028 -26.457  1.00 72.68           C
ATOM     89  OG  SER   192     -77.845 -13.927 -25.837  1.00 72.68           O
ATOM     90  C   SER   192     -80.615 -12.783 -28.026  1.00 72.68           C
ATOM     91  O   SER   192     -81.795 -12.831 -27.686  1.00 72.68           O
ATOM     92  N   ASP   193     -80.165 -11.867 -28.900  1.00 36.44           N
ATOM     93  CA  ASP   193     -81.053 -10.856 -29.396  1.00 36.44           C
ATOM     94  CB  ASP   193     -80.350  -9.811 -30.280  1.00 36.44           C
ATOM     95  CG  ASP   193     -79.529  -8.922 -29.356  1.00 36.44           C
ATOM     96  OD1 ASP   193     -79.806  -8.937 -28.126  1.00 36.44           O
ATOM     97  OD2 ASP   193     -78.620  -8.215 -29.865  1.00 36.44           O
ATOM     98  C   ASP   193     -82.146 -11.502 -30.182  1.00 36.44           C
ATOM     99  O   ASP   193     -83.302 -11.093 -30.097  1.00 36.44           O
ATOM    100  N   THR   194     -81.813 -12.547 -30.962  1.00 32.58           N
ATOM    101  CA  THR   194     -82.810 -13.195 -31.762  1.00 32.58           C
ATOM    102  CB  THR   194     -82.251 -14.314 -32.596  1.00 32.58           C
ATOM    103  OG1 THR   194     -81.233 -13.825 -33.458  1.00 32.58           O
ATOM    104  CG2 THR   194     -83.391 -14.924 -33.430  1.00 32.58           C
ATOM    105  C   THR   194     -83.851 -13.771 -30.850  1.00 32.58           C
ATOM    106  O   THR   194     -85.048 -13.660 -31.113  1.00 32.58           O
ATOM    107  N   ALA   195     -83.419 -14.394 -29.738  1.00 31.45           N
ATOM    108  CA  ALA   195     -84.340 -15.025 -28.834  1.00 31.45           C
ATOM    109  CB  ALA   195     -83.634 -15.727 -27.661  1.00 31.45           C
ATOM    110  C   ALA   195     -85.262 -13.999 -28.252  1.00 31.45           C
ATOM    111  O   ALA   195     -86.468 -14.226 -28.150  1.00 31.45           O
ATOM    112  N   ALA   196     -84.719 -12.832 -27.859  1.00 30.53           N
ATOM    113  CA  ALA   196     -85.549 -11.830 -27.256  1.00 30.53           C
ATOM    114  CB  ALA   196     -84.767 -10.568 -26.842  1.00 30.53           C
ATOM    115  C   ALA   196     -86.570 -11.420 -28.263  1.00 30.53           C
ATOM    116  O   ALA   196     -87.750 -11.272 -27.947  1.00 30.53           O
ATOM    117  N   ALA   197     -86.145 -11.266 -29.529  1.00 39.77           N
ATOM    118  CA  ALA   197     -87.056 -10.826 -30.544  1.00 39.77           C
ATOM    119  CB  ALA   197     -86.404 -10.754 -31.937  1.00 39.77           C
ATOM    120  C   ALA   197     -88.165 -11.826 -30.622  1.00 39.77           C
ATOM    121  O   ALA   197     -89.336 -11.457 -30.697  1.00 39.77           O
ATOM    122  N   ASN   198     -87.823 -13.127 -30.561  1.00 79.64           N
ATOM    123  CA  ASN   198     -88.812 -14.158 -30.685  1.00 79.64           C
ATOM    124  CB  ASN   198     -88.221 -15.576 -30.595  1.00 79.64           C
ATOM    125  CG  ASN   198     -89.367 -16.565 -30.755  1.00 79.64           C
ATOM    126  OD1 ASN   198     -90.452 -16.211 -31.215  1.00 79.64           O
ATOM    127  ND2 ASN   198     -89.121 -17.842 -30.356  1.00 79.64           N
ATOM    128  C   ASN   198     -89.811 -14.027 -29.574  1.00 79.64           C
ATOM    129  O   ASN   198     -91.016 -14.141 -29.801  1.00 79.64           O
ATOM    130  N   GLN   199     -89.341 -13.771 -28.336  1.00122.61           N
ATOM    131  CA  GLN   199     -90.249 -13.670 -27.224  1.00122.61           C
ATOM    132  CB  GLN   199     -89.533 -13.363 -25.893  1.00122.61           C
ATOM    133  CG  GLN   199     -88.735 -14.534 -25.312  1.00122.61           C
ATOM    134  CD  GLN   199     -89.660 -15.323 -24.393  1.00122.61           C
ATOM    135  OE1 GLN   199     -89.446 -16.507 -24.135  1.00122.61           O
ATOM    136  NE2 GLN   199     -90.712 -14.642 -23.865  1.00122.61           N
ATOM    137  C   GLN   199     -91.196 -12.534 -27.467  1.00122.61           C
ATOM    138  O   GLN   199     -92.403 -12.678 -27.281  1.00122.61           O
ATOM    139  N   LEU   200     -90.669 -11.372 -27.898  1.00109.45           N
ATOM    140  CA  LEU   200     -91.495 -10.217 -28.135  1.00109.45           C
ATOM    141  CB  LEU   200     -90.688  -8.933 -28.385  1.00109.45           C
ATOM    142  CG  LEU   200     -90.044  -8.382 -27.098  1.00109.45           C
ATOM    143  CD1 LEU   200     -89.068  -9.384 -26.467  1.00109.45           C
ATOM    144  CD2 LEU   200     -89.394  -7.014 -27.345  1.00109.45           C
ATOM    145  C   LEU   200     -92.410 -10.453 -29.301  1.00109.45           C
ATOM    146  O   LEU   200     -93.523  -9.927 -29.343  1.00109.45           O
ATOM    147  N   MET   201     -91.933 -11.217 -30.303  1.00197.75           N
ATOM    148  CA  MET   201     -92.694 -11.539 -31.479  1.00197.75           C
ATOM    149  CB  MET   201     -91.947 -12.479 -32.447  1.00197.75           C
ATOM    150  CG  MET   201     -90.653 -11.937 -33.050  1.00197.75           C
ATOM    151  SD  MET   201     -90.873 -10.579 -34.232  1.00197.75           S
ATOM    152  CE  MET   201     -89.157 -10.605 -34.822  1.00197.75           C
ATOM    153  C   MET   201     -93.853 -12.334 -31.048  1.00197.75           C
ATOM    154  O   MET   201     -94.944 -12.130 -31.560  1.00197.75           O
ATOM    155  N   ASN   202     -93.630 -13.287 -30.127  1.00257.01           N
ATOM    156  CA  ASN   202     -94.724 -14.017 -29.572  1.00257.01           C
ATOM    157  CB  ASN   202     -94.313 -15.310 -28.847  1.00257.01           C
ATOM    158  CG  ASN   202     -95.533 -16.213 -28.714  1.00257.01           C
ATOM    159  OD1 ASN   202     -96.652 -15.755 -28.496  1.00257.01           O
ATOM    160  ND2 ASN   202     -95.308 -17.546 -28.866  1.00257.01           N
ATOM    161  C   ASN   202     -95.175 -13.031 -28.563  1.00257.01           C
ATOM    162  O   ASN   202     -94.561 -11.998 -28.414  1.00257.01           O
ATOM    163  N   ASN   203     -96.275 -13.235 -27.871  1.00242.99           N
ATOM    164  CA  ASN   203     -96.747 -12.256 -26.930  1.00242.99           C
ATOM    165  CB  ASN   203     -95.689 -11.702 -25.950  1.00242.99           C
ATOM    166  CG  ASN   203     -95.439 -12.769 -24.896  1.00242.99           C
ATOM    167  OD1 ASN   203     -96.359 -13.225 -24.218  1.00242.99           O
ATOM    168  ND2 ASN   203     -94.152 -13.185 -24.757  1.00242.99           N
ATOM    169  C   ASN   203     -97.369 -11.118 -27.678  1.00242.99           C
ATOM    170  O   ASN   203     -98.488 -10.725 -27.358  1.00242.99           O
ATOM    171  N   VAL   204     -96.705 -10.563 -28.714  1.00168.27           N
ATOM    172  CA  VAL   204     -97.437  -9.634 -29.510  1.00168.27           C
ATOM    173  CB  VAL   204     -96.610  -8.763 -30.416  1.00168.27           C
ATOM    174  CG1 VAL   204     -95.620  -7.975 -29.546  1.00168.27           C
ATOM    175  CG2 VAL   204     -95.968  -9.601 -31.522  1.00168.27           C
ATOM    176  C   VAL   204     -98.484 -10.377 -30.320  1.00168.27           C
ATOM    177  O   VAL   204     -99.615  -9.895 -30.334  1.00168.27           O
ATOM    178  N   PRO   205     -98.248 -11.497 -31.009  1.00139.40           N
ATOM    179  CA  PRO   205     -99.319 -12.026 -31.806  1.00139.40           C
ATOM    180  CD  PRO   205     -97.446 -12.622 -30.527  1.00139.40           C
ATOM    181  CB  PRO   205     -98.745 -13.260 -32.479  1.00139.40           C
ATOM    182  CG  PRO   205     -97.847 -13.844 -31.375  1.00139.40           C
ATOM    183  C   PRO   205    -100.463 -12.438 -30.927  1.00139.40           C
ATOM    184  O   PRO   205    -101.609 -12.336 -31.358  1.00139.40           O
ATOM    185  N   GLN   206    -100.165 -12.943 -29.711  1.00105.07           N
ATOM    186  CA  GLN   206    -101.162 -13.421 -28.809  1.00105.07           C
ATOM    187  CB  GLN   206    -100.554 -13.967 -27.505  1.00105.07           C
ATOM    188  CG  GLN   206    -101.580 -14.260 -26.405  1.00105.07           C
ATOM    189  CD  GLN   206    -102.450 -15.430 -26.833  1.00105.07           C
ATOM    190  OE1 GLN   206    -101.970 -16.401 -27.416  1.00105.07           O
ATOM    191  NE2 GLN   206    -103.775 -15.333 -26.542  1.00105.07           N
ATOM    192  C   GLN   206    -102.009 -12.261 -28.448  1.00105.07           C
ATOM    193  O   GLN   206    -103.235 -12.349 -28.440  1.00105.07           O
ATOM    194  N   ALA   207    -101.359 -11.125 -28.150  1.00 43.07           N
ATOM    195  CA  ALA   207    -102.115  -9.976 -27.768  1.00 43.07           C
ATOM    196  CB  ALA   207    -101.226  -8.793 -27.349  1.00 43.07           C
ATOM    197  C   ALA   207    -102.951  -9.529 -28.925  1.00 43.07           C
ATOM    198  O   ALA   207    -104.134  -9.232 -28.764  1.00 43.07           O
ATOM    199  N   LEU   208    -102.364  -9.500 -30.137  1.00143.40           N
ATOM    200  CA  LEU   208    -103.074  -8.953 -31.259  1.00143.40           C
ATOM    201  CB  LEU   208    -102.187  -8.788 -32.514  1.00143.40           C
ATOM    202  CG  LEU   208    -101.638 -10.081 -33.153  1.00143.40           C
ATOM    203  CD1 LEU   208    -102.708 -10.838 -33.958  1.00143.40           C
ATOM    204  CD2 LEU   208    -100.376  -9.790 -33.981  1.00143.40           C
ATOM    205  C   LEU   208    -104.279  -9.767 -31.588  1.00143.40           C
ATOM    206  O   LEU   208    -105.343  -9.217 -31.872  1.00143.40           O
ATOM    207  N   GLN   209    -104.160 -11.105 -31.563  1.00 95.97           N
ATOM    208  CA  GLN   209    -105.300 -11.884 -31.947  1.00 95.97           C
ATOM    209  CB  GLN   209    -104.999 -13.386 -32.069  1.00 95.97           C
ATOM    210  CG  GLN   209    -104.006 -13.725 -33.181  1.00 95.97           C
ATOM    211  CD  GLN   209    -103.842 -15.240 -33.216  1.00 95.97           C
ATOM    212  OE1 GLN   209    -102.872 -15.759 -33.764  1.00 95.97           O
ATOM    213  NE2 GLN   209    -104.820 -15.974 -32.620  1.00 95.97           N
ATOM    214  C   GLN   209    -106.393 -11.739 -30.934  1.00 95.97           C
ATOM    215  O   GLN   209    -107.556 -11.546 -31.281  1.00 95.97           O
ATOM    216  N   GLN   210    -106.026 -11.826 -29.644  1.00 94.75           N
ATOM    217  CA  GLN   210    -106.970 -11.826 -28.563  1.00 94.75           C
ATOM    218  CB  GLN   210    -106.297 -12.191 -27.230  1.00 94.75           C
ATOM    219  CG  GLN   210    -105.183 -11.219 -26.837  1.00 94.75           C
ATOM    220  CD  GLN   210    -104.523 -11.711 -25.558  1.00 94.75           C
ATOM    221  OE1 GLN   210    -104.994 -12.650 -24.920  1.00 94.75           O
ATOM    222  NE2 GLN   210    -103.388 -11.069 -25.174  1.00 94.75           N
ATOM    223  C   GLN   210    -107.665 -10.509 -28.401  1.00 94.75           C
ATOM    224  O   GLN   210    -108.878 -10.472 -28.202  1.00 94.75           O
ATOM    225  N   LEU   211    -106.930  -9.384 -28.490  1.00 93.70           N
ATOM    226  CA  LEU   211    -107.573  -8.127 -28.242  1.00 93.70           C
ATOM    227  CB  LEU   211    -106.631  -6.964 -27.860  1.00 93.70           C
ATOM    228  CG  LEU   211    -105.999  -7.092 -26.457  1.00 93.70           C
ATOM    229  CD1 LEU   211    -107.072  -7.044 -25.355  1.00 93.70           C
ATOM    230  CD2 LEU   211    -105.088  -8.318 -26.355  1.00 93.70           C
ATOM    231  C   LEU   211    -108.375  -7.708 -29.426  1.00 93.70           C
ATOM    232  O   LEU   211    -108.106  -8.087 -30.565  1.00 93.70           O
ATOM    233  N   ALA   212    -109.418  -6.905 -29.146  1.00 36.74           N
ATOM    234  CA  ALA   212    -110.280  -6.370 -30.155  1.00 36.74           C
ATOM    235  CB  ALA   212    -111.775  -6.603 -29.880  1.00 36.74           C
ATOM    236  C   ALA   212    -110.059  -4.896 -30.129  1.00 36.74           C
ATOM    237  O   ALA   212    -109.670  -4.341 -29.102  1.00 36.74           O
ATOM    238  N   GLN   213    -110.287  -4.223 -31.274  1.00133.91           N
ATOM    239  CA  GLN   213    -110.052  -2.812 -31.309  1.00133.91           C
ATOM    240  CB  GLN   213    -110.361  -2.186 -32.685  1.00133.91           C
ATOM    241  CG  GLN   213    -110.129  -0.677 -32.780  1.00133.91           C
ATOM    242  CD  GLN   213    -111.411   0.039 -32.385  1.00133.91           C
ATOM    243  OE1 GLN   213    -112.455  -0.583 -32.199  1.00133.91           O
ATOM    244  NE2 GLN   213    -111.341   1.391 -32.265  1.00133.91           N
ATOM    245  C   GLN   213    -110.937  -2.214 -30.276  1.00133.91           C
ATOM    246  O   GLN   213    -112.162  -2.284 -30.348  1.00133.91           O
ATOM    247  N   PRO   214    -110.299  -1.649 -29.290  1.00 92.05           N
ATOM    248  CA  PRO   214    -110.991  -1.089 -28.167  1.00 92.05           C
ATOM    249  CD  PRO   214    -108.995  -1.038 -29.480  1.00 92.05           C
ATOM    250  CB  PRO   214    -109.925  -0.375 -27.343  1.00 92.05           C
ATOM    251  CG  PRO   214    -108.909   0.069 -28.412  1.00 92.05           C
ATOM    252  C   PRO   214    -112.013  -0.126 -28.656  1.00 92.05           C
ATOM    253  O   PRO   214    -111.661   0.800 -29.386  1.00 92.05           O
ATOM    254  N   THR   215    -113.284  -0.325 -28.268  1.00288.97           N
ATOM    255  CA  THR   215    -114.288   0.604 -28.668  1.00288.97           C
ATOM    256  CB  THR   215    -114.582   0.571 -30.139  1.00288.97           C
ATOM    257  OG1 THR   215    -115.439   1.648 -30.490  1.00288.97           O
ATOM    258  CG2 THR   215    -115.242  -0.772 -30.496  1.00288.97           C
ATOM    259  C   THR   215    -115.542   0.251 -27.946  1.00288.97           C
ATOM    260  O   THR   215    -115.593  -0.711 -27.182  1.00288.97           O
ATOM    261  N   GLN   216    -116.588   1.063 -28.159  1.00263.52           N
ATOM    262  CA  GLN   216    -117.871   0.777 -27.603  1.00263.52           C
ATOM    263  CB  GLN   216    -118.790   2.006 -27.562  1.00263.52           C
ATOM    264  CG  GLN   216    -119.105   2.525 -28.964  1.00263.52           C
ATOM    265  CD  GLN   216    -120.000   3.745 -28.842  1.00263.52           C
ATOM    266  OE1 GLN   216    -120.622   3.984 -27.809  1.00263.52           O
ATOM    267  NE2 GLN   216    -120.064   4.549 -29.937  1.00263.52           N
ATOM    268  C   GLN   216    -118.485  -0.196 -28.547  1.00263.52           C
ATOM    269  O   GLN   216    -118.154  -0.208 -29.731  1.00263.52           O
ATOM    270  N   GLY   217    -119.375  -1.072 -28.051  1.00127.77           N
ATOM    271  CA  GLY   217    -119.960  -1.972 -28.994  1.00127.77           C
ATOM    272  C   GLY   217    -120.527  -3.140 -28.267  1.00127.77           C
ATOM    273  O   GLY   217    -120.448  -3.241 -27.044  1.00127.77           O
ATOM    274  N   THR   218    -121.119  -4.060 -29.048  1.00194.79           N
ATOM    275  CA  THR   218    -121.716  -5.245 -28.525  1.00194.79           C
ATOM    276  CB  THR   218    -122.908  -5.695 -29.329  1.00194.79           C
ATOM    277  OG1 THR   218    -123.590  -6.757 -28.679  1.00194.79           O
ATOM    278  CG2 THR   218    -122.436  -6.119 -30.727  1.00194.79           C
ATOM    279  C   THR   218    -120.659  -6.301 -28.535  1.00194.79           C
ATOM    280  O   THR   218    -119.467  -5.998 -28.508  1.00194.79           O
ATOM    281  N   THR   219    -121.069  -7.582 -28.553  1.00 37.43           N
ATOM    282  CA  THR   219    -120.118  -8.651 -28.500  1.00 37.43           C
ATOM    283  CB  THR   219    -120.757 -10.012 -28.462  1.00 37.43           C
ATOM    284  OG1 THR   219    -121.609 -10.121 -27.332  1.00 37.43           O
ATOM    285  CG2 THR   219    -119.649 -11.076 -28.390  1.00 37.43           C
ATOM    286  C   THR   219    -119.236  -8.579 -29.704  1.00 37.43           C
ATOM    287  O   THR   219    -118.025  -8.760 -29.590  1.00 37.43           O
ATOM    288  N   PRO   220    -119.774  -8.308 -30.860  1.00162.87           N
ATOM    289  CA  PRO   220    -118.907  -8.291 -32.003  1.00162.87           C
ATOM    290  CD  PRO   220    -121.102  -8.794 -31.204  1.00162.87           C
ATOM    291  CB  PRO   220    -119.820  -8.377 -33.224  1.00162.87           C
ATOM    292  CG  PRO   220    -121.043  -9.149 -32.697  1.00162.87           C
ATOM    293  C   PRO   220    -117.946  -7.147 -32.025  1.00162.87           C
ATOM    294  O   PRO   220    -118.314  -6.037 -31.644  1.00162.87           O
ATOM    295  N   SER   221    -116.699  -7.426 -32.454  1.00213.67           N
ATOM    296  CA  SER   221    -115.668  -6.443 -32.611  1.00213.67           C
ATOM    297  CB  SER   221    -115.047  -5.982 -31.282  1.00213.67           C
ATOM    298  OG  SER   221    -114.036  -5.014 -31.523  1.00213.67           O
ATOM    299  C   SER   221    -114.592  -7.124 -33.388  1.00213.67           C
ATOM    300  O   SER   221    -114.473  -8.346 -33.335  1.00213.67           O
ATOM    301  N   SER   222    -113.780  -6.367 -34.150  1.00 65.17           N
ATOM    302  CA  SER   222    -112.740  -7.027 -34.883  1.00 65.17           C
ATOM    303  CB  SER   222    -112.252  -6.263 -36.125  1.00 65.17           C
ATOM    304  OG  SER   222    -113.272  -6.239 -37.113  1.00 65.17           O
ATOM    305  C   SER   222    -111.574  -7.196 -33.970  1.00 65.17           C
ATOM    306  O   SER   222    -111.457  -6.512 -32.955  1.00 65.17           O
ATOM    307  N   LYS   223    -110.681  -8.147 -34.302  1.00138.68           N
ATOM    308  CA  LYS   223    -109.526  -8.326 -33.478  1.00138.68           C
ATOM    309  CB  LYS   223    -108.866  -9.716 -33.555  1.00138.68           C
ATOM    310  CG  LYS   223    -108.252 -10.069 -34.911  1.00138.68           C
ATOM    311  CD  LYS   223    -109.273 -10.209 -36.039  1.00138.68           C
ATOM    312  CE  LYS   223    -108.651 -10.637 -37.369  1.00138.68           C
ATOM    313  NZ  LYS   223    -109.709 -10.821 -38.385  1.00138.68           N
ATOM    314  C   LYS   223    -108.523  -7.309 -33.898  1.00138.68           C
ATOM    315  O   LYS   223    -108.630  -6.711 -34.967  1.00138.68           O
ATOM    316  N   LEU   224    -107.520  -7.077 -33.036  1.00174.52           N
ATOM    317  CA  LEU   224    -106.521  -6.088 -33.299  1.00174.52           C
ATOM    318  CB  LEU   224    -105.420  -6.058 -32.230  1.00174.52           C
ATOM    319  CG  LEU   224    -105.936  -5.813 -30.805  1.00174.52           C
ATOM    320  CD1 LEU   224    -104.771  -5.750 -29.807  1.00174.52           C
ATOM    321  CD2 LEU   224    -106.851  -4.582 -30.738  1.00174.52           C
ATOM    322  C   LEU   224    -105.834  -6.477 -34.551  1.00174.52           C
ATOM    323  O   LEU   224    -105.624  -5.652 -35.435  1.00174.52           O
ATOM    324  N   GLY   225    -105.524  -7.774 -34.682  1.00 63.62           N
ATOM    325  CA  GLY   225    -104.747  -8.221 -35.791  1.00 63.62           C
ATOM    326  C   GLY   225    -105.444  -7.855 -37.055  1.00 63.62           C
ATOM    327  O   GLY   225    -104.814  -7.432 -38.022  1.00 63.62           O
ATOM    328  N   GLY   226    -106.781  -7.939 -37.059  1.00 54.13           N
ATOM    329  CA  GLY   226    -107.524  -7.798 -38.275  1.00 54.13           C
ATOM    330  C   GLY   226    -107.213  -6.513 -38.975  1.00 54.13           C
ATOM    331  O   GLY   226    -107.147  -6.492 -40.203  1.00 54.13           O
ATOM    332  N   LEU   227    -107.007  -5.397 -38.254  1.00169.28           N
ATOM    333  CA  LEU   227    -106.807  -4.208 -39.026  1.00169.28           C
ATOM    334  CB  LEU   227    -106.963  -2.892 -38.227  1.00169.28           C
ATOM    335  CG  LEU   227    -105.908  -2.592 -37.156  1.00169.28           C
ATOM    336  CD1 LEU   227    -104.612  -2.092 -37.796  1.00169.28           C
ATOM    337  CD2 LEU   227    -106.447  -1.632 -36.083  1.00169.28           C
ATOM    338  C   LEU   227    -105.523  -4.298 -39.801  1.00169.28           C
ATOM    339  O   LEU   227    -104.548  -4.916 -39.374  1.00169.28           O
ATOM    340  N   TRP   228    -105.529  -3.687 -41.007  1.00140.54           N
ATOM    341  CA  TRP   228    -104.462  -3.768 -41.969  1.00140.54           C
ATOM    342  CB  TRP   228    -104.770  -3.016 -43.281  1.00140.54           C
ATOM    343  CG  TRP   228    -105.036  -1.536 -43.122  1.00140.54           C
ATOM    344  CD2 TRP   228    -104.812  -0.564 -44.156  1.00140.54           C
ATOM    345  CD1 TRP   228    -105.491  -0.841 -42.038  1.00140.54           C
ATOM    346  NE1 TRP   228    -105.560   0.499 -42.331  1.00140.54           N
ATOM    347  CE2 TRP   228    -105.146   0.685 -43.631  1.00140.54           C
ATOM    348  CE3 TRP   228    -104.363  -0.701 -45.437  1.00140.54           C
ATOM    349  CZ2 TRP   228    -105.034   1.819 -44.383  1.00140.54           C
ATOM    350  CZ3 TRP   228    -104.254   0.446 -46.193  1.00140.54           C
ATOM    351  CH2 TRP   228    -104.583   1.681 -45.676  1.00140.54           C
ATOM    352  C   TRP   228    -103.193  -3.185 -41.425  1.00140.54           C
ATOM    353  O   TRP   228    -102.121  -3.767 -41.579  1.00140.54           O
ATOM    354  N   LYS   229    -103.287  -2.030 -40.748  1.00116.80           N
ATOM    355  CA  LYS   229    -102.137  -1.319 -40.277  1.00116.80           C
ATOM    356  CB  LYS   229    -102.514  -0.075 -39.457  1.00116.80           C
ATOM    357  CG  LYS   229    -101.310   0.709 -38.930  1.00116.80           C
ATOM    358  CD  LYS   229    -101.695   2.003 -38.210  1.00116.80           C
ATOM    359  CE  LYS   229    -100.503   2.719 -37.573  1.00116.80           C
ATOM    360  NZ  LYS   229    -100.959   3.928 -36.850  1.00116.80           N
ATOM    361  C   LYS   229    -101.365  -2.202 -39.364  1.00116.80           C
ATOM    362  O   LYS   229    -100.137  -2.188 -39.367  1.00116.80           O
ATOM    363  N   THR   230    -102.071  -3.011 -38.563  1.00242.91           N
ATOM    364  CA  THR   230    -101.403  -3.820 -37.596  1.00242.91           C
ATOM    365  CB  THR   230    -102.003  -3.718 -36.229  1.00242.91           C
ATOM    366  OG1 THR   230    -101.199  -4.384 -35.266  1.00242.91           O
ATOM    367  CG2 THR   230    -103.402  -4.327 -36.289  1.00242.91           C
ATOM    368  C   THR   230    -101.462  -5.226 -38.074  1.00242.91           C
ATOM    369  O   THR   230    -101.414  -5.472 -39.278  1.00242.91           O
ATOM    370  N   VAL   231    -101.491  -6.223 -37.165  1.00100.60           N
ATOM    371  CA  VAL   231    -101.326  -7.495 -37.791  1.00100.60           C
ATOM    372  CB  VAL   231     -99.948  -7.984 -37.610  1.00100.60           C
ATOM    373  CG1 VAL   231     -99.715  -9.130 -38.601  1.00100.60           C
ATOM    374  CG2 VAL   231     -99.023  -6.763 -37.619  1.00100.60           C
ATOM    375  C   VAL   231    -102.176  -8.549 -37.172  1.00100.60           C
ATOM    376  O   VAL   231    -102.095  -8.806 -35.971  1.00100.60           O
ATOM    377  N   SER   232    -102.951  -9.232 -38.035  1.00140.40           N
ATOM    378  CA  SER   232    -103.815 -10.325 -37.726  1.00140.40           C
ATOM    379  CB  SER   232    -104.810 -10.674 -38.852  1.00140.40           C
ATOM    380  OG  SER   232    -105.608  -9.567 -39.233  1.00140.40           O
ATOM    381  C   SER   232    -102.878 -11.462 -37.755  1.00140.40           C
ATOM    382  O   SER   232    -101.664 -11.270 -37.707  1.00140.40           O
ATOM    383  N   PRO   233    -103.386 -12.647 -37.808  1.00182.19           N
ATOM    384  CA  PRO   233    -102.457 -13.697 -38.012  1.00182.19           C
ATOM    385  CD  PRO   233    -104.540 -13.066 -37.027  1.00182.19           C
ATOM    386  CB  PRO   233    -103.251 -14.985 -37.816  1.00182.19           C
ATOM    387  CG  PRO   233    -104.330 -14.573 -36.791  1.00182.19           C
ATOM    388  C   PRO   233    -101.952 -13.425 -39.387  1.00182.19           C
ATOM    389  O   PRO   233    -102.763 -13.256 -40.295  1.00182.19           O
ATOM    390  N   HIS   234    -100.624 -13.367 -39.564  1.00249.10           N
ATOM    391  CA  HIS   234    -100.066 -13.129 -40.858  1.00249.10           C
ATOM    392  ND1 HIS   234    -100.521 -16.417 -40.454  1.00249.10           N
ATOM    393  CG  HIS   234     -99.808 -15.593 -41.298  1.00249.10           C
ATOM    394  CB  HIS   234    -100.329 -14.290 -41.830  1.00249.10           C
ATOM    395  NE2 HIS   234     -98.554 -17.400 -40.784  1.00249.10           N
ATOM    396  CD2 HIS   234     -98.609 -16.209 -41.488  1.00249.10           C
ATOM    397  CE1 HIS   234     -99.725 -17.481 -40.178  1.00249.10           C
ATOM    398  C   HIS   234    -100.608 -11.864 -41.465  1.00249.10           C
ATOM    399  O   HIS   234    -100.988 -11.862 -42.636  1.00249.10           O
ATOM    400  N   ARG   235    -100.666 -10.745 -40.705  1.00338.44           N
ATOM    401  CA  ARG   235    -101.054  -9.515 -41.345  1.00338.44           C
ATOM    402  CB  ARG   235    -101.859  -8.508 -40.513  1.00338.44           C
ATOM    403  CG  ARG   235    -102.416  -7.324 -41.310  1.00338.44           C
ATOM    404  CD  ARG   235    -103.484  -7.712 -42.340  1.00338.44           C
ATOM    405  NE  ARG   235    -102.785  -8.277 -43.532  1.00338.44           N
ATOM    406  CZ  ARG   235    -103.373  -9.264 -44.271  1.00338.44           C
ATOM    407  NH1 ARG   235    -104.574  -9.786 -43.884  1.00338.44           N
ATOM    408  NH2 ARG   235    -102.768  -9.726 -45.404  1.00338.44           N
ATOM    409  C   ARG   235     -99.765  -8.874 -41.720  1.00338.44           C
ATOM    410  O   ARG   235     -98.709  -9.403 -41.392  1.00338.44           O
ATOM    411  N   SER   236     -99.808  -7.722 -42.412  1.00121.50           N
ATOM    412  CA  SER   236     -98.613  -7.160 -42.977  1.00121.50           C
ATOM    413  CB  SER   236     -98.848  -5.778 -43.603  1.00121.50           C
ATOM    414  OG  SER   236     -97.635  -5.278 -44.144  1.00121.50           O
ATOM    415  C   SER   236     -97.504  -7.014 -41.981  1.00121.50           C
ATOM    416  O   SER   236     -96.532  -7.765 -42.034  1.00121.50           O
ATOM    417  N   PRO   237     -97.616  -6.102 -41.056  1.00162.95           N
ATOM    418  CA  PRO   237     -96.547  -5.798 -40.138  1.00162.95           C
ATOM    419  CD  PRO   237     -98.899  -5.641 -40.570  1.00162.95           C
ATOM    420  CB  PRO   237     -97.139  -4.854 -39.096  1.00162.95           C
ATOM    421  CG  PRO   237     -98.521  -4.473 -39.651  1.00162.95           C
ATOM    422  C   PRO   237     -95.950  -6.994 -39.465  1.00162.95           C
ATOM    423  O   PRO   237     -94.735  -7.162 -39.527  1.00162.95           O
ATOM    424  N   ILE   238     -96.769  -7.831 -38.808  1.00128.55           N
ATOM    425  CA  ILE   238     -96.276  -8.964 -38.091  1.00128.55           C
ATOM    426  CB  ILE   238     -97.230  -9.670 -37.170  1.00128.55           C
ATOM    427  CG2 ILE   238     -96.584 -10.998 -36.744  1.00128.55           C
ATOM    428  CG1 ILE   238     -97.619  -8.774 -35.983  1.00128.55           C
ATOM    429  CD1 ILE   238     -96.429  -8.362 -35.120  1.00128.55           C
ATOM    430  C   ILE   238     -95.783  -9.943 -39.080  1.00128.55           C
ATOM    431  O   ILE   238     -94.814 -10.643 -38.818  1.00128.55           O
ATOM    432  N   SER   239     -96.456 -10.051 -40.237  1.00 80.82           N
ATOM    433  CA  SER   239     -96.011 -11.024 -41.187  1.00 80.82           C
ATOM    434  CB  SER   239     -96.821 -11.048 -42.497  1.00 80.82           C
ATOM    435  OG  SER   239     -96.306 -12.041 -43.372  1.00 80.82           O
ATOM    436  C   SER   239     -94.600 -10.693 -41.555  1.00 80.82           C
ATOM    437  O   SER   239     -93.742 -11.575 -41.597  1.00 80.82           O
ATOM    438  N   ASN   240     -94.315  -9.403 -41.820  1.00101.90           N
ATOM    439  CA  ASN   240     -92.977  -9.079 -42.214  1.00101.90           C
ATOM    440  CB  ASN   240     -92.783  -7.631 -42.720  1.00101.90           C
ATOM    441  CG  ASN   240     -93.030  -6.628 -41.608  1.00101.90           C
ATOM    442  OD1 ASN   240     -92.281  -6.540 -40.637  1.00101.90           O
ATOM    443  ND2 ASN   240     -94.112  -5.820 -41.770  1.00101.90           N
ATOM    444  C   ASN   240     -92.054  -9.335 -41.066  1.00101.90           C
ATOM    445  O   ASN   240     -90.944  -9.831 -41.249  1.00101.90           O
ATOM    446  N   MET   241     -92.503  -9.024 -39.837  1.00 85.66           N
ATOM    447  CA  MET   241     -91.661  -9.192 -38.690  1.00 85.66           C
ATOM    448  CB  MET   241     -92.322  -8.645 -37.412  1.00 85.66           C
ATOM    449  CG  MET   241     -91.326  -8.345 -36.291  1.00 85.66           C
ATOM    450  SD  MET   241     -91.988  -7.320 -34.941  1.00 85.66           S
ATOM    451  CE  MET   241     -93.175  -8.553 -34.336  1.00 85.66           C
ATOM    452  C   MET   241     -91.351 -10.655 -38.533  1.00 85.66           C
ATOM    453  O   MET   241     -90.220 -11.036 -38.230  1.00 85.66           O
ATOM    454  N   VAL   242     -92.361 -11.516 -38.763  1.00 43.03           N
ATOM    455  CA  VAL   242     -92.210 -12.938 -38.638  1.00 43.03           C
ATOM    456  CB  VAL   242     -93.488 -13.688 -38.886  1.00 43.03           C
ATOM    457  CG1 VAL   242     -93.195 -15.195 -38.794  1.00 43.03           C
ATOM    458  CG2 VAL   242     -94.544 -13.208 -37.877  1.00 43.03           C
ATOM    459  C   VAL   242     -91.208 -13.394 -39.651  1.00 43.03           C
ATOM    460  O   VAL   242     -90.367 -14.246 -39.364  1.00 43.03           O
ATOM    461  N   SER   243     -91.275 -12.828 -40.872  1.00 75.45           N
ATOM    462  CA  SER   243     -90.385 -13.226 -41.923  1.00 75.45           C
ATOM    463  CB  SER   243     -90.633 -12.469 -43.240  1.00 75.45           C
ATOM    464  OG  SER   243     -89.719 -12.907 -44.235  1.00 75.45           O
ATOM    465  C   SER   243     -88.979 -12.941 -41.499  1.00 75.45           C
ATOM    466  O   SER   243     -88.077 -13.732 -41.767  1.00 75.45           O
ATOM    467  N   MET   244     -88.759 -11.802 -40.816  1.00110.83           N
ATOM    468  CA  MET   244     -87.436 -11.438 -40.398  1.00110.83           C
ATOM    469  CB  MET   244     -87.377 -10.057 -39.722  1.00110.83           C
ATOM    470  CG  MET   244     -85.951  -9.592 -39.421  1.00110.83           C
ATOM    471  SD  MET   244     -84.955  -9.174 -40.886  1.00110.83           S
ATOM    472  CE  MET   244     -85.887  -7.676 -41.314  1.00110.83           C
ATOM    473  C   MET   244     -86.942 -12.463 -39.425  1.00110.83           C
ATOM    474  O   MET   244     -85.774 -12.848 -39.458  1.00110.83           O
ATOM    475  N   ALA   245     -87.826 -12.936 -38.526  1.00 59.30           N
ATOM    476  CA  ALA   245     -87.444 -13.941 -37.577  1.00 59.30           C
ATOM    477  CB  ALA   245     -88.598 -14.344 -36.642  1.00 59.30           C
ATOM    478  C   ALA   245     -87.065 -15.134 -38.372  1.00 59.30           C
ATOM    479  O   ALA   245     -86.094 -15.826 -38.067  1.00 59.30           O
ATOM    480  N   ASN   246     -87.836 -15.393 -39.437  1.00253.59           N
ATOM    481  CA  ASN   246     -87.485 -16.480 -40.282  1.00253.59           C
ATOM    482  CB  ASN   246     -88.521 -16.778 -41.380  1.00253.59           C
ATOM    483  CG  ASN   246     -88.177 -18.137 -41.968  1.00253.59           C
ATOM    484  OD1 ASN   246     -87.270 -18.818 -41.493  1.00253.59           O
ATOM    485  ND2 ASN   246     -88.917 -18.545 -43.032  1.00253.59           N
ATOM    486  C   ASN   246     -86.231 -16.018 -40.934  1.00253.59           C
ATOM    487  O   ASN   246     -85.929 -14.836 -41.004  1.00253.59           O
ATOM    488  N   ASN   247     -85.395 -16.946 -41.363  1.00270.14           N
ATOM    489  CA  ASN   247     -84.172 -16.578 -42.001  1.00270.14           C
ATOM    490  CB  ASN   247     -84.345 -15.536 -43.124  1.00270.14           C
ATOM    491  CG  ASN   247     -83.048 -15.479 -43.923  1.00270.14           C
ATOM    492  OD1 ASN   247     -82.002 -15.082 -43.411  1.00270.14           O
ATOM    493  ND2 ASN   247     -83.113 -15.906 -45.213  1.00270.14           N
ATOM    494  C   ASN   247     -83.185 -16.063 -40.989  1.00270.14           C
ATOM    495  O   ASN   247     -81.983 -16.259 -41.160  1.00270.14           O
ATOM    496  N   HIS   248     -83.636 -15.416 -39.893  1.00109.62           N
ATOM    497  CA  HIS   248     -82.686 -15.113 -38.862  1.00109.62           C
ATOM    498  ND1 HIS   248     -83.597 -11.675 -37.399  1.00109.62           N
ATOM    499  CG  HIS   248     -83.102 -12.715 -38.155  1.00109.62           C
ATOM    500  CB  HIS   248     -83.209 -14.162 -37.770  1.00109.62           C
ATOM    501  NE2 HIS   248     -82.623 -10.760 -39.177  1.00109.62           N
ATOM    502  CD2 HIS   248     -82.512 -12.138 -39.237  1.00109.62           C
ATOM    503  CE1 HIS   248     -83.283 -10.529 -38.056  1.00109.62           C
ATOM    504  C   HIS   248     -82.392 -16.431 -38.242  1.00109.62           C
ATOM    505  O   HIS   248     -81.250 -16.763 -37.925  1.00109.62           O
ATOM    506  N   MET   249     -83.469 -17.221 -38.074  1.00 79.41           N
ATOM    507  CA  MET   249     -83.394 -18.534 -37.511  1.00 79.41           C
ATOM    508  CB  MET   249     -84.778 -19.197 -37.417  1.00 79.41           C
ATOM    509  CG  MET   249     -84.759 -20.604 -36.819  1.00 79.41           C
ATOM    510  SD  MET   249     -86.397 -21.385 -36.733  1.00 79.41           S
ATOM    511  CE  MET   249     -86.565 -21.555 -38.534  1.00 79.41           C
ATOM    512  C   MET   249     -82.574 -19.379 -38.422  1.00 79.41           C
ATOM    513  O   MET   249     -81.719 -20.141 -37.973  1.00 79.41           O
ATOM    514  N   SER   250     -82.802 -19.249 -39.742  1.00 77.49           N
ATOM    515  CA  SER   250     -82.101 -20.085 -40.672  1.00 77.49           C
ATOM    516  CB  SER   250     -82.538 -19.850 -42.128  1.00 77.49           C
ATOM    517  OG  SER   250     -81.810 -20.701 -43.001  1.00 77.49           O
ATOM    518  C   SER   250     -80.634 -19.795 -40.592  1.00 77.49           C
ATOM    519  O   SER   250     -79.817 -20.713 -40.525  1.00 77.49           O
ATOM    520  N   MET   251     -80.268 -18.500 -40.584  1.00116.58           N
ATOM    521  CA  MET   251     -78.884 -18.122 -40.597  1.00116.58           C
ATOM    522  CB  MET   251     -78.710 -16.594 -40.661  1.00116.58           C
ATOM    523  CG  MET   251     -77.255 -16.125 -40.681  1.00116.58           C
ATOM    524  SD  MET   251     -76.389 -16.414 -42.253  1.00116.58           S
ATOM    525  CE  MET   251     -76.100 -18.175 -41.952  1.00116.58           C
ATOM    526  C   MET   251     -78.189 -18.586 -39.352  1.00116.58           C
ATOM    527  O   MET   251     -77.110 -19.174 -39.416  1.00116.58           O
ATOM    528  N   THR   252     -78.812 -18.359 -38.183  1.00109.48           N
ATOM    529  CA  THR   252     -78.175 -18.655 -36.928  1.00109.48           C
ATOM    530  CB  THR   252     -79.002 -18.241 -35.746  1.00109.48           C
ATOM    531  OG1 THR   252     -80.220 -18.970 -35.714  1.00109.48           O
ATOM    532  CG2 THR   252     -79.292 -16.736 -35.862  1.00109.48           C
ATOM    533  C   THR   252     -77.927 -20.122 -36.797  1.00109.48           C
ATOM    534  O   THR   252     -76.853 -20.539 -36.365  1.00109.48           O
ATOM    535  N   ASN   253     -78.921 -20.946 -37.169  1.00 66.46           N
ATOM    536  CA  ASN   253     -78.794 -22.362 -36.985  1.00 66.46           C
ATOM    537  CB  ASN   253     -80.082 -23.123 -37.347  1.00 66.46           C
ATOM    538  CG  ASN   253     -80.015 -24.499 -36.700  1.00 66.46           C
ATOM    539  OD1 ASN   253     -78.940 -24.992 -36.360  1.00 66.46           O
ATOM    540  ND2 ASN   253     -81.202 -25.138 -36.522  1.00 66.46           N
ATOM    541  C   ASN   253     -77.683 -22.878 -37.841  1.00 66.46           C
ATOM    542  O   ASN   253     -76.887 -23.706 -37.401  1.00 66.46           O
ATOM    543  N   SER   254     -77.590 -22.391 -39.092  1.00 33.22           N
ATOM    544  CA  SER   254     -76.564 -22.871 -39.970  1.00 33.22           C
ATOM    545  CB  SER   254     -76.635 -22.242 -41.368  1.00 33.22           C
ATOM    546  OG  SER   254     -76.407 -20.846 -41.269  1.00 33.22           O
ATOM    547  C   SER   254     -75.247 -22.510 -39.368  1.00 33.22           C
ATOM    548  O   SER   254     -74.298 -23.292 -39.412  1.00 33.22           O
ATOM    549  N   GLY   255     -75.166 -21.307 -38.771  1.00 30.04           N
ATOM    550  CA  GLY   255     -73.952 -20.862 -38.156  1.00 30.04           C
ATOM    551  C   GLY   255     -73.628 -21.789 -37.029  1.00 30.04           C
ATOM    552  O   GLY   255     -72.464 -22.100 -36.783  1.00 30.04           O
ATOM    553  N   VAL   256     -74.662 -22.239 -36.297  1.00 35.40           N
ATOM    554  CA  VAL   256     -74.453 -23.116 -35.183  1.00 35.40           C
ATOM    555  CB  VAL   256     -75.734 -23.491 -34.493  1.00 35.40           C
ATOM    556  CG1 VAL   256     -75.408 -24.482 -33.361  1.00 35.40           C
ATOM    557  CG2 VAL   256     -76.433 -22.204 -34.017  1.00 35.40           C
ATOM    558  C   VAL   256     -73.831 -24.377 -35.690  1.00 35.40           C
ATOM    559  O   VAL   256     -72.923 -24.925 -35.067  1.00 35.40           O
ATOM    560  N   SER   257     -74.310 -24.885 -36.837  1.00 68.22           N
ATOM    561  CA  SER   257     -73.744 -26.096 -37.353  1.00 68.22           C
ATOM    562  CB  SER   257     -74.451 -26.591 -38.627  1.00 68.22           C
ATOM    563  OG  SER   257     -73.847 -27.790 -39.092  1.00 68.22           O
ATOM    564  C   SER   257     -72.315 -25.825 -37.710  1.00 68.22           C
ATOM    565  O   SER   257     -71.438 -26.648 -37.455  1.00 68.22           O
ATOM    566  N   MET   258     -72.047 -24.637 -38.283  1.00124.77           N
ATOM    567  CA  MET   258     -70.728 -24.292 -38.722  1.00124.77           C
ATOM    568  CB  MET   258     -70.641 -22.862 -39.284  1.00124.77           C
ATOM    569  CG  MET   258     -71.513 -22.592 -40.511  1.00124.77           C
ATOM    570  SD  MET   258     -71.485 -20.860 -41.064  1.00124.77           S
ATOM    571  CE  MET   258     -72.717 -21.098 -42.375  1.00124.77           C
ATOM    572  C   MET   258     -69.834 -24.307 -37.529  1.00124.77           C
ATOM    573  O   MET   258     -68.733 -24.854 -37.581  1.00124.77           O
ATOM    574  N   THR   259     -70.299 -23.737 -36.402  1.00257.61           N
ATOM    575  CA  THR   259     -69.432 -23.702 -35.269  1.00257.61           C
ATOM    576  CB  THR   259     -69.965 -22.976 -34.066  1.00257.61           C
ATOM    577  OG1 THR   259     -68.913 -22.747 -33.140  1.00257.61           O
ATOM    578  CG2 THR   259     -71.054 -23.826 -33.400  1.00257.61           C
ATOM    579  C   THR   259     -69.181 -25.108 -34.890  1.00257.61           C
ATOM    580  O   THR   259     -69.926 -26.013 -35.262  1.00257.61           O
ATOM    581  N   ASN   260     -68.069 -25.311 -34.175  1.00312.28           N
ATOM    582  CA  ASN   260     -67.619 -26.608 -33.796  1.00312.28           C
ATOM    583  CB  ASN   260     -68.387 -27.284 -32.635  1.00312.28           C
ATOM    584  CG  ASN   260     -69.836 -27.548 -33.003  1.00312.28           C
ATOM    585  OD1 ASN   260     -70.168 -28.576 -33.590  1.00312.28           O
ATOM    586  ND2 ASN   260     -70.732 -26.593 -32.636  1.00312.28           N
ATOM    587  C   ASN   260     -67.613 -27.458 -35.022  1.00312.28           C
ATOM    588  O   ASN   260     -67.930 -28.646 -34.973  1.00312.28           O
ATOM    589  N   THR   261     -67.240 -26.844 -36.166  1.00189.08           N
ATOM    590  CA  THR   261     -67.198 -27.557 -37.409  1.00189.08           C
ATOM    591  CB  THR   261     -68.537 -27.653 -38.076  1.00189.08           C
ATOM    592  OG1 THR   261     -69.457 -28.274 -37.190  1.00189.08           O
ATOM    593  CG2 THR   261     -68.400 -28.517 -39.341  1.00189.08           C
ATOM    594  C   THR   261     -66.246 -26.839 -38.325  1.00189.08           C
ATOM    595  O   THR   261     -65.037 -26.837 -38.097  1.00189.08           O
ATOM    596  N   LEU   262     -66.783 -26.215 -39.398  1.00137.26           N
ATOM    597  CA  LEU   262     -65.998 -25.584 -40.420  1.00137.26           C
ATOM    598  CB  LEU   262     -66.840 -25.013 -41.571  1.00137.26           C
ATOM    599  CG  LEU   262     -67.547 -26.106 -42.395  1.00137.26           C
ATOM    600  CD1 LEU   262     -68.241 -25.509 -43.627  1.00137.26           C
ATOM    601  CD2 LEU   262     -66.587 -27.254 -42.752  1.00137.26           C
ATOM    602  C   LEU   262     -65.161 -24.477 -39.870  1.00137.26           C
ATOM    603  O   LEU   262     -63.992 -24.362 -40.213  1.00137.26           O
ATOM    604  N   SER   263     -65.737 -23.604 -39.038  1.00186.59           N
ATOM    605  CA  SER   263     -65.050 -22.510 -38.404  1.00186.59           C
ATOM    606  CB  SER   263     -63.798 -22.897 -37.584  1.00186.59           C
ATOM    607  OG  SER   263     -62.666 -23.091 -38.418  1.00186.59           O
ATOM    608  C   SER   263     -64.655 -21.476 -39.418  1.00186.59           C
ATOM    609  O   SER   263     -64.452 -20.315 -39.068  1.00186.59           O
ATOM    610  N   SER   264     -64.560 -21.853 -40.708  1.00 61.54           N
ATOM    611  CA  SER   264     -64.224 -20.886 -41.708  1.00 61.54           C
ATOM    612  CB  SER   264     -63.869 -21.525 -43.061  1.00 61.54           C
ATOM    613  OG  SER   264     -64.979 -22.253 -43.567  1.00 61.54           O
ATOM    614  C   SER   264     -65.413 -20.008 -41.900  1.00 61.54           C
ATOM    615  O   SER   264     -65.330 -18.785 -41.797  1.00 61.54           O
ATOM    616  N   MET   265     -66.570 -20.643 -42.164  1.00106.57           N
ATOM    617  CA  MET   265     -67.787 -19.924 -42.378  1.00106.57           C
ATOM    618  CB  MET   265     -68.960 -20.826 -42.793  1.00106.57           C
ATOM    619  CG  MET   265     -68.766 -21.494 -44.153  1.00106.57           C
ATOM    620  SD  MET   265     -70.260 -22.271 -44.841  1.00106.57           S
ATOM    621  CE  MET   265     -70.422 -23.523 -43.537  1.00106.57           C
ATOM    622  C   MET   265     -68.141 -19.262 -41.094  1.00106.57           C
ATOM    623  O   MET   265     -68.624 -18.131 -41.078  1.00106.57           O
ATOM    624  N   LEU   266     -67.876 -19.955 -39.971  1.00150.41           N
ATOM    625  CA  LEU   266     -68.222 -19.418 -38.690  1.00150.41           C
ATOM    626  CB  LEU   266     -67.772 -20.319 -37.527  1.00150.41           C
ATOM    627  CG  LEU   266     -68.137 -19.766 -36.139  1.00150.41           C
ATOM    628  CD1 LEU   266     -69.658 -19.717 -35.941  1.00150.41           C
ATOM    629  CD2 LEU   266     -67.411 -20.537 -35.025  1.00150.41           C
ATOM    630  C   LEU   266     -67.493 -18.128 -38.581  1.00150.41           C
ATOM    631  O   LEU   266     -68.048 -17.124 -38.138  1.00150.41           O
ATOM    632  N   LYS   267     -66.214 -18.118 -38.997  1.00258.74           N
ATOM    633  CA  LYS   267     -65.524 -16.873 -39.010  1.00258.74           C
ATOM    634  CB  LYS   267     -64.022 -17.003 -39.322  1.00258.74           C
ATOM    635  CG  LYS   267     -63.257 -17.782 -38.250  1.00258.74           C
ATOM    636  CD  LYS   267     -61.849 -18.204 -38.674  0.50258.74           C
ATOM    637  CE  LYS   267     -61.128 -19.054 -37.626  1.00258.74           C
ATOM    638  NZ  LYS   267     -61.028 -18.308 -36.351  1.00258.74           N
ATOM    639  C   LYS   267     -66.163 -16.101 -40.115  1.00258.74           C
ATOM    640  O   LYS   267     -66.540 -16.655 -41.140  1.00258.74           O
ATOM    641  N   GLY   268     -66.393 -14.801 -39.920  1.00235.28           N
ATOM    642  CA  GLY   268     -66.928 -14.036 -41.005  1.00235.28           C
ATOM    643  C   GLY   268     -68.415 -13.927 -40.846  1.00235.28           C
ATOM    644  O   GLY   268     -68.964 -12.827 -40.857  1.00235.28           O
ATOM    645  N   PHE   269     -69.115 -15.071 -40.707  1.00 93.39           N
ATOM    646  CA  PHE   269     -70.541 -15.046 -40.522  1.00 93.39           C
ATOM    647  CB  PHE   269     -71.227 -16.419 -40.667  1.00 93.39           C
ATOM    648  CG  PHE   269     -71.466 -16.701 -42.113  1.00 93.39           C
ATOM    649  CD1 PHE   269     -72.575 -16.167 -42.732  1.00 93.39           C
ATOM    650  CD2 PHE   269     -70.617 -17.493 -42.849  1.00 93.39           C
ATOM    651  CE1 PHE   269     -72.829 -16.412 -44.061  1.00 93.39           C
ATOM    652  CE2 PHE   269     -70.865 -17.742 -44.178  1.00 93.39           C
ATOM    653  CZ  PHE   269     -71.972 -17.200 -44.787  1.00 93.39           C
ATOM    654  C   PHE   269     -70.877 -14.534 -39.163  1.00 93.39           C
ATOM    655  O   PHE   269     -71.815 -13.756 -38.997  1.00 93.39           O
ATOM    656  N   ALA   270     -70.110 -14.959 -38.143  1.00 46.72           N
ATOM    657  CA  ALA   270     -70.487 -14.616 -36.803  1.00 46.72           C
ATOM    658  CB  ALA   270     -69.557 -15.227 -35.736  1.00 46.72           C
ATOM    659  C   ALA   270     -70.499 -13.131 -36.612  1.00 46.72           C
ATOM    660  O   ALA   270     -71.461 -12.605 -36.054  1.00 46.72           O
ATOM    661  N   PRO   271     -69.501 -12.410 -37.046  1.00157.89           N
ATOM    662  CA  PRO   271     -69.543 -10.992 -36.818  1.00157.89           C
ATOM    663  CD  PRO   271     -68.136 -12.913 -37.072  1.00157.89           C
ATOM    664  CB  PRO   271     -68.138 -10.479 -37.121  1.00157.89           C
ATOM    665  CG  PRO   271     -67.242 -11.691 -36.802  1.00157.89           C
ATOM    666  C   PRO   271     -70.630 -10.328 -37.592  1.00157.89           C
ATOM    667  O   PRO   271     -71.186  -9.338 -37.114  1.00157.89           O
ATOM    668  N   ALA   272     -70.941 -10.842 -38.795  1.00 32.34           N
ATOM    669  CA  ALA   272     -71.955 -10.229 -39.598  1.00 32.34           C
ATOM    670  CB  ALA   272     -72.102 -10.892 -40.976  1.00 32.34           C
ATOM    671  C   ALA   272     -73.263 -10.371 -38.896  1.00 32.34           C
ATOM    672  O   ALA   272     -74.045  -9.426 -38.803  1.00 32.34           O
ATOM    673  N   ALA   273     -73.521 -11.576 -38.361  1.00 32.41           N
ATOM    674  CA  ALA   273     -74.772 -11.853 -37.723  1.00 32.41           C
ATOM    675  CB  ALA   273     -74.892 -13.313 -37.262  1.00 32.41           C
ATOM    676  C   ALA   273     -74.920 -10.987 -36.518  1.00 32.41           C
ATOM    677  O   ALA   273     -75.997 -10.453 -36.260  1.00 32.41           O
ATOM    678  N   ALA   274     -73.834 -10.817 -35.744  1.00 36.52           N
ATOM    679  CA  ALA   274     -73.941 -10.053 -34.539  1.00 36.52           C
ATOM    680  CB  ALA   274     -72.612  -9.965 -33.768  1.00 36.52           C
ATOM    681  C   ALA   274     -74.337  -8.657 -34.882  1.00 36.52           C
ATOM    682  O   ALA   274     -75.238  -8.100 -34.260  1.00 36.52           O
ATOM    683  N   ALA   275     -73.694  -8.057 -35.898  1.00 41.43           N
ATOM    684  CA  ALA   275     -73.975  -6.679 -36.174  1.00 41.43           C
ATOM    685  CB  ALA   275     -73.093  -6.113 -37.299  1.00 41.43           C
ATOM    686  C   ALA   275     -75.402  -6.494 -36.594  1.00 41.43           C
ATOM    687  O   ALA   275     -76.107  -5.647 -36.048  1.00 41.43           O
ATOM    688  N   GLN   276     -75.878  -7.303 -37.559  1.00 87.97           N
ATOM    689  CA  GLN   276     -77.199  -7.109 -38.095  1.00 87.97           C
ATOM    690  CB  GLN   276     -77.475  -8.031 -39.297  1.00 87.97           C
ATOM    691  CG  GLN   276     -78.876  -7.868 -39.889  1.00 87.97           C
ATOM    692  CD  GLN   276     -78.999  -8.834 -41.059  1.00 87.97           C
ATOM    693  OE1 GLN   276     -78.017  -9.453 -41.468  1.00 87.97           O
ATOM    694  NE2 GLN   276     -80.235  -8.979 -41.609  1.00 87.97           N
ATOM    695  C   GLN   276     -78.258  -7.411 -37.082  1.00 87.97           C
ATOM    696  O   GLN   276     -79.164  -6.608 -36.859  1.00 87.97           O
ATOM    697  N   ALA   277     -78.157  -8.583 -36.430  1.00 42.04           N
ATOM    698  CA  ALA   277     -79.193  -9.018 -35.538  1.00 42.04           C
ATOM    699  CB  ALA   277     -78.962 -10.447 -35.021  1.00 42.04           C
ATOM    700  C   ALA   277     -79.287  -8.118 -34.349  1.00 42.04           C
ATOM    701  O   ALA   277     -80.381  -7.735 -33.938  1.00 42.04           O
ATOM    702  N   VAL   278     -78.134  -7.742 -33.768  1.00 97.86           N
ATOM    703  CA  VAL   278     -78.163  -6.961 -32.566  1.00 97.86           C
ATOM    704  CB  VAL   278     -76.803  -6.712 -31.971  1.00 97.86           C
ATOM    705  CG1 VAL   278     -76.167  -8.073 -31.644  1.00 97.86           C
ATOM    706  CG2 VAL   278     -75.974  -5.830 -32.920  1.00 97.86           C
ATOM    707  C   VAL   278     -78.782  -5.632 -32.853  1.00 97.86           C
ATOM    708  O   VAL   278     -79.549  -5.117 -32.044  1.00 97.86           O
ATOM    709  N   GLN   279     -78.455  -5.040 -34.015  1.00112.37           N
ATOM    710  CA  GLN   279     -78.950  -3.741 -34.366  1.00112.37           C
ATOM    711  CB  GLN   279     -78.314  -3.226 -35.670  1.00112.37           C
ATOM    712  CG  GLN   279     -78.835  -1.866 -36.136  0.50112.37           C
ATOM    713  CD  GLN   279     -80.016  -2.123 -37.059  0.50112.37           C
ATOM    714  OE1 GLN   279     -81.165  -1.840 -36.722  1.00112.37           O
ATOM    715  NE2 GLN   279     -79.727  -2.679 -38.266  1.00112.37           N
ATOM    716  C   GLN   279     -80.441  -3.785 -34.531  1.00112.37           C
ATOM    717  O   GLN   279     -81.149  -2.888 -34.076  1.00112.37           O
ATOM    718  N   THR   280     -80.955  -4.858 -35.158  1.00 49.63           N
ATOM    719  CA  THR   280     -82.352  -5.000 -35.471  1.00 49.63           C
ATOM    720  CB  THR   280     -82.645  -6.202 -36.325  1.00 49.63           C
ATOM    721  OG1 THR   280     -81.921  -6.132 -37.544  1.00 49.63           O
ATOM    722  CG2 THR   280     -84.155  -6.239 -36.619  1.00 49.63           C
ATOM    723  C   THR   280     -83.178  -5.130 -34.225  1.00 49.63           C
ATOM    724  O   THR   280     -84.346  -4.746 -34.204  1.00 49.63           O
ATOM    725  N   ALA   281     -82.593  -5.670 -33.144  1.00 49.53           N
ATOM    726  CA  ALA   281     -83.346  -6.014 -31.971  1.00 49.53           C
ATOM    727  CB  ALA   281     -82.461  -6.588 -30.852  1.00 49.53           C
ATOM    728  C   ALA   281     -84.079  -4.842 -31.386  1.00 49.53           C
ATOM    729  O   ALA   281     -85.238  -4.983 -30.998  1.00 49.53           O
ATOM    730  N   ALA   282     -83.452  -3.654 -31.304  1.00 41.11           N
ATOM    731  CA  ALA   282     -84.107  -2.568 -30.625  1.00 41.11           C
ATOM    732  CB  ALA   282     -83.233  -1.307 -30.558  1.00 41.11           C
ATOM    733  C   ALA   282     -85.390  -2.193 -31.309  1.00 41.11           C
ATOM    734  O   ALA   282     -86.430  -2.069 -30.664  1.00 41.11           O
ATOM    735  N   GLN   283     -85.357  -2.030 -32.642  1.00 90.98           N
ATOM    736  CA  GLN   283     -86.514  -1.603 -33.377  1.00 90.98           C
ATOM    737  CB  GLN   283     -86.174  -1.348 -34.855  1.00 90.98           C
ATOM    738  CG  GLN   283     -85.692  -2.604 -35.583  1.00 90.98           C
ATOM    739  CD  GLN   283     -85.163  -2.185 -36.947  1.00 90.98           C
ATOM    740  OE1 GLN   283     -85.689  -1.272 -37.582  1.00 90.98           O
ATOM    741  NE2 GLN   283     -84.079  -2.864 -37.410  1.00 90.98           N
ATOM    742  C   GLN   283     -87.571  -2.660 -33.315  1.00 90.98           C
ATOM    743  O   GLN   283     -88.756  -2.357 -33.176  1.00 90.98           O
ATOM    744  N   ASN   284     -87.162  -3.939 -33.413  1.00 74.98           N
ATOM    745  CA  ASN   284     -88.107  -5.017 -33.442  1.00 74.98           C
ATOM    746  CB  ASN   284     -87.452  -6.404 -33.570  1.00 74.98           C
ATOM    747  CG  ASN   284     -86.833  -6.555 -34.954  1.00 74.98           C
ATOM    748  OD1 ASN   284     -86.886  -5.644 -35.778  1.00 74.98           O
ATOM    749  ND2 ASN   284     -86.233  -7.747 -35.222  1.00 74.98           N
ATOM    750  C   ASN   284     -88.878  -5.047 -32.161  1.00 74.98           C
ATOM    751  O   ASN   284     -90.102  -5.165 -32.174  1.00 74.98           O
ATOM    752  N   GLY   285     -88.177  -4.934 -31.017  1.00 30.07           N
ATOM    753  CA  GLY   285     -88.817  -5.023 -29.737  1.00 30.07           C
ATOM    754  C   GLY   285     -89.773  -3.886 -29.576  1.00 30.07           C
ATOM    755  O   GLY   285     -90.861  -4.051 -29.026  1.00 30.07           O
ATOM    756  N   VAL   286     -89.379  -2.692 -30.051  1.00 33.64           N
ATOM    757  CA  VAL   286     -90.186  -1.515 -29.908  1.00 33.64           C
ATOM    758  CB  VAL   286     -89.549  -0.301 -30.518  1.00 33.64           C
ATOM    759  CG1 VAL   286     -90.539   0.871 -30.412  1.00 33.64           C
ATOM    760  CG2 VAL   286     -88.200  -0.051 -29.820  1.00 33.64           C
ATOM    761  C   VAL   286     -91.480  -1.735 -30.619  1.00 33.64           C
ATOM    762  O   VAL   286     -92.539  -1.341 -30.134  1.00 33.64           O
ATOM    763  N   ARG   287     -91.424  -2.367 -31.804  1.00 85.40           N
ATOM    764  CA  ARG   287     -92.607  -2.593 -32.583  1.00 85.40           C
ATOM    765  CB  ARG   287     -92.305  -3.293 -33.921  1.00 85.40           C
ATOM    766  CG  ARG   287     -93.484  -3.299 -34.897  1.00 85.40           C
ATOM    767  CD  ARG   287     -94.562  -4.337 -34.578  1.00 85.40           C
ATOM    768  NE  ARG   287     -95.662  -4.140 -35.565  1.00 85.40           N
ATOM    769  CZ  ARG   287     -96.867  -4.752 -35.384  1.00 85.40           C
ATOM    770  NH1 ARG   287     -97.056  -5.588 -34.322  1.00 85.40           N
ATOM    771  NH2 ARG   287     -97.888  -4.513 -36.257  1.00 85.40           N
ATOM    772  C   ARG   287     -93.529  -3.484 -31.811  1.00 85.40           C
ATOM    773  O   ARG   287     -94.734  -3.247 -31.751  1.00 85.40           O
ATOM    774  N   ALA   288     -92.977  -4.534 -31.181  1.00 39.43           N
ATOM    775  CA  ALA   288     -93.785  -5.466 -30.445  1.00 39.43           C
ATOM    776  CB  ALA   288     -92.966  -6.610 -29.822  1.00 39.43           C
ATOM    777  C   ALA   288     -94.456  -4.733 -29.323  1.00 39.43           C
ATOM    778  O   ALA   288     -95.621  -4.988 -29.018  1.00 39.43           O
ATOM    779  N   MET   289     -93.728  -3.796 -28.683  1.00 42.26           N
ATOM    780  CA  MET   289     -94.244  -3.055 -27.566  1.00 42.26           C
ATOM    781  CB  MET   289     -93.215  -2.050 -27.005  1.00 42.26           C
ATOM    782  CG  MET   289     -93.718  -1.245 -25.804  1.00 42.26           C
ATOM    783  SD  MET   289     -92.498  -0.100 -25.098  1.00 42.26           S
ATOM    784  CE  MET   289     -91.416  -1.404 -24.439  1.00 42.26           C
ATOM    785  C   MET   289     -95.420  -2.267 -28.033  1.00 42.26           C
ATOM    786  O   MET   289     -96.437  -2.187 -27.345  1.00 42.26           O
ATOM    787  N   SER   290     -95.304  -1.674 -29.233  1.00 71.66           N
ATOM    788  CA  SER   290     -96.337  -0.842 -29.765  1.00 71.66           C
ATOM    789  CB  SER   290     -95.945  -0.197 -31.106  1.00 71.66           C
ATOM    790  OG  SER   290     -97.008   0.614 -31.586  1.00 71.66           O
ATOM    791  C   SER   290     -97.564  -1.668 -30.000  1.00 71.66           C
ATOM    792  O   SER   290     -98.684  -1.196 -29.811  1.00 71.66           O
ATOM    793  N   SER   291     -97.392  -2.940 -30.402  1.00 85.75           N
ATOM    794  CA  SER   291     -98.530  -3.762 -30.687  1.00 85.75           C
ATOM    795  CB  SER   291     -98.148  -5.197 -31.082  1.00 85.75           C
ATOM    796  OG  SER   291     -99.323  -5.949 -31.346  1.00 85.75           O
ATOM    797  C   SER   291     -99.362  -3.834 -29.451  1.00 85.75           C
ATOM    798  O   SER   291    -100.580  -3.672 -29.504  1.00 85.75           O
ATOM    799  N   LEU   292     -98.716  -4.067 -28.299  1.00143.08           N
ATOM    800  CA  LEU   292     -99.449  -4.153 -27.074  1.00143.08           C
ATOM    801  CB  LEU   292     -98.610  -4.639 -25.882  1.00143.08           C
ATOM    802  CG  LEU   292     -99.493  -4.985 -24.672  1.00143.08           C
ATOM    803  CD1 LEU   292    -100.417  -6.161 -25.024  1.00143.08           C
ATOM    804  CD2 LEU   292     -98.670  -5.245 -23.400  1.00143.08           C
ATOM    805  C   LEU   292     -99.991  -2.793 -26.762  1.00143.08           C
ATOM    806  O   LEU   292    -101.090  -2.658 -26.225  1.00143.08           O
ATOM    807  N   GLY   293     -99.222  -1.737 -27.095  1.00 44.67           N
ATOM    808  CA  GLY   293     -99.660  -0.405 -26.801  1.00 44.67           C
ATOM    809  C   GLY   293     -99.454  -0.219 -25.342  1.00 44.67           C
ATOM    810  O   GLY   293     -98.446  -0.658 -24.789  1.00 44.67           O
ATOM    811  N   SER   294    -100.413   0.446 -24.675  1.00174.51           N
ATOM    812  CA  SER   294    -100.254   0.606 -23.267  1.00174.51           C
ATOM    813  CB  SER   294    -101.401   1.378 -22.598  1.00174.51           C
ATOM    814  OG  SER   294    -101.432   2.713 -23.081  1.00174.51           O
ATOM    815  C   SER   294    -100.239  -0.781 -22.716  1.00174.51           C
ATOM    816  O   SER   294    -100.636  -1.734 -23.385  1.00174.51           O
ATOM    817  N   SER   295     -99.761  -0.921 -21.472  1.00234.41           N
ATOM    818  CA  SER   295     -99.617  -2.194 -20.840  1.00234.41           C
ATOM    819  CB  SER   295    -100.836  -3.121 -21.033  1.00234.41           C
ATOM    820  OG  SER   295    -100.622  -4.362 -20.379  1.00234.41           O
ATOM    821  C   SER   295     -98.407  -2.877 -21.387  1.00234.41           C
ATOM    822  O   SER   295     -97.991  -3.906 -20.857  1.00234.41           O
ATOM    823  N   LEU   296     -97.776  -2.327 -22.443  1.00246.98           N
ATOM    824  CA  LEU   296     -96.528  -2.921 -22.802  1.00246.98           C
ATOM    825  CB  LEU   296     -96.458  -3.488 -24.232  1.00246.98           C
ATOM    826  CG  LEU   296     -95.259  -4.433 -24.442  1.00246.98           C
ATOM    827  CD1 LEU   296     -95.331  -5.143 -25.801  1.00246.98           C
ATOM    828  CD2 LEU   296     -93.923  -3.715 -24.212  1.00246.98           C
ATOM    829  C   LEU   296     -95.540  -1.815 -22.638  1.00246.98           C
ATOM    830  O   LEU   296     -95.539  -0.840 -23.387  1.00246.98           O
ATOM    831  N   GLY   297     -94.670  -1.936 -21.624  1.00 58.88           N
ATOM    832  CA  GLY   297     -93.744  -0.878 -21.355  1.00 58.88           C
ATOM    833  C   GLY   297     -94.336  -0.028 -20.287  1.00 58.88           C
ATOM    834  O   GLY   297     -93.687   0.879 -19.768  1.00 58.88           O
ATOM    835  N   SER   298     -95.603  -0.304 -19.931  1.00 66.60           N
ATOM    836  CA  SER   298     -96.222   0.455 -18.891  1.00 66.60           C
ATOM    837  CB  SER   298     -97.758   0.447 -18.959  1.00 66.60           C
ATOM    838  OG  SER   298     -98.200   1.110 -20.134  1.00 66.60           O
ATOM    839  C   SER   298     -95.820  -0.204 -17.581  1.00 66.60           C
ATOM    840  O   SER   298     -95.069  -1.213 -17.643  1.00 66.60           O
ATOM    841  OXT SER   298     -96.257   0.285 -16.504  1.00 66.60           O
END 
