# Supplementary material for: Predicted Structural Variability of Mycobacterium tuberculosis PPE18 Protein With Immunological Implications Among Clinical Strains
Source: Front Microbiol. 2021 Jan 8;11:595312. doi: 10.3389/fmicb.2020.595312 (PMC7819968; doi:10.3389/fmicb.2020.595312)
Supplement: Supplementary file 3 [file Data_Sheet_2.ZIP › domain 2 RaptorX pdbs/3djlA-389761_2_ZD053.pdb]

REMARK   templates = 3djlA 
EXPDTA    THEORETICAL MODEL, MODELLER 9v8 2018/10/16 11:58:30
REMARK   6 MODELLER OBJECTIVE FUNCTION:       422.7430
REMARK   6 MODELLER BEST TEMPLATE % SEQ ID:  11.864
SEQRES   1    118  LEU LEU GLU GLN ALA VAL ALA VAL GLU GLU ALA SER ASP
SEQRES   2    118  THR ALA ALA ALA ASN GLN LEU MET ASN ASN VAL PRO GLN
SEQRES   3    118  ALA LEU GLN GLN LEU ALA GLN PRO THR GLN GLY THR THR
SEQRES   4    118  PRO SER SER LYS LEU GLY GLY LEU TRP LYS THR VAL SER
SEQRES   5    118  PRO HIS ARG SER PRO ILE SER ASN MET VAL SER MET ALA
SEQRES   6    118  ASN ASN HIS VAL SER MET THR ASN SER GLY VAL SER MET
SEQRES   7    118  ALA SER THR LEU SER SER MET LEU LYS GLY PHE ALA PRO
SEQRES   8    118  ALA ALA ALA ALA GLN ALA VAL GLN THR ALA ALA GLN ASN
SEQRES   9    118  GLY VAL ARG ALA MET SER SER LEU GLY SER SER LEU GLY
SEQRES  10    118  SER
ATOM      1  N   LEU   181     -63.625 -14.329 -15.595  1.00128.46           N
ATOM      2  CA  LEU   181     -62.935 -13.029 -15.762  1.00128.46           C
ATOM      3  CB  LEU   181     -61.541 -13.234 -16.374  1.00128.46           C
ATOM      4  CG  LEU   181     -60.630 -14.170 -15.562  1.00128.46           C
ATOM      5  CD1 LEU   181     -59.237 -14.253 -16.206  1.00128.46           C
ATOM      6  CD2 LEU   181     -60.589 -13.803 -14.070  1.00128.46           C
ATOM      7  C   LEU   181     -63.723 -12.174 -16.697  1.00128.46           C
ATOM      8  O   LEU   181     -64.929 -11.991 -16.530  1.00128.46           O
ATOM      9  N   LEU   182     -63.042 -11.620 -17.716  1.00 76.44           N
ATOM     10  CA  LEU   182     -63.733 -10.790 -18.653  1.00 76.44           C
ATOM     11  CB  LEU   182     -62.825 -10.217 -19.760  1.00 76.44           C
ATOM     12  CG  LEU   182     -61.778  -9.216 -19.243  1.00 76.44           C
ATOM     13  CD1 LEU   182     -60.804  -9.889 -18.266  1.00 76.44           C
ATOM     14  CD2 LEU   182     -61.053  -8.500 -20.395  1.00 76.44           C
ATOM     15  C   LEU   182     -64.751 -11.632 -19.342  1.00 76.44           C
ATOM     16  O   LEU   182     -65.922 -11.266 -19.413  1.00 76.44           O
ATOM     17  N   GLU   183     -64.341 -12.814 -19.836  1.00101.07           N
ATOM     18  CA  GLU   183     -65.268 -13.601 -20.594  1.00101.07           C
ATOM     19  CB  GLU   183     -64.628 -14.727 -21.428  1.00101.07           C
ATOM     20  CG  GLU   183     -63.818 -15.766 -20.659  1.00101.07           C
ATOM     21  CD  GLU   183     -63.316 -16.762 -21.696  1.00101.07           C
ATOM     22  OE1 GLU   183     -64.170 -17.323 -22.428  1.00101.07           O
ATOM     23  OE2 GLU   183     -62.072 -16.968 -21.775  1.00101.07           O
ATOM     24  C   GLU   183     -66.395 -14.136 -19.762  1.00101.07           C
ATOM     25  O   GLU   183     -67.521 -14.220 -20.250  1.00101.07           O
ATOM     26  N   GLN   184     -66.161 -14.517 -18.491  1.00105.99           N
ATOM     27  CA  GLN   184     -67.272 -15.053 -17.753  1.00105.99           C
ATOM     28  CB  GLN   184     -66.931 -15.464 -16.303  1.00105.99           C
ATOM     29  CG  GLN   184     -66.548 -14.290 -15.387  1.00105.99           C
ATOM     30  CD  GLN   184     -66.707 -14.723 -13.933  1.00105.99           C
ATOM     31  OE1 GLN   184     -66.399 -15.854 -13.560  1.00105.99           O
ATOM     32  NE2 GLN   184     -67.223 -13.798 -13.078  1.00105.99           N
ATOM     33  C   GLN   184     -68.320 -13.990 -17.636  1.00105.99           C
ATOM     34  O   GLN   184     -69.510 -14.244 -17.815  1.00105.99           O
ATOM     35  N   ALA   185     -67.889 -12.752 -17.341  1.00 31.00           N
ATOM     36  CA  ALA   185     -68.802 -11.671 -17.130  1.00 31.00           C
ATOM     37  CB  ALA   185     -68.080 -10.369 -16.758  1.00 31.00           C
ATOM     38  C   ALA   185     -69.572 -11.402 -18.385  1.00 31.00           C
ATOM     39  O   ALA   185     -70.786 -11.218 -18.346  1.00 31.00           O
ATOM     40  N   VAL   186     -68.884 -11.391 -19.541  1.00 93.45           N
ATOM     41  CA  VAL   186     -69.538 -11.027 -20.765  1.00 93.45           C
ATOM     42  CB  VAL   186     -68.608 -10.959 -21.945  1.00 93.45           C
ATOM     43  CG1 VAL   186     -67.558  -9.866 -21.676  1.00 93.45           C
ATOM     44  CG2 VAL   186     -68.006 -12.349 -22.195  1.00 93.45           C
ATOM     45  C   VAL   186     -70.616 -12.016 -21.080  1.00 93.45           C
ATOM     46  O   VAL   186     -71.704 -11.638 -21.508  1.00 93.45           O
ATOM     47  N   ALA   187     -70.349 -13.317 -20.879  1.00 27.71           N
ATOM     48  CA  ALA   187     -71.339 -14.300 -21.212  1.00 27.71           C
ATOM     49  CB  ALA   187     -70.874 -15.741 -20.934  1.00 27.71           C
ATOM     50  C   ALA   187     -72.551 -14.064 -20.366  1.00 27.71           C
ATOM     51  O   ALA   187     -73.683 -14.130 -20.849  1.00 27.71           O
ATOM     52  N   VAL   188     -72.332 -13.752 -19.077  1.00 33.20           N
ATOM     53  CA  VAL   188     -73.402 -13.571 -18.140  1.00 33.20           C
ATOM     54  CB  VAL   188     -72.896 -13.180 -16.778  1.00 33.20           C
ATOM     55  CG1 VAL   188     -74.097 -12.828 -15.882  1.00 33.20           C
ATOM     56  CG2 VAL   188     -72.001 -14.309 -16.235  1.00 33.20           C
ATOM     57  C   VAL   188     -74.270 -12.457 -18.610  1.00 33.20           C
ATOM     58  O   VAL   188     -75.495 -12.570 -18.604  1.00 33.20           O
ATOM     59  N   GLU   189     -73.643 -11.352 -19.052  1.00 77.63           N
ATOM     60  CA  GLU   189     -74.392 -10.192 -19.427  1.00 77.63           C
ATOM     61  CB  GLU   189     -73.530  -8.984 -19.818  1.00 77.63           C
ATOM     62  CG  GLU   189     -74.398  -7.754 -20.103  1.00 77.63           C
ATOM     63  CD  GLU   189     -73.515  -6.557 -20.439  1.00 77.63           C
ATOM     64  OE1 GLU   189     -72.275  -6.739 -20.529  1.00 77.63           O
ATOM     65  OE2 GLU   189     -74.081  -5.446 -20.605  1.00 77.63           O
ATOM     66  C   GLU   189     -75.265 -10.493 -20.601  1.00 77.63           C
ATOM     67  O   GLU   189     -76.409 -10.043 -20.648  1.00 77.63           O
ATOM     68  N   GLU   190     -74.755 -11.246 -21.594  1.00 95.12           N
ATOM     69  CA  GLU   190     -75.591 -11.479 -22.735  1.00 95.12           C
ATOM     70  CB  GLU   190     -74.931 -12.268 -23.881  1.00 95.12           C
ATOM     71  CG  GLU   190     -74.666 -13.746 -23.582  1.00 95.12           C
ATOM     72  CD  GLU   190     -74.463 -14.459 -24.919  1.00 95.12           C
ATOM     73  OE1 GLU   190     -75.433 -14.487 -25.726  1.00 95.12           O
ATOM     74  OE2 GLU   190     -73.343 -14.980 -25.155  1.00 95.12           O
ATOM     75  C   GLU   190     -76.771 -12.280 -22.293  1.00 95.12           C
ATOM     76  O   GLU   190     -77.904 -11.995 -22.676  1.00 95.12           O
ATOM     77  N   ALA   191     -76.525 -13.300 -21.451  1.00 31.48           N
ATOM     78  CA  ALA   191     -77.562 -14.172 -20.979  1.00 31.48           C
ATOM     79  CB  ALA   191     -77.035 -15.294 -20.065  1.00 31.48           C
ATOM     80  C   ALA   191     -78.536 -13.367 -20.184  1.00 31.48           C
ATOM     81  O   ALA   191     -79.744 -13.600 -20.238  1.00 31.48           O
ATOM     82  N   SER   192     -78.021 -12.398 -19.409  1.00 80.29           N
ATOM     83  CA  SER   192     -78.846 -11.583 -18.569  1.00 80.29           C
ATOM     84  CB  SER   192     -78.021 -10.505 -17.839  1.00 80.29           C
ATOM     85  OG  SER   192     -77.028 -11.089 -17.020  1.00 80.29           O
ATOM     86  C   SER   192     -79.843 -10.846 -19.409  1.00 80.29           C
ATOM     87  O   SER   192     -81.048 -10.922 -19.174  1.00 80.29           O
ATOM     88  N   ASP   193     -79.355 -10.120 -20.432  1.00 40.75           N
ATOM     89  CA  ASP   193     -80.208  -9.286 -21.228  1.00 40.75           C
ATOM     90  CB  ASP   193     -79.425  -8.415 -22.218  1.00 40.75           C
ATOM     91  CG  ASP   193     -78.714  -7.386 -21.350  1.00 40.75           C
ATOM     92  OD1 ASP   193     -79.162  -7.199 -20.188  1.00 40.75           O
ATOM     93  OD2 ASP   193     -77.720  -6.781 -21.828  1.00 40.75           O
ATOM     94  C   ASP   193     -81.193 -10.122 -21.967  1.00 40.75           C
ATOM     95  O   ASP   193     -82.351  -9.735 -22.112  1.00 40.75           O
ATOM     96  N   THR   194     -80.765 -11.306 -22.449  1.00102.03           N
ATOM     97  CA  THR   194     -81.671 -12.147 -23.173  1.00102.03           C
ATOM     98  CB  THR   194     -81.056 -13.419 -23.679  1.00102.03           C
ATOM     99  OG1 THR   194     -80.583 -14.213 -22.598  1.00102.03           O
ATOM    100  CG2 THR   194     -79.901 -13.064 -24.628  1.00102.03           C
ATOM    101  C   THR   194     -82.776 -12.533 -22.246  1.00102.03           C
ATOM    102  O   THR   194     -83.939 -12.585 -22.639  1.00102.03           O
ATOM    103  N   ALA   195     -82.424 -12.806 -20.975  1.00 34.66           N
ATOM    104  CA  ALA   195     -83.374 -13.224 -19.987  1.00 34.66           C
ATOM    105  CB  ALA   195     -82.721 -13.498 -18.623  1.00 34.66           C
ATOM    106  C   ALA   195     -84.394 -12.146 -19.783  1.00 34.66           C
ATOM    107  O   ALA   195     -85.593 -12.416 -19.716  1.00 34.66           O
ATOM    108  N   ALA   196     -83.944 -10.884 -19.687  1.00 32.59           N
ATOM    109  CA  ALA   196     -84.862  -9.807 -19.468  1.00 32.59           C
ATOM    110  CB  ALA   196     -84.152  -8.449 -19.310  1.00 32.59           C
ATOM    111  C   ALA   196     -85.780  -9.719 -20.648  1.00 32.59           C
ATOM    112  O   ALA   196     -86.987  -9.549 -20.490  1.00 32.59           O
ATOM    113  N   ALA   197     -85.229  -9.855 -21.871  1.00 37.07           N
ATOM    114  CA  ALA   197     -86.025  -9.726 -23.059  1.00 37.07           C
ATOM    115  CB  ALA   197     -85.210  -9.854 -24.360  1.00 37.07           C
ATOM    116  C   ALA   197     -87.067 -10.796 -23.091  1.00 37.07           C
ATOM    117  O   ALA   197     -88.224 -10.523 -23.406  1.00 37.07           O
ATOM    118  N   ASN   198     -86.701 -12.051 -22.756  1.00104.90           N
ATOM    119  CA  ASN   198     -87.709 -13.062 -22.857  1.00104.90           C
ATOM    120  CB  ASN   198     -87.232 -14.531 -22.745  1.00104.90           C
ATOM    121  CG  ASN   198     -86.634 -14.859 -21.387  1.00104.90           C
ATOM    122  OD1 ASN   198     -85.485 -14.523 -21.123  1.00104.90           O
ATOM    123  ND2 ASN   198     -87.408 -15.561 -20.521  1.00104.90           N
ATOM    124  C   ASN   198     -88.790 -12.782 -21.864  1.00104.90           C
ATOM    125  O   ASN   198     -89.965 -12.944 -22.181  1.00104.90           O
ATOM    126  N   GLN   199     -88.437 -12.311 -20.649  1.00 81.31           N
ATOM    127  CA  GLN   199     -89.438 -12.061 -19.648  1.00 81.31           C
ATOM    128  CB  GLN   199     -88.838 -11.535 -18.333  1.00 81.31           C
ATOM    129  CG  GLN   199     -89.876 -11.342 -17.227  1.00 81.31           C
ATOM    130  CD  GLN   199     -90.317 -12.730 -16.786  1.00 81.31           C
ATOM    131  OE1 GLN   199     -90.723 -13.554 -17.604  1.00 81.31           O
ATOM    132  NE2 GLN   199     -90.221 -13.006 -15.458  1.00 81.31           N
ATOM    133  C   GLN   199     -90.383 -11.011 -20.146  1.00 81.31           C
ATOM    134  O   GLN   199     -91.599 -11.153 -20.029  1.00 81.31           O
ATOM    135  N   LEU   200     -89.853  -9.926 -20.738  1.00131.84           N
ATOM    136  CA  LEU   200     -90.718  -8.884 -21.207  1.00131.84           C
ATOM    137  CB  LEU   200     -89.963  -7.613 -21.640  1.00131.84           C
ATOM    138  CG  LEU   200     -88.868  -7.819 -22.697  1.00131.84           C
ATOM    139  CD1 LEU   200     -89.464  -8.105 -24.082  1.00131.84           C
ATOM    140  CD2 LEU   200     -87.872  -6.652 -22.683  1.00131.84           C
ATOM    141  C   LEU   200     -91.569  -9.428 -22.314  1.00131.84           C
ATOM    142  O   LEU   200     -92.742  -9.074 -22.429  1.00131.84           O
ATOM    143  N   MET   201     -91.005 -10.305 -23.166  1.00112.89           N
ATOM    144  CA  MET   201     -91.774 -10.901 -24.223  1.00112.89           C
ATOM    145  CB  MET   201     -90.956 -11.798 -25.170  1.00112.89           C
ATOM    146  CG  MET   201     -89.949 -11.046 -26.044  1.00112.89           C
ATOM    147  SD  MET   201     -89.167 -12.083 -27.318  1.00112.89           S
ATOM    148  CE  MET   201     -88.309 -13.174 -26.145  1.00112.89           C
ATOM    149  C   MET   201     -92.839 -11.770 -23.624  1.00112.89           C
ATOM    150  O   MET   201     -93.958 -11.799 -24.118  1.00112.89           O
ATOM    151  N   ASN   202     -92.555 -12.513 -22.540  1.00 58.52           N
ATOM    152  CA  ASN   202     -93.585 -13.369 -22.011  1.00 58.52           C
ATOM    153  CB  ASN   202     -93.156 -14.151 -20.750  1.00 58.52           C
ATOM    154  CG  ASN   202     -92.375 -15.407 -21.130  1.00 58.52           C
ATOM    155  OD1 ASN   202     -92.778 -16.518 -20.787  1.00 58.52           O
ATOM    156  ND2 ASN   202     -91.234 -15.246 -21.848  1.00 58.52           N
ATOM    157  C   ASN   202     -94.761 -12.534 -21.612  1.00 58.52           C
ATOM    158  O   ASN   202     -95.900 -12.875 -21.931  1.00 58.52           O
ATOM    159  N   ASN   203     -94.519 -11.403 -20.923  1.00 62.33           N
ATOM    160  CA  ASN   203     -95.619 -10.595 -20.485  1.00 62.33           C
ATOM    161  CB  ASN   203     -95.220  -9.397 -19.602  1.00 62.33           C
ATOM    162  CG  ASN   203     -95.074  -9.881 -18.165  1.00 62.33           C
ATOM    163  OD1 ASN   203     -93.964 -10.054 -17.666  1.00 62.33           O
ATOM    164  ND2 ASN   203     -96.229 -10.097 -17.482  1.00 62.33           N
ATOM    165  C   ASN   203     -96.369 -10.031 -21.649  1.00 62.33           C
ATOM    166  O   ASN   203     -97.597 -10.054 -21.654  1.00 62.33           O
ATOM    167  N   VAL   204     -95.663  -9.508 -22.669  1.00 68.58           N
ATOM    168  CA  VAL   204     -96.370  -8.831 -23.720  1.00 68.58           C
ATOM    169  CB  VAL   204     -95.444  -8.094 -24.640  1.00 68.58           C
ATOM    170  CG1 VAL   204     -96.247  -7.570 -25.839  1.00 68.58           C
ATOM    171  CG2 VAL   204     -94.763  -7.003 -23.805  1.00 68.58           C
ATOM    172  C   VAL   204     -97.289  -9.747 -24.479  1.00 68.58           C
ATOM    173  O   VAL   204     -98.484  -9.451 -24.541  1.00 68.58           O
ATOM    174  N   PRO   205     -96.871 -10.843 -25.060  1.00123.24           N
ATOM    175  CA  PRO   205     -97.884 -11.653 -25.669  1.00123.24           C
ATOM    176  CD  PRO   205     -95.742 -10.767 -25.978  1.00123.24           C
ATOM    177  CB  PRO   205     -97.150 -12.667 -26.521  1.00123.24           C
ATOM    178  CG  PRO   205     -95.968 -11.845 -27.052  1.00123.24           C
ATOM    179  C   PRO   205     -98.921 -12.225 -24.776  1.00123.24           C
ATOM    180  O   PRO   205    -100.041 -12.417 -25.244  1.00123.24           O
ATOM    181  N   GLN   206     -98.602 -12.533 -23.512  1.00126.47           N
ATOM    182  CA  GLN   206     -99.645 -13.085 -22.709  1.00126.47           C
ATOM    183  CB  GLN   206     -99.126 -13.613 -21.356  1.00126.47           C
ATOM    184  CG  GLN   206     -98.447 -12.571 -20.465  1.00126.47           C
ATOM    185  CD  GLN   206     -99.449 -12.099 -19.426  1.00126.47           C
ATOM    186  OE1 GLN   206    -100.434 -11.431 -19.734  1.00126.47           O
ATOM    187  NE2 GLN   206     -99.190 -12.460 -18.140  1.00126.47           N
ATOM    188  C   GLN   206    -100.690 -12.033 -22.526  1.00126.47           C
ATOM    189  O   GLN   206    -101.882 -12.307 -22.651  1.00126.47           O
ATOM    190  N   ALA   207    -100.267 -10.781 -22.267  1.00 45.70           N
ATOM    191  CA  ALA   207    -101.231  -9.747 -22.034  1.00 45.70           C
ATOM    192  CB  ALA   207    -100.581  -8.408 -21.646  1.00 45.70           C
ATOM    193  C   ALA   207    -102.056  -9.503 -23.259  1.00 45.70           C
ATOM    194  O   ALA   207    -103.283  -9.497 -23.196  1.00 45.70           O
ATOM    195  N   LEU   208    -101.411  -9.339 -24.425  1.00122.73           N
ATOM    196  CA  LEU   208    -102.153  -8.969 -25.595  1.00122.73           C
ATOM    197  CB  LEU   208    -101.297  -8.364 -26.712  1.00122.73           C
ATOM    198  CG  LEU   208    -100.840  -6.951 -26.294  1.00122.73           C
ATOM    199  CD1 LEU   208    -102.047  -6.015 -26.119  1.00122.73           C
ATOM    200  CD2 LEU   208     -99.972  -6.987 -25.024  1.00122.73           C
ATOM    201  C   LEU   208    -103.036 -10.072 -26.077  1.00122.73           C
ATOM    202  O   LEU   208    -104.082  -9.820 -26.675  1.00122.73           O
ATOM    203  N   GLN   209    -102.627 -11.328 -25.848  1.00 59.66           N
ATOM    204  CA  GLN   209    -103.402 -12.448 -26.290  1.00 59.66           C
ATOM    205  CB  GLN   209    -102.725 -13.748 -25.828  1.00 59.66           C
ATOM    206  CG  GLN   209    -103.429 -15.047 -26.221  1.00 59.66           C
ATOM    207  CD  GLN   209    -102.731 -16.173 -25.474  1.00 59.66           C
ATOM    208  OE1 GLN   209    -103.129 -17.334 -25.556  1.00 59.66           O
ATOM    209  NE2 GLN   209    -101.660 -15.825 -24.704  1.00 59.66           N
ATOM    210  C   GLN   209    -104.745 -12.376 -25.634  1.00 59.66           C
ATOM    211  O   GLN   209    -105.782 -12.449 -26.294  1.00 59.66           O
ATOM    212  N   GLN   210    -104.749 -12.196 -24.301  1.00 56.25           N
ATOM    213  CA  GLN   210    -105.963 -12.161 -23.539  1.00 56.25           C
ATOM    214  CB  GLN   210    -105.697 -12.088 -22.022  1.00 56.25           C
ATOM    215  CG  GLN   210    -104.896 -13.265 -21.453  1.00 56.25           C
ATOM    216  CD  GLN   210    -104.705 -13.014 -19.959  1.00 56.25           C
ATOM    217  OE1 GLN   210    -103.577 -12.953 -19.472  1.00 56.25           O
ATOM    218  NE2 GLN   210    -105.830 -12.857 -19.216  1.00 56.25           N
ATOM    219  C   GLN   210    -106.737 -10.928 -23.880  1.00 56.25           C
ATOM    220  O   GLN   210    -107.947 -10.976 -24.102  1.00 56.25           O
ATOM    221  N   LEU   211    -106.023  -9.791 -23.978  1.00 57.61           N
ATOM    222  CA  LEU   211    -106.628  -8.499 -24.118  1.00 57.61           C
ATOM    223  CB  LEU   211    -105.601  -7.350 -24.144  1.00 57.61           C
ATOM    224  CG  LEU   211    -104.767  -7.213 -22.856  1.00 57.61           C
ATOM    225  CD1 LEU   211    -103.792  -6.028 -22.953  1.00 57.61           C
ATOM    226  CD2 LEU   211    -105.658  -7.147 -21.605  1.00 57.61           C
ATOM    227  C   LEU   211    -107.403  -8.403 -25.389  1.00 57.61           C
ATOM    228  O   LEU   211    -106.977  -8.878 -26.441  1.00 57.61           O
ATOM    229  N   ALA   212    -108.598  -7.785 -25.293  1.00 39.52           N
ATOM    230  CA  ALA   212    -109.392  -7.501 -26.449  1.00 39.52           C
ATOM    231  CB  ALA   212    -110.808  -8.095 -26.387  1.00 39.52           C
ATOM    232  C   ALA   212    -109.527  -6.014 -26.441  1.00 39.52           C
ATOM    233  O   ALA   212    -109.918  -5.425 -25.434  1.00 39.52           O
ATOM    234  N   GLN   213    -109.202  -5.356 -27.566  1.00118.07           N
ATOM    235  CA  GLN   213    -109.262  -3.926 -27.565  1.00118.07           C
ATOM    236  CB  GLN   213    -107.934  -3.269 -28.002  1.00118.07           C
ATOM    237  CG  GLN   213    -107.901  -1.737 -27.942  1.00118.07           C
ATOM    238  CD  GLN   213    -107.526  -1.286 -26.529  1.00118.07           C
ATOM    239  OE1 GLN   213    -107.462  -2.078 -25.591  1.00118.07           O
ATOM    240  NE2 GLN   213    -107.269   0.040 -26.373  1.00118.07           N
ATOM    241  C   GLN   213    -110.317  -3.539 -28.539  1.00118.07           C
ATOM    242  O   GLN   213    -110.511  -4.199 -29.559  1.00118.07           O
ATOM    243  N   PRO   214    -111.035  -2.500 -28.234  1.00165.15           N
ATOM    244  CA  PRO   214    -112.021  -2.068 -29.171  1.00165.15           C
ATOM    245  CD  PRO   214    -111.410  -2.194 -26.862  1.00165.15           C
ATOM    246  CB  PRO   214    -112.867  -1.033 -28.433  1.00165.15           C
ATOM    247  CG  PRO   214    -112.773  -1.485 -26.962  1.00165.15           C
ATOM    248  C   PRO   214    -111.277  -1.566 -30.355  1.00165.15           C
ATOM    249  O   PRO   214    -110.361  -0.764 -30.185  1.00165.15           O
ATOM    250  N   THR   215    -111.637  -2.020 -31.564  1.00270.19           N
ATOM    251  CA  THR   215    -110.923  -1.557 -32.708  1.00270.19           C
ATOM    252  CB  THR   215    -109.744  -2.423 -33.069  1.00270.19           C
ATOM    253  OG1 THR   215    -110.173  -3.736 -33.391  1.00270.19           O
ATOM    254  CG2 THR   215    -108.776  -2.462 -31.871  1.00270.19           C
ATOM    255  C   THR   215    -111.882  -1.586 -33.843  1.00270.19           C
ATOM    256  O   THR   215    -113.038  -1.971 -33.677  1.00270.19           O
ATOM    257  N   GLN   216    -111.427  -1.152 -35.030  1.00243.24           N
ATOM    258  CA  GLN   216    -112.289  -1.191 -36.171  1.00243.24           C
ATOM    259  CB  GLN   216    -111.679  -0.552 -37.428  1.00243.24           C
ATOM    260  CG  GLN   216    -110.461  -1.324 -37.938  1.00243.24           C
ATOM    261  CD  GLN   216    -109.991  -0.689 -39.238  1.00243.24           C
ATOM    262  OE1 GLN   216    -110.798  -0.269 -40.064  1.00243.24           O
ATOM    263  NE2 GLN   216    -108.647  -0.621 -39.429  1.00243.24           N
ATOM    264  C   GLN   216    -112.465  -2.635 -36.481  1.00243.24           C
ATOM    265  O   GLN   216    -111.638  -3.462 -36.101  1.00243.24           O
ATOM    266  N   GLY   217    -113.565  -3.002 -37.158  1.00 81.70           N
ATOM    267  CA  GLY   217    -113.691  -4.396 -37.442  1.00 81.70           C
ATOM    268  C   GLY   217    -115.086  -4.798 -37.128  1.00 81.70           C
ATOM    269  O   GLY   217    -116.028  -4.038 -37.344  1.00 81.70           O
ATOM    270  N   THR   218    -115.249  -6.028 -36.608  1.00208.07           N
ATOM    271  CA  THR   218    -116.561  -6.514 -36.307  1.00208.07           C
ATOM    272  CB  THR   218    -116.632  -8.008 -36.210  1.00208.07           C
ATOM    273  OG1 THR   218    -117.974  -8.426 -35.987  1.00208.07           O
ATOM    274  CG2 THR   218    -115.719  -8.470 -35.064  1.00208.07           C
ATOM    275  C   THR   218    -116.996  -5.938 -35.003  1.00208.07           C
ATOM    276  O   THR   218    -116.214  -5.312 -34.288  1.00208.07           O
ATOM    277  N   THR   219    -118.295  -6.116 -34.687  1.00133.27           N
ATOM    278  CA  THR   219    -118.839  -5.591 -33.468  1.00133.27           C
ATOM    279  CB  THR   219    -120.335  -5.749 -33.355  1.00133.27           C
ATOM    280  OG1 THR   219    -120.791  -5.202 -32.126  1.00133.27           O
ATOM    281  CG2 THR   219    -120.737  -7.226 -33.479  1.00133.27           C
ATOM    282  C   THR   219    -118.165  -6.187 -32.260  1.00133.27           C
ATOM    283  O   THR   219    -117.734  -5.388 -31.426  1.00133.27           O
ATOM    284  N   PRO   220    -118.005  -7.487 -32.064  1.00 69.57           N
ATOM    285  CA  PRO   220    -117.350  -7.966 -30.878  1.00 69.57           C
ATOM    286  CD  PRO   220    -118.030  -8.506 -33.103  1.00 69.57           C
ATOM    287  CB  PRO   220    -117.317  -9.488 -31.009  1.00 69.57           C
ATOM    288  CG  PRO   220    -117.246  -9.701 -32.530  1.00 69.57           C
ATOM    289  C   PRO   220    -115.966  -7.407 -30.908  1.00 69.57           C
ATOM    290  O   PRO   220    -115.491  -7.077 -31.993  1.00 69.57           O
ATOM    291  N   SER   221    -115.328  -7.253 -29.736  1.00137.42           N
ATOM    292  CA  SER   221    -114.004  -6.710 -29.707  1.00137.42           C
ATOM    293  CB  SER   221    -113.547  -6.277 -28.301  1.00137.42           C
ATOM    294  OG  SER   221    -112.240  -5.733 -28.352  1.00137.42           O
ATOM    295  C   SER   221    -113.092  -7.785 -30.185  1.00137.42           C
ATOM    296  O   SER   221    -113.477  -8.951 -30.257  1.00137.42           O
ATOM    297  N   SER   222    -111.848  -7.415 -30.548  1.00 45.43           N
ATOM    298  CA  SER   222    -110.941  -8.396 -31.056  1.00 45.43           C
ATOM    299  CB  SER   222    -110.541  -8.159 -32.524  1.00 45.43           C
ATOM    300  OG  SER   222    -111.679  -8.280 -33.356  1.00 45.43           O
ATOM    301  C   SER   222    -109.700  -8.371 -30.228  1.00 45.43           C
ATOM    302  O   SER   222    -109.459  -7.445 -29.455  1.00 45.43           O
ATOM    303  N   LYS   223    -108.884  -9.432 -30.366  1.00 94.36           N
ATOM    304  CA  LYS   223    -107.679  -9.568 -29.607  1.00 94.36           C
ATOM    305  CB  LYS   223    -107.034 -10.959 -29.749  1.00 94.36           C
ATOM    306  CG  LYS   223    -107.910 -12.118 -29.261  1.00 94.36           C
ATOM    307  CD  LYS   223    -108.235 -12.083 -27.766  1.00 94.36           C
ATOM    308  CE  LYS   223    -109.181 -13.209 -27.336  1.00 94.36           C
ATOM    309  NZ  LYS   223    -109.500 -13.094 -25.895  1.00 94.36           N
ATOM    310  C   LYS   223    -106.683  -8.579 -30.124  1.00 94.36           C
ATOM    311  O   LYS   223    -106.600  -8.326 -31.324  1.00 94.36           O
ATOM    312  N   LEU   224    -105.896  -7.978 -29.210  1.00112.79           N
ATOM    313  CA  LEU   224    -104.871  -7.068 -29.632  1.00112.79           C
ATOM    314  CB  LEU   224    -104.135  -6.404 -28.449  1.00112.79           C
ATOM    315  CG  LEU   224    -103.001  -5.436 -28.846  1.00112.79           C
ATOM    316  CD1 LEU   224    -101.764  -6.196 -29.348  1.00112.79           C
ATOM    317  CD2 LEU   224    -103.493  -4.368 -29.833  1.00112.79           C
ATOM    318  C   LEU   224    -103.915  -7.896 -30.413  1.00112.79           C
ATOM    319  O   LEU   224    -103.367  -7.467 -31.428  1.00112.79           O
ATOM    320  N   GLY   225    -103.725  -9.136 -29.942  1.00 50.60           N
ATOM    321  CA  GLY   225    -102.850 -10.066 -30.578  1.00 50.60           C
ATOM    322  C   GLY   225    -103.385 -10.305 -31.951  1.00 50.60           C
ATOM    323  O   GLY   225    -102.631 -10.596 -32.874  1.00 50.60           O
ATOM    324  N   GLY   226    -104.712 -10.211 -32.125  1.00 45.15           N
ATOM    325  CA  GLY   226    -105.329 -10.506 -33.386  1.00 45.15           C
ATOM    326  C   GLY   226    -104.825  -9.598 -34.470  1.00 45.15           C
ATOM    327  O   GLY   226    -104.702 -10.032 -35.615  1.00 45.15           O
ATOM    328  N   LEU   227    -104.532  -8.321 -34.154  1.00139.55           N
ATOM    329  CA  LEU   227    -104.131  -7.401 -35.180  1.00139.55           C
ATOM    330  CB  LEU   227    -103.739  -6.000 -34.668  1.00139.55           C
ATOM    331  CG  LEU   227    -103.305  -5.053 -35.803  1.00139.55           C
ATOM    332  CD1 LEU   227    -104.446  -4.830 -36.810  1.00139.55           C
ATOM    333  CD2 LEU   227    -102.719  -3.740 -35.257  1.00139.55           C
ATOM    334  C   LEU   227    -102.949  -7.950 -35.911  1.00139.55           C
ATOM    335  O   LEU   227    -102.039  -8.524 -35.316  1.00139.55           O
ATOM    336  N   TRP   228    -102.969  -7.807 -37.253  1.00169.18           N
ATOM    337  CA  TRP   228    -101.930  -8.341 -38.080  1.00169.18           C
ATOM    338  CB  TRP   228    -102.187  -8.133 -39.582  1.00169.18           C
ATOM    339  CG  TRP   228    -101.198  -8.837 -40.486  1.00169.18           C
ATOM    340  CD2 TRP   228    -100.014  -8.231 -41.040  1.00169.18           C
ATOM    341  CD1 TRP   228    -101.233 -10.114 -40.955  1.00169.18           C
ATOM    342  NE1 TRP   228    -100.143 -10.352 -41.763  1.00169.18           N
ATOM    343  CE2 TRP   228     -99.390  -9.201 -41.822  1.00169.18           C
ATOM    344  CE3 TRP   228     -99.497  -6.983 -40.910  1.00169.18           C
ATOM    345  CZ2 TRP   228     -98.226  -8.924 -42.492  1.00169.18           C
ATOM    346  CZ3 TRP   228     -98.326  -6.704 -41.582  1.00169.18           C
ATOM    347  CH2 TRP   228     -97.703  -7.656 -42.358  1.00169.18           C
ATOM    348  C   TRP   228    -100.651  -7.648 -37.747  1.00169.18           C
ATOM    349  O   TRP   228     -99.638  -8.295 -37.487  1.00169.18           O
ATOM    350  N   LYS   229    -100.662  -6.301 -37.722  1.00209.97           N
ATOM    351  CA  LYS   229     -99.434  -5.620 -37.434  1.00209.97           C
ATOM    352  CB  LYS   229     -99.314  -4.256 -38.139  1.00209.97           C
ATOM    353  CG  LYS   229     -99.324  -4.323 -39.666  1.00209.97           C
ATOM    354  CD  LYS   229     -99.521  -2.968 -40.348  1.00209.97           C
ATOM    355  CE  LYS   229    -100.924  -2.383 -40.164  1.00209.97           C
ATOM    356  NZ  LYS   229    -101.037  -1.744 -38.833  1.00209.97           N
ATOM    357  C   LYS   229     -99.445  -5.297 -35.983  1.00209.97           C
ATOM    358  O   LYS   229     -99.513  -4.130 -35.609  1.00209.97           O
ATOM    359  N   THR   230     -99.332  -6.304 -35.106  1.00281.82           N
ATOM    360  CA  THR   230     -99.415  -5.896 -33.743  1.00281.82           C
ATOM    361  CB  THR   230    -100.746  -6.185 -33.124  1.00281.82           C
ATOM    362  OG1 THR   230    -100.850  -5.507 -31.879  1.00281.82           O
ATOM    363  CG2 THR   230    -100.883  -7.703 -32.921  1.00281.82           C
ATOM    364  C   THR   230     -98.383  -6.606 -32.945  1.00281.82           C
ATOM    365  O   THR   230     -97.756  -7.561 -33.403  1.00281.82           O
ATOM    366  N   VAL   231     -98.167  -6.113 -31.712  1.00 83.90           N
ATOM    367  CA  VAL   231     -97.245  -6.778 -30.855  1.00 83.90           C
ATOM    368  CB  VAL   231     -96.911  -5.983 -29.624  1.00 83.90           C
ATOM    369  CG1 VAL   231     -96.016  -6.831 -28.709  1.00 83.90           C
ATOM    370  CG2 VAL   231     -96.278  -4.648 -30.049  1.00 83.90           C
ATOM    371  C   VAL   231     -97.990  -7.982 -30.405  1.00 83.90           C
ATOM    372  O   VAL   231     -98.705  -7.949 -29.404  1.00 83.90           O
ATOM    373  N   SER   232     -97.852  -9.082 -31.163  1.00188.61           N
ATOM    374  CA  SER   232     -98.539 -10.279 -30.807  1.00188.61           C
ATOM    375  CB  SER   232    -100.001 -10.301 -31.249  1.00188.61           C
ATOM    376  OG  SER   232    -100.553 -11.578 -30.977  1.00188.61           O
ATOM    377  C   SER   232     -97.897 -11.401 -31.534  1.00188.61           C
ATOM    378  O   SER   232     -97.278 -11.222 -32.582  1.00188.61           O
ATOM    379  N   PRO   233     -98.034 -12.563 -30.986  1.00177.31           N
ATOM    380  CA  PRO   233     -97.452 -13.690 -31.638  1.00177.31           C
ATOM    381  CD  PRO   233     -98.006 -12.703 -29.540  1.00177.31           C
ATOM    382  CB  PRO   233     -97.460 -14.819 -30.617  1.00177.31           C
ATOM    383  CG  PRO   233     -97.342 -14.069 -29.283  1.00177.31           C
ATOM    384  C   PRO   233     -98.210 -13.958 -32.882  1.00177.31           C
ATOM    385  O   PRO   233     -99.391 -13.622 -32.949  1.00177.31           O
ATOM    386  N   HIS   234     -97.534 -14.536 -33.885  1.00263.84           N
ATOM    387  CA  HIS   234     -98.166 -14.792 -35.140  1.00263.84           C
ATOM    388  ND1 HIS   234    -100.651 -17.444 -36.418  1.00263.84           N
ATOM    389  CG  HIS   234     -99.801 -16.370 -36.332  1.00263.84           C
ATOM    390  CB  HIS   234     -99.349 -15.770 -35.025  1.00263.84           C
ATOM    391  NE2 HIS   234    -100.128 -16.883 -38.504  1.00263.84           N
ATOM    392  CD2 HIS   234     -99.486 -16.035 -37.616  1.00263.84           C
ATOM    393  CE1 HIS   234    -100.813 -17.712 -37.743  1.00263.84           C
ATOM    394  C   HIS   234     -98.655 -13.465 -35.618  1.00263.84           C
ATOM    395  O   HIS   234     -99.642 -13.380 -36.347  1.00263.84           O
ATOM    396  N   ARG   235     -97.953 -12.388 -35.213  1.00370.03           N
ATOM    397  CA  ARG   235     -98.318 -11.075 -35.645  1.00370.03           C
ATOM    398  CB  ARG   235     -99.116 -10.306 -34.601  1.00370.03           C
ATOM    399  CG  ARG   235    -100.447 -11.028 -34.420  1.00370.03           C
ATOM    400  CD  ARG   235    -101.232 -11.212 -35.725  1.00370.03           C
ATOM    401  NE  ARG   235    -102.450 -12.019 -35.418  1.00370.03           N
ATOM    402  CZ  ARG   235    -103.333 -12.353 -36.407  1.00370.03           C
ATOM    403  NH1 ARG   235    -103.116 -11.947 -37.694  1.00370.03           N
ATOM    404  NH2 ARG   235    -104.440 -13.096 -36.113  1.00370.03           N
ATOM    405  C   ARG   235     -97.069 -10.360 -36.010  1.00370.03           C
ATOM    406  O   ARG   235     -95.972 -10.768 -35.622  1.00370.03           O
ATOM    407  N   SER   236     -97.189  -9.270 -36.783  1.00122.04           N
ATOM    408  CA  SER   236     -96.011  -8.664 -37.317  1.00122.04           C
ATOM    409  CB  SER   236     -96.296  -7.466 -38.248  1.00122.04           C
ATOM    410  OG  SER   236     -95.078  -6.920 -38.726  1.00122.04           O
ATOM    411  C   SER   236     -95.039  -8.250 -36.249  1.00122.04           C
ATOM    412  O   SER   236     -93.919  -8.750 -36.277  1.00122.04           O
ATOM    413  N   PRO   237     -95.340  -7.393 -35.302  1.00161.83           N
ATOM    414  CA  PRO   237     -94.287  -7.037 -34.390  1.00161.83           C
ATOM    415  CD  PRO   237     -96.290  -6.303 -35.469  1.00161.83           C
ATOM    416  CB  PRO   237     -94.774  -5.805 -33.635  1.00161.83           C
ATOM    417  CG  PRO   237     -95.742  -5.138 -34.627  1.00161.83           C
ATOM    418  C   PRO   237     -93.773  -8.133 -33.516  1.00161.83           C
ATOM    419  O   PRO   237     -92.557  -8.290 -33.417  1.00161.83           O
ATOM    420  N   ILE   238     -94.665  -8.908 -32.872  1.00133.49           N
ATOM    421  CA  ILE   238     -94.191  -9.934 -31.995  1.00133.49           C
ATOM    422  CB  ILE   238     -95.170 -10.472 -31.003  1.00133.49           C
ATOM    423  CG2 ILE   238     -94.663 -11.828 -30.485  1.00133.49           C
ATOM    424  CG1 ILE   238     -95.361  -9.448 -29.882  1.00133.49           C
ATOM    425  CD1 ILE   238     -94.089  -9.204 -29.065  1.00133.49           C
ATOM    426  C   ILE   238     -93.541 -11.039 -32.755  1.00133.49           C
ATOM    427  O   ILE   238     -92.589 -11.638 -32.267  1.00133.49           O
ATOM    428  N   SER   239     -94.042 -11.358 -33.961  1.00 74.35           N
ATOM    429  CA  SER   239     -93.438 -12.433 -34.693  1.00 74.35           C
ATOM    430  CB  SER   239     -94.037 -12.649 -36.095  1.00 74.35           C
ATOM    431  OG  SER   239     -93.388 -13.740 -36.733  1.00 74.35           O
ATOM    432  C   SER   239     -91.997 -12.092 -34.903  1.00 74.35           C
ATOM    433  O   SER   239     -91.127 -12.957 -34.810  1.00 74.35           O
ATOM    434  N   ASN   240     -91.703 -10.810 -35.191  1.00 39.50           N
ATOM    435  CA  ASN   240     -90.339 -10.426 -35.402  1.00 39.50           C
ATOM    436  CB  ASN   240     -90.186  -8.940 -35.766  1.00 39.50           C
ATOM    437  CG  ASN   240     -90.977  -8.670 -37.034  1.00 39.50           C
ATOM    438  OD1 ASN   240     -91.620  -9.562 -37.585  1.00 39.50           O
ATOM    439  ND2 ASN   240     -90.931  -7.396 -37.509  1.00 39.50           N
ATOM    440  C   ASN   240     -89.598 -10.619 -34.117  1.00 39.50           C
ATOM    441  O   ASN   240     -88.484 -11.140 -34.098  1.00 39.50           O
ATOM    442  N   MET   241     -90.224 -10.205 -32.998  1.00130.33           N
ATOM    443  CA  MET   241     -89.597 -10.229 -31.706  1.00130.33           C
ATOM    444  CB  MET   241     -90.504  -9.629 -30.621  1.00130.33           C
ATOM    445  CG  MET   241     -91.060  -8.254 -31.012  1.00130.33           C
ATOM    446  SD  MET   241     -89.825  -6.982 -31.411  1.00130.33           S
ATOM    447  CE  MET   241     -89.699  -6.348 -29.713  1.00130.33           C
ATOM    448  C   MET   241     -89.297 -11.642 -31.310  1.00130.33           C
ATOM    449  O   MET   241     -88.215 -11.936 -30.802  1.00130.33           O
ATOM    450  N   VAL   242     -90.249 -12.565 -31.544  1.00 87.18           N
ATOM    451  CA  VAL   242     -90.052 -13.931 -31.153  1.00 87.18           C
ATOM    452  CB  VAL   242     -91.252 -14.804 -31.393  1.00 87.18           C
ATOM    453  CG1 VAL   242     -91.485 -14.931 -32.907  1.00 87.18           C
ATOM    454  CG2 VAL   242     -91.039 -16.150 -30.675  1.00 87.18           C
ATOM    455  C   VAL   242     -88.910 -14.471 -31.948  1.00 87.18           C
ATOM    456  O   VAL   242     -88.102 -15.253 -31.447  1.00 87.18           O
ATOM    457  N   SER   243     -88.822 -14.042 -33.221  1.00 71.35           N
ATOM    458  CA  SER   243     -87.808 -14.485 -34.131  1.00 71.35           C
ATOM    459  CB  SER   243     -87.918 -13.792 -35.499  1.00 71.35           C
ATOM    460  OG  SER   243     -86.879 -14.236 -36.359  1.00 71.35           O
ATOM    461  C   SER   243     -86.468 -14.144 -33.568  1.00 71.35           C
ATOM    462  O   SER   243     -85.551 -14.963 -33.605  1.00 71.35           O
ATOM    463  N   MET   244     -86.320 -12.925 -33.015  1.00 41.31           N
ATOM    464  CA  MET   244     -85.050 -12.516 -32.490  1.00 41.31           C
ATOM    465  CB  MET   244     -85.054 -11.078 -31.943  1.00 41.31           C
ATOM    466  CG  MET   244     -85.328 -10.010 -33.003  1.00 41.31           C
ATOM    467  SD  MET   244     -84.862  -8.328 -32.492  1.00 41.31           S
ATOM    468  CE  MET   244     -83.084  -8.655 -32.674  1.00 41.31           C
ATOM    469  C   MET   244     -84.677 -13.414 -31.350  1.00 41.31           C
ATOM    470  O   MET   244     -83.527 -13.832 -31.234  1.00 41.31           O
ATOM    471  N   ALA   245     -85.656 -13.754 -30.487  1.00 36.84           N
ATOM    472  CA  ALA   245     -85.410 -14.565 -29.327  1.00 36.84           C
ATOM    473  CB  ALA   245     -86.676 -14.819 -28.489  1.00 36.84           C
ATOM    474  C   ALA   245     -84.904 -15.904 -29.758  1.00 36.84           C
ATOM    475  O   ALA   245     -84.019 -16.465 -29.114  1.00 36.84           O
ATOM    476  N   ASN   246     -85.454 -16.462 -30.855  1.00 56.00           N
ATOM    477  CA  ASN   246     -85.033 -17.769 -31.272  1.00 56.00           C
ATOM    478  CB  ASN   246     -85.682 -18.238 -32.589  1.00 56.00           C
ATOM    479  CG  ASN   246     -87.137 -18.589 -32.342  1.00 56.00           C
ATOM    480  OD1 ASN   246     -88.013 -18.274 -33.146  1.00 56.00           O
ATOM    481  ND2 ASN   246     -87.402 -19.280 -31.201  1.00 56.00           N
ATOM    482  C   ASN   246     -83.568 -17.735 -31.557  1.00 56.00           C
ATOM    483  O   ASN   246     -82.811 -18.566 -31.057  1.00 56.00           O
ATOM    484  N   ASN   247     -83.124 -16.749 -32.355  1.00 43.35           N
ATOM    485  CA  ASN   247     -81.744 -16.709 -32.741  1.00 43.35           C
ATOM    486  CB  ASN   247     -81.427 -15.620 -33.784  1.00 43.35           C
ATOM    487  CG  ASN   247     -81.886 -16.135 -35.144  1.00 43.35           C
ATOM    488  OD1 ASN   247     -81.109 -16.724 -35.893  1.00 43.35           O
ATOM    489  ND2 ASN   247     -83.188 -15.927 -35.468  1.00 43.35           N
ATOM    490  C   ASN   247     -80.870 -16.492 -31.546  1.00 43.35           C
ATOM    491  O   ASN   247     -79.821 -17.121 -31.425  1.00 43.35           O
ATOM    492  N   HIS   248     -81.277 -15.605 -30.620  1.00 39.81           N
ATOM    493  CA  HIS   248     -80.437 -15.329 -29.490  1.00 39.81           C
ATOM    494  ND1 HIS   248     -79.753 -12.078 -29.101  1.00 39.81           N
ATOM    495  CG  HIS   248     -80.894 -12.858 -29.167  1.00 39.81           C
ATOM    496  CB  HIS   248     -80.997 -14.233 -28.566  1.00 39.81           C
ATOM    497  NE2 HIS   248     -81.265 -10.902 -30.233  1.00 39.81           N
ATOM    498  CD2 HIS   248     -81.801 -12.124 -29.859  1.00 39.81           C
ATOM    499  CE1 HIS   248     -80.035 -10.924 -29.752  1.00 39.81           C
ATOM    500  C   HIS   248     -80.250 -16.584 -28.694  1.00 39.81           C
ATOM    501  O   HIS   248     -79.148 -16.874 -28.229  1.00 39.81           O
ATOM    502  N   VAL   249     -81.327 -17.370 -28.524  1.00 27.67           N
ATOM    503  CA  VAL   249     -81.252 -18.581 -27.760  1.00 27.67           C
ATOM    504  CB  VAL   249     -82.572 -19.287 -27.673  1.00 27.67           C
ATOM    505  CG1 VAL   249     -82.369 -20.631 -26.949  1.00 27.67           C
ATOM    506  CG2 VAL   249     -83.575 -18.345 -26.987  1.00 27.67           C
ATOM    507  C   VAL   249     -80.293 -19.516 -28.429  1.00 27.67           C
ATOM    508  O   VAL   249     -79.479 -20.161 -27.770  1.00 27.67           O
ATOM    509  N   SER   250     -80.364 -19.607 -29.768  1.00 75.00           N
ATOM    510  CA  SER   250     -79.523 -20.515 -30.493  1.00 75.00           C
ATOM    511  CB  SER   250     -79.773 -20.457 -32.014  1.00 75.00           C
ATOM    512  OG  SER   250     -81.107 -20.832 -32.320  1.00 75.00           O
ATOM    513  C   SER   250     -78.092 -20.138 -30.268  1.00 75.00           C
ATOM    514  O   SER   250     -77.262 -20.987 -29.949  1.00 75.00           O
ATOM    515  N   MET   251     -77.776 -18.838 -30.412  1.00 44.22           N
ATOM    516  CA  MET   251     -76.426 -18.356 -30.313  1.00 44.22           C
ATOM    517  CB  MET   251     -76.343 -16.836 -30.556  1.00 44.22           C
ATOM    518  CG  MET   251     -74.920 -16.275 -30.505  1.00 44.22           C
ATOM    519  SD  MET   251     -74.799 -14.473 -30.723  1.00 44.22           S
ATOM    520  CE  MET   251     -75.508 -14.073 -29.099  1.00 44.22           C
ATOM    521  C   MET   251     -75.875 -18.594 -28.939  1.00 44.22           C
ATOM    522  O   MET   251     -74.763 -19.098 -28.791  1.00 44.22           O
ATOM    523  N   THR   252     -76.660 -18.264 -27.895  1.00104.77           N
ATOM    524  CA  THR   252     -76.199 -18.350 -26.536  1.00104.77           C
ATOM    525  CB  THR   252     -77.227 -17.853 -25.553  1.00104.77           C
ATOM    526  OG1 THR   252     -76.706 -17.883 -24.232  1.00104.77           O
ATOM    527  CG2 THR   252     -78.491 -18.722 -25.651  1.00104.77           C
ATOM    528  C   THR   252     -75.873 -19.767 -26.195  1.00104.77           C
ATOM    529  O   THR   252     -74.857 -20.036 -25.557  1.00104.77           O
ATOM    530  N   ASN   253     -76.734 -20.712 -26.614  1.00 41.11           N
ATOM    531  CA  ASN   253     -76.553 -22.098 -26.296  1.00 41.11           C
ATOM    532  CB  ASN   253     -77.750 -22.960 -26.737  1.00 41.11           C
ATOM    533  CG  ASN   253     -78.937 -22.556 -25.873  1.00 41.11           C
ATOM    534  OD1 ASN   253     -78.839 -21.625 -25.076  1.00 41.11           O
ATOM    535  ND2 ASN   253     -80.083 -23.274 -26.022  1.00 41.11           N
ATOM    536  C   ASN   253     -75.315 -22.623 -26.957  1.00 41.11           C
ATOM    537  O   ASN   253     -74.569 -23.398 -26.363  1.00 41.11           O
ATOM    538  N   SER   254     -75.059 -22.229 -28.215  1.00 28.78           N
ATOM    539  CA  SER   254     -73.884 -22.730 -28.866  1.00 28.78           C
ATOM    540  CB  SER   254     -73.727 -22.210 -30.308  1.00 28.78           C
ATOM    541  OG  SER   254     -73.503 -20.810 -30.298  1.00 28.78           O
ATOM    542  C   SER   254     -72.702 -22.241 -28.095  1.00 28.78           C
ATOM    543  O   SER   254     -71.752 -22.979 -27.844  1.00 28.78           O
ATOM    544  N   GLY   255     -72.744 -20.963 -27.684  1.00 26.21           N
ATOM    545  CA  GLY   255     -71.651 -20.368 -26.977  1.00 26.21           C
ATOM    546  C   GLY   255     -71.456 -21.053 -25.663  1.00 26.21           C
ATOM    547  O   GLY   255     -70.324 -21.321 -25.263  1.00 26.21           O
ATOM    548  N   VAL   256     -72.555 -21.359 -24.949  1.00 93.39           N
ATOM    549  CA  VAL   256     -72.391 -21.944 -23.651  1.00 93.39           C
ATOM    550  CB  VAL   256     -73.682 -22.161 -22.907  1.00 93.39           C
ATOM    551  CG1 VAL   256     -74.381 -20.802 -22.728  1.00 93.39           C
ATOM    552  CG2 VAL   256     -74.526 -23.220 -23.631  1.00 93.39           C
ATOM    553  C   VAL   256     -71.705 -23.262 -23.800  1.00 93.39           C
ATOM    554  O   VAL   256     -70.805 -23.581 -23.025  1.00 93.39           O
ATOM    555  N   SER   257     -72.100 -24.058 -24.813  1.00 24.96           N
ATOM    556  CA  SER   257     -71.511 -25.355 -24.989  1.00 24.96           C
ATOM    557  CB  SER   257     -72.110 -26.150 -26.165  1.00 24.96           C
ATOM    558  OG  SER   257     -71.820 -25.517 -27.402  1.00 24.96           O
ATOM    559  C   SER   257     -70.059 -25.172 -25.271  1.00 24.96           C
ATOM    560  O   SER   257     -69.217 -25.910 -24.762  1.00 24.96           O
ATOM    561  N   MET   258     -69.728 -24.148 -26.072  1.00 94.83           N
ATOM    562  CA  MET   258     -68.367 -23.901 -26.437  1.00 94.83           C
ATOM    563  CB  MET   258     -68.232 -22.717 -27.409  1.00 94.83           C
ATOM    564  CG  MET   258     -68.804 -23.035 -28.793  1.00 94.83           C
ATOM    565  SD  MET   258     -68.995 -21.610 -29.906  1.00 94.83           S
ATOM    566  CE  MET   258     -69.321 -22.623 -31.378  1.00 94.83           C
ATOM    567  C   MET   258     -67.604 -23.598 -25.190  1.00 94.83           C
ATOM    568  O   MET   258     -66.453 -24.005 -25.047  1.00 94.83           O
ATOM    569  N   ALA   259     -68.234 -22.888 -24.239  1.00 32.49           N
ATOM    570  CA  ALA   259     -67.536 -22.513 -23.048  1.00 32.49           C
ATOM    571  CB  ALA   259     -68.420 -21.739 -22.054  1.00 32.49           C
ATOM    572  C   ALA   259     -67.091 -23.758 -22.373  1.00 32.49           C
ATOM    573  O   ALA   259     -65.961 -23.846 -21.893  1.00 32.49           O
ATOM    574  N   SER   260     -67.967 -24.774 -22.330  1.00 50.84           N
ATOM    575  CA  SER   260     -67.571 -25.973 -21.662  1.00 50.84           C
ATOM    576  CB  SER   260     -68.699 -27.014 -21.531  1.00 50.84           C
ATOM    577  OG  SER   260     -69.004 -27.569 -22.800  1.00 50.84           O
ATOM    578  C   SER   260     -66.441 -26.609 -22.420  1.00 50.84           C
ATOM    579  O   SER   260     -65.528 -27.163 -21.811  1.00 50.84           O
ATOM    580  N   THR   261     -66.467 -26.540 -23.766  1.00222.46           N
ATOM    581  CA  THR   261     -65.472 -27.204 -24.565  1.00222.46           C
ATOM    582  CB  THR   261     -66.061 -28.256 -25.469  1.00222.46           C
ATOM    583  OG1 THR   261     -65.038 -28.874 -26.234  1.00222.46           O
ATOM    584  CG2 THR   261     -67.168 -27.663 -26.356  1.00222.46           C
ATOM    585  C   THR   261     -64.620 -26.230 -25.337  1.00222.46           C
ATOM    586  O   THR   261     -63.792 -25.528 -24.759  1.00222.46           O
ATOM    587  N   LEU   262     -64.803 -26.176 -26.679  1.00288.35           N
ATOM    588  CA  LEU   262     -63.986 -25.421 -27.586  1.00288.35           C
ATOM    589  CB  LEU   262     -64.469 -25.457 -29.051  1.00288.35           C
ATOM    590  CG  LEU   262     -64.372 -26.858 -29.685  1.00288.35           C
ATOM    591  CD1 LEU   262     -65.359 -27.830 -29.022  1.00288.35           C
ATOM    592  CD2 LEU   262     -64.494 -26.810 -31.217  1.00288.35           C
ATOM    593  C   LEU   262     -63.849 -23.990 -27.200  1.00288.35           C
ATOM    594  O   LEU   262     -64.822 -23.259 -27.024  1.00288.35           O
ATOM    595  N   SER   263     -62.573 -23.581 -27.078  1.00200.63           N
ATOM    596  CA  SER   263     -62.155 -22.243 -26.800  1.00200.63           C
ATOM    597  CB  SER   263     -60.774 -22.189 -26.121  1.00200.63           C
ATOM    598  OG  SER   263     -60.373 -20.846 -25.873  1.00200.63           O
ATOM    599  C   SER   263     -62.030 -21.574 -28.124  1.00200.63           C
ATOM    600  O   SER   263     -62.261 -22.177 -29.169  1.00200.63           O
ATOM    601  N   SER   264     -61.695 -20.278 -28.109  1.00203.14           N
ATOM    602  CA  SER   264     -61.493 -19.520 -29.305  1.00203.14           C
ATOM    603  CB  SER   264     -60.654 -20.283 -30.346  1.00203.14           C
ATOM    604  OG  SER   264     -60.508 -19.520 -31.530  1.00203.14           O
ATOM    605  C   SER   264     -62.823 -19.227 -29.918  1.00203.14           C
ATOM    606  O   SER   264     -63.018 -18.160 -30.495  1.00203.14           O
ATOM    607  N   MET   265     -63.780 -20.163 -29.826  1.00162.49           N
ATOM    608  CA  MET   265     -65.099 -19.860 -30.264  1.00162.49           C
ATOM    609  CB  MET   265     -66.008 -21.093 -30.315  1.00162.49           C
ATOM    610  CG  MET   265     -65.710 -22.030 -31.486  1.00162.49           C
ATOM    611  SD  MET   265     -64.147 -22.934 -31.321  1.00162.49           S
ATOM    612  CE  MET   265     -64.161 -23.537 -33.032  1.00162.49           C
ATOM    613  C   MET   265     -65.636 -18.918 -29.246  1.00162.49           C
ATOM    614  O   MET   265     -66.258 -17.905 -29.565  1.00162.49           O
ATOM    615  N   LEU   266     -65.339 -19.228 -27.969  1.00 77.07           N
ATOM    616  CA  LEU   266     -65.833 -18.448 -26.879  1.00 77.07           C
ATOM    617  CB  LEU   266     -65.303 -18.921 -25.515  1.00 77.07           C
ATOM    618  CG  LEU   266     -65.772 -20.332 -25.127  1.00 77.07           C
ATOM    619  CD1 LEU   266     -65.300 -20.710 -23.712  1.00 77.07           C
ATOM    620  CD2 LEU   266     -67.289 -20.464 -25.317  1.00 77.07           C
ATOM    621  C   LEU   266     -65.299 -17.083 -27.078  1.00 77.07           C
ATOM    622  O   LEU   266     -66.025 -16.096 -26.973  1.00 77.07           O
ATOM    623  N   LYS   267     -63.997 -16.994 -27.390  1.00287.77           N
ATOM    624  CA  LYS   267     -63.476 -15.693 -27.630  1.00287.77           C
ATOM    625  CB  LYS   267     -61.942 -15.633 -27.636  1.00287.77           C
ATOM    626  CG  LYS   267     -61.295 -16.559 -28.660  1.00287.77           C
ATOM    627  CD  LYS   267     -59.770 -16.477 -28.653  0.50287.77           C
ATOM    628  CE  LYS   267     -59.120 -17.687 -29.321  1.00287.77           C
ATOM    629  NZ  LYS   267     -57.723 -17.838 -28.859  1.00287.77           N
ATOM    630  C   LYS   267     -64.022 -15.280 -28.953  1.00287.77           C
ATOM    631  O   LYS   267     -64.295 -16.093 -29.827  1.00287.77           O
ATOM    632  N   GLY   268     -64.310 -13.991 -29.114  1.00235.96           N
ATOM    633  CA  GLY   268     -64.778 -13.549 -30.387  1.00235.96           C
ATOM    634  C   GLY   268     -66.275 -13.543 -30.349  1.00235.96           C
ATOM    635  O   GLY   268     -66.901 -12.524 -30.635  1.00235.96           O
ATOM    636  N   PHE   269     -66.887 -14.698 -30.016  1.00 92.06           N
ATOM    637  CA  PHE   269     -68.316 -14.788 -29.919  1.00 92.06           C
ATOM    638  CB  PHE   269     -68.863 -16.224 -29.930  1.00 92.06           C
ATOM    639  CG  PHE   269     -68.887 -16.657 -31.352  1.00 92.06           C
ATOM    640  CD1 PHE   269     -69.919 -16.251 -32.164  1.00 92.06           C
ATOM    641  CD2 PHE   269     -67.903 -17.464 -31.879  1.00 92.06           C
ATOM    642  CE1 PHE   269     -69.971 -16.634 -33.484  1.00 92.06           C
ATOM    643  CE2 PHE   269     -67.951 -17.849 -33.198  1.00 92.06           C
ATOM    644  CZ  PHE   269     -68.986 -17.437 -34.004  1.00 92.06           C
ATOM    645  C   PHE   269     -68.815 -14.119 -28.683  1.00 92.06           C
ATOM    646  O   PHE   269     -69.846 -13.449 -28.710  1.00 92.06           O
ATOM    647  N   ALA   270     -68.096 -14.292 -27.561  1.00 50.45           N
ATOM    648  CA  ALA   270     -68.601 -13.766 -26.328  1.00 50.45           C
ATOM    649  CB  ALA   270     -67.704 -14.107 -25.119  1.00 50.45           C
ATOM    650  C   ALA   270     -68.723 -12.279 -26.417  1.00 50.45           C
ATOM    651  O   ALA   270     -69.778 -11.742 -26.071  1.00 50.45           O
ATOM    652  N   PRO   271     -67.734 -11.560 -26.885  1.00159.76           N
ATOM    653  CA  PRO   271     -67.905 -10.137 -26.905  1.00159.76           C
ATOM    654  CD  PRO   271     -66.335 -11.930 -26.712  1.00159.76           C
ATOM    655  CB  PRO   271     -66.524  -9.542 -27.167  1.00159.76           C
ATOM    656  CG  PRO   271     -65.569 -10.599 -26.585  1.00159.76           C
ATOM    657  C   PRO   271     -68.941  -9.742 -27.893  1.00159.76           C
ATOM    658  O   PRO   271     -69.608  -8.727 -27.693  1.00159.76           O
ATOM    659  N   ALA   272     -69.082 -10.526 -28.975  1.00 35.86           N
ATOM    660  CA  ALA   272     -70.023 -10.180 -29.993  1.00 35.86           C
ATOM    661  CB  ALA   272     -69.979 -11.137 -31.196  1.00 35.86           C
ATOM    662  C   ALA   272     -71.396 -10.260 -29.419  1.00 35.86           C
ATOM    663  O   ALA   272     -72.228  -9.380 -29.636  1.00 35.86           O
ATOM    664  N   ALA   273     -71.658 -11.334 -28.655  1.00 36.69           N
ATOM    665  CA  ALA   273     -72.955 -11.557 -28.096  1.00 36.69           C
ATOM    666  CB  ALA   273     -73.038 -12.879 -27.311  1.00 36.69           C
ATOM    667  C   ALA   273     -73.274 -10.453 -27.143  1.00 36.69           C
ATOM    668  O   ALA   273     -74.372  -9.899 -27.160  1.00 36.69           O
ATOM    669  N   ALA   274     -72.301 -10.079 -26.295  1.00 39.04           N
ATOM    670  CA  ALA   274     -72.586  -9.093 -25.299  1.00 39.04           C
ATOM    671  CB  ALA   274     -71.380  -8.799 -24.392  1.00 39.04           C
ATOM    672  C   ALA   274     -72.952  -7.810 -25.965  1.00 39.04           C
ATOM    673  O   ALA   274     -73.947  -7.179 -25.610  1.00 39.04           O
ATOM    674  N   ALA   275     -72.172  -7.395 -26.976  1.00 43.49           N
ATOM    675  CA  ALA   275     -72.424  -6.105 -27.544  1.00 43.49           C
ATOM    676  CB  ALA   275     -71.386  -5.724 -28.611  1.00 43.49           C
ATOM    677  C   ALA   275     -73.770  -6.050 -28.195  1.00 43.49           C
ATOM    678  O   ALA   275     -74.557  -5.145 -27.925  1.00 43.49           O
ATOM    679  N   GLN   276     -74.081  -7.028 -29.063  1.00130.19           N
ATOM    680  CA  GLN   276     -75.308  -6.965 -29.806  1.00130.19           C
ATOM    681  CB  GLN   276     -75.306  -7.936 -31.007  1.00130.19           C
ATOM    682  CG  GLN   276     -75.115  -9.415 -30.652  1.00130.19           C
ATOM    683  CD  GLN   276     -76.473 -10.074 -30.482  1.00130.19           C
ATOM    684  OE1 GLN   276     -77.309 -10.042 -31.383  1.00130.19           O
ATOM    685  NE2 GLN   276     -76.697 -10.699 -29.295  1.00130.19           N
ATOM    686  C   GLN   276     -76.516  -7.197 -28.950  1.00130.19           C
ATOM    687  O   GLN   276     -77.488  -6.448 -29.031  1.00130.19           O
ATOM    688  N   ALA   277     -76.485  -8.230 -28.089  1.00 39.14           N
ATOM    689  CA  ALA   277     -77.645  -8.564 -27.310  1.00 39.14           C
ATOM    690  CB  ALA   277     -77.467  -9.859 -26.501  1.00 39.14           C
ATOM    691  C   ALA   277     -77.961  -7.473 -26.338  1.00 39.14           C
ATOM    692  O   ALA   277     -79.117  -7.080 -26.190  1.00 39.14           O
ATOM    693  N   VAL   278     -76.925  -6.949 -25.658  1.00 38.65           N
ATOM    694  CA  VAL   278     -77.107  -5.969 -24.626  1.00 38.65           C
ATOM    695  CB  VAL   278     -75.823  -5.597 -23.942  1.00 38.65           C
ATOM    696  CG1 VAL   278     -76.080  -4.412 -22.994  1.00 38.65           C
ATOM    697  CG2 VAL   278     -75.290  -6.847 -23.225  1.00 38.65           C
ATOM    698  C   VAL   278     -77.685  -4.722 -25.202  1.00 38.65           C
ATOM    699  O   VAL   278     -78.549  -4.092 -24.595  1.00 38.65           O
ATOM    700  N   GLN   279     -77.210  -4.314 -26.389  1.00114.01           N
ATOM    701  CA  GLN   279     -77.691  -3.096 -26.971  1.00114.01           C
ATOM    702  CB  GLN   279     -76.883  -2.692 -28.221  1.00114.01           C
ATOM    703  CG  GLN   279     -77.195  -1.298 -28.779  0.50114.01           C
ATOM    704  CD  GLN   279     -78.228  -1.416 -29.893  0.50114.01           C
ATOM    705  OE1 GLN   279     -79.025  -0.503 -30.107  1.00114.01           O
ATOM    706  NE2 GLN   279     -78.203  -2.553 -30.637  1.00114.01           N
ATOM    707  C   GLN   279     -79.142  -3.258 -27.329  1.00114.01           C
ATOM    708  O   GLN   279     -79.946  -2.349 -27.134  1.00114.01           O
ATOM    709  N   THR   280     -79.512  -4.451 -27.828  1.00 48.68           N
ATOM    710  CA  THR   280     -80.829  -4.757 -28.314  1.00 48.68           C
ATOM    711  CB  THR   280     -80.916  -6.135 -28.901  1.00 48.68           C
ATOM    712  OG1 THR   280     -79.994  -6.269 -29.971  1.00 48.68           O
ATOM    713  CG2 THR   280     -82.351  -6.373 -29.404  1.00 48.68           C
ATOM    714  C   THR   280     -81.834  -4.688 -27.206  1.00 48.68           C
ATOM    715  O   THR   280     -83.003  -4.388 -27.442  1.00 48.68           O
ATOM    716  N   ALA   281     -81.405  -4.960 -25.964  1.00 49.22           N
ATOM    717  CA  ALA   281     -82.322  -5.095 -24.868  1.00 49.22           C
ATOM    718  CB  ALA   281     -81.608  -5.381 -23.534  1.00 49.22           C
ATOM    719  C   ALA   281     -83.167  -3.869 -24.656  1.00 49.22           C
ATOM    720  O   ALA   281     -84.379  -3.992 -24.489  1.00 49.22           O
ATOM    721  N   ALA   282     -82.588  -2.653 -24.687  1.00 42.02           N
ATOM    722  CA  ALA   282     -83.383  -1.511 -24.318  1.00 42.02           C
ATOM    723  CB  ALA   282     -82.589  -0.192 -24.349  1.00 42.02           C
ATOM    724  C   ALA   282     -84.560  -1.351 -25.235  1.00 42.02           C
ATOM    725  O   ALA   282     -85.695  -1.215 -24.781  1.00 42.02           O
ATOM    726  N   GLN   283     -84.325  -1.396 -26.556  1.00124.23           N
ATOM    727  CA  GLN   283     -85.359  -1.220 -27.538  1.00124.23           C
ATOM    728  CB  GLN   283     -84.785  -1.055 -28.958  1.00124.23           C
ATOM    729  CG  GLN   283     -83.846  -2.182 -29.398  1.00124.23           C
ATOM    730  CD  GLN   283     -82.413  -1.771 -29.044  1.00124.23           C
ATOM    731  OE1 GLN   283     -82.114  -1.296 -27.951  1.00124.23           O
ATOM    732  NE2 GLN   283     -81.488  -1.940 -30.023  1.00124.23           N
ATOM    733  C   GLN   283     -86.335  -2.360 -27.514  1.00124.23           C
ATOM    734  O   GLN   283     -87.536  -2.161 -27.687  1.00124.23           O
ATOM    735  N   ASN   284     -85.860  -3.598 -27.306  1.00 44.94           N
ATOM    736  CA  ASN   284     -86.773  -4.707 -27.323  1.00 44.94           C
ATOM    737  CB  ASN   284     -86.077  -6.067 -27.142  1.00 44.94           C
ATOM    738  CG  ASN   284     -87.079  -7.162 -27.496  1.00 44.94           C
ATOM    739  OD1 ASN   284     -87.345  -7.418 -28.668  1.00 44.94           O
ATOM    740  ND2 ASN   284     -87.641  -7.830 -26.456  1.00 44.94           N
ATOM    741  C   ASN   284     -87.743  -4.540 -26.197  1.00 44.94           C
ATOM    742  O   ASN   284     -88.943  -4.757 -26.357  1.00 44.94           O
ATOM    743  N   GLY   285     -87.241  -4.123 -25.022  1.00 28.64           N
ATOM    744  CA  GLY   285     -88.075  -3.972 -23.867  1.00 28.64           C
ATOM    745  C   GLY   285     -89.112  -2.925 -24.114  1.00 28.64           C
ATOM    746  O   GLY   285     -90.261  -3.082 -23.701  1.00 28.64           O
ATOM    747  N   VAL   286     -88.737  -1.813 -24.781  1.00106.28           N
ATOM    748  CA  VAL   286     -89.693  -0.762 -24.988  1.00106.28           C
ATOM    749  CB  VAL   286     -89.154   0.515 -25.591  1.00106.28           C
ATOM    750  CG1 VAL   286     -88.151   1.134 -24.606  1.00106.28           C
ATOM    751  CG2 VAL   286     -88.592   0.266 -26.998  1.00106.28           C
ATOM    752  C   VAL   286     -90.804  -1.258 -25.854  1.00106.28           C
ATOM    753  O   VAL   286     -91.959  -0.891 -25.646  1.00106.28           O
ATOM    754  N   ARG   287     -90.499  -2.105 -26.856  1.00158.72           N
ATOM    755  CA  ARG   287     -91.554  -2.568 -27.710  1.00158.72           C
ATOM    756  CB  ARG   287     -91.077  -3.519 -28.827  1.00158.72           C
ATOM    757  CG  ARG   287     -90.230  -2.822 -29.894  1.00158.72           C
ATOM    758  CD  ARG   287     -91.043  -1.981 -30.886  1.00158.72           C
ATOM    759  NE  ARG   287     -91.685  -2.904 -31.864  1.00158.72           N
ATOM    760  CZ  ARG   287     -92.698  -2.456 -32.665  1.00158.72           C
ATOM    761  NH1 ARG   287     -93.169  -1.182 -32.516  1.00158.72           N
ATOM    762  NH2 ARG   287     -93.224  -3.273 -33.619  1.00158.72           N
ATOM    763  C   ARG   287     -92.543  -3.318 -26.874  1.00158.72           C
ATOM    764  O   ARG   287     -93.750  -3.126 -27.010  1.00158.72           O
ATOM    765  N   ALA   288     -92.048  -4.165 -25.954  1.00 34.70           N
ATOM    766  CA  ALA   288     -92.897  -4.966 -25.121  1.00 34.70           C
ATOM    767  CB  ALA   288     -92.083  -5.842 -24.152  1.00 34.70           C
ATOM    768  C   ALA   288     -93.760  -4.048 -24.314  1.00 34.70           C
ATOM    769  O   ALA   288     -94.954  -4.287 -24.135  1.00 34.70           O
ATOM    770  N   MET   289     -93.171  -2.947 -23.822  1.00 46.86           N
ATOM    771  CA  MET   289     -93.881  -1.999 -23.009  1.00 46.86           C
ATOM    772  CB  MET   289     -92.994  -0.817 -22.592  1.00 46.86           C
ATOM    773  CG  MET   289     -93.724   0.208 -21.731  1.00 46.86           C
ATOM    774  SD  MET   289     -92.740   1.680 -21.310  1.00 46.86           S
ATOM    775  CE  MET   289     -91.415   0.766 -20.468  1.00 46.86           C
ATOM    776  C   MET   289     -95.006  -1.407 -23.798  1.00 46.86           C
ATOM    777  O   MET   289     -96.120  -1.263 -23.292  1.00 46.86           O
ATOM    778  N   SER   290     -94.738  -1.061 -25.071  1.00 69.86           N
ATOM    779  CA  SER   290     -95.712  -0.381 -25.872  1.00 69.86           C
ATOM    780  CB  SER   290     -95.169   0.047 -27.247  1.00 69.86           C
ATOM    781  OG  SER   290     -96.145   0.801 -27.950  1.00 69.86           O
ATOM    782  C   SER   290     -96.877  -1.284 -26.103  1.00 69.86           C
ATOM    783  O   SER   290     -98.012  -0.822 -26.202  1.00 69.86           O
ATOM    784  N   SER   291     -96.631  -2.602 -26.191  1.00 88.93           N
ATOM    785  CA  SER   291     -97.724  -3.485 -26.463  1.00 88.93           C
ATOM    786  CB  SER   291     -97.294  -4.943 -26.641  1.00 88.93           C
ATOM    787  OG  SER   291     -98.422  -5.740 -26.966  1.00 88.93           O
ATOM    788  C   SER   291     -98.704  -3.391 -25.333  1.00 88.93           C
ATOM    789  O   SER   291     -99.915  -3.413 -25.545  1.00 88.93           O
ATOM    790  N   LEU   292     -98.204  -3.299 -24.088  1.00102.59           N
ATOM    791  CA  LEU   292     -99.081  -3.121 -22.965  1.00102.59           C
ATOM    792  CB  LEU   292     -98.403  -3.258 -21.592  1.00102.59           C
ATOM    793  CG  LEU   292     -98.061  -4.715 -21.229  1.00102.59           C
ATOM    794  CD1 LEU   292     -97.009  -5.296 -22.182  1.00102.59           C
ATOM    795  CD2 LEU   292     -97.675  -4.849 -19.748  1.00102.59           C
ATOM    796  C   LEU   292     -99.696  -1.761 -23.061  1.00102.59           C
ATOM    797  O   LEU   292    -100.833  -1.554 -22.641  1.00102.59           O
ATOM    798  N   GLY   293     -98.947  -0.790 -23.620  1.00 47.78           N
ATOM    799  CA  GLY   293     -99.440   0.555 -23.694  1.00 47.78           C
ATOM    800  C   GLY   293     -99.212   1.134 -22.345  1.00 47.78           C
ATOM    801  O   GLY   293     -98.180   0.888 -21.722  1.00 47.78           O
ATOM    802  N   SER   294    -100.175   1.926 -21.838  1.00171.04           N
ATOM    803  CA  SER   294     -99.957   2.428 -20.517  1.00171.04           C
ATOM    804  CB  SER   294    -100.977   3.472 -20.037  1.00171.04           C
ATOM    805  OG  SER   294    -100.607   3.937 -18.746  1.00171.04           O
ATOM    806  C   SER   294    -100.057   1.233 -19.626  1.00171.04           C
ATOM    807  O   SER   294    -100.344   0.125 -20.075  1.00171.04           O
ATOM    808  N   SER   295     -99.816   1.431 -18.323  1.00230.71           N
ATOM    809  CA  SER   295     -99.801   0.364 -17.366  1.00230.71           C
ATOM    810  CB  SER   295    -100.947  -0.653 -17.524  1.00230.71           C
ATOM    811  OG  SER   295    -100.793  -1.712 -16.593  1.00230.71           O
ATOM    812  C   SER   295     -98.518  -0.378 -17.522  1.00230.71           C
ATOM    813  O   SER   295     -98.164  -1.198 -16.676  1.00230.71           O
ATOM    814  N   LEU   296     -97.762  -0.101 -18.599  1.00245.02           N
ATOM    815  CA  LEU   296     -96.469  -0.694 -18.628  1.00245.02           C
ATOM    816  CB  LEU   296     -96.266  -1.711 -19.767  1.00245.02           C
ATOM    817  CG  LEU   296     -94.990  -2.567 -19.620  1.00245.02           C
ATOM    818  CD1 LEU   296     -94.892  -3.601 -20.752  1.00245.02           C
ATOM    819  CD2 LEU   296     -93.722  -1.708 -19.489  1.00245.02           C
ATOM    820  C   LEU   296     -95.554   0.479 -18.778  1.00245.02           C
ATOM    821  O   LEU   296     -95.494   1.110 -19.831  1.00245.02           O
ATOM    822  N   GLY   297     -94.828   0.827 -17.704  1.00 71.02           N
ATOM    823  CA  GLY   297     -93.936   1.948 -17.783  1.00 71.02           C
ATOM    824  C   GLY   297     -94.727   3.208 -17.898  1.00 71.02           C
ATOM    825  O   GLY   297     -94.390   4.089 -18.687  1.00 71.02           O
ATOM    826  N   SER   298     -95.814   3.325 -17.119  1.00 75.76           N
ATOM    827  CA  SER   298     -96.563   4.540 -17.190  1.00 75.76           C
ATOM    828  CB  SER   298     -97.818   4.556 -16.304  1.00 75.76           C
ATOM    829  OG  SER   298     -98.494   5.797 -16.443  1.00 75.76           O
ATOM    830  C   SER   298     -95.633   5.643 -16.703  1.00 75.76           C
ATOM    831  O   SER   298     -95.073   6.364 -17.569  1.00 75.76           O
ATOM    832  OXT SER   298     -95.471   5.771 -15.463  1.00 75.76           O
END 
