# Supplementary material for: Predicted Structural Variability of Mycobacterium tuberculosis PPE18 Protein With Immunological Implications Among Clinical Strains
Source: Front Microbiol. 2021 Jan 8;11:595312. doi: 10.3389/fmicb.2020.595312 (PMC7819968; doi:10.3389/fmicb.2020.595312)
Supplement: Supplementary file 3 [file Data_Sheet_2.ZIP › domain 2 RaptorX pdbs/3dyjA-387589_2_Var14.pdb]

REMARK   templates = 3dyjA 
EXPDTA    THEORETICAL MODEL, MODELLER 9v8 2018/10/10 14:10:51
REMARK   6 MODELLER OBJECTIVE FUNCTION:       479.0640
REMARK   6 MODELLER BEST TEMPLATE % SEQ ID:  12.295
SEQRES   1    122  GLY LEU LEU GLU GLN ALA ALA ALA VAL GLU GLU ALA SER
SEQRES   2    122  ASP THR ALA ALA ALA ASN GLN LEU MET ASN ASN VAL PRO
SEQRES   3    122  GLN ALA LEU GLN GLN LEU ALA GLN PRO THR GLN GLY THR
SEQRES   4    122  THR PRO SER SER LYS LEU GLY GLY LEU TRP LYS THR VAL
SEQRES   5    122  SER PRO HIS ARG SER PRO ILE SER ASN MET VAL SER MET
SEQRES   6    122  ALA ASN ASN HIS MET SER MET THR ASN SER GLY VAL SER
SEQRES   7    122  MET THR ASN THR LEU SER SER MET LEU LYS GLY PHE ALA
SEQRES   8    122  PRO ALA ALA ALA ALA GLN ALA VAL GLN THR ALA ALA GLN
SEQRES   9    122  ASN GLY VAL GLN ALA MET SER SER LEU GLY SER GLN GLY
SEQRES  10    122  ARG SER SER LEU GLY
ATOM      1  N   GLY   180      29.416  33.616  -9.634  1.00  9.75           N
ATOM      2  CA  GLY   180      28.875  34.921  -9.198  1.00  9.75           C
ATOM      3  C   GLY   180      27.576  35.171  -9.880  1.00  9.75           C
ATOM      4  O   GLY   180      27.296  34.608 -10.937  1.00  9.75           O
ATOM      5  N   LEU   181      26.741  36.036  -9.277  1.00 69.63           N
ATOM      6  CA  LEU   181      25.468  36.332  -9.859  1.00 69.63           C
ATOM      7  CB  LEU   181      24.662  37.345  -9.026  1.00 69.63           C
ATOM      8  CG  LEU   181      24.412  36.914  -7.566  1.00 69.63           C
ATOM      9  CD1 LEU   181      25.727  36.856  -6.768  1.00 69.63           C
ATOM     10  CD2 LEU   181      23.347  37.798  -6.896  1.00 69.63           C
ATOM     11  C   LEU   181      25.743  36.984 -11.172  1.00 69.63           C
ATOM     12  O   LEU   181      25.151  36.640 -12.193  1.00 69.63           O
ATOM     13  N   LEU   182      26.690  37.939 -11.161  1.00 83.33           N
ATOM     14  CA  LEU   182      27.053  38.690 -12.323  1.00 83.33           C
ATOM     15  CB  LEU   182      28.136  39.739 -12.002  1.00 83.33           C
ATOM     16  CG  LEU   182      28.576  40.588 -13.207  1.00 83.33           C
ATOM     17  CD1 LEU   182      27.441  41.503 -13.694  1.00 83.33           C
ATOM     18  CD2 LEU   182      29.877  41.350 -12.907  1.00 83.33           C
ATOM     19  C   LEU   182      27.635  37.760 -13.332  1.00 83.33           C
ATOM     20  O   LEU   182      27.303  37.819 -14.515  1.00 83.33           O
ATOM     21  N   GLU   183      28.508  36.851 -12.865  1.00 76.05           N
ATOM     22  CA  GLU   183      29.230  35.972 -13.733  1.00 76.05           C
ATOM     23  CB  GLU   183      30.198  35.071 -12.949  1.00 76.05           C
ATOM     24  CG  GLU   183      31.013  34.098 -13.804  1.00 76.05           C
ATOM     25  CD  GLU   183      31.964  33.374 -12.862  1.00 76.05           C
ATOM     26  OE1 GLU   183      32.849  34.058 -12.281  1.00 76.05           O
ATOM     27  OE2 GLU   183      31.814  32.134 -12.702  1.00 76.05           O
ATOM     28  C   GLU   183      28.282  35.090 -14.476  1.00 76.05           C
ATOM     29  O   GLU   183      28.404  34.922 -15.688  1.00 76.05           O
ATOM     30  N   GLN   184      27.289  34.517 -13.777  1.00121.45           N
ATOM     31  CA  GLN   184      26.416  33.586 -14.431  1.00121.45           C
ATOM     32  CB  GLN   184      25.430  32.891 -13.478  1.00121.45           C
ATOM     33  CG  GLN   184      24.506  31.904 -14.198  1.00121.45           C
ATOM     34  CD  GLN   184      25.358  30.777 -14.763  1.00121.45           C
ATOM     35  OE1 GLN   184      24.936  30.047 -15.660  1.00121.45           O
ATOM     36  NE2 GLN   184      26.597  30.630 -14.222  1.00121.45           N
ATOM     37  C   GLN   184      25.606  34.259 -15.492  1.00121.45           C
ATOM     38  O   GLN   184      25.438  33.715 -16.583  1.00121.45           O
ATOM     39  N   ALA   185      25.091  35.469 -15.214  1.00 26.72           N
ATOM     40  CA  ALA   185      24.230  36.103 -16.167  1.00 26.72           C
ATOM     41  CB  ALA   185      23.692  37.458 -15.672  1.00 26.72           C
ATOM     42  C   ALA   185      24.981  36.338 -17.436  1.00 26.72           C
ATOM     43  O   ALA   185      24.463  36.090 -18.524  1.00 26.72           O
ATOM     44  N   ALA   186      26.234  36.813 -17.338  1.00 27.33           N
ATOM     45  CA  ALA   186      26.971  37.104 -18.531  1.00 27.33           C
ATOM     46  CB  ALA   186      28.354  37.708 -18.239  1.00 27.33           C
ATOM     47  C   ALA   186      27.188  35.841 -19.303  1.00 27.33           C
ATOM     48  O   ALA   186      27.000  35.805 -20.517  1.00 27.33           O
ATOM     49  N   ALA   187      27.576  34.760 -18.603  1.00 32.52           N
ATOM     50  CA  ALA   187      27.895  33.524 -19.254  1.00 32.52           C
ATOM     51  CB  ALA   187      28.401  32.452 -18.273  1.00 32.52           C
ATOM     52  C   ALA   187      26.685  32.969 -19.934  1.00 32.52           C
ATOM     53  O   ALA   187      26.768  32.500 -21.067  1.00 32.52           O
ATOM     54  N   VAL   188      25.517  33.017 -19.268  1.00 85.57           N
ATOM     55  CA  VAL   188      24.347  32.418 -19.841  1.00 85.57           C
ATOM     56  CB  VAL   188      23.142  32.479 -18.941  1.00 85.57           C
ATOM     57  CG1 VAL   188      22.754  33.949 -18.710  1.00 85.57           C
ATOM     58  CG2 VAL   188      22.021  31.636 -19.574  1.00 85.57           C
ATOM     59  C   VAL   188      24.021  33.121 -21.117  1.00 85.57           C
ATOM     60  O   VAL   188      23.679  32.489 -22.115  1.00 85.57           O
ATOM     61  N   GLU   189      24.146  34.459 -21.117  1.00 47.17           N
ATOM     62  CA  GLU   189      23.801  35.250 -22.258  1.00 47.17           C
ATOM     63  CB  GLU   189      24.044  36.744 -21.992  1.00 47.17           C
ATOM     64  CG  GLU   189      23.199  37.303 -20.847  1.00 47.17           C
ATOM     65  CD  GLU   189      23.818  38.629 -20.437  1.00 47.17           C
ATOM     66  OE1 GLU   189      25.075  38.692 -20.372  1.00 47.17           O
ATOM     67  OE2 GLU   189      23.051  39.596 -20.183  1.00 47.17           O
ATOM     68  C   GLU   189      24.684  34.870 -23.404  1.00 47.17           C
ATOM     69  O   GLU   189      24.222  34.704 -24.531  1.00 47.17           O
ATOM     70  N   GLU   190      25.991  34.723 -23.134  1.00 64.94           N
ATOM     71  CA  GLU   190      26.949  34.456 -24.167  1.00 64.94           C
ATOM     72  CB  GLU   190      28.382  34.504 -23.623  1.00 64.94           C
ATOM     73  CG  GLU   190      28.790  35.907 -23.173  1.00 64.94           C
ATOM     74  CD  GLU   190      30.024  35.777 -22.298  1.00 64.94           C
ATOM     75  OE1 GLU   190      29.881  35.275 -21.150  1.00 64.94           O
ATOM     76  OE2 GLU   190      31.125  36.177 -22.759  1.00 64.94           O
ATOM     77  C   GLU   190      26.741  33.100 -24.784  1.00 64.94           C
ATOM     78  O   GLU   190      26.778  32.962 -26.004  1.00 64.94           O
ATOM     79  N   ALA   191      26.544  32.076 -23.933  1.00 78.65           N
ATOM     80  CA  ALA   191      26.420  30.666 -24.224  1.00 78.65           C
ATOM     81  CB  ALA   191      26.525  29.797 -22.960  1.00 78.65           C
ATOM     82  C   ALA   191      25.163  30.254 -24.919  1.00 78.65           C
ATOM     83  O   ALA   191      25.181  29.263 -25.645  1.00 78.65           O
ATOM     84  N   SER   192      24.046  30.974 -24.703  1.00102.66           N
ATOM     85  CA  SER   192      22.737  30.515 -25.091  1.00102.66           C
ATOM     86  CB  SER   192      21.664  31.611 -24.997  1.00102.66           C
ATOM     87  OG  SER   192      21.483  32.002 -23.645  1.00102.66           O
ATOM     88  C   SER   192      22.693  29.986 -26.496  1.00102.66           C
ATOM     89  O   SER   192      22.171  28.895 -26.716  1.00102.66           O
ATOM     90  N   ASP   193      23.221  30.722 -27.487  1.00101.41           N
ATOM     91  CA  ASP   193      23.178  30.236 -28.838  1.00101.41           C
ATOM     92  CB  ASP   193      23.706  31.270 -29.843  1.00101.41           C
ATOM     93  CG  ASP   193      25.113  31.662 -29.416  1.00101.41           C
ATOM     94  OD1 ASP   193      25.226  32.468 -28.454  1.00101.41           O
ATOM     95  OD2 ASP   193      26.090  31.159 -30.033  1.00101.41           O
ATOM     96  C   ASP   193      23.995  28.988 -28.986  1.00101.41           C
ATOM     97  O   ASP   193      23.538  28.012 -29.578  1.00101.41           O
ATOM     98  N   THR   194      25.218  28.963 -28.423  1.00113.34           N
ATOM     99  CA  THR   194      26.073  27.826 -28.614  1.00113.34           C
ATOM    100  CB  THR   194      27.411  27.974 -27.944  1.00113.34           C
ATOM    101  OG1 THR   194      27.266  28.028 -26.533  1.00113.34           O
ATOM    102  CG2 THR   194      28.066  29.270 -28.451  1.00113.34           C
ATOM    103  C   THR   194      25.408  26.615 -28.047  1.00113.34           C
ATOM    104  O   THR   194      25.394  25.556 -28.673  1.00113.34           O
ATOM    105  N   ALA   195      24.823  26.747 -26.844  1.00 29.99           N
ATOM    106  CA  ALA   195      24.197  25.631 -26.198  1.00 29.99           C
ATOM    107  CB  ALA   195      23.643  25.982 -24.807  1.00 29.99           C
ATOM    108  C   ALA   195      23.050  25.166 -27.033  1.00 29.99           C
ATOM    109  O   ALA   195      22.828  23.964 -27.179  1.00 29.99           O
ATOM    110  N   ALA   196      22.287  26.116 -27.603  1.00 42.06           N
ATOM    111  CA  ALA   196      21.140  25.767 -28.388  1.00 42.06           C
ATOM    112  CB  ALA   196      20.374  26.999 -28.904  1.00 42.06           C
ATOM    113  C   ALA   196      21.584  24.979 -29.579  1.00 42.06           C
ATOM    114  O   ALA   196      21.002  23.939 -29.878  1.00 42.06           O
ATOM    115  N   ALA   197      22.661  25.432 -30.255  1.00 38.85           N
ATOM    116  CA  ALA   197      23.131  24.804 -31.458  1.00 38.85           C
ATOM    117  CB  ALA   197      24.366  25.503 -32.057  1.00 38.85           C
ATOM    118  C   ALA   197      23.515  23.395 -31.141  1.00 38.85           C
ATOM    119  O   ALA   197      23.262  22.482 -31.927  1.00 38.85           O
ATOM    120  N   ASN   198      24.140  23.184 -29.968  1.00 74.25           N
ATOM    121  CA  ASN   198      24.546  21.866 -29.574  1.00 74.25           C
ATOM    122  CB  ASN   198      25.223  21.844 -28.191  1.00 74.25           C
ATOM    123  CG  ASN   198      25.613  20.407 -27.870  1.00 74.25           C
ATOM    124  OD1 ASN   198      24.764  19.532 -27.699  1.00 74.25           O
ATOM    125  ND2 ASN   198      26.945  20.150 -27.791  1.00 74.25           N
ATOM    126  C   ASN   198      23.314  21.024 -29.487  1.00 74.25           C
ATOM    127  O   ASN   198      23.308  19.863 -29.896  1.00 74.25           O
ATOM    128  N   GLN   199      22.224  21.613 -28.967  1.00 98.49           N
ATOM    129  CA  GLN   199      20.990  20.904 -28.819  1.00 98.49           C
ATOM    130  CB  GLN   199      19.862  21.773 -28.230  1.00 98.49           C
ATOM    131  CG  GLN   199      20.141  22.235 -26.799  1.00 98.49           C
ATOM    132  CD  GLN   199      20.093  21.015 -25.893  1.00 98.49           C
ATOM    133  OE1 GLN   199      20.570  21.049 -24.760  1.00 98.49           O
ATOM    134  NE2 GLN   199      19.498  19.904 -26.405  1.00 98.49           N
ATOM    135  C   GLN   199      20.547  20.466 -30.183  1.00 98.49           C
ATOM    136  O   GLN   199      19.997  19.377 -30.312  1.00 98.49           O
ATOM    137  N   LEU   200      20.769  21.306 -31.223  1.00108.71           N
ATOM    138  CA  LEU   200      20.383  21.031 -32.595  1.00108.71           C
ATOM    139  CB  LEU   200      20.878  22.031 -33.640  1.00108.71           C
ATOM    140  CG  LEU   200      20.194  23.375 -33.787  1.00108.71           C
ATOM    141  CD1 LEU   200      20.260  24.184 -32.490  1.00108.71           C
ATOM    142  CD2 LEU   200      20.826  24.075 -35.002  1.00108.71           C
ATOM    143  C   LEU   200      21.119  19.863 -33.150  1.00108.71           C
ATOM    144  O   LEU   200      20.603  19.129 -33.997  1.00108.71           O
ATOM    145  N   MET   201      22.401  19.752 -32.786  1.00166.98           N
ATOM    146  CA  MET   201      23.223  18.701 -33.295  1.00166.98           C
ATOM    147  CB  MET   201      24.681  18.779 -32.817  1.00166.98           C
ATOM    148  CG  MET   201      25.493  19.868 -33.521  1.00166.98           C
ATOM    149  SD  MET   201      25.935  19.456 -35.237  1.00166.98           S
ATOM    150  CE  MET   201      27.160  18.200 -34.764  1.00166.98           C
ATOM    151  C   MET   201      22.647  17.449 -32.782  1.00166.98           C
ATOM    152  O   MET   201      22.766  16.418 -33.430  1.00166.98           O
ATOM    153  N   ASN   202      22.069  17.515 -31.569  1.00246.10           N
ATOM    154  CA  ASN   202      21.333  16.423 -31.013  1.00246.10           C
ATOM    155  CB  ASN   202      21.175  16.499 -29.485  1.00246.10           C
ATOM    156  CG  ASN   202      22.556  16.446 -28.849  1.00246.10           C
ATOM    157  OD1 ASN   202      22.982  17.402 -28.203  1.00246.10           O
ATOM    158  ND2 ASN   202      23.276  15.307 -29.029  1.00246.10           N
ATOM    159  C   ASN   202      19.983  16.674 -31.593  1.00246.10           C
ATOM    160  O   ASN   202      19.730  17.704 -32.172  1.00246.10           O
ATOM    161  N   ASN   203      19.057  15.741 -31.531  1.00282.49           N
ATOM    162  CA  ASN   203      17.771  15.943 -32.137  1.00282.49           C
ATOM    163  CB  ASN   203      17.059  17.270 -31.803  1.00282.49           C
ATOM    164  CG  ASN   203      16.525  17.180 -30.379  1.00282.49           C
ATOM    165  OD1 ASN   203      16.948  16.328 -29.600  1.00282.49           O
ATOM    166  ND2 ASN   203      15.556  18.070 -30.033  1.00282.49           N
ATOM    167  C   ASN   203      17.890  15.801 -33.625  1.00282.49           C
ATOM    168  O   ASN   203      17.091  15.086 -34.225  1.00282.49           O
ATOM    169  N   VAL   204      18.894  16.426 -34.279  1.00160.79           N
ATOM    170  CA  VAL   204      19.103  16.063 -35.646  1.00160.79           C
ATOM    171  CB  VAL   204      20.077  16.928 -36.399  1.00160.79           C
ATOM    172  CG1 VAL   204      19.555  18.373 -36.412  1.00160.79           C
ATOM    173  CG2 VAL   204      21.478  16.760 -35.810  1.00160.79           C
ATOM    174  C   VAL   204      19.608  14.634 -35.699  1.00160.79           C
ATOM    175  O   VAL   204      19.077  13.896 -36.528  1.00160.79           O
ATOM    176  N   PRO   205      20.586  14.148 -34.919  1.00126.86           N
ATOM    177  CA  PRO   205      21.030  12.800 -35.136  1.00126.86           C
ATOM    178  CD  PRO   205      20.795  14.473 -33.509  1.00126.86           C
ATOM    179  CB  PRO   205      22.106  12.534 -34.096  1.00126.86           C
ATOM    180  CG  PRO   205      21.554  13.291 -32.883  1.00126.86           C
ATOM    181  C   PRO   205      19.884  11.877 -34.872  1.00126.86           C
ATOM    182  O   PRO   205      19.806  10.821 -35.497  1.00126.86           O
ATOM    183  N   GLN   206      19.004  12.251 -33.924  1.00 94.19           N
ATOM    184  CA  GLN   206      17.918  11.401 -33.555  1.00 94.19           C
ATOM    185  CB  GLN   206      17.114  11.970 -32.374  1.00 94.19           C
ATOM    186  CG  GLN   206      16.071  11.013 -31.799  1.00 94.19           C
ATOM    187  CD  GLN   206      15.482  11.684 -30.566  1.00 94.19           C
ATOM    188  OE1 GLN   206      14.640  11.117 -29.873  1.00 94.19           O
ATOM    189  NE2 GLN   206      15.945  12.930 -30.278  1.00 94.19           N
ATOM    190  C   GLN   206      17.026  11.282 -34.745  1.00 94.19           C
ATOM    191  O   GLN   206      16.542  10.198 -35.067  1.00 94.19           O
ATOM    192  N   ALA   207      16.802  12.410 -35.444  1.00 37.21           N
ATOM    193  CA  ALA   207      15.947  12.388 -36.593  1.00 37.21           C
ATOM    194  CB  ALA   207      15.762  13.779 -37.224  1.00 37.21           C
ATOM    195  C   ALA   207      16.555  11.496 -37.631  1.00 37.21           C
ATOM    196  O   ALA   207      15.863  10.677 -38.235  1.00 37.21           O
ATOM    197  N   LEU   208      17.879  11.622 -37.852  1.00109.73           N
ATOM    198  CA  LEU   208      18.523  10.841 -38.871  1.00109.73           C
ATOM    199  CB  LEU   208      19.988  11.231 -39.146  1.00109.73           C
ATOM    200  CG  LEU   208      20.151  12.532 -39.958  1.00109.73           C
ATOM    201  CD1 LEU   208      19.598  13.754 -39.212  1.00109.73           C
ATOM    202  CD2 LEU   208      21.608  12.719 -40.412  1.00109.73           C
ATOM    203  C   LEU   208      18.487   9.394 -38.519  1.00109.73           C
ATOM    204  O   LEU   208      18.295   8.548 -39.390  1.00109.73           O
ATOM    205  N   GLN   209      18.670   9.057 -37.231  1.00 77.40           N
ATOM    206  CA  GLN   209      18.686   7.664 -36.896  1.00 77.40           C
ATOM    207  CB  GLN   209      18.939   7.383 -35.405  1.00 77.40           C
ATOM    208  CG  GLN   209      19.103   5.889 -35.108  1.00 77.40           C
ATOM    209  CD  GLN   209      19.381   5.710 -33.622  1.00 77.40           C
ATOM    210  OE1 GLN   209      19.179   6.623 -32.823  1.00 77.40           O
ATOM    211  NE2 GLN   209      19.864   4.497 -33.242  1.00 77.40           N
ATOM    212  C   GLN   209      17.350   7.101 -37.255  1.00 77.40           C
ATOM    213  O   GLN   209      17.252   5.981 -37.751  1.00 77.40           O
ATOM    214  N   GLN   210      16.280   7.884 -37.023  1.00121.55           N
ATOM    215  CA  GLN   210      14.951   7.434 -37.310  1.00121.55           C
ATOM    216  CB  GLN   210      13.897   8.508 -36.982  1.00121.55           C
ATOM    217  CG  GLN   210      12.463   8.074 -37.289  1.00121.55           C
ATOM    218  CD  GLN   210      12.007   7.126 -36.195  1.00121.55           C
ATOM    219  OE1 GLN   210      11.152   6.271 -36.423  1.00121.55           O
ATOM    220  NE2 GLN   210      12.584   7.286 -34.974  1.00121.55           N
ATOM    221  C   GLN   210      14.838   7.156 -38.777  1.00121.55           C
ATOM    222  O   GLN   210      14.333   6.109 -39.179  1.00121.55           O
ATOM    223  N   LEU   211      15.333   8.082 -39.619  1.00101.05           N
ATOM    224  CA  LEU   211      15.197   7.919 -41.038  1.00101.05           C
ATOM    225  CB  LEU   211      15.714   9.145 -41.826  1.00101.05           C
ATOM    226  CG  LEU   211      15.350   9.195 -43.331  1.00101.05           C
ATOM    227  CD1 LEU   211      15.928  10.462 -43.979  1.00101.05           C
ATOM    228  CD2 LEU   211      15.739   7.926 -44.106  1.00101.05           C
ATOM    229  C   LEU   211      15.994   6.716 -41.444  1.00101.05           C
ATOM    230  O   LEU   211      15.552   5.906 -42.256  1.00101.05           O
ATOM    231  N   ALA   212      17.204   6.589 -40.875  1.00 54.75           N
ATOM    232  CA  ALA   212      18.157   5.555 -41.160  1.00 54.75           C
ATOM    233  CB  ALA   212      19.508   5.785 -40.458  1.00 54.75           C
ATOM    234  C   ALA   212      17.662   4.216 -40.730  1.00 54.75           C
ATOM    235  O   ALA   212      17.976   3.220 -41.381  1.00 54.75           O
ATOM    236  N   GLN   213      16.885   4.168 -39.625  1.00103.52           N
ATOM    237  CA  GLN   213      16.484   2.939 -38.997  1.00103.52           C
ATOM    238  CB  GLN   213      15.421   3.095 -37.890  1.00103.52           C
ATOM    239  CG  GLN   213      15.966   3.822 -36.655  1.00103.52           C
ATOM    240  CD  GLN   213      14.932   3.780 -35.530  1.00103.52           C
ATOM    241  OE1 GLN   213      14.893   4.648 -34.658  1.00103.52           O
ATOM    242  NE2 GLN   213      14.076   2.724 -35.535  1.00103.52           N
ATOM    243  C   GLN   213      16.014   1.942 -39.997  1.00103.52           C
ATOM    244  O   GLN   213      15.516   2.233 -41.084  1.00103.52           O
ATOM    245  N   PRO   214      16.251   0.739 -39.564  1.00193.78           N
ATOM    246  CA  PRO   214      16.018  -0.463 -40.306  1.00193.78           C
ATOM    247  CD  PRO   214      17.072   0.515 -38.387  1.00193.78           C
ATOM    248  CB  PRO   214      16.703  -1.584 -39.521  1.00193.78           C
ATOM    249  CG  PRO   214      16.942  -0.991 -38.121  1.00193.78           C
ATOM    250  C   PRO   214      14.569  -0.687 -40.504  1.00193.78           C
ATOM    251  O   PRO   214      13.778   0.097 -39.983  1.00193.78           O
ATOM    252  N   THR   215      14.251  -1.779 -41.231  1.00167.27           N
ATOM    253  CA  THR   215      12.972  -2.202 -41.727  1.00167.27           C
ATOM    254  CB  THR   215      12.793  -3.693 -41.632  1.00167.27           C
ATOM    255  OG1 THR   215      13.821  -4.360 -42.347  1.00167.27           O
ATOM    256  CG2 THR   215      11.421  -4.071 -42.212  1.00167.27           C
ATOM    257  C   THR   215      11.860  -1.577 -40.959  1.00167.27           C
ATOM    258  O   THR   215      11.254  -2.192 -40.082  1.00167.27           O
ATOM    259  N   GLN   216      11.571  -0.310 -41.304  1.00139.80           N
ATOM    260  CA  GLN   216      10.487   0.423 -40.735  1.00139.80           C
ATOM    261  CB  GLN   216      10.792   1.024 -39.351  1.00139.80           C
ATOM    262  CG  GLN   216      11.906   2.070 -39.339  1.00139.80           C
ATOM    263  CD  GLN   216      12.058   2.526 -37.899  1.00139.80           C
ATOM    264  OE1 GLN   216      12.109   1.684 -37.004  1.00139.80           O
ATOM    265  NE2 GLN   216      12.118   3.865 -37.665  1.00139.80           N
ATOM    266  C   GLN   216      10.195   1.511 -41.709  1.00139.80           C
ATOM    267  O   GLN   216      11.095   2.228 -42.145  1.00139.80           O
ATOM    268  N   GLY   217       8.914   1.640 -42.095  1.00 30.28           N
ATOM    269  CA  GLY   217       8.560   2.628 -43.065  1.00 30.28           C
ATOM    270  C   GLY   217       8.237   3.897 -42.350  1.00 30.28           C
ATOM    271  O   GLY   217       8.217   3.950 -41.122  1.00 30.28           O
ATOM    272  N   THR   218       7.972   4.964 -43.128  1.00 41.66           N
ATOM    273  CA  THR   218       7.583   6.213 -42.552  1.00 41.66           C
ATOM    274  CB  THR   218       7.796   7.384 -43.471  1.00 41.66           C
ATOM    275  OG1 THR   218       9.163   7.468 -43.842  1.00 41.66           O
ATOM    276  CG2 THR   218       7.376   8.674 -42.748  1.00 41.66           C
ATOM    277  C   THR   218       6.122   6.082 -42.293  1.00 41.66           C
ATOM    278  O   THR   218       5.481   5.169 -42.812  1.00 41.66           O
ATOM    279  N   THR   219       5.549   6.956 -41.448  1.00 66.62           N
ATOM    280  CA  THR   219       4.161   6.739 -41.201  1.00 66.62           C
ATOM    281  CB  THR   219       3.629   7.568 -40.059  1.00 66.62           C
ATOM    282  OG1 THR   219       4.342   7.266 -38.870  1.00 66.62           O
ATOM    283  CG2 THR   219       2.135   7.267 -39.864  1.00 66.62           C
ATOM    284  C   THR   219       3.379   6.956 -42.471  1.00 66.62           C
ATOM    285  O   THR   219       2.677   6.032 -42.880  1.00 66.62           O
ATOM    286  N   PRO   220       3.438   8.085 -43.149  1.00 99.11           N
ATOM    287  CA  PRO   220       2.687   8.153 -44.381  1.00 99.11           C
ATOM    288  CD  PRO   220       3.380   9.364 -42.451  1.00 99.11           C
ATOM    289  CB  PRO   220       1.934   9.483 -44.367  1.00 99.11           C
ATOM    290  CG  PRO   220       2.778  10.366 -43.443  1.00 99.11           C
ATOM    291  C   PRO   220       3.608   8.072 -45.554  1.00 99.11           C
ATOM    292  O   PRO   220       4.822   8.097 -45.365  1.00 99.11           O
ATOM    293  N   SER   221       3.047   7.963 -46.774  1.00 93.82           N
ATOM    294  CA  SER   221       3.840   8.097 -47.957  1.00 93.82           C
ATOM    295  CB  SER   221       3.362   7.237 -49.138  1.00 93.82           C
ATOM    296  OG  SER   221       3.521   5.861 -48.829  1.00 93.82           O
ATOM    297  C   SER   221       3.678   9.533 -48.338  1.00 93.82           C
ATOM    298  O   SER   221       2.796  10.215 -47.818  1.00 93.82           O
ATOM    299  N   SER   222       4.527  10.050 -49.246  1.00 52.47           N
ATOM    300  CA  SER   222       4.358  11.425 -49.607  1.00 52.47           C
ATOM    301  CB  SER   222       5.285  12.381 -48.833  1.00 52.47           C
ATOM    302  OG  SER   222       6.645  12.080 -49.109  1.00 52.47           O
ATOM    303  C   SER   222       4.656  11.579 -51.061  1.00 52.47           C
ATOM    304  O   SER   222       5.160  10.668 -51.715  1.00 52.47           O
ATOM    305  N   LYS   223       4.311  12.765 -51.600  1.00134.73           N
ATOM    306  CA  LYS   223       4.488  13.078 -52.985  1.00134.73           C
ATOM    307  CB  LYS   223       3.473  14.113 -53.498  1.00134.73           C
ATOM    308  CG  LYS   223       3.510  14.330 -55.011  1.00134.73           C
ATOM    309  CD  LYS   223       2.999  13.130 -55.809  1.00134.73           C
ATOM    310  CE  LYS   223       2.891  13.398 -57.311  1.00134.73           C
ATOM    311  NZ  LYS   223       1.830  14.397 -57.567  1.00134.73           N
ATOM    312  C   LYS   223       5.853  13.651 -53.183  1.00134.73           C
ATOM    313  O   LYS   223       6.507  14.086 -52.236  1.00134.73           O
ATOM    314  N   LEU   224       6.321  13.643 -54.445  1.00 78.80           N
ATOM    315  CA  LEU   224       7.607  14.176 -54.791  1.00 78.80           C
ATOM    316  CB  LEU   224       7.951  14.018 -56.283  1.00 78.80           C
ATOM    317  CG  LEU   224       8.158  12.564 -56.744  1.00 78.80           C
ATOM    318  CD1 LEU   224       9.398  11.936 -56.087  1.00 78.80           C
ATOM    319  CD2 LEU   224       6.885  11.724 -56.560  1.00 78.80           C
ATOM    320  C   LEU   224       7.599  15.644 -54.513  1.00 78.80           C
ATOM    321  O   LEU   224       8.588  16.199 -54.037  1.00 78.80           O
ATOM    322  N   GLY   225       6.469  16.315 -54.797  1.00 20.62           N
ATOM    323  CA  GLY   225       6.403  17.739 -54.645  1.00 20.62           C
ATOM    324  C   GLY   225       6.672  18.105 -53.220  1.00 20.62           C
ATOM    325  O   GLY   225       7.366  19.085 -52.951  1.00 20.62           O
ATOM    326  N   GLY   226       6.117  17.336 -52.265  1.00 24.02           N
ATOM    327  CA  GLY   226       6.323  17.635 -50.877  1.00 24.02           C
ATOM    328  C   GLY   226       7.782  17.492 -50.564  1.00 24.02           C
ATOM    329  O   GLY   226       8.343  18.273 -49.796  1.00 24.02           O
ATOM    330  N   LEU   227       8.433  16.467 -51.150  1.00101.20           N
ATOM    331  CA  LEU   227       9.825  16.206 -50.907  1.00101.20           C
ATOM    332  CB  LEU   227      10.320  14.963 -51.680  1.00101.20           C
ATOM    333  CG  LEU   227      11.823  14.630 -51.537  1.00101.20           C
ATOM    334  CD1 LEU   227      12.718  15.579 -52.348  1.00101.20           C
ATOM    335  CD2 LEU   227      12.240  14.591 -50.064  1.00101.20           C
ATOM    336  C   LEU   227      10.617  17.389 -51.364  1.00101.20           C
ATOM    337  O   LEU   227      11.505  17.858 -50.653  1.00101.20           O
ATOM    338  N   TRP   228      10.298  17.915 -52.562  1.00 48.51           N
ATOM    339  CA  TRP   228      11.015  19.034 -53.105  1.00 48.51           C
ATOM    340  CB  TRP   228      10.516  19.453 -54.499  1.00 48.51           C
ATOM    341  CG  TRP   228      10.814  18.476 -55.611  1.00 48.51           C
ATOM    342  CD2 TRP   228      11.917  18.601 -56.521  1.00 48.51           C
ATOM    343  CD1 TRP   228      10.131  17.357 -55.987  1.00 48.51           C
ATOM    344  NE1 TRP   228      10.738  16.776 -57.073  1.00 48.51           N
ATOM    345  CE2 TRP   228      11.839  17.533 -57.414  1.00 48.51           C
ATOM    346  CE3 TRP   228      12.912  19.531 -56.607  1.00 48.51           C
ATOM    347  CZ2 TRP   228      12.759  17.380 -58.411  1.00 48.51           C
ATOM    348  CZ3 TRP   228      13.841  19.371 -57.612  1.00 48.51           C
ATOM    349  CH2 TRP   228      13.766  18.316 -58.498  1.00 48.51           C
ATOM    350  C   TRP   228      10.798  20.210 -52.208  1.00 48.51           C
ATOM    351  O   TRP   228      11.718  20.974 -51.923  1.00 48.51           O
ATOM    352  N   LYS   229       9.554  20.374 -51.731  1.00 65.78           N
ATOM    353  CA  LYS   229       9.183  21.488 -50.911  1.00 65.78           C
ATOM    354  CB  LYS   229       7.709  21.426 -50.476  1.00 65.78           C
ATOM    355  CG  LYS   229       7.283  22.603 -49.598  1.00 65.78           C
ATOM    356  CD  LYS   229       5.779  22.652 -49.323  1.00 65.78           C
ATOM    357  CE  LYS   229       5.360  23.829 -48.441  1.00 65.78           C
ATOM    358  NZ  LYS   229       3.896  23.798 -48.230  1.00 65.78           N
ATOM    359  C   LYS   229       9.984  21.490 -49.659  1.00 65.78           C
ATOM    360  O   LYS   229      10.299  22.557 -49.155  1.00 65.78           O
ATOM    361  N   THR   230      10.241  20.317 -49.058  1.00131.95           N
ATOM    362  CA  THR   230      11.030  20.229 -47.857  1.00131.95           C
ATOM    363  CB  THR   230      10.872  18.902 -47.176  1.00131.95           C
ATOM    364  OG1 THR   230      11.359  17.860 -48.010  1.00131.95           O
ATOM    365  CG2 THR   230       9.379  18.685 -46.879  1.00131.95           C
ATOM    366  C   THR   230      12.491  20.405 -48.145  1.00131.95           C
ATOM    367  O   THR   230      13.208  21.056 -47.386  1.00131.95           O
ATOM    368  N   VAL   231      12.969  19.813 -49.256  1.00 97.97           N
ATOM    369  CA  VAL   231      14.371  19.799 -49.567  1.00 97.97           C
ATOM    370  CB  VAL   231      14.707  18.974 -50.775  1.00 97.97           C
ATOM    371  CG1 VAL   231      14.112  19.645 -52.022  1.00 97.97           C
ATOM    372  CG2 VAL   231      16.234  18.801 -50.839  1.00 97.97           C
ATOM    373  C   VAL   231      14.870  21.187 -49.804  1.00 97.97           C
ATOM    374  O   VAL   231      15.965  21.540 -49.367  1.00 97.97           O
ATOM    375  N   SER   232      14.071  22.025 -50.486  1.00 75.24           N
ATOM    376  CA  SER   232      14.528  23.347 -50.811  1.00 75.24           C
ATOM    377  CB  SER   232      13.487  24.174 -51.586  1.00 75.24           C
ATOM    378  OG  SER   232      14.009  25.465 -51.864  1.00 75.24           O
ATOM    379  C   SER   232      14.862  24.087 -49.550  1.00 75.24           C
ATOM    380  O   SER   232      15.816  24.861 -49.519  1.00 75.24           O
ATOM    381  N   PRO   233      14.121  23.861 -48.503  1.00151.63           N
ATOM    382  CA  PRO   233      14.408  24.526 -47.276  1.00151.63           C
ATOM    383  CD  PRO   233      12.697  23.821 -48.685  1.00151.63           C
ATOM    384  CB  PRO   233      13.213  24.281 -46.366  1.00151.63           C
ATOM    385  CG  PRO   233      12.054  24.291 -47.369  1.00151.63           C
ATOM    386  C   PRO   233      15.734  24.209 -46.703  1.00151.63           C
ATOM    387  O   PRO   233      16.141  24.917 -45.797  1.00151.63           O
ATOM    388  N   HIS   234      16.438  23.166 -47.149  1.00120.03           N
ATOM    389  CA  HIS   234      17.739  23.032 -46.570  1.00120.03           C
ATOM    390  ND1 HIS   234      19.890  20.841 -45.144  1.00120.03           N
ATOM    391  CG  HIS   234      19.791  21.625 -46.273  1.00120.03           C
ATOM    392  CB  HIS   234      18.524  21.805 -47.056  1.00120.03           C
ATOM    393  NE2 HIS   234      21.897  21.740 -45.471  1.00120.03           N
ATOM    394  CD2 HIS   234      21.025  22.166 -46.458  1.00120.03           C
ATOM    395  CE1 HIS   234      21.170  20.946 -44.706  1.00120.03           C
ATOM    396  C   HIS   234      18.518  24.244 -46.979  1.00120.03           C
ATOM    397  O   HIS   234      19.344  24.754 -46.223  1.00120.03           O
ATOM    398  N   ARG   235      18.254  24.748 -48.199  1.00113.93           N
ATOM    399  CA  ARG   235      18.986  25.864 -48.721  1.00113.93           C
ATOM    400  CB  ARG   235      18.512  26.288 -50.123  1.00113.93           C
ATOM    401  CG  ARG   235      19.284  27.480 -50.696  1.00113.93           C
ATOM    402  CD  ARG   235      18.751  27.985 -52.041  1.00113.93           C
ATOM    403  NE  ARG   235      18.963  26.913 -53.055  1.00113.93           N
ATOM    404  CZ  ARG   235      20.123  26.865 -53.771  1.00113.93           C
ATOM    405  NH1 ARG   235      21.106  27.783 -53.542  1.00113.93           N
ATOM    406  NH2 ARG   235      20.297  25.895 -54.717  1.00113.93           N
ATOM    407  C   ARG   235      18.814  27.050 -47.817  1.00113.93           C
ATOM    408  O   ARG   235      19.787  27.736 -47.508  1.00113.93           O
ATOM    409  N   SER   236      17.580  27.343 -47.360  1.00 55.14           N
ATOM    410  CA  SER   236      17.435  28.522 -46.554  1.00 55.14           C
ATOM    411  CB  SER   236      15.965  28.930 -46.319  1.00 55.14           C
ATOM    412  OG  SER   236      15.354  29.262 -47.556  1.00 55.14           O
ATOM    413  C   SER   236      18.191  28.358 -45.258  1.00 55.14           C
ATOM    414  O   SER   236      19.036  29.200 -44.960  1.00 55.14           O
ATOM    415  N   PRO   237      17.967  27.327 -44.469  1.00156.75           N
ATOM    416  CA  PRO   237      18.792  27.192 -43.304  1.00156.75           C
ATOM    417  CD  PRO   237      16.596  27.044 -44.075  1.00156.75           C
ATOM    418  CB  PRO   237      18.137  26.142 -42.427  1.00156.75           C
ATOM    419  CG  PRO   237      16.656  26.443 -42.665  1.00156.75           C
ATOM    420  C   PRO   237      20.262  27.031 -43.496  1.00156.75           C
ATOM    421  O   PRO   237      21.000  27.360 -42.570  1.00156.75           O
ATOM    422  N   ILE   238      20.729  26.507 -44.640  1.00123.10           N
ATOM    423  CA  ILE   238      22.150  26.420 -44.791  1.00123.10           C
ATOM    424  CB  ILE   238      22.578  25.658 -46.020  1.00123.10           C
ATOM    425  CG2 ILE   238      22.203  26.463 -47.272  1.00123.10           C
ATOM    426  CG1 ILE   238      24.073  25.317 -45.939  1.00123.10           C
ATOM    427  CD1 ILE   238      24.396  24.294 -44.854  1.00123.10           C
ATOM    428  C   ILE   238      22.688  27.821 -44.846  1.00123.10           C
ATOM    429  O   ILE   238      23.705  28.134 -44.230  1.00123.10           O
ATOM    430  N   SER   239      22.003  28.715 -45.581  1.00 66.98           N
ATOM    431  CA  SER   239      22.466  30.066 -45.709  1.00 66.98           C
ATOM    432  CB  SER   239      21.605  30.907 -46.664  1.00 66.98           C
ATOM    433  OG  SER   239      22.120  32.227 -46.741  1.00 66.98           O
ATOM    434  C   SER   239      22.424  30.725 -44.369  1.00 66.98           C
ATOM    435  O   SER   239      23.327  31.484 -44.017  1.00 66.98           O
ATOM    436  N   ASN   240      21.376  30.436 -43.576  1.00 36.08           N
ATOM    437  CA  ASN   240      21.219  31.075 -42.303  1.00 36.08           C
ATOM    438  CB  ASN   240      19.935  30.639 -41.576  1.00 36.08           C
ATOM    439  CG  ASN   240      18.751  31.165 -42.373  1.00 36.08           C
ATOM    440  OD1 ASN   240      18.903  32.081 -43.180  1.00 36.08           O
ATOM    441  ND2 ASN   240      17.542  30.588 -42.139  1.00 36.08           N
ATOM    442  C   ASN   240      22.372  30.715 -41.421  1.00 36.08           C
ATOM    443  O   ASN   240      22.946  31.578 -40.761  1.00 36.08           O
ATOM    444  N   MET   241      22.752  29.424 -41.397  1.00127.23           N
ATOM    445  CA  MET   241      23.810  28.982 -40.536  1.00127.23           C
ATOM    446  CB  MET   241      24.043  27.471 -40.600  1.00127.23           C
ATOM    447  CG  MET   241      24.672  27.037 -41.918  1.00127.23           C
ATOM    448  SD  MET   241      25.024  25.268 -42.010  1.00127.23           S
ATOM    449  CE  MET   241      26.466  25.378 -40.913  1.00127.23           C
ATOM    450  C   MET   241      25.087  29.636 -40.955  1.00127.23           C
ATOM    451  O   MET   241      25.889  30.038 -40.116  1.00127.23           O
ATOM    452  N   VAL   242      25.315  29.765 -42.275  1.00 32.08           N
ATOM    453  CA  VAL   242      26.546  30.335 -42.735  1.00 32.08           C
ATOM    454  CB  VAL   242      26.631  30.408 -44.233  1.00 32.08           C
ATOM    455  CG1 VAL   242      27.911  31.174 -44.609  1.00 32.08           C
ATOM    456  CG2 VAL   242      26.572  28.980 -44.800  1.00 32.08           C
ATOM    457  C   VAL   242      26.639  31.731 -42.220  1.00 32.08           C
ATOM    458  O   VAL   242      27.692  32.155 -41.746  1.00 32.08           O
ATOM    459  N   SER   243      25.529  32.486 -42.298  1.00 73.86           N
ATOM    460  CA  SER   243      25.549  33.856 -41.878  1.00 73.86           C
ATOM    461  CB  SER   243      24.225  34.588 -42.168  1.00 73.86           C
ATOM    462  OG  SER   243      24.004  34.676 -43.569  1.00 73.86           O
ATOM    463  C   SER   243      25.807  33.924 -40.405  1.00 73.86           C
ATOM    464  O   SER   243      26.602  34.743 -39.946  1.00 73.86           O
ATOM    465  N   MET   244      25.161  33.036 -39.627  1.00148.68           N
ATOM    466  CA  MET   244      25.277  33.076 -38.198  1.00148.68           C
ATOM    467  CB  MET   244      24.329  32.087 -37.483  1.00148.68           C
ATOM    468  CG  MET   244      24.589  30.598 -37.727  1.00148.68           C
ATOM    469  SD  MET   244      26.018  29.909 -36.844  1.00148.68           S
ATOM    470  CE  MET   244      25.496  28.178 -37.020  1.00148.68           C
ATOM    471  C   MET   244      26.693  32.802 -37.810  1.00148.68           C
ATOM    472  O   MET   244      27.210  33.393 -36.865  1.00148.68           O
ATOM    473  N   ALA   245      27.380  31.904 -38.534  1.00 33.09           N
ATOM    474  CA  ALA   245      28.727  31.606 -38.149  1.00 33.09           C
ATOM    475  CB  ALA   245      29.394  30.563 -39.063  1.00 33.09           C
ATOM    476  C   ALA   245      29.530  32.862 -38.240  1.00 33.09           C
ATOM    477  O   ALA   245      30.340  33.156 -37.362  1.00 33.09           O
ATOM    478  N   ASN   246      29.322  33.641 -39.316  1.00 57.50           N
ATOM    479  CA  ASN   246      30.092  34.836 -39.492  1.00 57.50           C
ATOM    480  CB  ASN   246      29.795  35.539 -40.827  1.00 57.50           C
ATOM    481  CG  ASN   246      30.301  34.665 -41.965  1.00 57.50           C
ATOM    482  OD1 ASN   246      29.525  34.207 -42.801  1.00 57.50           O
ATOM    483  ND2 ASN   246      31.640  34.430 -42.008  1.00 57.50           N
ATOM    484  C   ASN   246      29.775  35.822 -38.408  1.00 57.50           C
ATOM    485  O   ASN   246      30.671  36.337 -37.743  1.00 57.50           O
ATOM    486  N   ASN   247      28.474  36.089 -38.189  1.00 70.38           N
ATOM    487  CA  ASN   247      28.039  37.091 -37.256  1.00 70.38           C
ATOM    488  CB  ASN   247      26.534  37.385 -37.359  1.00 70.38           C
ATOM    489  CG  ASN   247      26.324  38.175 -38.645  1.00 70.38           C
ATOM    490  OD1 ASN   247      27.062  39.117 -38.933  1.00 70.38           O
ATOM    491  ND2 ASN   247      25.296  37.783 -39.443  1.00 70.38           N
ATOM    492  C   ASN   247      28.353  36.694 -35.850  1.00 70.38           C
ATOM    493  O   ASN   247      28.717  37.537 -35.032  1.00 70.38           O
ATOM    494  N   HIS   248      28.249  35.392 -35.538  1.00245.82           N
ATOM    495  CA  HIS   248      28.444  34.939 -34.193  1.00245.82           C
ATOM    496  ND1 HIS   248      31.175  33.181 -34.302  1.00245.82           N
ATOM    497  CG  HIS   248      30.921  34.532 -34.410  1.00245.82           C
ATOM    498  CB  HIS   248      29.846  35.246 -33.644  1.00245.82           C
ATOM    499  NE2 HIS   248      32.628  33.986 -35.781  1.00245.82           N
ATOM    500  CD2 HIS   248      31.817  35.007 -35.317  1.00245.82           C
ATOM    501  CE1 HIS   248      32.204  32.909 -35.143  1.00245.82           C
ATOM    502  C   HIS   248      27.417  35.600 -33.331  1.00245.82           C
ATOM    503  O   HIS   248      27.707  36.038 -32.219  1.00245.82           O
ATOM    504  N   MET   249      26.166  35.671 -33.837  1.00177.23           N
ATOM    505  CA  MET   249      25.104  36.302 -33.105  1.00177.23           C
ATOM    506  CB  MET   249      24.864  37.749 -33.578  1.00177.23           C
ATOM    507  CG  MET   249      24.496  37.881 -35.058  1.00177.23           C
ATOM    508  SD  MET   249      24.381  39.597 -35.650  1.00177.23           S
ATOM    509  CE  MET   249      23.059  40.072 -34.500  1.00177.23           C
ATOM    510  C   MET   249      23.831  35.505 -33.292  1.00177.23           C
ATOM    511  O   MET   249      23.184  35.114 -32.322  1.00177.23           O
ATOM    512  N   SER   250      23.463  35.225 -34.559  1.00 92.16           N
ATOM    513  CA  SER   250      22.252  34.583 -35.022  1.00 92.16           C
ATOM    514  CB  SER   250      22.069  34.741 -36.541  1.00 92.16           C
ATOM    515  OG  SER   250      21.834  36.104 -36.860  1.00 92.16           O
ATOM    516  C   SER   250      22.212  33.107 -34.738  1.00 92.16           C
ATOM    517  O   SER   250      21.383  32.395 -35.304  1.00 92.16           O
ATOM    518  N   MET   251      23.084  32.591 -33.858  1.00128.71           N
ATOM    519  CA  MET   251      23.160  31.167 -33.669  1.00128.71           C
ATOM    520  CB  MET   251      24.275  30.756 -32.692  1.00128.71           C
ATOM    521  CG  MET   251      24.526  29.247 -32.658  1.00128.71           C
ATOM    522  SD  MET   251      26.020  28.741 -31.753  1.00128.71           S
ATOM    523  CE  MET   251      27.170  29.228 -33.073  1.00128.71           C
ATOM    524  C   MET   251      21.862  30.592 -33.177  1.00128.71           C
ATOM    525  O   MET   251      21.477  29.496 -33.584  1.00128.71           O
ATOM    526  N   THR   252      21.146  31.294 -32.281  1.00109.76           N
ATOM    527  CA  THR   252      19.937  30.732 -31.748  1.00109.76           C
ATOM    528  CB  THR   252      19.308  31.597 -30.691  1.00109.76           C
ATOM    529  OG1 THR   252      18.194  30.930 -30.116  1.00109.76           O
ATOM    530  CG2 THR   252      18.874  32.936 -31.314  1.00109.76           C
ATOM    531  C   THR   252      18.926  30.509 -32.836  1.00109.76           C
ATOM    532  O   THR   252      18.317  29.442 -32.904  1.00109.76           O
ATOM    533  N   ASN   253      18.723  31.491 -33.736  1.00 94.71           N
ATOM    534  CA  ASN   253      17.708  31.320 -34.738  1.00 94.71           C
ATOM    535  CB  ASN   253      17.464  32.574 -35.597  1.00 94.71           C
ATOM    536  CG  ASN   253      18.736  32.930 -36.348  1.00 94.71           C
ATOM    537  OD1 ASN   253      19.147  32.266 -37.299  1.00 94.71           O
ATOM    538  ND2 ASN   253      19.369  34.049 -35.911  1.00 94.71           N
ATOM    539  C   ASN   253      18.100  30.193 -35.631  1.00 94.71           C
ATOM    540  O   ASN   253      17.255  29.422 -36.083  1.00 94.71           O
ATOM    541  N   SER   254      19.408  30.064 -35.904  1.00 72.10           N
ATOM    542  CA  SER   254      19.876  29.026 -36.770  1.00 72.10           C
ATOM    543  CB  SER   254      21.402  29.067 -36.965  1.00 72.10           C
ATOM    544  OG  SER   254      21.812  28.016 -37.827  1.00 72.10           O
ATOM    545  C   SER   254      19.531  27.718 -36.140  1.00 72.10           C
ATOM    546  O   SER   254      19.200  26.750 -36.825  1.00 72.10           O
ATOM    547  N   GLY   255      19.589  27.660 -34.799  1.00 41.50           N
ATOM    548  CA  GLY   255      19.333  26.427 -34.127  1.00 41.50           C
ATOM    549  C   GLY   255      17.939  25.959 -34.376  1.00 41.50           C
ATOM    550  O   GLY   255      17.719  24.797 -34.720  1.00 41.50           O
ATOM    551  N   VAL   256      16.957  26.861 -34.213  1.00 94.08           N
ATOM    552  CA  VAL   256      15.588  26.467 -34.363  1.00 94.08           C
ATOM    553  CB  VAL   256      14.623  27.554 -33.980  1.00 94.08           C
ATOM    554  CG1 VAL   256      14.777  27.827 -32.473  1.00 94.08           C
ATOM    555  CG2 VAL   256      14.875  28.791 -34.864  1.00 94.08           C
ATOM    556  C   VAL   256      15.306  26.079 -35.780  1.00 94.08           C
ATOM    557  O   VAL   256      14.673  25.056 -36.035  1.00 94.08           O
ATOM    558  N   SER   257      15.777  26.888 -36.744  1.00 77.17           N
ATOM    559  CA  SER   257      15.455  26.653 -38.122  1.00 77.17           C
ATOM    560  CB  SER   257      15.920  27.804 -39.028  1.00 77.17           C
ATOM    561  OG  SER   257      15.444  27.603 -40.349  1.00 77.17           O
ATOM    562  C   SER   257      16.085  25.379 -38.601  1.00 77.17           C
ATOM    563  O   SER   257      15.460  24.609 -39.330  1.00 77.17           O
ATOM    564  N   MET   258      17.338  25.114 -38.188  1.00147.10           N
ATOM    565  CA  MET   258      18.043  23.947 -38.645  1.00147.10           C
ATOM    566  CB  MET   258      19.488  23.880 -38.121  1.00147.10           C
ATOM    567  CG  MET   258      20.218  22.591 -38.505  1.00147.10           C
ATOM    568  SD  MET   258      20.624  22.424 -40.269  1.00147.10           S
ATOM    569  CE  MET   258      20.967  20.643 -40.175  1.00147.10           C
ATOM    570  C   MET   258      17.348  22.704 -38.192  1.00147.10           C
ATOM    571  O   MET   258      17.237  21.736 -38.943  1.00147.10           O
ATOM    572  N   THR   259      16.863  22.683 -36.941  1.00108.54           N
ATOM    573  CA  THR   259      16.249  21.477 -36.475  1.00108.54           C
ATOM    574  CB  THR   259      15.867  21.529 -35.020  1.00108.54           C
ATOM    575  OG1 THR   259      15.377  20.266 -34.600  1.00108.54           O
ATOM    576  CG2 THR   259      14.800  22.612 -34.799  1.00108.54           C
ATOM    577  C   THR   259      15.023  21.197 -37.287  1.00108.54           C
ATOM    578  O   THR   259      14.800  20.066 -37.719  1.00108.54           O
ATOM    579  N   ASN   260      14.202  22.233 -37.533  1.00 80.84           N
ATOM    580  CA  ASN   260      12.960  22.068 -38.234  1.00 80.84           C
ATOM    581  CB  ASN   260      12.146  23.374 -38.265  1.00 80.84           C
ATOM    582  CG  ASN   260      10.776  23.097 -38.868  1.00 80.84           C
ATOM    583  OD1 ASN   260      10.490  23.485 -39.999  1.00 80.84           O
ATOM    584  ND2 ASN   260       9.902  22.400 -38.092  1.00 80.84           N
ATOM    585  C   ASN   260      13.201  21.648 -39.650  1.00 80.84           C
ATOM    586  O   ASN   260      12.568  20.719 -40.148  1.00 80.84           O
ATOM    587  N   THR   261      14.146  22.318 -40.332  1.00 51.06           N
ATOM    588  CA  THR   261      14.367  22.061 -41.725  1.00 51.06           C
ATOM    589  CB  THR   261      15.327  23.027 -42.333  1.00 51.06           C
ATOM    590  OG1 THR   261      14.791  24.334 -42.201  1.00 51.06           O
ATOM    591  CG2 THR   261      15.527  22.680 -43.818  1.00 51.06           C
ATOM    592  C   THR   261      14.859  20.666 -41.955  1.00 51.06           C
ATOM    593  O   THR   261      14.396  19.991 -42.874  1.00 51.06           O
ATOM    594  N   LEU   262      15.815  20.192 -41.133  1.00 93.23           N
ATOM    595  CA  LEU   262      16.372  18.883 -41.330  1.00 93.23           C
ATOM    596  CB  LEU   262      17.555  18.631 -40.366  1.00 93.23           C
ATOM    597  CG  LEU   262      18.425  17.383 -40.642  1.00 93.23           C
ATOM    598  CD1 LEU   262      19.557  17.272 -39.611  1.00 93.23           C
ATOM    599  CD2 LEU   262      17.607  16.088 -40.725  1.00 93.23           C
ATOM    600  C   LEU   262      15.298  17.866 -41.090  1.00 93.23           C
ATOM    601  O   LEU   262      15.153  16.910 -41.852  1.00 93.23           O
ATOM    602  N   SER   263      14.500  18.052 -40.023  1.00 39.89           N
ATOM    603  CA  SER   263      13.489  17.084 -39.698  1.00 39.89           C
ATOM    604  CB  SER   263      12.674  17.467 -38.451  1.00 39.89           C
ATOM    605  OG  SER   263      11.916  18.640 -38.706  1.00 39.89           O
ATOM    606  C   SER   263      12.527  17.002 -40.836  1.00 39.89           C
ATOM    607  O   SER   263      12.090  15.918 -41.224  1.00 39.89           O
ATOM    608  N   SER   264      12.182  18.168 -41.406  1.00 43.01           N
ATOM    609  CA  SER   264      11.218  18.228 -42.464  1.00 43.01           C
ATOM    610  CB  SER   264      10.920  19.672 -42.900  1.00 43.01           C
ATOM    611  OG  SER   264      10.358  20.400 -41.818  1.00 43.01           O
ATOM    612  C   SER   264      11.724  17.492 -43.665  1.00 43.01           C
ATOM    613  O   SER   264      10.968  16.748 -44.288  1.00 43.01           O
ATOM    614  N   MET   265      13.006  17.702 -44.037  1.00 94.04           N
ATOM    615  CA  MET   265      13.574  17.076 -45.204  1.00 94.04           C
ATOM    616  CB  MET   265      14.969  17.617 -45.574  1.00 94.04           C
ATOM    617  CG  MET   265      16.075  17.230 -44.590  1.00 94.04           C
ATOM    618  SD  MET   265      17.735  17.785 -45.078  1.00 94.04           S
ATOM    619  CE  MET   265      17.340  19.541 -44.849  1.00 94.04           C
ATOM    620  C   MET   265      13.699  15.583 -45.050  1.00 94.04           C
ATOM    621  O   MET   265      13.408  14.845 -45.992  1.00 94.04           O
ATOM    622  N   LEU   266      14.149  15.096 -43.870  1.00 84.30           N
ATOM    623  CA  LEU   266      14.346  13.678 -43.677  1.00 84.30           C
ATOM    624  CB  LEU   266      14.886  13.299 -42.290  1.00 84.30           C
ATOM    625  CG  LEU   266      16.327  13.741 -42.009  1.00 84.30           C
ATOM    626  CD1 LEU   266      16.759  13.270 -40.612  1.00 84.30           C
ATOM    627  CD2 LEU   266      17.286  13.274 -43.115  1.00 84.30           C
ATOM    628  C   LEU   266      13.032  13.001 -43.780  1.00 84.30           C
ATOM    629  O   LEU   266      12.880  12.002 -44.483  1.00 84.30           O
ATOM    630  N   LYS   267      12.026  13.546 -43.078  1.00326.86           N
ATOM    631  CA  LYS   267      10.719  13.010 -43.260  1.00326.86           C
ATOM    632  CB  LYS   267       9.690  13.508 -42.230  1.00326.86           C
ATOM    633  CG  LYS   267       9.532  15.027 -42.199  1.00326.86           C
ATOM    634  CD  LYS   267       8.415  15.496 -41.267  1.00326.86           C
ATOM    635  CE  LYS   267       8.694  15.167 -39.801  1.00326.86           C
ATOM    636  NZ  LYS   267       7.612  15.697 -38.943  1.00326.86           N
ATOM    637  C   LYS   267      10.393  13.559 -44.595  1.00326.86           C
ATOM    638  O   LYS   267      11.103  14.382 -45.123  1.00326.86           O
ATOM    639  N   GLY   268       9.399  13.103 -45.306  1.00247.23           N
ATOM    640  CA  GLY   268       9.262  13.769 -46.563  1.00247.23           C
ATOM    641  C   GLY   268      10.114  13.035 -47.550  1.00247.23           C
ATOM    642  O   GLY   268       9.616  12.498 -48.539  1.00247.23           O
ATOM    643  N   PHE   269      11.438  12.973 -47.293  1.00141.26           N
ATOM    644  CA  PHE   269      12.285  12.298 -48.222  1.00141.26           C
ATOM    645  CB  PHE   269      13.787  12.486 -47.967  1.00141.26           C
ATOM    646  CG  PHE   269      14.383  12.274 -49.310  1.00141.26           C
ATOM    647  CD1 PHE   269      14.321  11.042 -49.914  1.00141.26           C
ATOM    648  CD2 PHE   269      14.994  13.317 -49.968  1.00141.26           C
ATOM    649  CE1 PHE   269      14.864  10.865 -51.159  1.00141.26           C
ATOM    650  CE2 PHE   269      15.541  13.141 -51.215  1.00141.26           C
ATOM    651  CZ  PHE   269      15.472  11.908 -51.815  1.00141.26           C
ATOM    652  C   PHE   269      11.983  10.838 -48.130  1.00141.26           C
ATOM    653  O   PHE   269      11.781  10.169 -49.142  1.00141.26           O
ATOM    654  N   ALA   270      11.947  10.316 -46.887  1.00 44.20           N
ATOM    655  CA  ALA   270      11.683   8.922 -46.679  1.00 44.20           C
ATOM    656  CB  ALA   270      11.864   8.482 -45.216  1.00 44.20           C
ATOM    657  C   ALA   270      10.279   8.628 -47.100  1.00 44.20           C
ATOM    658  O   ALA   270      10.026   7.599 -47.724  1.00 44.20           O
ATOM    659  N   PRO   271       9.348   9.488 -46.773  1.00114.16           N
ATOM    660  CA  PRO   271       7.997   9.206 -47.177  1.00114.16           C
ATOM    661  CD  PRO   271       9.389  10.207 -45.511  1.00114.16           C
ATOM    662  CB  PRO   271       7.126  10.212 -46.433  1.00114.16           C
ATOM    663  CG  PRO   271       7.917  10.456 -45.134  1.00114.16           C
ATOM    664  C   PRO   271       7.828   9.197 -48.661  1.00114.16           C
ATOM    665  O   PRO   271       7.036   8.400 -49.163  1.00114.16           O
ATOM    666  N   ALA   272       8.541  10.085 -49.379  1.00 39.20           N
ATOM    667  CA  ALA   272       8.448  10.117 -50.808  1.00 39.20           C
ATOM    668  CB  ALA   272       9.238  11.286 -51.424  1.00 39.20           C
ATOM    669  C   ALA   272       9.029   8.849 -51.349  1.00 39.20           C
ATOM    670  O   ALA   272       8.474   8.233 -52.258  1.00 39.20           O
ATOM    671  N   ALA   273      10.177   8.436 -50.779  1.00 41.49           N
ATOM    672  CA  ALA   273      10.907   7.285 -51.232  1.00 41.49           C
ATOM    673  CB  ALA   273      12.244   7.109 -50.493  1.00 41.49           C
ATOM    674  C   ALA   273      10.115   6.030 -51.018  1.00 41.49           C
ATOM    675  O   ALA   273      10.097   5.145 -51.872  1.00 41.49           O
ATOM    676  N   ALA   274       9.438   5.933 -49.858  1.00 46.34           N
ATOM    677  CA  ALA   274       8.707   4.762 -49.450  1.00 46.34           C
ATOM    678  CB  ALA   274       8.104   4.892 -48.041  1.00 46.34           C
ATOM    679  C   ALA   274       7.581   4.488 -50.392  1.00 46.34           C
ATOM    680  O   ALA   274       7.265   3.328 -50.652  1.00 46.34           O
ATOM    681  N   ALA   275       6.940   5.548 -50.923  1.00 58.81           N
ATOM    682  CA  ALA   275       5.800   5.376 -51.779  1.00 58.81           C
ATOM    683  CB  ALA   275       5.280   6.691 -52.394  1.00 58.81           C
ATOM    684  C   ALA   275       6.205   4.478 -52.899  1.00 58.81           C
ATOM    685  O   ALA   275       7.390   4.357 -53.203  1.00 58.81           O
ATOM    686  N   GLN   276       5.220   3.788 -53.510  1.00180.73           N
ATOM    687  CA  GLN   276       5.516   2.876 -54.576  1.00180.73           C
ATOM    688  CB  GLN   276       4.244   2.298 -55.217  1.00180.73           C
ATOM    689  CG  GLN   276       3.400   1.481 -54.235  1.00180.73           C
ATOM    690  CD  GLN   276       2.067   1.171 -54.899  1.00180.73           C
ATOM    691  OE1 GLN   276       2.015   0.576 -55.974  1.00180.73           O
ATOM    692  NE2 GLN   276       0.955   1.601 -54.243  1.00180.73           N
ATOM    693  C   GLN   276       6.257   3.669 -55.603  1.00180.73           C
ATOM    694  O   GLN   276       5.673   4.464 -56.338  1.00180.73           O
ATOM    695  N   ALA   277       7.588   3.469 -55.655  1.00 63.03           N
ATOM    696  CA  ALA   277       8.438   4.211 -56.536  1.00 63.03           C
ATOM    697  CB  ALA   277       9.131   5.404 -55.859  1.00 63.03           C
ATOM    698  C   ALA   277       9.507   3.274 -56.988  1.00 63.03           C
ATOM    699  O   ALA   277       9.694   2.208 -56.402  1.00 63.03           O
ATOM    700  N   VAL   278      10.233   3.647 -58.059  1.00 94.80           N
ATOM    701  CA  VAL   278      11.268   2.786 -58.547  1.00 94.80           C
ATOM    702  CB  VAL   278      11.962   3.324 -59.767  1.00 94.80           C
ATOM    703  CG1 VAL   278      12.643   4.652 -59.397  1.00 94.80           C
ATOM    704  CG2 VAL   278      12.928   2.254 -60.306  1.00 94.80           C
ATOM    705  C   VAL   278      12.259   2.635 -57.439  1.00 94.80           C
ATOM    706  O   VAL   278      12.567   3.587 -56.724  1.00 94.80           O
ATOM    707  N   GLN   279      12.764   1.400 -57.267  1.00 76.38           N
ATOM    708  CA  GLN   279      13.650   1.080 -56.188  1.00 76.38           C
ATOM    709  CB  GLN   279      13.987  -0.420 -56.123  1.00 76.38           C
ATOM    710  CG  GLN   279      12.757  -1.295 -55.866  1.00 76.38           C
ATOM    711  CD  GLN   279      12.191  -0.922 -54.501  1.00 76.38           C
ATOM    712  OE1 GLN   279      11.921   0.246 -54.225  1.00 76.38           O
ATOM    713  NE2 GLN   279      12.009  -1.941 -53.619  1.00 76.38           N
ATOM    714  C   GLN   279      14.928   1.838 -56.337  1.00 76.38           C
ATOM    715  O   GLN   279      15.485   2.330 -55.356  1.00 76.38           O
ATOM    716  N   THR   280      15.427   1.970 -57.577  1.00 80.42           N
ATOM    717  CA  THR   280      16.683   2.636 -57.753  1.00 80.42           C
ATOM    718  CB  THR   280      17.136   2.676 -59.188  1.00 80.42           C
ATOM    719  OG1 THR   280      18.448   3.212 -59.270  1.00 80.42           O
ATOM    720  CG2 THR   280      16.157   3.519 -60.027  1.00 80.42           C
ATOM    721  C   THR   280      16.553   4.037 -57.254  1.00 80.42           C
ATOM    722  O   THR   280      17.440   4.540 -56.566  1.00 80.42           O
ATOM    723  N   ALA   281      15.428   4.700 -57.572  1.00 25.97           N
ATOM    724  CA  ALA   281      15.245   6.061 -57.167  1.00 25.97           C
ATOM    725  CB  ALA   281      13.924   6.670 -57.665  1.00 25.97           C
ATOM    726  C   ALA   281      15.220   6.122 -55.676  1.00 25.97           C
ATOM    727  O   ALA   281      15.814   7.015 -55.075  1.00 25.97           O
ATOM    728  N   ALA   282      14.533   5.160 -55.036  1.00 29.44           N
ATOM    729  CA  ALA   282      14.402   5.189 -53.610  1.00 29.44           C
ATOM    730  CB  ALA   282      13.530   4.045 -53.069  1.00 29.44           C
ATOM    731  C   ALA   282      15.748   5.069 -52.968  1.00 29.44           C
ATOM    732  O   ALA   282      16.052   5.793 -52.021  1.00 29.44           O
ATOM    733  N   GLN   283      16.607   4.167 -53.472  1.00 79.44           N
ATOM    734  CA  GLN   283      17.872   3.977 -52.826  1.00 79.44           C
ATOM    735  CB  GLN   283      18.729   2.875 -53.471  1.00 79.44           C
ATOM    736  CG  GLN   283      18.149   1.470 -53.310  1.00 79.44           C
ATOM    737  CD  GLN   283      19.094   0.492 -53.990  1.00 79.44           C
ATOM    738  OE1 GLN   283      20.316   0.599 -53.867  1.00 79.44           O
ATOM    739  NE2 GLN   283      18.519  -0.489 -54.735  1.00 79.44           N
ATOM    740  C   GLN   283      18.652   5.243 -52.910  1.00 79.44           C
ATOM    741  O   GLN   283      19.294   5.654 -51.945  1.00 79.44           O
ATOM    742  N   ASN   284      18.608   5.905 -54.076  1.00 60.60           N
ATOM    743  CA  ASN   284      19.396   7.084 -54.260  1.00 60.60           C
ATOM    744  CB  ASN   284      19.277   7.651 -55.684  1.00 60.60           C
ATOM    745  CG  ASN   284      20.463   8.575 -55.919  1.00 60.60           C
ATOM    746  OD1 ASN   284      21.393   8.634 -55.117  1.00 60.60           O
ATOM    747  ND2 ASN   284      20.435   9.316 -57.059  1.00 60.60           N
ATOM    748  C   ASN   284      18.928   8.137 -53.308  1.00 60.60           C
ATOM    749  O   ASN   284      19.734   8.805 -52.663  1.00 60.60           O
ATOM    750  N   GLY   285      17.599   8.299 -53.183  1.00 27.94           N
ATOM    751  CA  GLY   285      17.064   9.343 -52.360  1.00 27.94           C
ATOM    752  C   GLY   285      17.430   9.130 -50.925  1.00 27.94           C
ATOM    753  O   GLY   285      17.801  10.072 -50.227  1.00 27.94           O
ATOM    754  N   VAL   286      17.320   7.881 -50.439  1.00 83.88           N
ATOM    755  CA  VAL   286      17.608   7.620 -49.060  1.00 83.88           C
ATOM    756  CB  VAL   286      17.321   6.200 -48.658  1.00 83.88           C
ATOM    757  CG1 VAL   286      18.250   5.261 -49.441  1.00 83.88           C
ATOM    758  CG2 VAL   286      17.471   6.084 -47.132  1.00 83.88           C
ATOM    759  C   VAL   286      19.051   7.906 -48.799  1.00 83.88           C
ATOM    760  O   VAL   286      19.400   8.490 -47.774  1.00 83.88           O
ATOM    761  N   GLN   287      19.934   7.510 -49.732  1.00 70.03           N
ATOM    762  CA  GLN   287      21.339   7.687 -49.522  1.00 70.03           C
ATOM    763  CB  GLN   287      22.178   7.104 -50.673  1.00 70.03           C
ATOM    764  CG  GLN   287      23.688   7.193 -50.444  1.00 70.03           C
ATOM    765  CD  GLN   287      24.060   6.141 -49.408  1.00 70.03           C
ATOM    766  OE1 GLN   287      23.196   5.466 -48.855  1.00 70.03           O
ATOM    767  NE2 GLN   287      25.386   5.996 -49.138  1.00 70.03           N
ATOM    768  C   GLN   287      21.644   9.152 -49.433  1.00 70.03           C
ATOM    769  O   GLN   287      22.365   9.589 -48.538  1.00 70.03           O
ATOM    770  N   ALA   288      21.074   9.951 -50.355  1.00 35.59           N
ATOM    771  CA  ALA   288      21.329  11.364 -50.429  1.00 35.59           C
ATOM    772  CB  ALA   288      20.660  12.027 -51.645  1.00 35.59           C
ATOM    773  C   ALA   288      20.818  12.053 -49.204  1.00 35.59           C
ATOM    774  O   ALA   288      21.442  12.989 -48.703  1.00 35.59           O
ATOM    775  N   MET   289      19.659  11.614 -48.686  1.00128.09           N
ATOM    776  CA  MET   289      19.075  12.287 -47.563  1.00128.09           C
ATOM    777  CB  MET   289      17.749  11.647 -47.118  1.00128.09           C
ATOM    778  CG  MET   289      17.072  12.370 -45.951  1.00128.09           C
ATOM    779  SD  MET   289      16.375  13.997 -46.370  1.00128.09           S
ATOM    780  CE  MET   289      17.982  14.842 -46.391  1.00128.09           C
ATOM    781  C   MET   289      20.035  12.214 -46.417  1.00128.09           C
ATOM    782  O   MET   289      20.250  13.204 -45.718  1.00128.09           O
ATOM    783  N   SER   290      20.645  11.033 -46.199  1.00 68.86           N
ATOM    784  CA  SER   290      21.568  10.879 -45.113  1.00 68.86           C
ATOM    785  CB  SER   290      22.056   9.432 -44.937  1.00 68.86           C
ATOM    786  OG  SER   290      22.964   9.351 -43.847  1.00 68.86           O
ATOM    787  C   SER   290      22.772  11.724 -45.375  1.00 68.86           C
ATOM    788  O   SER   290      23.308  12.359 -44.468  1.00 68.86           O
ATOM    789  N   SER   291      23.228  11.760 -46.638  1.00 31.91           N
ATOM    790  CA  SER   291      24.406  12.511 -46.954  1.00 31.91           C
ATOM    791  CB  SER   291      24.787  12.424 -48.441  1.00 31.91           C
ATOM    792  OG  SER   291      25.214  11.106 -48.752  1.00 31.91           O
ATOM    793  C   SER   291      24.143  13.944 -46.624  1.00 31.91           C
ATOM    794  O   SER   291      24.996  14.629 -46.061  1.00 31.91           O
ATOM    795  N   LEU   292      22.932  14.431 -46.948  1.00 43.52           N
ATOM    796  CA  LEU   292      22.608  15.807 -46.717  1.00 43.52           C
ATOM    797  CB  LEU   292      21.195  16.163 -47.201  1.00 43.52           C
ATOM    798  CG  LEU   292      21.005  15.988 -48.714  1.00 43.52           C
ATOM    799  CD1 LEU   292      19.576  16.360 -49.133  1.00 43.52           C
ATOM    800  CD2 LEU   292      22.073  16.762 -49.498  1.00 43.52           C
ATOM    801  C   LEU   292      22.647  16.094 -45.248  1.00 43.52           C
ATOM    802  O   LEU   292      23.237  17.083 -44.819  1.00 43.52           O
ATOM    803  N   GLY   293      22.030  15.219 -44.431  1.00 30.70           N
ATOM    804  CA  GLY   293      21.957  15.452 -43.017  1.00 30.70           C
ATOM    805  C   GLY   293      23.331  15.464 -42.418  1.00 30.70           C
ATOM    806  O   GLY   293      23.628  16.288 -41.554  1.00 30.70           O
ATOM    807  N   SER   294      24.204  14.534 -42.846  1.00 66.76           N
ATOM    808  CA  SER   294      25.520  14.448 -42.277  1.00 66.76           C
ATOM    809  CB  SER   294      26.321  13.236 -42.786  1.00 66.76           C
ATOM    810  OG  SER   294      27.607  13.208 -42.184  1.00 66.76           O
ATOM    811  C   SER   294      26.292  15.679 -42.626  1.00 66.76           C
ATOM    812  O   SER   294      27.006  16.232 -41.790  1.00 66.76           O
ATOM    813  N   GLN   295      26.151  16.157 -43.874  1.00 70.29           N
ATOM    814  CA  GLN   295      26.891  17.304 -44.312  1.00 70.29           C
ATOM    815  CB  GLN   295      26.630  17.640 -45.789  1.00 70.29           C
ATOM    816  CG  GLN   295      27.428  18.840 -46.290  1.00 70.29           C
ATOM    817  CD  GLN   295      27.074  19.041 -47.753  1.00 70.29           C
ATOM    818  OE1 GLN   295      26.868  18.085 -48.499  1.00 70.29           O
ATOM    819  NE2 GLN   295      26.998  20.329 -48.179  1.00 70.29           N
ATOM    820  C   GLN   295      26.467  18.476 -43.484  1.00 70.29           C
ATOM    821  O   GLN   295      27.295  19.283 -43.063  1.00 70.29           O
ATOM    822  N   GLY   296      25.152  18.583 -43.211  1.00 24.33           N
ATOM    823  CA  GLY   296      24.625  19.677 -42.445  1.00 24.33           C
ATOM    824  C   GLY   296      25.203  19.614 -41.068  1.00 24.33           C
ATOM    825  O   GLY   296      25.497  20.634 -40.448  1.00 24.33           O
ATOM    826  N   ARG   297      25.353  18.388 -40.544  1.00 99.68           N
ATOM    827  CA  ARG   297      25.905  18.161 -39.242  1.00 99.68           C
ATOM    828  CB  ARG   297      25.990  16.649 -38.955  1.00 99.68           C
ATOM    829  CG  ARG   297      27.072  16.234 -37.958  1.00 99.68           C
ATOM    830  CD  ARG   297      27.258  14.715 -37.891  1.00 99.68           C
ATOM    831  NE  ARG   297      28.619  14.444 -37.346  1.00 99.68           N
ATOM    832  CZ  ARG   297      29.661  14.276 -38.211  1.00 99.68           C
ATOM    833  NH1 ARG   297      29.446  14.350 -39.558  1.00 99.68           N
ATOM    834  NH2 ARG   297      30.920  14.034 -37.741  1.00 99.68           N
ATOM    835  C   ARG   297      27.295  18.709 -39.213  1.00 99.68           C
ATOM    836  O   ARG   297      27.680  19.386 -38.261  1.00 99.68           O
ATOM    837  N   SER   298      28.084  18.446 -40.270  1.00 65.49           N
ATOM    838  CA  SER   298      29.445  18.895 -40.277  1.00 65.49           C
ATOM    839  CB  SER   298      30.232  18.422 -41.515  1.00 65.49           C
ATOM    840  OG  SER   298      31.568  18.902 -41.460  1.00 65.49           O
ATOM    841  C   SER   298      29.471  20.390 -40.268  1.00 65.49           C
ATOM    842  O   SER   298      30.253  21.001 -39.543  1.00 65.49           O
ATOM    843  N   SER   299      28.590  21.026 -41.062  1.00 32.28           N
ATOM    844  CA  SER   299      28.608  22.455 -41.168  1.00 32.28           C
ATOM    845  CB  SER   299      27.613  22.992 -42.206  1.00 32.28           C
ATOM    846  OG  SER   299      26.287  22.663 -41.826  1.00 32.28           O
ATOM    847  C   SER   299      28.299  23.067 -39.840  1.00 32.28           C
ATOM    848  O   SER   299      28.925  24.051 -39.451  1.00 32.28           O
ATOM    849  N   LEU   300      27.333  22.500 -39.092  1.00 40.58           N
ATOM    850  CA  LEU   300      27.016  23.081 -37.819  1.00 40.58           C
ATOM    851  CB  LEU   300      25.859  22.383 -37.086  1.00 40.58           C
ATOM    852  CG  LEU   300      24.497  22.576 -37.776  1.00 40.58           C
ATOM    853  CD1 LEU   300      23.366  21.934 -36.956  1.00 40.58           C
ATOM    854  CD2 LEU   300      24.235  24.058 -38.095  1.00 40.58           C
ATOM    855  C   LEU   300      28.231  22.976 -36.962  1.00 40.58           C
ATOM    856  O   LEU   300      28.571  23.905 -36.233  1.00 40.58           O
ATOM    857  N   GLY   301      28.929  21.829 -37.028  1.00 20.36           N
ATOM    858  CA  GLY   301      30.119  21.693 -36.245  1.00 20.36           C
ATOM    859  C   GLY   301      29.829  20.741 -35.097  1.00 20.36           C
ATOM    860  O   GLY   301      30.618  19.772 -34.926  1.00 20.36           O
ATOM    861  OXT GLY   301      28.824  20.972 -34.374  1.00 20.36           O
END 
