# Supplementary material for: Predicted Structural Variability of Mycobacterium tuberculosis PPE18 Protein With Immunological Implications Among Clinical Strains
Source: Front Microbiol. 2021 Jan 8;11:595312. doi: 10.3389/fmicb.2020.595312 (PMC7819968; doi:10.3389/fmicb.2020.595312)
Supplement: Supplementary file 3 [file Data_Sheet_2.ZIP › domain 2 RaptorX pdbs/3dyjA-389756_2_Var11.pdb]

REMARK   templates = 3dyjA 
EXPDTA    THEORETICAL MODEL, MODELLER 9v8 2018/10/16 11:06:08
REMARK   6 MODELLER OBJECTIVE FUNCTION:       602.5278
REMARK   6 MODELLER BEST TEMPLATE % SEQ ID:  11.765
SEQRES   1    119  GLY LEU LEU GLU GLN ALA ALA ALA VAL GLU GLU ALA SER
SEQRES   2    119  ASP THR ALA ALA ALA ASN GLN LEU MET ASN ASN VAL PRO
SEQRES   3    119  GLN ALA LEU GLN GLN LEU ALA GLN PRO THR GLN GLY THR
SEQRES   4    119  THR PRO SER SER LYS LEU GLY GLY LEU TRP LYS THR VAL
SEQRES   5    119  SER PRO HIS ARG SER PRO ILE SER ASN MET VAL SER MET
SEQRES   6    119  ALA ASN ASN HIS MET SER MET THR ASN SER GLY VAL SER
SEQRES   7    119  MET THR ASN THR LEU SER SER MET LEU LYS GLY PHE ALA
SEQRES   8    119  PRO ALA ALA ALA ALA GLN ALA VAL GLN THR ALA ALA GLN
SEQRES   9    119  ASN GLY VAL ARG ALA MET SER SER LEU GLY SER SER LEU
SEQRES  10    119  GLY SER
ATOM      1  N   GLY   162      38.840  23.521 -10.174  1.00 10.27           N
ATOM      2  CA  GLY   162      38.242  24.686  -9.483  1.00 10.27           C
ATOM      3  C   GLY   162      36.793  24.790  -9.817  1.00 10.27           C
ATOM      4  O   GLY   162      36.384  24.557 -10.953  1.00 10.27           O
ATOM      5  N   LEU   163      35.978  25.157  -8.812  1.00 70.68           N
ATOM      6  CA  LEU   163      34.564  25.263  -9.007  1.00 70.68           C
ATOM      7  CB  LEU   163      33.810  25.590  -7.709  1.00 70.68           C
ATOM      8  CG  LEU   163      33.926  24.458  -6.671  1.00 70.68           C
ATOM      9  CD1 LEU   163      35.375  24.287  -6.184  1.00 70.68           C
ATOM     10  CD2 LEU   163      32.922  24.648  -5.526  1.00 70.68           C
ATOM     11  C   LEU   163      34.330  26.347 -10.003  1.00 70.68           C
ATOM     12  O   LEU   163      33.439  26.252 -10.845  1.00 70.68           O
ATOM     13  N   LEU   164      35.152  27.407  -9.931  1.00 39.32           N
ATOM     14  CA  LEU   164      35.050  28.503 -10.846  1.00 39.32           C
ATOM     15  CB  LEU   164      36.150  29.559 -10.642  1.00 39.32           C
ATOM     16  CG  LEU   164      36.108  30.288  -9.288  1.00 39.32           C
ATOM     17  CD1 LEU   164      36.307  29.314  -8.117  1.00 39.32           C
ATOM     18  CD2 LEU   164      37.104  31.458  -9.265  1.00 39.32           C
ATOM     19  C   LEU   164      35.296  27.941 -12.204  1.00 39.32           C
ATOM     20  O   LEU   164      34.668  28.332 -13.187  1.00 39.32           O
ATOM     21  N   GLU   165      36.233  26.985 -12.276  1.00 79.14           N
ATOM     22  CA  GLU   165      36.655  26.403 -13.512  1.00 79.14           C
ATOM     23  CB  GLU   165      37.703  25.302 -13.281  1.00 79.14           C
ATOM     24  CG  GLU   165      38.213  24.633 -14.555  1.00 79.14           C
ATOM     25  CD  GLU   165      39.117  23.490 -14.121  1.00 79.14           C
ATOM     26  OE1 GLU   165      39.412  23.412 -12.900  1.00 79.14           O
ATOM     27  OE2 GLU   165      39.525  22.682 -15.000  1.00 79.14           O
ATOM     28  C   GLU   165      35.489  25.758 -14.194  1.00 79.14           C
ATOM     29  O   GLU   165      35.287  25.946 -15.392  1.00 79.14           O
ATOM     30  N   GLN   166      34.675  24.982 -13.457  1.00 57.89           N
ATOM     31  CA  GLN   166      33.597  24.326 -14.131  1.00 57.89           C
ATOM     32  CB  GLN   166      32.786  23.360 -13.260  1.00 57.89           C
ATOM     33  CG  GLN   166      33.485  22.021 -13.053  1.00 57.89           C
ATOM     34  CD  GLN   166      32.493  21.093 -12.380  1.00 57.89           C
ATOM     35  OE1 GLN   166      32.655  19.874 -12.394  1.00 57.89           O
ATOM     36  NE2 GLN   166      31.421  21.683 -11.788  1.00 57.89           N
ATOM     37  C   GLN   166      32.633  25.331 -14.653  1.00 57.89           C
ATOM     38  O   GLN   166      32.142  25.203 -15.772  1.00 57.89           O
ATOM     39  N   ALA   167      32.339  26.372 -13.858  1.00 32.92           N
ATOM     40  CA  ALA   167      31.324  27.289 -14.273  1.00 32.92           C
ATOM     41  CB  ALA   167      31.062  28.395 -13.239  1.00 32.92           C
ATOM     42  C   ALA   167      31.734  27.941 -15.551  1.00 32.92           C
ATOM     43  O   ALA   167      30.938  28.040 -16.484  1.00 32.92           O
ATOM     44  N   ALA   168      32.998  28.385 -15.647  1.00 31.16           N
ATOM     45  CA  ALA   168      33.394  29.067 -16.842  1.00 31.16           C
ATOM     46  CB  ALA   168      34.841  29.583 -16.783  1.00 31.16           C
ATOM     47  C   ALA   168      33.291  28.118 -17.991  1.00 31.16           C
ATOM     48  O   ALA   168      32.764  28.463 -19.048  1.00 31.16           O
ATOM     49  N   ALA   169      33.769  26.875 -17.792  1.00 34.49           N
ATOM     50  CA  ALA   169      33.788  25.896 -18.839  1.00 34.49           C
ATOM     51  CB  ALA   169      34.424  24.568 -18.400  1.00 34.49           C
ATOM     52  C   ALA   169      32.390  25.595 -19.257  1.00 34.49           C
ATOM     53  O   ALA   169      32.100  25.458 -20.444  1.00 34.49           O
ATOM     54  N   VAL   170      31.473  25.501 -18.283  1.00 44.00           N
ATOM     55  CA  VAL   170      30.129  25.139 -18.596  1.00 44.00           C
ATOM     56  CB  VAL   170      29.219  25.168 -17.410  1.00 44.00           C
ATOM     57  CG1 VAL   170      27.787  24.945 -17.918  1.00 44.00           C
ATOM     58  CG2 VAL   170      29.690  24.116 -16.394  1.00 44.00           C
ATOM     59  C   VAL   170      29.590  26.135 -19.559  1.00 44.00           C
ATOM     60  O   VAL   170      28.945  25.765 -20.538  1.00 44.00           O
ATOM     61  N   GLU   171      29.855  27.428 -19.315  1.00 53.87           N
ATOM     62  CA  GLU   171      29.315  28.437 -20.172  1.00 53.87           C
ATOM     63  CB  GLU   171      29.644  29.862 -19.695  1.00 53.87           C
ATOM     64  CG  GLU   171      28.882  30.218 -18.420  1.00 53.87           C
ATOM     65  CD  GLU   171      29.417  31.530 -17.871  1.00 53.87           C
ATOM     66  OE1 GLU   171      30.079  32.273 -18.643  1.00 53.87           O
ATOM     67  OE2 GLU   171      29.172  31.804 -16.666  1.00 53.87           O
ATOM     68  C   GLU   171      29.864  28.254 -21.551  1.00 53.87           C
ATOM     69  O   GLU   171      29.141  28.393 -22.536  1.00 53.87           O
ATOM     70  N   GLU   172      31.163  27.934 -21.659  1.00112.56           N
ATOM     71  CA  GLU   172      31.797  27.795 -22.937  1.00112.56           C
ATOM     72  CB  GLU   172      33.306  27.546 -22.775  1.00112.56           C
ATOM     73  CG  GLU   172      34.103  27.474 -24.076  1.00112.56           C
ATOM     74  CD  GLU   172      35.554  27.227 -23.689  1.00112.56           C
ATOM     75  OE1 GLU   172      35.785  26.785 -22.533  1.00112.56           O
ATOM     76  OE2 GLU   172      36.450  27.485 -24.539  1.00112.56           O
ATOM     77  C   GLU   172      31.209  26.636 -23.706  1.00112.56           C
ATOM     78  O   GLU   172      30.887  26.766 -24.885  1.00112.56           O
ATOM     79  N   ALA   173      31.086  25.472 -23.038  1.00 92.11           N
ATOM     80  CA  ALA   173      30.655  24.172 -23.509  1.00 92.11           C
ATOM     81  CB  ALA   173      31.031  23.041 -22.538  1.00 92.11           C
ATOM     82  C   ALA   173      29.197  24.004 -23.807  1.00 92.11           C
ATOM     83  O   ALA   173      28.853  23.175 -24.647  1.00 92.11           O
ATOM     84  N   SER   174      28.301  24.731 -23.116  1.00102.40           N
ATOM     85  CA  SER   174      26.896  24.418 -23.143  1.00102.40           C
ATOM     86  CB  SER   174      26.035  25.463 -22.421  1.00102.40           C
ATOM     87  OG  SER   174      24.666  25.090 -22.491  1.00102.40           O
ATOM     88  C   SER   174      26.362  24.283 -24.536  1.00102.40           C
ATOM     89  O   SER   174      25.602  23.358 -24.815  1.00102.40           O
ATOM     90  N   ASP   175      26.735  25.182 -25.458  1.00105.48           N
ATOM     91  CA  ASP   175      26.227  25.077 -26.794  1.00105.48           C
ATOM     92  CB  ASP   175      26.656  26.251 -27.694  1.00105.48           C
ATOM     93  CG  ASP   175      28.177  26.301 -27.796  1.00105.48           C
ATOM     94  OD1 ASP   175      28.860  25.851 -26.838  1.00105.48           O
ATOM     95  OD2 ASP   175      28.673  26.815 -28.834  1.00105.48           O
ATOM     96  C   ASP   175      26.698  23.798 -27.421  1.00105.48           C
ATOM     97  O   ASP   175      25.924  23.110 -28.086  1.00105.48           O
ATOM     98  N   THR   176      27.969  23.417 -27.194  1.00134.75           N
ATOM     99  CA  THR   176      28.482  22.249 -27.846  1.00134.75           C
ATOM    100  CB  THR   176      29.926  21.944 -27.547  1.00134.75           C
ATOM    101  OG1 THR   176      30.098  21.549 -26.197  1.00134.75           O
ATOM    102  CG2 THR   176      30.765  23.198 -27.835  1.00134.75           C
ATOM    103  C   THR   176      27.680  21.058 -27.424  1.00134.75           C
ATOM    104  O   THR   176      27.316  20.226 -28.253  1.00134.75           O
ATOM    105  N   ALA   177      27.376  20.948 -26.119  1.00 39.18           N
ATOM    106  CA  ALA   177      26.654  19.811 -25.622  1.00 39.18           C
ATOM    107  CB  ALA   177      26.469  19.843 -24.095  1.00 39.18           C
ATOM    108  C   ALA   177      25.291  19.767 -26.240  1.00 39.18           C
ATOM    109  O   ALA   177      24.790  18.701 -26.593  1.00 39.18           O
ATOM    110  N   ALA   178      24.631  20.927 -26.370  1.00 36.71           N
ATOM    111  CA  ALA   178      23.324  20.918 -26.957  1.00 36.71           C
ATOM    112  CB  ALA   178      22.654  22.303 -26.957  1.00 36.71           C
ATOM    113  C   ALA   178      23.440  20.477 -28.384  1.00 36.71           C
ATOM    114  O   ALA   178      22.624  19.698 -28.874  1.00 36.71           O
ATOM    115  N   ALA   179      24.478  20.969 -29.086  1.00 44.75           N
ATOM    116  CA  ALA   179      24.662  20.686 -30.480  1.00 44.75           C
ATOM    117  CB  ALA   179      25.872  21.424 -31.083  1.00 44.75           C
ATOM    118  C   ALA   179      24.868  19.219 -30.701  1.00 44.75           C
ATOM    119  O   ALA   179      24.323  18.665 -31.655  1.00 44.75           O
ATOM    120  N   ASN   180      25.656  18.542 -29.841  1.00105.20           N
ATOM    121  CA  ASN   180      25.878  17.153 -30.124  1.00105.20           C
ATOM    122  CB  ASN   180      26.967  16.432 -29.294  1.00105.20           C
ATOM    123  CG  ASN   180      26.553  16.247 -27.843  1.00105.20           C
ATOM    124  OD1 ASN   180      26.738  17.139 -27.019  1.00105.20           O
ATOM    125  ND2 ASN   180      26.005  15.044 -27.515  1.00105.20           N
ATOM    126  C   ASN   180      24.584  16.420 -29.980  1.00105.20           C
ATOM    127  O   ASN   180      24.309  15.486 -30.729  1.00105.20           O
ATOM    128  N   GLN   181      23.736  16.835 -29.023  1.00 82.05           N
ATOM    129  CA  GLN   181      22.496  16.144 -28.834  1.00 82.05           C
ATOM    130  CB  GLN   181      21.636  16.739 -27.703  1.00 82.05           C
ATOM    131  CG  GLN   181      20.323  15.980 -27.495  1.00 82.05           C
ATOM    132  CD  GLN   181      19.553  16.636 -26.358  1.00 82.05           C
ATOM    133  OE1 GLN   181      19.546  17.857 -26.204  1.00 82.05           O
ATOM    134  NE2 GLN   181      18.885  15.795 -25.524  1.00 82.05           N
ATOM    135  C   GLN   181      21.712  16.263 -30.104  1.00 82.05           C
ATOM    136  O   GLN   181      21.055  15.315 -30.532  1.00 82.05           O
ATOM    137  N   LEU   182      21.783  17.439 -30.750  1.00152.08           N
ATOM    138  CA  LEU   182      21.040  17.738 -31.946  1.00152.08           C
ATOM    139  CB  LEU   182      21.329  19.174 -32.434  1.00152.08           C
ATOM    140  CG  LEU   182      20.590  19.626 -33.711  1.00152.08           C
ATOM    141  CD1 LEU   182      21.139  18.966 -34.988  1.00152.08           C
ATOM    142  CD2 LEU   182      19.077  19.445 -33.545  1.00152.08           C
ATOM    143  C   LEU   182      21.458  16.798 -33.027  1.00152.08           C
ATOM    144  O   LEU   182      20.630  16.293 -33.785  1.00152.08           O
ATOM    145  N   MET   183      22.771  16.537 -33.123  1.00 91.88           N
ATOM    146  CA  MET   183      23.261  15.671 -34.147  1.00 91.88           C
ATOM    147  CB  MET   183      24.795  15.529 -34.122  1.00 91.88           C
ATOM    148  CG  MET   183      25.529  16.800 -34.563  1.00 91.88           C
ATOM    149  SD  MET   183      27.341  16.740 -34.391  1.00 91.88           S
ATOM    150  CE  MET   183      27.376  17.326 -32.669  1.00 91.88           C
ATOM    151  C   MET   183      22.654  14.331 -33.915  1.00 91.88           C
ATOM    152  O   MET   183      22.324  13.632 -34.860  1.00 91.88           O
ATOM    153  N   ASN   184      22.484  13.896 -32.662  1.00 40.28           N
ATOM    154  CA  ASN   184      21.889  12.603 -32.490  1.00 40.28           C
ATOM    155  CB  ASN   184      21.824  12.161 -31.020  1.00 40.28           C
ATOM    156  CG  ASN   184      23.240  11.850 -30.560  1.00 40.28           C
ATOM    157  OD1 ASN   184      23.988  11.139 -31.229  1.00 40.28           O
ATOM    158  ND2 ASN   184      23.624  12.404 -29.380  1.00 40.28           N
ATOM    159  C   ASN   184      20.486  12.634 -33.006  1.00 40.28           C
ATOM    160  O   ASN   184      20.043  11.703 -33.675  1.00 40.28           O
ATOM    161  N   ASN   185      19.754  13.726 -32.721  1.00 56.47           N
ATOM    162  CA  ASN   185      18.371  13.812 -33.088  1.00 56.47           C
ATOM    163  CB  ASN   185      17.715  15.110 -32.594  1.00 56.47           C
ATOM    164  CG  ASN   185      16.237  15.059 -32.943  1.00 56.47           C
ATOM    165  OD1 ASN   185      15.620  13.996 -32.985  1.00 56.47           O
ATOM    166  ND2 ASN   185      15.656  16.257 -33.217  1.00 56.47           N
ATOM    167  C   ASN   185      18.216  13.758 -34.579  1.00 56.47           C
ATOM    168  O   ASN   185      17.321  13.079 -35.079  1.00 56.47           O
ATOM    169  N   VAL   186      19.071  14.469 -35.345  1.00 64.13           N
ATOM    170  CA  VAL   186      18.874  14.468 -36.772  1.00 64.13           C
ATOM    171  CB  VAL   186      19.797  15.384 -37.532  1.00 64.13           C
ATOM    172  CG1 VAL   186      19.593  15.109 -39.032  1.00 64.13           C
ATOM    173  CG2 VAL   186      19.549  16.845 -37.113  1.00 64.13           C
ATOM    174  C   VAL   186      19.010  13.064 -37.308  1.00 64.13           C
ATOM    175  O   VAL   186      18.130  12.620 -38.047  1.00 64.13           O
ATOM    176  N   PRO   187      20.041  12.318 -36.980  1.00113.32           N
ATOM    177  CA  PRO   187      20.047  10.967 -37.447  1.00113.32           C
ATOM    178  CD  PRO   187      21.355  12.823 -37.318  1.00113.32           C
ATOM    179  CB  PRO   187      21.415  10.399 -37.071  1.00113.32           C
ATOM    180  CG  PRO   187      22.297  11.659 -36.949  1.00113.32           C
ATOM    181  C   PRO   187      18.866  10.141 -37.065  1.00113.32           C
ATOM    182  O   PRO   187      18.526   9.236 -37.824  1.00113.32           O
ATOM    183  N   GLN   188      18.230  10.397 -35.911  1.00 56.82           N
ATOM    184  CA  GLN   188      17.067   9.623 -35.598  1.00 56.82           C
ATOM    185  CB  GLN   188      16.558   9.888 -34.170  1.00 56.82           C
ATOM    186  CG  GLN   188      17.612   9.485 -33.134  1.00 56.82           C
ATOM    187  CD  GLN   188      17.049   9.654 -31.731  1.00 56.82           C
ATOM    188  OE1 GLN   188      17.745   9.426 -30.742  1.00 56.82           O
ATOM    189  NE2 GLN   188      15.754  10.057 -31.636  1.00 56.82           N
ATOM    190  C   GLN   188      16.010   9.973 -36.607  1.00 56.82           C
ATOM    191  O   GLN   188      15.270   9.107 -37.072  1.00 56.82           O
ATOM    192  N   ALA   189      15.916  11.268 -36.973  1.00 45.42           N
ATOM    193  CA  ALA   189      14.963  11.735 -37.947  1.00 45.42           C
ATOM    194  CB  ALA   189      14.996  13.261 -38.132  1.00 45.42           C
ATOM    195  C   ALA   189      15.280  11.131 -39.281  1.00 45.42           C
ATOM    196  O   ALA   189      14.388  10.719 -40.018  1.00 45.42           O
ATOM    197  N   LEU   190      16.575  11.057 -39.628  1.00106.22           N
ATOM    198  CA  LEU   190      16.972  10.548 -40.909  1.00106.22           C
ATOM    199  CB  LEU   190      18.496  10.618 -41.123  1.00106.22           C
ATOM    200  CG  LEU   190      18.969  10.282 -42.554  1.00106.22           C
ATOM    201  CD1 LEU   190      18.745   8.808 -42.922  1.00106.22           C
ATOM    202  CD2 LEU   190      18.351  11.247 -43.579  1.00106.22           C
ATOM    203  C   LEU   190      16.558   9.118 -40.967  1.00106.22           C
ATOM    204  O   LEU   190      16.145   8.622 -42.014  1.00106.22           O
ATOM    205  N   GLN   191      16.662   8.422 -39.823  1.00 95.98           N
ATOM    206  CA  GLN   191      16.306   7.038 -39.730  1.00 95.98           C
ATOM    207  CB  GLN   191      16.462   6.527 -38.291  1.00 95.98           C
ATOM    208  CG  GLN   191      16.011   5.085 -38.084  1.00 95.98           C
ATOM    209  CD  GLN   191      15.878   4.878 -36.582  1.00 95.98           C
ATOM    210  OE1 GLN   191      15.253   5.688 -35.900  1.00 95.98           O
ATOM    211  NE2 GLN   191      16.477   3.778 -36.052  1.00 95.98           N
ATOM    212  C   GLN   191      14.853   6.907 -40.072  1.00 95.98           C
ATOM    213  O   GLN   191      14.457   6.020 -40.825  1.00 95.98           O
ATOM    214  N   GLN   192      14.019   7.814 -39.534  1.00 58.97           N
ATOM    215  CA  GLN   192      12.601   7.748 -39.740  1.00 58.97           C
ATOM    216  CB  GLN   192      11.863   8.926 -39.081  1.00 58.97           C
ATOM    217  CG  GLN   192      12.013   9.044 -37.566  1.00 58.97           C
ATOM    218  CD  GLN   192      11.339  10.352 -37.155  1.00 58.97           C
ATOM    219  OE1 GLN   192      11.599  11.410 -37.732  1.00 58.97           O
ATOM    220  NE2 GLN   192      10.439  10.284 -36.139  1.00 58.97           N
ATOM    221  C   GLN   192      12.311   7.898 -41.197  1.00 58.97           C
ATOM    222  O   GLN   192      11.546   7.124 -41.770  1.00 58.97           O
ATOM    223  N   LEU   193      12.934   8.900 -41.845  1.00177.39           N
ATOM    224  CA  LEU   193      12.638   9.153 -43.222  1.00177.39           C
ATOM    225  CB  LEU   193      13.181  10.483 -43.745  1.00177.39           C
ATOM    226  CG  LEU   193      12.354  11.656 -43.178  1.00177.39           C
ATOM    227  CD1 LEU   193      10.903  11.617 -43.683  1.00177.39           C
ATOM    228  CD2 LEU   193      12.433  11.721 -41.647  1.00177.39           C
ATOM    229  C   LEU   193      13.078   8.008 -44.073  1.00177.39           C
ATOM    230  O   LEU   193      12.425   7.678 -45.061  1.00177.39           O
ATOM    231  N   ALA   194      14.203   7.371 -43.714  1.00 43.25           N
ATOM    232  CA  ALA   194      14.686   6.239 -44.449  1.00 43.25           C
ATOM    233  CB  ALA   194      16.021   5.705 -43.902  1.00 43.25           C
ATOM    234  C   ALA   194      13.671   5.140 -44.338  1.00 43.25           C
ATOM    235  O   ALA   194      13.436   4.408 -45.297  1.00 43.25           O
ATOM    236  N   GLN   195      13.033   5.015 -43.157  1.00118.29           N
ATOM    237  CA  GLN   195      12.088   3.968 -42.862  1.00118.29           C
ATOM    238  CB  GLN   195      11.402   4.168 -41.494  1.00118.29           C
ATOM    239  CG  GLN   195      10.379   3.090 -41.124  1.00118.29           C
ATOM    240  CD  GLN   195       9.791   3.415 -39.750  1.00118.29           C
ATOM    241  OE1 GLN   195       8.913   2.705 -39.261  1.00118.29           O
ATOM    242  NE2 GLN   195      10.283   4.508 -39.107  1.00118.29           N
ATOM    243  C   GLN   195      11.025   3.917 -43.920  1.00118.29           C
ATOM    244  O   GLN   195      10.636   4.923 -44.512  1.00118.29           O
ATOM    245  N   PRO   196      10.591   2.709 -44.182  1.00173.19           N
ATOM    246  CA  PRO   196       9.581   2.464 -45.181  1.00173.19           C
ATOM    247  CD  PRO   196      11.533   1.604 -44.109  1.00173.19           C
ATOM    248  CB  PRO   196       9.651   0.974 -45.498  1.00173.19           C
ATOM    249  CG  PRO   196      11.120   0.622 -45.214  1.00173.19           C
ATOM    250  C   PRO   196       8.197   2.959 -44.886  1.00173.19           C
ATOM    251  O   PRO   196       7.414   3.068 -45.829  1.00173.19           O
ATOM    252  N   THR   197       7.841   3.260 -43.622  1.00114.04           N
ATOM    253  CA  THR   197       6.491   3.709 -43.415  1.00114.04           C
ATOM    254  CB  THR   197       6.122   3.940 -41.975  1.00114.04           C
ATOM    255  OG1 THR   197       4.717   4.102 -41.844  1.00114.04           O
ATOM    256  CG2 THR   197       6.849   5.194 -41.462  1.00114.04           C
ATOM    257  C   THR   197       6.357   4.998 -44.171  1.00114.04           C
ATOM    258  O   THR   197       7.338   5.718 -44.350  1.00114.04           O
ATOM    259  N   GLN   198       5.133   5.327 -44.640  1.00120.50           N
ATOM    260  CA  GLN   198       4.998   6.447 -45.534  1.00120.50           C
ATOM    261  CB  GLN   198       4.257   6.097 -46.838  1.00120.50           C
ATOM    262  CG  GLN   198       2.806   5.656 -46.651  1.00120.50           C
ATOM    263  CD  GLN   198       2.246   5.340 -48.033  1.00120.50           C
ATOM    264  OE1 GLN   198       2.319   6.152 -48.952  1.00120.50           O
ATOM    265  NE2 GLN   198       1.669   4.119 -48.187  1.00120.50           N
ATOM    266  C   GLN   198       4.317   7.633 -44.906  1.00120.50           C
ATOM    267  O   GLN   198       3.860   7.587 -43.764  1.00120.50           O
ATOM    268  N   GLY   199       4.289   8.755 -45.672  1.00100.98           N
ATOM    269  CA  GLY   199       3.689  10.021 -45.307  1.00100.98           C
ATOM    270  C   GLY   199       3.092  10.611 -46.576  1.00100.98           C
ATOM    271  O   GLY   199       3.354  10.083 -47.655  1.00100.98           O
ATOM    272  N   THR   200       2.244  11.684 -46.499  1.00135.49           N
ATOM    273  CA  THR   200       1.705  12.303 -47.705  1.00135.49           C
ATOM    274  CB  THR   200       0.376  11.728 -48.119  1.00135.49           C
ATOM    275  OG1 THR   200      -0.050  12.291 -49.352  1.00135.49           O
ATOM    276  CG2 THR   200      -0.662  11.999 -47.016  1.00135.49           C
ATOM    277  C   THR   200       1.517  13.801 -47.521  1.00135.49           C
ATOM    278  O   THR   200       0.924  14.233 -46.534  1.00135.49           O
ATOM    279  N   THR   201       2.049  14.644 -48.452  1.00 73.79           N
ATOM    280  CA  THR   201       1.844  16.079 -48.368  1.00 73.79           C
ATOM    281  CB  THR   201       2.847  16.854 -47.567  1.00 73.79           C
ATOM    282  OG1 THR   201       4.092  16.872 -48.249  1.00 73.79           O
ATOM    283  CG2 THR   201       2.988  16.241 -46.164  1.00 73.79           C
ATOM    284  C   THR   201       1.969  16.686 -49.737  1.00 73.79           C
ATOM    285  O   THR   201       2.220  16.009 -50.734  1.00 73.79           O
ATOM    286  N   PRO   202       1.753  17.982 -49.779  1.00 85.16           N
ATOM    287  CA  PRO   202       1.892  18.738 -51.003  1.00 85.16           C
ATOM    288  CD  PRO   202       0.741  18.564 -48.910  1.00 85.16           C
ATOM    289  CB  PRO   202       0.961  19.944 -50.875  1.00 85.16           C
ATOM    290  CG  PRO   202       0.617  20.019 -49.378  1.00 85.16           C
ATOM    291  C   PRO   202       3.307  19.138 -51.303  1.00 85.16           C
ATOM    292  O   PRO   202       4.127  19.200 -50.388  1.00 85.16           O
ATOM    293  N   SER   203       3.587  19.431 -52.591  1.00 85.48           N
ATOM    294  CA  SER   203       4.873  19.826 -53.105  1.00 85.48           C
ATOM    295  CB  SER   203       4.863  19.919 -54.644  1.00 85.48           C
ATOM    296  OG  SER   203       6.129  20.337 -55.132  1.00 85.48           O
ATOM    297  C   SER   203       5.247  21.181 -52.593  1.00 85.48           C
ATOM    298  O   SER   203       6.415  21.454 -52.316  1.00 85.48           O
ATOM    299  N   SER   204       4.250  22.071 -52.460  1.00 77.09           N
ATOM    300  CA  SER   204       4.513  23.426 -52.077  1.00 77.09           C
ATOM    301  CB  SER   204       3.241  24.295 -52.052  1.00 77.09           C
ATOM    302  OG  SER   204       2.346  23.838 -51.048  1.00 77.09           O
ATOM    303  C   SER   204       5.104  23.446 -50.709  1.00 77.09           C
ATOM    304  O   SER   204       6.027  24.212 -50.438  1.00 77.09           O
ATOM    305  N   LYS   205       4.589  22.591 -49.808  1.00 66.14           N
ATOM    306  CA  LYS   205       5.073  22.580 -48.461  1.00 66.14           C
ATOM    307  CB  LYS   205       4.277  21.634 -47.541  1.00 66.14           C
ATOM    308  CG  LYS   205       2.813  22.063 -47.391  1.00 66.14           C
ATOM    309  CD  LYS   205       1.923  21.094 -46.607  1.00 66.14           C
ATOM    310  CE  LYS   205       1.559  21.608 -45.210  1.00 66.14           C
ATOM    311  NZ  LYS   205       0.480  20.780 -44.620  1.00 66.14           N
ATOM    312  C   LYS   205       6.510  22.154 -48.467  1.00 66.14           C
ATOM    313  O   LYS   205       7.337  22.697 -47.738  1.00 66.14           O
ATOM    314  N   LEU   206       6.863  21.188 -49.331  1.00101.14           N
ATOM    315  CA  LEU   206       8.210  20.693 -49.341  1.00101.14           C
ATOM    316  CB  LEU   206       8.415  19.597 -50.412  1.00101.14           C
ATOM    317  CG  LEU   206       9.784  18.868 -50.431  1.00101.14           C
ATOM    318  CD1 LEU   206       9.768  17.749 -51.485  1.00101.14           C
ATOM    319  CD2 LEU   206      10.988  19.801 -50.651  1.00101.14           C
ATOM    320  C   LEU   206       9.126  21.830 -49.652  1.00101.14           C
ATOM    321  O   LEU   206      10.165  21.993 -49.013  1.00101.14           O
ATOM    322  N   GLY   207       8.761  22.667 -50.635  1.00 39.45           N
ATOM    323  CA  GLY   207       9.665  23.709 -51.026  1.00 39.45           C
ATOM    324  C   GLY   207       9.912  24.644 -49.884  1.00 39.45           C
ATOM    325  O   GLY   207      11.053  25.039 -49.637  1.00 39.45           O
ATOM    326  N   GLY   208       8.849  25.021 -49.149  1.00 41.84           N
ATOM    327  CA  GLY   208       9.022  25.994 -48.110  1.00 41.84           C
ATOM    328  C   GLY   208       9.957  25.468 -47.070  1.00 41.84           C
ATOM    329  O   GLY   208      10.837  26.187 -46.598  1.00 41.84           O
ATOM    330  N   LEU   209       9.776  24.197 -46.668  1.00133.44           N
ATOM    331  CA  LEU   209      10.619  23.636 -45.658  1.00133.44           C
ATOM    332  CB  LEU   209      10.044  22.365 -45.015  1.00133.44           C
ATOM    333  CG  LEU   209       8.811  22.761 -44.171  1.00133.44           C
ATOM    334  CD1 LEU   209       7.634  23.182 -45.060  1.00133.44           C
ATOM    335  CD2 LEU   209       8.429  21.723 -43.112  1.00133.44           C
ATOM    336  C   LEU   209      12.003  23.472 -46.197  1.00133.44           C
ATOM    337  O   LEU   209      12.983  23.608 -45.468  1.00133.44           O
ATOM    338  N   TRP   210      12.157  23.177 -47.499  1.00300.34           N
ATOM    339  CA  TRP   210      13.503  23.190 -47.990  1.00300.34           C
ATOM    340  CB  TRP   210      13.691  22.691 -49.438  1.00300.34           C
ATOM    341  CG  TRP   210      15.130  22.710 -49.918  1.00300.34           C
ATOM    342  CD2 TRP   210      15.505  22.749 -51.302  1.00300.34           C
ATOM    343  CD1 TRP   210      16.299  22.694 -49.206  1.00300.34           C
ATOM    344  NE1 TRP   210      17.375  22.706 -50.064  1.00300.34           N
ATOM    345  CE2 TRP   210      16.898  22.739 -51.359  1.00300.34           C
ATOM    346  CE3 TRP   210      14.743  22.779 -52.435  1.00300.34           C
ATOM    347  CZ2 TRP   210      17.553  22.762 -52.559  1.00300.34           C
ATOM    348  CZ3 TRP   210      15.404  22.810 -53.642  1.00300.34           C
ATOM    349  CH2 TRP   210      16.782  22.799 -53.702  1.00300.34           C
ATOM    350  C   TRP   210      13.836  24.647 -47.971  1.00300.34           C
ATOM    351  O   TRP   210      12.989  25.497 -47.738  1.00300.34           O
ATOM    352  N   LYS   211      15.106  25.007 -48.100  1.00291.09           N
ATOM    353  CA  LYS   211      15.450  26.400 -48.061  1.00291.09           C
ATOM    354  CB  LYS   211      14.702  27.268 -49.085  1.00291.09           C
ATOM    355  CG  LYS   211      15.118  26.999 -50.535  1.00291.09           C
ATOM    356  CD  LYS   211      14.282  27.779 -51.551  1.00291.09           C
ATOM    357  CE  LYS   211      14.505  29.289 -51.447  1.00291.09           C
ATOM    358  NZ  LYS   211      13.509  30.015 -52.263  1.00291.09           N
ATOM    359  C   LYS   211      15.226  26.967 -46.680  1.00291.09           C
ATOM    360  O   LYS   211      15.666  28.078 -46.394  1.00291.09           O
ATOM    361  N   THR   212      14.559  26.227 -45.769  1.00170.61           N
ATOM    362  CA  THR   212      14.477  26.658 -44.403  1.00170.61           C
ATOM    363  CB  THR   212      13.523  25.892 -43.526  1.00170.61           C
ATOM    364  OG1 THR   212      13.987  24.570 -43.307  1.00170.61           O
ATOM    365  CG2 THR   212      12.141  25.867 -44.199  1.00170.61           C
ATOM    366  C   THR   212      15.845  26.371 -43.912  1.00170.61           C
ATOM    367  O   THR   212      16.339  26.961 -42.952  1.00170.61           O
ATOM    368  N   VAL   213      16.477  25.425 -44.632  1.00128.18           N
ATOM    369  CA  VAL   213      17.772  24.883 -44.360  1.00128.18           C
ATOM    370  CB  VAL   213      18.244  23.949 -45.433  1.00128.18           C
ATOM    371  CG1 VAL   213      18.264  24.731 -46.754  1.00128.18           C
ATOM    372  CG2 VAL   213      19.622  23.392 -45.033  1.00128.18           C
ATOM    373  C   VAL   213      18.788  25.983 -44.277  1.00128.18           C
ATOM    374  O   VAL   213      19.680  25.949 -43.431  1.00128.18           O
ATOM    375  N   SER   214      18.676  27.009 -45.134  1.00119.95           N
ATOM    376  CA  SER   214      19.695  28.023 -45.194  1.00119.95           C
ATOM    377  CB  SER   214      19.379  29.130 -46.217  1.00119.95           C
ATOM    378  OG  SER   214      19.378  28.606 -47.536  1.00119.95           O
ATOM    379  C   SER   214      19.936  28.720 -43.865  1.00119.95           C
ATOM    380  O   SER   214      21.084  29.013 -43.540  1.00119.95           O
ATOM    381  N   PRO   215      18.928  29.001 -43.084  1.00212.77           N
ATOM    382  CA  PRO   215      19.130  29.820 -41.897  1.00212.77           C
ATOM    383  CD  PRO   215      17.664  29.331 -43.728  1.00212.77           C
ATOM    384  CB  PRO   215      17.752  30.388 -41.559  1.00212.77           C
ATOM    385  CG  PRO   215      17.047  30.475 -42.920  1.00212.77           C
ATOM    386  C   PRO   215      19.889  29.444 -40.618  1.00212.77           C
ATOM    387  O   PRO   215      20.145  30.368 -39.849  1.00212.77           O
ATOM    388  N   HIS   216      20.270  28.182 -40.312  1.00418.54           N
ATOM    389  CA  HIS   216      20.768  27.879 -38.967  1.00418.54           C
ATOM    390  ND1 HIS   216      22.641  24.883 -38.947  1.00418.54           N
ATOM    391  CG  HIS   216      21.527  25.510 -39.461  1.00418.54           C
ATOM    392  CB  HIS   216      20.606  26.380 -38.651  1.00418.54           C
ATOM    393  NE2 HIS   216      22.556  24.358 -41.107  1.00418.54           N
ATOM    394  CD2 HIS   216      21.493  25.183 -40.781  1.00418.54           C
ATOM    395  CE1 HIS   216      23.218  24.207 -39.974  1.00418.54           C
ATOM    396  C   HIS   216      22.265  28.250 -38.626  1.00418.54           C
ATOM    397  O   HIS   216      23.139  27.759 -39.334  1.00418.54           O
ATOM    398  N   ARG   217      22.631  29.066 -37.536  1.00396.23           N
ATOM    399  CA  ARG   217      24.043  29.361 -37.100  1.00396.23           C
ATOM    400  CB  ARG   217      24.911  30.001 -38.194  1.00396.23           C
ATOM    401  CG  ARG   217      24.395  31.375 -38.622  1.00396.23           C
ATOM    402  CD  ARG   217      25.458  32.243 -39.295  1.00396.23           C
ATOM    403  NE  ARG   217      26.532  32.475 -38.286  1.00396.23           N
ATOM    404  CZ  ARG   217      26.450  33.514 -37.401  1.00396.23           C
ATOM    405  NH1 ARG   217      25.403  34.387 -37.455  1.00396.23           N
ATOM    406  NH2 ARG   217      27.424  33.677 -36.457  1.00396.23           N
ATOM    407  C   ARG   217      24.208  30.352 -35.891  1.00396.23           C
ATOM    408  O   ARG   217      23.190  30.915 -35.486  1.00396.23           O
ATOM    409  N   SER   218      25.470  30.551 -35.269  1.00418.20           N
ATOM    410  CA  SER   218      25.862  31.589 -34.244  1.00418.20           C
ATOM    411  CB  SER   218      24.630  32.227 -33.584  1.00418.20           C
ATOM    412  OG  SER   218      24.023  33.141 -34.485  1.00418.20           O
ATOM    413  C   SER   218      26.857  31.179 -33.136  1.00418.20           C
ATOM    414  O   SER   218      27.414  30.080 -33.125  1.00418.20           O
ATOM    415  N   PRO   219      27.085  32.113 -32.186  1.00241.34           N
ATOM    416  CA  PRO   219      27.942  31.922 -31.016  1.00241.34           C
ATOM    417  CD  PRO   219      27.130  33.519 -32.590  1.00241.34           C
ATOM    418  CB  PRO   219      28.117  33.297 -30.385  1.00241.34           C
ATOM    419  CG  PRO   219      28.028  34.249 -31.582  1.00241.34           C
ATOM    420  C   PRO   219      27.401  30.905 -30.058  1.00241.34           C
ATOM    421  O   PRO   219      26.371  30.314 -30.366  1.00241.34           O
ATOM    422  N   ILE   220      28.073  30.677 -28.905  1.00166.56           N
ATOM    423  CA  ILE   220      27.724  29.606 -28.005  1.00166.56           C
ATOM    424  CB  ILE   220      28.657  29.480 -26.820  1.00166.56           C
ATOM    425  CG2 ILE   220      30.071  29.327 -27.400  1.00166.56           C
ATOM    426  CG1 ILE   220      28.552  30.646 -25.819  1.00166.56           C
ATOM    427  CD1 ILE   220      27.419  30.497 -24.801  1.00166.56           C
ATOM    428  C   ILE   220      26.315  29.745 -27.517  1.00166.56           C
ATOM    429  O   ILE   220      25.572  28.765 -27.509  1.00166.56           O
ATOM    430  N   SER   221      25.886  30.956 -27.118  1.00 89.65           N
ATOM    431  CA  SER   221      24.567  31.078 -26.566  1.00 89.65           C
ATOM    432  CB  SER   221      24.282  32.486 -26.017  1.00 89.65           C
ATOM    433  OG  SER   221      22.973  32.543 -25.470  1.00 89.65           O
ATOM    434  C   SER   221      23.565  30.775 -27.625  1.00 89.65           C
ATOM    435  O   SER   221      22.593  30.058 -27.399  1.00 89.65           O
ATOM    436  N   ASN   222      23.782  31.318 -28.829  1.00 90.20           N
ATOM    437  CA  ASN   222      22.862  31.085 -29.894  1.00 90.20           C
ATOM    438  CB  ASN   222      23.076  31.985 -31.111  1.00 90.20           C
ATOM    439  CG  ASN   222      22.608  33.383 -30.741  1.00 90.20           C
ATOM    440  OD1 ASN   222      23.404  34.320 -30.728  1.00 90.20           O
ATOM    441  ND2 ASN   222      21.293  33.526 -30.420  1.00 90.20           N
ATOM    442  C   ASN   222      22.960  29.664 -30.320  1.00 90.20           C
ATOM    443  O   ASN   222      21.998  29.111 -30.834  1.00 90.20           O
ATOM    444  N   MET   223      24.128  29.035 -30.099  1.00154.98           N
ATOM    445  CA  MET   223      24.382  27.710 -30.572  1.00154.98           C
ATOM    446  CB  MET   223      25.820  27.256 -30.331  1.00154.98           C
ATOM    447  CG  MET   223      26.223  26.129 -31.275  1.00154.98           C
ATOM    448  SD  MET   223      28.013  25.983 -31.501  1.00154.98           S
ATOM    449  CE  MET   223      27.892  24.675 -32.750  1.00154.98           C
ATOM    450  C   MET   223      23.396  26.794 -29.927  1.00154.98           C
ATOM    451  O   MET   223      22.990  25.795 -30.521  1.00154.98           O
ATOM    452  N   VAL   224      22.994  27.092 -28.676  1.00108.50           N
ATOM    453  CA  VAL   224      21.976  26.278 -28.076  1.00108.50           C
ATOM    454  CB  VAL   224      21.654  26.618 -26.643  1.00108.50           C
ATOM    455  CG1 VAL   224      22.932  26.459 -25.805  1.00108.50           C
ATOM    456  CG2 VAL   224      20.995  28.002 -26.560  1.00108.50           C
ATOM    457  C   VAL   224      20.720  26.446 -28.884  1.00108.50           C
ATOM    458  O   VAL   224      20.014  25.475 -29.153  1.00108.50           O
ATOM    459  N   SER   225      20.408  27.691 -29.302  1.00 93.91           N
ATOM    460  CA  SER   225      19.224  27.943 -30.076  1.00 93.91           C
ATOM    461  CB  SER   225      18.962  29.439 -30.313  1.00 93.91           C
ATOM    462  OG  SER   225      18.621  30.067 -29.085  1.00 93.91           O
ATOM    463  C   SER   225      19.379  27.272 -31.407  1.00 93.91           C
ATOM    464  O   SER   225      18.392  26.877 -32.025  1.00 93.91           O
ATOM    465  N   MET   226      20.636  27.143 -31.876  1.00148.38           N
ATOM    466  CA  MET   226      20.993  26.505 -33.116  1.00148.38           C
ATOM    467  CB  MET   226      22.514  26.501 -33.354  1.00148.38           C
ATOM    468  CG  MET   226      22.936  25.773 -34.631  1.00148.38           C
ATOM    469  SD  MET   226      24.727  25.483 -34.786  1.00148.38           S
ATOM    470  CE  MET   226      25.170  27.219 -35.076  1.00148.38           C
ATOM    471  C   MET   226      20.606  25.070 -33.028  1.00148.38           C
ATOM    472  O   MET   226      20.062  24.497 -33.971  1.00148.38           O
ATOM    473  N   ALA   227      20.883  24.444 -31.874  1.00 51.33           N
ATOM    474  CA  ALA   227      20.565  23.057 -31.742  1.00 51.33           C
ATOM    475  CB  ALA   227      20.960  22.472 -30.374  1.00 51.33           C
ATOM    476  C   ALA   227      19.084  22.914 -31.885  1.00 51.33           C
ATOM    477  O   ALA   227      18.596  22.014 -32.567  1.00 51.33           O
ATOM    478  N   ASN   228      18.328  23.823 -31.248  1.00 95.25           N
ATOM    479  CA  ASN   228      16.901  23.720 -31.277  1.00 95.25           C
ATOM    480  CB  ASN   228      16.228  24.769 -30.375  1.00 95.25           C
ATOM    481  CG  ASN   228      14.749  24.434 -30.295  1.00 95.25           C
ATOM    482  OD1 ASN   228      13.964  24.787 -31.175  1.00 95.25           O
ATOM    483  ND2 ASN   228      14.356  23.716 -29.210  1.00 95.25           N
ATOM    484  C   ASN   228      16.380  23.908 -32.671  1.00 95.25           C
ATOM    485  O   ASN   228      15.603  23.088 -33.159  1.00 95.25           O
ATOM    486  N   ASN   229      16.809  24.985 -33.359  1.00100.95           N
ATOM    487  CA  ASN   229      16.280  25.291 -34.660  1.00100.95           C
ATOM    488  CB  ASN   229      16.643  26.696 -35.160  1.00100.95           C
ATOM    489  CG  ASN   229      15.763  26.926 -36.376  1.00100.95           C
ATOM    490  OD1 ASN   229      16.010  26.359 -37.439  1.00100.95           O
ATOM    491  ND2 ASN   229      14.689  27.746 -36.212  1.00100.95           N
ATOM    492  C   ASN   229      16.722  24.285 -35.677  1.00100.95           C
ATOM    493  O   ASN   229      15.957  23.918 -36.567  1.00100.95           O
ATOM    494  N   HIS   230      17.975  23.808 -35.573  1.00113.83           N
ATOM    495  CA  HIS   230      18.510  22.869 -36.518  1.00113.83           C
ATOM    496  ND1 HIS   230      21.843  21.139 -37.208  1.00113.83           N
ATOM    497  CG  HIS   230      20.623  21.769 -37.305  1.00113.83           C
ATOM    498  CB  HIS   230      19.957  22.490 -36.181  1.00113.83           C
ATOM    499  NE2 HIS   230      21.162  20.896 -39.311  1.00113.83           N
ATOM    500  CD2 HIS   230      20.221  21.611 -38.595  1.00113.83           C
ATOM    501  CE1 HIS   230      22.117  20.634 -38.436  1.00113.83           C
ATOM    502  C   HIS   230      17.695  21.617 -36.469  1.00113.83           C
ATOM    503  O   HIS   230      17.410  21.015 -37.505  1.00113.83           O
ATOM    504  N   MET   231      17.299  21.179 -35.259  1.00125.97           N
ATOM    505  CA  MET   231      16.544  19.966 -35.211  1.00125.97           C
ATOM    506  CB  MET   231      16.145  19.516 -33.792  1.00125.97           C
ATOM    507  CG  MET   231      14.980  20.295 -33.173  1.00125.97           C
ATOM    508  SD  MET   231      14.418  19.650 -31.566  1.00125.97           S
ATOM    509  CE  MET   231      12.994  20.767 -31.384  1.00125.97           C
ATOM    510  C   MET   231      15.277  20.195 -35.975  1.00125.97           C
ATOM    511  O   MET   231      14.868  19.362 -36.780  1.00125.97           O
ATOM    512  N   SER   232      14.639  21.360 -35.764  1.00 50.22           N
ATOM    513  CA  SER   232      13.377  21.645 -36.382  1.00 50.22           C
ATOM    514  CB  SER   232      12.774  22.975 -35.902  1.00 50.22           C
ATOM    515  OG  SER   232      12.524  22.923 -34.505  1.00 50.22           O
ATOM    516  C   SER   232      13.536  21.743 -37.868  1.00 50.22           C
ATOM    517  O   SER   232      12.736  21.190 -38.620  1.00 50.22           O
ATOM    518  N   MET   233      14.588  22.443 -38.325  1.00105.25           N
ATOM    519  CA  MET   233      14.785  22.716 -39.720  1.00105.25           C
ATOM    520  CB  MET   233      16.064  23.552 -39.900  1.00105.25           C
ATOM    521  CG  MET   233      16.297  24.164 -41.278  1.00105.25           C
ATOM    522  SD  MET   233      17.838  25.128 -41.326  1.00105.25           S
ATOM    523  CE  MET   233      18.911  23.694 -41.036  1.00105.25           C
ATOM    524  C   MET   233      14.938  21.430 -40.477  1.00105.25           C
ATOM    525  O   MET   233      14.296  21.229 -41.506  1.00105.25           O
ATOM    526  N   THR   234      15.790  20.517 -39.976  1.00 54.63           N
ATOM    527  CA  THR   234      16.041  19.266 -40.642  1.00 54.63           C
ATOM    528  CB  THR   234      17.153  18.487 -40.006  1.00 54.63           C
ATOM    529  OG1 THR   234      18.350  19.249 -40.018  1.00 54.63           O
ATOM    530  CG2 THR   234      17.352  17.178 -40.790  1.00 54.63           C
ATOM    531  C   THR   234      14.825  18.401 -40.594  1.00 54.63           C
ATOM    532  O   THR   234      14.453  17.780 -41.588  1.00 54.63           O
ATOM    533  N   ASN   235      14.162  18.346 -39.427  1.00 69.82           N
ATOM    534  CA  ASN   235      13.027  17.483 -39.269  1.00 69.82           C
ATOM    535  CB  ASN   235      12.392  17.577 -37.870  1.00 69.82           C
ATOM    536  CG  ASN   235      13.236  16.776 -36.894  1.00 69.82           C
ATOM    537  OD1 ASN   235      13.714  17.286 -35.884  1.00 69.82           O
ATOM    538  ND2 ASN   235      13.415  15.465 -37.203  1.00 69.82           N
ATOM    539  C   ASN   235      11.974  17.883 -40.250  1.00 69.82           C
ATOM    540  O   ASN   235      11.372  17.037 -40.910  1.00 69.82           O
ATOM    541  N   SER   236      11.731  19.198 -40.370  1.00 47.15           N
ATOM    542  CA  SER   236      10.693  19.690 -41.225  1.00 47.15           C
ATOM    543  CB  SER   236      10.485  21.207 -41.070  1.00 47.15           C
ATOM    544  OG  SER   236      10.016  21.502 -39.763  1.00 47.15           O
ATOM    545  C   SER   236      11.005  19.393 -42.664  1.00 47.15           C
ATOM    546  O   SER   236      10.137  18.939 -43.406  1.00 47.15           O
ATOM    547  N   GLY   237      12.256  19.636 -43.105  1.00 41.35           N
ATOM    548  CA  GLY   237      12.587  19.438 -44.490  1.00 41.35           C
ATOM    549  C   GLY   237      12.470  17.992 -44.860  1.00 41.35           C
ATOM    550  O   GLY   237      11.935  17.651 -45.913  1.00 41.35           O
ATOM    551  N   VAL   238      12.982  17.098 -43.996  1.00110.64           N
ATOM    552  CA  VAL   238      13.008  15.696 -44.291  1.00110.64           C
ATOM    553  CB  VAL   238      13.827  14.939 -43.286  1.00110.64           C
ATOM    554  CG1 VAL   238      13.018  14.761 -41.991  1.00110.64           C
ATOM    555  CG2 VAL   238      14.359  13.660 -43.948  1.00110.64           C
ATOM    556  C   VAL   238      11.609  15.166 -44.342  1.00110.64           C
ATOM    557  O   VAL   238      11.273  14.346 -45.195  1.00110.64           O
ATOM    558  N   SER   239      10.745  15.631 -43.422  1.00 51.42           N
ATOM    559  CA  SER   239       9.396  15.152 -43.396  1.00 51.42           C
ATOM    560  CB  SER   239       8.589  15.692 -42.201  1.00 51.42           C
ATOM    561  OG  SER   239       8.515  17.109 -42.247  1.00 51.42           O
ATOM    562  C   SER   239       8.700  15.554 -44.658  1.00 51.42           C
ATOM    563  O   SER   239       8.087  14.724 -45.325  1.00 51.42           O
ATOM    564  N   MET   240       8.804  16.841 -45.035  1.00 91.70           N
ATOM    565  CA  MET   240       8.104  17.360 -46.176  1.00 91.70           C
ATOM    566  CB  MET   240       8.356  18.857 -46.392  1.00 91.70           C
ATOM    567  CG  MET   240       7.957  19.710 -45.195  1.00 91.70           C
ATOM    568  SD  MET   240       6.214  19.572 -44.695  1.00 91.70           S
ATOM    569  CE  MET   240       6.385  17.966 -43.863  1.00 91.70           C
ATOM    570  C   MET   240       8.589  16.691 -47.416  1.00 91.70           C
ATOM    571  O   MET   240       7.802  16.347 -48.295  1.00 91.70           O
ATOM    572  N   THR   241       9.913  16.496 -47.521  1.00119.73           N
ATOM    573  CA  THR   241      10.459  15.974 -48.734  1.00119.73           C
ATOM    574  CB  THR   241      11.953  15.957 -48.724  1.00119.73           C
ATOM    575  OG1 THR   241      12.426  15.488 -49.976  1.00119.73           O
ATOM    576  CG2 THR   241      12.442  15.076 -47.565  1.00119.73           C
ATOM    577  C   THR   241       9.949  14.592 -49.003  1.00119.73           C
ATOM    578  O   THR   241       9.500  14.304 -50.111  1.00119.73           O
ATOM    579  N   ASN   242       9.983  13.701 -47.994  1.00107.16           N
ATOM    580  CA  ASN   242       9.567  12.336 -48.182  1.00107.16           C
ATOM    581  CB  ASN   242       9.832  11.468 -46.941  1.00107.16           C
ATOM    582  CG  ASN   242       9.376  10.047 -47.230  1.00107.16           C
ATOM    583  OD1 ASN   242       9.945   9.362 -48.079  1.00107.16           O
ATOM    584  ND2 ASN   242       8.329   9.585 -46.495  1.00107.16           N
ATOM    585  C   ASN   242       8.107  12.289 -48.442  1.00107.16           C
ATOM    586  O   ASN   242       7.627  11.571 -49.318  1.00107.16           O
ATOM    587  N   THR   243       7.365  13.079 -47.664  1.00137.96           N
ATOM    588  CA  THR   243       5.945  13.065 -47.712  1.00137.96           C
ATOM    589  CB  THR   243       5.422  13.854 -46.551  1.00137.96           C
ATOM    590  OG1 THR   243       4.030  13.676 -46.408  1.00137.96           O
ATOM    591  CG2 THR   243       5.801  15.329 -46.714  1.00137.96           C
ATOM    592  C   THR   243       5.491  13.561 -49.055  1.00137.96           C
ATOM    593  O   THR   243       4.538  13.028 -49.621  1.00137.96           O
ATOM    594  N   LEU   244       6.160  14.599 -49.600  1.00138.02           N
ATOM    595  CA  LEU   244       5.837  15.113 -50.904  1.00138.02           C
ATOM    596  CB  LEU   244       6.587  16.421 -51.232  1.00138.02           C
ATOM    597  CG  LEU   244       6.395  16.932 -52.677  1.00138.02           C
ATOM    598  CD1 LEU   244       7.304  16.201 -53.682  1.00138.02           C
ATOM    599  CD2 LEU   244       4.917  16.864 -53.091  1.00138.02           C
ATOM    600  C   LEU   244       6.174  14.103 -51.959  1.00138.02           C
ATOM    601  O   LEU   244       5.389  13.876 -52.879  1.00138.02           O
ATOM    602  N   SER   245       7.348  13.453 -51.843  1.00 41.56           N
ATOM    603  CA  SER   245       7.817  12.540 -52.848  1.00 41.56           C
ATOM    604  CB  SER   245       9.232  12.000 -52.570  1.00 41.56           C
ATOM    605  OG  SER   245       9.223  11.180 -51.411  1.00 41.56           O
ATOM    606  C   SER   245       6.902  11.361 -52.916  1.00 41.56           C
ATOM    607  O   SER   245       6.810  10.699 -53.949  1.00 41.56           O
ATOM    608  N   SER   246       6.187  11.089 -51.812  1.00 95.86           N
ATOM    609  CA  SER   246       5.328   9.947 -51.684  1.00 95.86           C
ATOM    610  CB  SER   246       4.578   9.943 -50.340  1.00 95.86           C
ATOM    611  OG  SER   246       3.724   8.811 -50.260  1.00 95.86           O
ATOM    612  C   SER   246       4.265   9.951 -52.733  1.00 95.86           C
ATOM    613  O   SER   246       3.952   8.907 -53.302  1.00 95.86           O
ATOM    614  N   MET   247       3.674  11.124 -53.015  1.00176.87           N
ATOM    615  CA  MET   247       2.534  11.141 -53.885  1.00176.87           C
ATOM    616  CB  MET   247       1.835  12.508 -53.982  1.00176.87           C
ATOM    617  CG  MET   247       2.613  13.546 -54.789  1.00176.87           C
ATOM    618  SD  MET   247       1.676  15.062 -55.152  1.00176.87           S
ATOM    619  CE  MET   247       1.578  15.595 -53.420  1.00176.87           C
ATOM    620  C   MET   247       2.839  10.715 -55.294  1.00176.87           C
ATOM    621  O   MET   247       2.097   9.918 -55.865  1.00176.87           O
ATOM    622  N   LEU   248       3.947  11.200 -55.891  1.00139.05           N
ATOM    623  CA  LEU   248       4.192  10.980 -57.295  1.00139.05           C
ATOM    624  CB  LEU   248       5.005  12.086 -57.986  1.00139.05           C
ATOM    625  CG  LEU   248       4.234  13.405 -58.176  1.00139.05           C
ATOM    626  CD1 LEU   248       5.065  14.405 -58.996  1.00139.05           C
ATOM    627  CD2 LEU   248       2.832  13.170 -58.770  1.00139.05           C
ATOM    628  C   LEU   248       4.871   9.681 -57.579  1.00139.05           C
ATOM    629  O   LEU   248       5.134   8.872 -56.692  1.00139.05           O
ATOM    630  N   LYS   249       5.143   9.474 -58.888  1.00 99.01           N
ATOM    631  CA  LYS   249       5.733   8.289 -59.439  1.00 99.01           C
ATOM    632  CB  LYS   249       5.910   8.357 -60.967  1.00 99.01           C
ATOM    633  CG  LYS   249       4.572   8.415 -61.713  1.00 99.01           C
ATOM    634  CD  LYS   249       4.691   8.775 -63.196  1.00 99.01           C
ATOM    635  CE  LYS   249       3.347   8.782 -63.927  1.00 99.01           C
ATOM    636  NZ  LYS   249       3.563   8.945 -65.379  1.00 99.01           N
ATOM    637  C   LYS   249       7.061   8.083 -58.794  1.00 99.01           C
ATOM    638  O   LYS   249       7.585   8.968 -58.127  1.00 99.01           O
ATOM    639  N   GLY   250       7.618   6.870 -58.933  1.00 42.18           N
ATOM    640  CA  GLY   250       8.836   6.528 -58.260  1.00 42.18           C
ATOM    641  C   GLY   250      10.011   7.351 -58.706  1.00 42.18           C
ATOM    642  O   GLY   250      10.814   7.784 -57.882  1.00 42.18           O
ATOM    643  N   PHE   251      10.144   7.606 -60.019  1.00123.63           N
ATOM    644  CA  PHE   251      11.356   8.194 -60.524  1.00123.63           C
ATOM    645  CB  PHE   251      11.373   8.253 -62.066  1.00123.63           C
ATOM    646  CG  PHE   251      10.080   8.830 -62.534  1.00123.63           C
ATOM    647  CD1 PHE   251       9.878  10.186 -62.647  1.00123.63           C
ATOM    648  CD2 PHE   251       9.057   7.979 -62.875  1.00123.63           C
ATOM    649  CE1 PHE   251       8.668  10.680 -63.081  1.00123.63           C
ATOM    650  CE2 PHE   251       7.847   8.461 -63.308  1.00123.63           C
ATOM    651  CZ  PHE   251       7.652   9.816 -63.418  1.00123.63           C
ATOM    652  C   PHE   251      11.705   9.540 -59.954  1.00123.63           C
ATOM    653  O   PHE   251      12.805   9.703 -59.426  1.00123.63           O
ATOM    654  N   ALA   252      10.813  10.546 -60.006  1.00 51.63           N
ATOM    655  CA  ALA   252      11.243  11.832 -59.520  1.00 51.63           C
ATOM    656  CB  ALA   252      10.260  12.983 -59.829  1.00 51.63           C
ATOM    657  C   ALA   252      11.494  11.749 -58.049  1.00 51.63           C
ATOM    658  O   ALA   252      12.481  12.275 -57.536  1.00 51.63           O
ATOM    659  N   PRO   253      10.626  11.084 -57.350  1.00158.50           N
ATOM    660  CA  PRO   253      10.831  10.956 -55.941  1.00158.50           C
ATOM    661  CD  PRO   253       9.211  11.195 -57.653  1.00158.50           C
ATOM    662  CB  PRO   253       9.522  10.418 -55.376  1.00158.50           C
ATOM    663  CG  PRO   253       8.471  11.024 -56.318  1.00158.50           C
ATOM    664  C   PRO   253      12.052  10.177 -55.582  1.00158.50           C
ATOM    665  O   PRO   253      12.547  10.345 -54.469  1.00158.50           O
ATOM    666  N   ALA   254      12.560   9.320 -56.483  1.00 27.54           N
ATOM    667  CA  ALA   254      13.735   8.582 -56.136  1.00 27.54           C
ATOM    668  CB  ALA   254      14.218   7.667 -57.275  1.00 27.54           C
ATOM    669  C   ALA   254      14.807   9.590 -55.884  1.00 27.54           C
ATOM    670  O   ALA   254      15.552   9.501 -54.910  1.00 27.54           O
ATOM    671  N   ALA   255      14.887  10.603 -56.765  1.00 33.53           N
ATOM    672  CA  ALA   255      15.883  11.621 -56.635  1.00 33.53           C
ATOM    673  CB  ALA   255      15.873  12.619 -57.805  1.00 33.53           C
ATOM    674  C   ALA   255      15.644  12.390 -55.374  1.00 33.53           C
ATOM    675  O   ALA   255      16.584  12.696 -54.642  1.00 33.53           O
ATOM    676  N   ALA   256      14.370  12.703 -55.072  1.00 43.04           N
ATOM    677  CA  ALA   256      14.082  13.521 -53.928  1.00 43.04           C
ATOM    678  CB  ALA   256      12.578  13.783 -53.752  1.00 43.04           C
ATOM    679  C   ALA   256      14.565  12.831 -52.692  1.00 43.04           C
ATOM    680  O   ALA   256      15.214  13.445 -51.847  1.00 43.04           O
ATOM    681  N   ALA   257      14.289  11.519 -52.569  1.00 36.44           N
ATOM    682  CA  ALA   257      14.659  10.776 -51.397  1.00 36.44           C
ATOM    683  CB  ALA   257      14.197   9.308 -51.455  1.00 36.44           C
ATOM    684  C   ALA   257      16.147  10.773 -51.279  1.00 36.44           C
ATOM    685  O   ALA   257      16.689  10.911 -50.184  1.00 36.44           O
ATOM    686  N   GLN   258      16.854  10.608 -52.410  1.00 76.88           N
ATOM    687  CA  GLN   258      18.284  10.562 -52.343  1.00 76.88           C
ATOM    688  CB  GLN   258      18.949  10.316 -53.706  1.00 76.88           C
ATOM    689  CG  GLN   258      20.477  10.276 -53.625  1.00 76.88           C
ATOM    690  CD  GLN   258      20.898   8.960 -52.986  1.00 76.88           C
ATOM    691  OE1 GLN   258      20.075   8.071 -52.774  1.00 76.88           O
ATOM    692  NE2 GLN   258      22.218   8.826 -52.681  1.00 76.88           N
ATOM    693  C   GLN   258      18.804  11.877 -51.850  1.00 76.88           C
ATOM    694  O   GLN   258      19.688  11.918 -50.997  1.00 76.88           O
ATOM    695  N   ALA   259      18.254  12.987 -52.377  1.00 44.23           N
ATOM    696  CA  ALA   259      18.671  14.324 -52.050  1.00 44.23           C
ATOM    697  CB  ALA   259      17.911  15.390 -52.854  1.00 44.23           C
ATOM    698  C   ALA   259      18.396  14.599 -50.609  1.00 44.23           C
ATOM    699  O   ALA   259      19.156  15.288 -49.935  1.00 44.23           O
ATOM    700  N   VAL   260      17.271  14.087 -50.093  1.00 57.76           N
ATOM    701  CA  VAL   260      16.921  14.364 -48.731  1.00 57.76           C
ATOM    702  CB  VAL   260      15.730  13.585 -48.276  1.00 57.76           C
ATOM    703  CG1 VAL   260      15.474  13.893 -46.790  1.00 57.76           C
ATOM    704  CG2 VAL   260      14.561  13.881 -49.219  1.00 57.76           C
ATOM    705  C   VAL   260      18.025  13.870 -47.862  1.00 57.76           C
ATOM    706  O   VAL   260      18.505  14.581 -46.980  1.00 57.76           O
ATOM    707  N   GLN   261      18.454  12.620 -48.107  1.00 90.03           N
ATOM    708  CA  GLN   261      19.473  12.005 -47.313  1.00 90.03           C
ATOM    709  CB  GLN   261      19.759  10.558 -47.756  1.00 90.03           C
ATOM    710  CG  GLN   261      20.853   9.858 -46.946  1.00 90.03           C
ATOM    711  CD  GLN   261      21.143   8.530 -47.634  1.00 90.03           C
ATOM    712  OE1 GLN   261      20.694   7.476 -47.186  1.00 90.03           O
ATOM    713  NE2 GLN   261      21.900   8.577 -48.764  1.00 90.03           N
ATOM    714  C   GLN   261      20.740  12.775 -47.476  1.00 90.03           C
ATOM    715  O   GLN   261      21.431  13.055 -46.497  1.00 90.03           O
ATOM    716  N   THR   262      21.070  13.160 -48.725  1.00112.06           N
ATOM    717  CA  THR   262      22.309  13.842 -48.944  1.00112.06           C
ATOM    718  CB  THR   262      22.639  14.082 -50.394  1.00112.06           C
ATOM    719  OG1 THR   262      23.969  14.562 -50.514  1.00112.06           O
ATOM    720  CG2 THR   262      21.670  15.111 -50.985  1.00112.06           C
ATOM    721  C   THR   262      22.279  15.153 -48.221  1.00112.06           C
ATOM    722  O   THR   262      23.269  15.551 -47.610  1.00112.06           O
ATOM    723  N   ALA   263      21.133  15.858 -48.256  1.00 45.22           N
ATOM    724  CA  ALA   263      21.046  17.142 -47.621  1.00 45.22           C
ATOM    725  CB  ALA   263      19.677  17.810 -47.829  1.00 45.22           C
ATOM    726  C   ALA   263      21.258  16.998 -46.142  1.00 45.22           C
ATOM    727  O   ALA   263      22.009  17.766 -45.543  1.00 45.22           O
ATOM    728  N   ALA   264      20.613  15.994 -45.514  1.00 50.70           N
ATOM    729  CA  ALA   264      20.717  15.797 -44.094  1.00 50.70           C
ATOM    730  CB  ALA   264      19.851  14.627 -43.595  1.00 50.70           C
ATOM    731  C   ALA   264      22.139  15.488 -43.728  1.00 50.70           C
ATOM    732  O   ALA   264      22.654  16.007 -42.739  1.00 50.70           O
ATOM    733  N   GLN   265      22.812  14.630 -44.522  1.00 84.58           N
ATOM    734  CA  GLN   265      24.164  14.250 -44.222  1.00 84.58           C
ATOM    735  CB  GLN   265      24.768  13.261 -45.231  1.00 84.58           C
ATOM    736  CG  GLN   265      26.222  12.908 -44.905  1.00 84.58           C
ATOM    737  CD  GLN   265      26.837  12.209 -46.112  1.00 84.58           C
ATOM    738  OE1 GLN   265      26.230  12.125 -47.179  1.00 84.58           O
ATOM    739  NE2 GLN   265      28.085  11.695 -45.941  1.00 84.58           N
ATOM    740  C   GLN   265      25.025  15.463 -44.305  1.00 84.58           C
ATOM    741  O   GLN   265      25.899  15.683 -43.468  1.00 84.58           O
ATOM    742  N   ASN   266      24.774  16.294 -45.328  1.00 73.72           N
ATOM    743  CA  ASN   266      25.573  17.451 -45.585  1.00 73.72           C
ATOM    744  CB  ASN   266      25.019  18.248 -46.779  1.00 73.72           C
ATOM    745  CG  ASN   266      26.105  19.137 -47.363  1.00 73.72           C
ATOM    746  OD1 ASN   266      27.036  19.568 -46.684  1.00 73.72           O
ATOM    747  ND2 ASN   266      25.978  19.419 -48.687  1.00 73.72           N
ATOM    748  C   ASN   266      25.487  18.322 -44.373  1.00 73.72           C
ATOM    749  O   ASN   266      26.495  18.844 -43.901  1.00 73.72           O
ATOM    750  N   GLY   267      24.264  18.478 -43.828  1.00 39.95           N
ATOM    751  CA  GLY   267      24.031  19.317 -42.687  1.00 39.95           C
ATOM    752  C   GLY   267      24.746  18.775 -41.486  1.00 39.95           C
ATOM    753  O   GLY   267      25.296  19.534 -40.689  1.00 39.95           O
ATOM    754  N   VAL   268      24.737  17.439 -41.314  1.00 40.05           N
ATOM    755  CA  VAL   268      25.367  16.817 -40.182  1.00 40.05           C
ATOM    756  CB  VAL   268      25.206  15.326 -40.188  1.00 40.05           C
ATOM    757  CG1 VAL   268      25.962  14.744 -38.985  1.00 40.05           C
ATOM    758  CG2 VAL   268      23.705  14.996 -40.208  1.00 40.05           C
ATOM    759  C   VAL   268      26.829  17.115 -40.262  1.00 40.05           C
ATOM    760  O   VAL   268      27.488  17.366 -39.253  1.00 40.05           O
ATOM    761  N   ARG   269      27.363  17.092 -41.495  1.00155.90           N
ATOM    762  CA  ARG   269      28.750  17.327 -41.767  1.00155.90           C
ATOM    763  CB  ARG   269      29.025  17.241 -43.281  1.00155.90           C
ATOM    764  CG  ARG   269      30.495  17.099 -43.675  1.00155.90           C
ATOM    765  CD  ARG   269      31.117  15.759 -43.274  1.00155.90           C
ATOM    766  NE  ARG   269      31.374  15.805 -41.807  1.00155.90           N
ATOM    767  CZ  ARG   269      31.891  14.719 -41.164  1.00155.90           C
ATOM    768  NH1 ARG   269      32.085  13.548 -41.840  1.00155.90           N
ATOM    769  NH2 ARG   269      32.233  14.809 -39.846  1.00155.90           N
ATOM    770  C   ARG   269      29.079  18.716 -41.312  1.00155.90           C
ATOM    771  O   ARG   269      30.106  18.940 -40.674  1.00155.90           O
ATOM    772  N   ALA   270      28.200  19.688 -41.631  1.00 43.62           N
ATOM    773  CA  ALA   270      28.422  21.062 -41.280  1.00 43.62           C
ATOM    774  CB  ALA   270      27.334  21.995 -41.845  1.00 43.62           C
ATOM    775  C   ALA   270      28.421  21.209 -39.788  1.00 43.62           C
ATOM    776  O   ALA   270      29.277  21.888 -39.225  1.00 43.62           O
ATOM    777  N   MET   271      27.461  20.560 -39.101  1.00124.88           N
ATOM    778  CA  MET   271      27.385  20.692 -37.677  1.00124.88           C
ATOM    779  CB  MET   271      26.146  20.027 -37.059  1.00124.88           C
ATOM    780  CG  MET   271      26.110  20.160 -35.534  1.00124.88           C
ATOM    781  SD  MET   271      25.948  21.862 -34.916  1.00124.88           S
ATOM    782  CE  MET   271      24.260  22.103 -35.537  1.00124.88           C
ATOM    783  C   MET   271      28.607  20.095 -37.060  1.00124.88           C
ATOM    784  O   MET   271      29.108  20.602 -36.058  1.00124.88           O
ATOM    785  N   SER   272      29.112  18.987 -37.634  1.00 70.44           N
ATOM    786  CA  SER   272      30.276  18.340 -37.097  1.00 70.44           C
ATOM    787  CB  SER   272      30.663  17.078 -37.888  1.00 70.44           C
ATOM    788  OG  SER   272      31.836  16.485 -37.350  1.00 70.44           O
ATOM    789  C   SER   272      31.418  19.301 -37.162  1.00 70.44           C
ATOM    790  O   SER   272      32.218  19.394 -36.232  1.00 70.44           O
ATOM    791  N   SER   273      31.520  20.052 -38.272  1.00 79.80           N
ATOM    792  CA  SER   273      32.583  20.999 -38.433  1.00 79.80           C
ATOM    793  CB  SER   273      32.605  21.636 -39.831  1.00 79.80           C
ATOM    794  OG  SER   273      32.876  20.646 -40.812  1.00 79.80           O
ATOM    795  C   SER   273      32.391  22.105 -37.448  1.00 79.80           C
ATOM    796  O   SER   273      33.357  22.686 -36.956  1.00 79.80           O
ATOM    797  N   LEU   274      31.128  22.423 -37.122  1.00106.73           N
ATOM    798  CA  LEU   274      30.848  23.509 -36.230  1.00106.73           C
ATOM    799  CB  LEU   274      29.337  23.680 -35.988  1.00106.73           C
ATOM    800  CG  LEU   274      28.516  23.854 -37.280  1.00106.73           C
ATOM    801  CD1 LEU   274      27.036  24.141 -36.973  1.00106.73           C
ATOM    802  CD2 LEU   274      29.153  24.891 -38.217  1.00106.73           C
ATOM    803  C   LEU   274      31.467  23.167 -34.916  1.00106.73           C
ATOM    804  O   LEU   274      32.045  24.020 -34.244  1.00106.73           O
ATOM    805  N   GLY   275      31.350  21.886 -34.522  1.00 32.18           N
ATOM    806  CA  GLY   275      31.880  21.453 -33.267  1.00 32.18           C
ATOM    807  C   GLY   275      33.363  21.639 -33.279  1.00 32.18           C
ATOM    808  O   GLY   275      33.944  22.086 -32.292  1.00 32.18           O
ATOM    809  N   SER   276      34.020  21.289 -34.402  1.00 38.84           N
ATOM    810  CA  SER   276      35.451  21.391 -34.473  1.00 38.84           C
ATOM    811  CB  SER   276      36.047  20.785 -35.757  1.00 38.84           C
ATOM    812  OG  SER   276      35.674  21.554 -36.890  1.00 38.84           O
ATOM    813  C   SER   276      35.856  22.831 -34.426  1.00 38.84           C
ATOM    814  O   SER   276      36.821  23.195 -33.757  1.00 38.84           O
ATOM    815  N   SER   277      35.106  23.697 -35.132  1.00 78.19           N
ATOM    816  CA  SER   277      35.436  25.092 -35.203  1.00 78.19           C
ATOM    817  CB  SER   277      34.481  25.872 -36.120  1.00 78.19           C
ATOM    818  OG  SER   277      34.846  27.242 -36.152  1.00 78.19           O
ATOM    819  C   SER   277      35.327  25.676 -33.834  1.00 78.19           C
ATOM    820  O   SER   277      36.091  26.567 -33.464  1.00 78.19           O
ATOM    821  N   LEU   278      34.373  25.171 -33.035  1.00 55.03           N
ATOM    822  CA  LEU   278      34.201  25.708 -31.723  1.00 55.03           C
ATOM    823  CB  LEU   278      33.082  25.012 -30.933  1.00 55.03           C
ATOM    824  CG  LEU   278      31.706  25.120 -31.610  1.00 55.03           C
ATOM    825  CD1 LEU   278      30.604  24.550 -30.705  1.00 55.03           C
ATOM    826  CD2 LEU   278      31.434  26.555 -32.089  1.00 55.03           C
ATOM    827  C   LEU   278      35.474  25.464 -30.986  1.00 55.03           C
ATOM    828  O   LEU   278      35.955  26.331 -30.259  1.00 55.03           O
ATOM    829  N   GLY   279      36.055  24.264 -31.168  1.00 21.75           N
ATOM    830  CA  GLY   279      37.258  23.913 -30.476  1.00 21.75           C
ATOM    831  C   GLY   279      38.360  24.825 -30.906  1.00 21.75           C
ATOM    832  O   GLY   279      39.148  25.289 -30.083  1.00 21.75           O
ATOM    833  N   SER   280      38.451  25.108 -32.218  1.00 65.93           N
ATOM    834  CA  SER   280      39.516  25.952 -32.670  1.00 65.93           C
ATOM    835  CB  SER   280      39.724  25.924 -34.193  1.00 65.93           C
ATOM    836  OG  SER   280      38.606  26.503 -34.847  1.00 65.93           O
ATOM    837  C   SER   280      39.168  27.380 -32.278  1.00 65.93           C
ATOM    838  O   SER   280      39.847  28.308 -32.790  1.00 65.93           O
ATOM    839  OXT SER   280      38.223  27.565 -31.465  1.00 65.93           O
END 
