# Supplementary material for: Predicted Structural Variability of Mycobacterium tuberculosis PPE18 Protein With Immunological Implications Among Clinical Strains
Source: Front Microbiol. 2021 Jan 8;11:595312. doi: 10.3389/fmicb.2020.595312 (PMC7819968; doi:10.3389/fmicb.2020.595312)
Supplement: Supplementary file 3 [file Data_Sheet_2.ZIP › domain 2 RaptorX pdbs/4f4cA-387590_2_Var17.pdb]

REMARK   templates = 4f4cA 
EXPDTA    THEORETICAL MODEL, MODELLER 9v8 2018/10/10 12:50:01
REMARK   6 MODELLER OBJECTIVE FUNCTION:       598.9973
REMARK   6 MODELLER BEST TEMPLATE % SEQ ID:   8.403
SEQRES   1    119  GLY LEU LEU GLU GLN ALA VAL ALA VAL GLU GLU ALA SER
SEQRES   2    119  ASP THR ALA ALA ALA ASN GLN LEU MET ASN ASN VAL PRO
SEQRES   3    119  GLN ALA LEU GLN GLN LEU ALA GLN PRO THR GLN GLY THR
SEQRES   4    119  THR PRO SER SER LYS LEU GLY GLY LEU TRP LYS THR VAL
SEQRES   5    119  SER PRO HIS LEU SER PRO LEU SER ASN MET VAL SER MET
SEQRES   6    119  ALA ASN ASN HIS VAL SER MET THR ASN SER GLY VAL SER
SEQRES   7    119  MET ALA SER THR LEU SER SER MET LEU LYS GLY PHE ALA
SEQRES   8    119  PRO ALA ALA ALA ALA GLN ALA VAL GLN THR ALA ALA GLN
SEQRES   9    119  ASN GLY VAL GLN ALA MET SER SER LEU GLY SER SER LEU
SEQRES  10    119  GLY SER
ATOM      1  N   GLY   180      -9.537  13.020  -0.574  1.00 20.37           N
ATOM      2  CA  GLY   180      -9.865  13.981  -1.651  1.00 20.37           C
ATOM      3  C   GLY   180      -8.782  14.998  -1.781  1.00 20.37           C
ATOM      4  O   GLY   180      -8.152  15.125  -2.829  1.00 20.37           O
ATOM      5  N   LEU   181      -8.545  15.759  -0.698  1.00 85.69           N
ATOM      6  CA  LEU   181      -7.548  16.786  -0.722  1.00 85.69           C
ATOM      7  CB  LEU   181      -7.509  17.637   0.557  1.00 85.69           C
ATOM      8  CG  LEU   181      -8.740  18.548   0.713  1.00 85.69           C
ATOM      9  CD1 LEU   181     -10.030  17.731   0.882  1.00 85.69           C
ATOM     10  CD2 LEU   181      -8.529  19.589   1.825  1.00 85.69           C
ATOM     11  C   LEU   181      -6.200  16.173  -0.907  1.00 85.69           C
ATOM     12  O   LEU   181      -5.376  16.689  -1.659  1.00 85.69           O
ATOM     13  N   LEU   182      -5.941  15.038  -0.240  1.00 95.69           N
ATOM     14  CA  LEU   182      -4.647  14.441  -0.360  1.00 95.69           C
ATOM     15  CB  LEU   182      -4.489  13.160   0.456  1.00 95.69           C
ATOM     16  CG  LEU   182      -3.086  12.572   0.282  1.00 95.69           C
ATOM     17  CD1 LEU   182      -2.003  13.509   0.845  1.00 95.69           C
ATOM     18  CD2 LEU   182      -3.021  11.154   0.842  1.00 95.69           C
ATOM     19  C   LEU   182      -4.444  14.070  -1.789  1.00 95.69           C
ATOM     20  O   LEU   182      -3.349  14.211  -2.330  1.00 95.69           O
ATOM     21  N   GLU   183      -5.512  13.593  -2.446  1.00 94.45           N
ATOM     22  CA  GLU   183      -5.386  13.200  -3.812  1.00 94.45           C
ATOM     23  CB  GLU   183      -6.708  12.755  -4.450  1.00 94.45           C
ATOM     24  CG  GLU   183      -6.542  12.333  -5.913  1.00 94.45           C
ATOM     25  CD  GLU   183      -7.921  12.223  -6.546  1.00 94.45           C
ATOM     26  OE1 GLU   183      -8.412  13.261  -7.066  1.00 94.45           O
ATOM     27  OE2 GLU   183      -8.499  11.103  -6.521  1.00 94.45           O
ATOM     28  C   GLU   183      -4.955  14.409  -4.567  1.00 94.45           C
ATOM     29  O   GLU   183      -4.197  14.315  -5.529  1.00 94.45           O
ATOM     30  N   GLN   184      -5.449  15.584  -4.145  1.00 48.27           N
ATOM     31  CA  GLN   184      -5.144  16.803  -4.831  1.00 48.27           C
ATOM     32  CB  GLN   184      -5.835  18.010  -4.178  1.00 48.27           C
ATOM     33  CG  GLN   184      -7.362  17.931  -4.208  1.00 48.27           C
ATOM     34  CD  GLN   184      -7.915  19.060  -3.347  1.00 48.27           C
ATOM     35  OE1 GLN   184      -7.225  20.034  -3.051  1.00 48.27           O
ATOM     36  NE2 GLN   184      -9.202  18.926  -2.923  1.00 48.27           N
ATOM     37  C   GLN   184      -3.666  17.067  -4.773  1.00 48.27           C
ATOM     38  O   GLN   184      -3.046  17.393  -5.784  1.00 48.27           O
ATOM     39  N   ALA   185      -3.055  16.933  -3.580  1.00 40.08           N
ATOM     40  CA  ALA   185      -1.658  17.236  -3.431  1.00 40.08           C
ATOM     41  CB  ALA   185      -1.184  17.133  -1.970  1.00 40.08           C
ATOM     42  C   ALA   185      -0.832  16.282  -4.232  1.00 40.08           C
ATOM     43  O   ALA   185       0.095  16.682  -4.933  1.00 40.08           O
ATOM     44  N   VAL   186      -1.162  14.983  -4.160  1.00104.64           N
ATOM     45  CA  VAL   186      -0.394  13.982  -4.841  1.00104.64           C
ATOM     46  CB  VAL   186      -0.858  12.586  -4.544  1.00104.64           C
ATOM     47  CG1 VAL   186      -0.738  12.346  -3.030  1.00104.64           C
ATOM     48  CG2 VAL   186      -2.280  12.407  -5.094  1.00104.64           C
ATOM     49  C   VAL   186      -0.531  14.201  -6.307  1.00104.64           C
ATOM     50  O   VAL   186       0.406  13.968  -7.067  1.00104.64           O
ATOM     51  N   ALA   187      -1.721  14.650  -6.738  1.00 38.37           N
ATOM     52  CA  ALA   187      -1.987  14.836  -8.131  1.00 38.37           C
ATOM     53  CB  ALA   187      -3.414  15.343  -8.398  1.00 38.37           C
ATOM     54  C   ALA   187      -1.038  15.850  -8.682  1.00 38.37           C
ATOM     55  O   ALA   187      -0.511  15.681  -9.779  1.00 38.37           O
ATOM     56  N   VAL   188      -0.792  16.938  -7.932  1.00 35.20           N
ATOM     57  CA  VAL   188       0.064  17.984  -8.412  1.00 35.20           C
ATOM     58  CB  VAL   188       0.149  19.141  -7.461  1.00 35.20           C
ATOM     59  CG1 VAL   188       1.154  20.164  -8.017  1.00 35.20           C
ATOM     60  CG2 VAL   188      -1.267  19.703  -7.246  1.00 35.20           C
ATOM     61  C   VAL   188       1.458  17.470  -8.594  1.00 35.20           C
ATOM     62  O   VAL   188       2.070  17.675  -9.641  1.00 35.20           O
ATOM     63  N   GLU   189       1.993  16.776  -7.573  1.00 48.68           N
ATOM     64  CA  GLU   189       3.353  16.324  -7.617  1.00 48.68           C
ATOM     65  CB  GLU   189       3.827  15.722  -6.283  1.00 48.68           C
ATOM     66  CG  GLU   189       5.345  15.545  -6.210  1.00 48.68           C
ATOM     67  CD  GLU   189       5.711  15.218  -4.769  1.00 48.68           C
ATOM     68  OE1 GLU   189       5.545  14.035  -4.366  1.00 48.68           O
ATOM     69  OE2 GLU   189       6.161  16.150  -4.049  1.00 48.68           O
ATOM     70  C   GLU   189       3.521  15.292  -8.686  1.00 48.68           C
ATOM     71  O   GLU   189       4.522  15.285  -9.401  1.00 48.68           O
ATOM     72  N   GLU   190       2.537  14.389  -8.827  1.00 36.79           N
ATOM     73  CA  GLU   190       2.640  13.329  -9.785  1.00 36.79           C
ATOM     74  CB  GLU   190       1.466  12.337  -9.727  1.00 36.79           C
ATOM     75  CG  GLU   190       1.603  11.194 -10.736  1.00 36.79           C
ATOM     76  CD  GLU   190       0.375  10.302 -10.626  1.00 36.79           C
ATOM     77  OE1 GLU   190      -0.515  10.616  -9.791  1.00 36.79           O
ATOM     78  OE2 GLU   190       0.313   9.294 -11.378  1.00 36.79           O
ATOM     79  C   GLU   190       2.661  13.903 -11.165  1.00 36.79           C
ATOM     80  O   GLU   190       3.407  13.437 -12.025  1.00 36.79           O
ATOM     81  N   ALA   191       1.841  14.938 -11.412  1.00 29.19           N
ATOM     82  CA  ALA   191       1.733  15.505 -12.725  1.00 29.19           C
ATOM     83  CB  ALA   191       0.704  16.647 -12.800  1.00 29.19           C
ATOM     84  C   ALA   191       3.055  16.065 -13.132  1.00 29.19           C
ATOM     85  O   ALA   191       3.470  15.911 -14.278  1.00 29.19           O
ATOM     86  N   SER   192       3.757  16.729 -12.198  1.00 72.26           N
ATOM     87  CA  SER   192       5.015  17.331 -12.520  1.00 72.26           C
ATOM     88  CB  SER   192       5.615  18.119 -11.343  1.00 72.26           C
ATOM     89  OG  SER   192       4.798  19.240 -11.039  1.00 72.26           O
ATOM     90  C   SER   192       5.997  16.265 -12.897  1.00 72.26           C
ATOM     91  O   SER   192       6.750  16.421 -13.857  1.00 72.26           O
ATOM     92  N   ASP   193       6.009  15.146 -12.149  1.00 44.06           N
ATOM     93  CA  ASP   193       6.955  14.086 -12.362  1.00 44.06           C
ATOM     94  CB  ASP   193       6.830  12.982 -11.299  1.00 44.06           C
ATOM     95  CG  ASP   193       7.235  13.594  -9.966  1.00 44.06           C
ATOM     96  OD1 ASP   193       7.912  14.657  -9.991  1.00 44.06           O
ATOM     97  OD2 ASP   193       6.873  13.016  -8.906  1.00 44.06           O
ATOM     98  C   ASP   193       6.745  13.446 -13.703  1.00 44.06           C
ATOM     99  O   ASP   193       7.705  13.136 -14.406  1.00 44.06           O
ATOM    100  N   THR   194       5.472  13.212 -14.074  1.00108.60           N
ATOM    101  CA  THR   194       5.106  12.581 -15.313  1.00108.60           C
ATOM    102  CB  THR   194       3.648  12.226 -15.378  1.00108.60           C
ATOM    103  OG1 THR   194       3.390  11.411 -16.511  1.00108.60           O
ATOM    104  CG2 THR   194       2.821  13.520 -15.462  1.00108.60           C
ATOM    105  C   THR   194       5.394  13.503 -16.449  1.00108.60           C
ATOM    106  O   THR   194       5.711  13.062 -17.552  1.00108.60           O
ATOM    107  N   ALA   195       5.300  14.820 -16.196  1.00 36.70           N
ATOM    108  CA  ALA   195       5.433  15.793 -17.237  1.00 36.70           C
ATOM    109  CB  ALA   195       5.371  17.242 -16.721  1.00 36.70           C
ATOM    110  C   ALA   195       6.755  15.608 -17.905  1.00 36.70           C
ATOM    111  O   ALA   195       6.848  15.724 -19.125  1.00 36.70           O
ATOM    112  N   ALA   196       7.815  15.315 -17.132  1.00 31.24           N
ATOM    113  CA  ALA   196       9.110  15.143 -17.724  1.00 31.24           C
ATOM    114  CB  ALA   196      10.206  14.862 -16.683  1.00 31.24           C
ATOM    115  C   ALA   196       9.058  13.977 -18.664  1.00 31.24           C
ATOM    116  O   ALA   196       9.615  14.025 -19.759  1.00 31.24           O
ATOM    117  N   ALA   197       8.390  12.887 -18.247  1.00 38.25           N
ATOM    118  CA  ALA   197       8.286  11.702 -19.049  1.00 38.25           C
ATOM    119  CB  ALA   197       7.583  10.547 -18.315  1.00 38.25           C
ATOM    120  C   ALA   197       7.491  11.996 -20.283  1.00 38.25           C
ATOM    121  O   ALA   197       7.828  11.536 -21.372  1.00 38.25           O
ATOM    122  N   ASN   198       6.411  12.788 -20.146  1.00 68.64           N
ATOM    123  CA  ASN   198       5.528  13.039 -21.248  1.00 68.64           C
ATOM    124  CB  ASN   198       4.310  13.891 -20.860  1.00 68.64           C
ATOM    125  CG  ASN   198       3.248  13.701 -21.935  1.00 68.64           C
ATOM    126  OD1 ASN   198       3.500  13.121 -22.990  1.00 68.64           O
ATOM    127  ND2 ASN   198       2.017  14.209 -21.660  1.00 68.64           N
ATOM    128  C   ASN   198       6.270  13.754 -22.332  1.00 68.64           C
ATOM    129  O   ASN   198       6.045  13.498 -23.513  1.00 68.64           O
ATOM    130  N   GLN   199       7.168  14.681 -21.957  1.00 78.69           N
ATOM    131  CA  GLN   199       7.927  15.441 -22.909  1.00 78.69           C
ATOM    132  CB  GLN   199       8.797  16.521 -22.245  1.00 78.69           C
ATOM    133  CG  GLN   199       7.984  17.698 -21.701  1.00 78.69           C
ATOM    134  CD  GLN   199       7.587  18.577 -22.883  1.00 78.69           C
ATOM    135  OE1 GLN   199       6.408  18.770 -23.174  1.00 78.69           O
ATOM    136  NE2 GLN   199       8.611  19.133 -23.585  1.00 78.69           N
ATOM    137  C   GLN   199       8.831  14.525 -23.672  1.00 78.69           C
ATOM    138  O   GLN   199       9.033  14.708 -24.871  1.00 78.69           O
ATOM    139  N   LEU   200       9.404  13.511 -23.002  1.00143.53           N
ATOM    140  CA  LEU   200      10.318  12.632 -23.673  1.00143.53           C
ATOM    141  CB  LEU   200      10.872  11.535 -22.743  1.00143.53           C
ATOM    142  CG  LEU   200      11.684  12.094 -21.558  1.00143.53           C
ATOM    143  CD1 LEU   200      12.282  10.964 -20.703  1.00143.53           C
ATOM    144  CD2 LEU   200      12.738  13.106 -22.034  1.00143.53           C
ATOM    145  C   LEU   200       9.580  11.960 -24.790  1.00143.53           C
ATOM    146  O   LEU   200      10.071  11.884 -25.915  1.00143.53           O
ATOM    147  N   MET   201       8.364  11.461 -24.506  1.00114.30           N
ATOM    148  CA  MET   201       7.569  10.784 -25.488  1.00114.30           C
ATOM    149  CB  MET   201       6.308  10.121 -24.907  1.00114.30           C
ATOM    150  CG  MET   201       6.611   8.959 -23.960  1.00114.30           C
ATOM    151  SD  MET   201       5.153   7.993 -23.464  1.00114.30           S
ATOM    152  CE  MET   201       4.409   9.319 -22.472  1.00114.30           C
ATOM    153  C   MET   201       7.131  11.737 -26.557  1.00114.30           C
ATOM    154  O   MET   201       7.001  11.356 -27.714  1.00114.30           O
ATOM    155  N   ASN   202       6.825  12.996 -26.213  1.00 87.48           N
ATOM    156  CA  ASN   202       6.366  13.881 -27.245  1.00 87.48           C
ATOM    157  CB  ASN   202       5.851  15.219 -26.685  1.00 87.48           C
ATOM    158  CG  ASN   202       5.177  15.985 -27.814  1.00 87.48           C
ATOM    159  OD1 ASN   202       3.961  15.920 -27.984  1.00 87.48           O
ATOM    160  ND2 ASN   202       5.988  16.734 -28.609  1.00 87.48           N
ATOM    161  C   ASN   202       7.463  14.193 -28.223  1.00 87.48           C
ATOM    162  O   ASN   202       7.269  14.105 -29.434  1.00 87.48           O
ATOM    163  N   ASN   203       8.657  14.547 -27.712  1.00 47.54           N
ATOM    164  CA  ASN   203       9.736  15.013 -28.539  1.00 47.54           C
ATOM    165  CB  ASN   203      10.924  15.534 -27.712  1.00 47.54           C
ATOM    166  CG  ASN   203      10.463  16.803 -27.009  1.00 47.54           C
ATOM    167  OD1 ASN   203       9.817  17.661 -27.608  1.00 47.54           O
ATOM    168  ND2 ASN   203      10.793  16.925 -25.695  1.00 47.54           N
ATOM    169  C   ASN   203      10.254  13.955 -29.464  1.00 47.54           C
ATOM    170  O   ASN   203      10.493  14.230 -30.638  1.00 47.54           O
ATOM    171  N   VAL   204      10.463  12.719 -28.971  1.00 60.53           N
ATOM    172  CA  VAL   204      11.051  11.722 -29.818  1.00 60.53           C
ATOM    173  CB  VAL   204      11.457  10.485 -29.068  1.00 60.53           C
ATOM    174  CG1 VAL   204      11.872   9.428 -30.098  1.00 60.53           C
ATOM    175  CG2 VAL   204      12.556  10.844 -28.054  1.00 60.53           C
ATOM    176  C   VAL   204      10.149  11.366 -30.970  1.00 60.53           C
ATOM    177  O   VAL   204      10.618  11.363 -32.107  1.00 60.53           O
ATOM    178  N   PRO   205       8.889  11.066 -30.767  1.00109.88           N
ATOM    179  CA  PRO   205       8.068  10.807 -31.916  1.00109.88           C
ATOM    180  CD  PRO   205       8.542  10.140 -29.702  1.00109.88           C
ATOM    181  CB  PRO   205       6.803  10.136 -31.397  1.00109.88           C
ATOM    182  CG  PRO   205       7.326   9.337 -30.194  1.00109.88           C
ATOM    183  C   PRO   205       7.854  11.993 -32.793  1.00109.88           C
ATOM    184  O   PRO   205       7.533  11.804 -33.966  1.00109.88           O
ATOM    185  N   GLN   206       8.014  13.219 -32.270  1.00 76.99           N
ATOM    186  CA  GLN   206       7.824  14.345 -33.127  1.00 76.99           C
ATOM    187  CB  GLN   206       8.032  15.678 -32.389  1.00 76.99           C
ATOM    188  CG  GLN   206       7.642  16.913 -33.203  1.00 76.99           C
ATOM    189  CD  GLN   206       7.738  18.121 -32.279  1.00 76.99           C
ATOM    190  OE1 GLN   206       8.299  18.042 -31.187  1.00 76.99           O
ATOM    191  NE2 GLN   206       7.171  19.273 -32.725  1.00 76.99           N
ATOM    192  C   GLN   206       8.854  14.207 -34.198  1.00 76.99           C
ATOM    193  O   GLN   206       8.554  14.373 -35.379  1.00 76.99           O
ATOM    194  N   ALA   207      10.106  13.882 -33.811  1.00 55.60           N
ATOM    195  CA  ALA   207      11.095  13.637 -34.818  1.00 55.60           C
ATOM    196  CB  ALA   207      12.317  14.566 -34.707  1.00 55.60           C
ATOM    197  C   ALA   207      11.589  12.236 -34.627  1.00 55.60           C
ATOM    198  O   ALA   207      12.603  12.002 -33.971  1.00 55.60           O
ATOM    199  N   LEU   208      10.872  11.266 -35.225  1.00106.23           N
ATOM    200  CA  LEU   208      11.225   9.878 -35.173  1.00106.23           C
ATOM    201  CB  LEU   208      10.145   8.977 -35.798  1.00106.23           C
ATOM    202  CG  LEU   208       8.822   8.924 -35.012  1.00106.23           C
ATOM    203  CD1 LEU   208       7.802   8.005 -35.702  1.00106.23           C
ATOM    204  CD2 LEU   208       9.071   8.520 -33.552  1.00106.23           C
ATOM    205  C   LEU   208      12.459   9.681 -35.989  1.00106.23           C
ATOM    206  O   LEU   208      13.385   8.968 -35.604  1.00106.23           O
ATOM    207  N   GLN   209      12.495  10.350 -37.154  1.00 83.40           N
ATOM    208  CA  GLN   209      13.561  10.191 -38.094  1.00 83.40           C
ATOM    209  CB  GLN   209      13.339  11.023 -39.369  1.00 83.40           C
ATOM    210  CG  GLN   209      13.266  12.531 -39.121  1.00 83.40           C
ATOM    211  CD  GLN   209      12.929  13.202 -40.445  1.00 83.40           C
ATOM    212  OE1 GLN   209      13.693  13.132 -41.406  1.00 83.40           O
ATOM    213  NE2 GLN   209      11.741  13.864 -40.503  1.00 83.40           N
ATOM    214  C   GLN   209      14.837  10.614 -37.449  1.00 83.40           C
ATOM    215  O   GLN   209      15.882  10.004 -37.675  1.00 83.40           O
ATOM    216  N   GLN   210      14.790  11.683 -36.637  1.00 89.90           N
ATOM    217  CA  GLN   210      15.980  12.146 -35.987  1.00 89.90           C
ATOM    218  CB  GLN   210      15.738  13.432 -35.175  1.00 89.90           C
ATOM    219  CG  GLN   210      16.974  13.977 -34.451  1.00 89.90           C
ATOM    220  CD  GLN   210      16.544  15.235 -33.707  1.00 89.90           C
ATOM    221  OE1 GLN   210      17.162  16.291 -33.834  1.00 89.90           O
ATOM    222  NE2 GLN   210      15.452  15.119 -32.905  1.00 89.90           N
ATOM    223  C   GLN   210      16.464  11.105 -35.028  1.00 89.90           C
ATOM    224  O   GLN   210      17.649  10.792 -34.998  1.00 89.90           O
ATOM    225  N   LEU   211      15.568  10.513 -34.218  1.00100.87           N
ATOM    226  CA  LEU   211      16.030   9.546 -33.261  1.00100.87           C
ATOM    227  CB  LEU   211      14.915   9.053 -32.302  1.00100.87           C
ATOM    228  CG  LEU   211      15.262   7.849 -31.383  1.00100.87           C
ATOM    229  CD1 LEU   211      14.261   7.720 -30.229  1.00100.87           C
ATOM    230  CD2 LEU   211      15.287   6.512 -32.147  1.00100.87           C
ATOM    231  C   LEU   211      16.600   8.373 -33.968  1.00100.87           C
ATOM    232  O   LEU   211      17.627   7.836 -33.555  1.00100.87           O
ATOM    233  N   ALA   212      15.917   7.924 -35.032  1.00 45.99           N
ATOM    234  CA  ALA   212      16.316   6.743 -35.736  1.00 45.99           C
ATOM    235  CB  ALA   212      15.316   6.343 -36.833  1.00 45.99           C
ATOM    236  C   ALA   212      17.647   6.923 -36.398  1.00 45.99           C
ATOM    237  O   ALA   212      18.463   6.002 -36.386  1.00 45.99           O
ATOM    238  N   GLN   213      17.910   8.099 -37.006  1.00 71.58           N
ATOM    239  CA  GLN   213      19.143   8.209 -37.739  1.00 71.58           C
ATOM    240  CB  GLN   213      19.257   9.524 -38.539  1.00 71.58           C
ATOM    241  CG  GLN   213      18.183   9.707 -39.614  1.00 71.58           C
ATOM    242  CD  GLN   213      18.395  11.089 -40.217  1.00 71.58           C
ATOM    243  OE1 GLN   213      19.275  11.833 -39.788  1.00 71.58           O
ATOM    244  NE2 GLN   213      17.566  11.449 -41.232  1.00 71.58           N
ATOM    245  C   GLN   213      20.303   8.064 -36.794  1.00 71.58           C
ATOM    246  O   GLN   213      21.170   7.225 -37.033  1.00 71.58           O
ATOM    247  N   PRO   214      20.374   8.799 -35.714  1.00249.34           N
ATOM    248  CA  PRO   214      21.405   8.449 -34.788  1.00249.34           C
ATOM    249  CD  PRO   214      20.272  10.249 -35.807  1.00249.34           C
ATOM    250  CB  PRO   214      21.608   9.655 -33.878  1.00249.34           C
ATOM    251  CG  PRO   214      21.280  10.832 -34.803  1.00249.34           C
ATOM    252  C   PRO   214      20.892   7.241 -34.110  1.00249.34           C
ATOM    253  O   PRO   214      19.779   6.829 -34.400  1.00249.34           O
ATOM    254  N   THR   215      21.665   6.593 -33.248  1.00 92.55           N
ATOM    255  CA  THR   215      21.024   5.476 -32.640  1.00 92.55           C
ATOM    256  CB  THR   215      21.925   4.295 -32.440  1.00 92.55           C
ATOM    257  OG1 THR   215      22.445   3.858 -33.686  1.00 92.55           O
ATOM    258  CG2 THR   215      21.109   3.168 -31.787  1.00 92.55           C
ATOM    259  C   THR   215      20.569   5.939 -31.300  1.00 92.55           C
ATOM    260  O   THR   215      21.368   6.240 -30.415  1.00 92.55           O
ATOM    261  N   GLN   216      19.240   6.018 -31.139  1.00193.42           N
ATOM    262  CA  GLN   216      18.631   6.447 -29.919  1.00193.42           C
ATOM    263  CB  GLN   216      17.893   7.787 -30.058  1.00193.42           C
ATOM    264  CG  GLN   216      18.829   8.948 -30.412  1.00193.42           C
ATOM    265  CD  GLN   216      17.997  10.215 -30.538  1.00193.42           C
ATOM    266  OE1 GLN   216      18.507  11.265 -30.926  1.00193.42           O
ATOM    267  NE2 GLN   216      16.682  10.121 -30.208  1.00193.42           N
ATOM    268  C   GLN   216      17.623   5.392 -29.640  1.00193.42           C
ATOM    269  O   GLN   216      17.988   4.251 -29.399  1.00193.42           O
ATOM    270  N   GLY   217      16.326   5.729 -29.644  1.00185.08           N
ATOM    271  CA  GLY   217      15.339   4.698 -29.472  1.00185.08           C
ATOM    272  C   GLY   217      15.420   4.131 -28.087  1.00185.08           C
ATOM    273  O   GLY   217      14.775   4.620 -27.161  1.00185.08           O
ATOM    274  N   THR   218      16.208   3.053 -27.922  1.00125.99           N
ATOM    275  CA  THR   218      16.325   2.378 -26.667  1.00125.99           C
ATOM    276  CB  THR   218      17.299   1.233 -26.704  1.00125.99           C
ATOM    277  OG1 THR   218      17.260   0.520 -25.478  1.00125.99           O
ATOM    278  CG2 THR   218      18.714   1.777 -26.958  1.00125.99           C
ATOM    279  C   THR   218      16.796   3.357 -25.642  1.00125.99           C
ATOM    280  O   THR   218      16.324   3.339 -24.507  1.00125.99           O
ATOM    281  N   THR   219      17.740   4.248 -25.995  1.00126.68           N
ATOM    282  CA  THR   219      18.177   5.156 -24.979  1.00126.68           C
ATOM    283  CB  THR   219      19.437   5.933 -25.298  1.00126.68           C
ATOM    284  OG1 THR   219      19.317   6.714 -26.475  1.00126.68           O
ATOM    285  CG2 THR   219      20.585   4.921 -25.456  1.00126.68           C
ATOM    286  C   THR   219      17.034   6.042 -24.582  1.00126.68           C
ATOM    287  O   THR   219      16.925   6.358 -23.398  1.00126.68           O
ATOM    288  N   PRO   220      16.163   6.486 -25.456  1.00104.60           N
ATOM    289  CA  PRO   220      15.054   7.255 -24.963  1.00104.60           C
ATOM    290  CD  PRO   220      16.498   6.834 -26.827  1.00104.60           C
ATOM    291  CB  PRO   220      14.413   7.901 -26.186  1.00104.60           C
ATOM    292  CG  PRO   220      15.573   8.007 -27.190  1.00104.60           C
ATOM    293  C   PRO   220      14.133   6.365 -24.191  1.00104.60           C
ATOM    294  O   PRO   220      13.413   6.853 -23.319  1.00104.60           O
ATOM    295  N   SER   221      14.140   5.055 -24.504  1.00 69.12           N
ATOM    296  CA  SER   221      13.277   4.131 -23.832  1.00 69.12           C
ATOM    297  CB  SER   221      13.407   2.696 -24.369  1.00 69.12           C
ATOM    298  OG  SER   221      12.531   1.827 -23.666  1.00 69.12           O
ATOM    299  C   SER   221      13.672   4.108 -22.393  1.00 69.12           C
ATOM    300  O   SER   221      12.825   3.990 -21.507  1.00 69.12           O
ATOM    301  N   SER   222      14.986   4.210 -22.124  1.00 74.10           N
ATOM    302  CA  SER   222      15.442   4.209 -20.764  1.00 74.10           C
ATOM    303  CB  SER   222      16.973   4.202 -20.635  1.00 74.10           C
ATOM    304  OG  SER   222      17.514   5.441 -21.066  1.00 74.10           O
ATOM    305  C   SER   222      14.946   5.455 -20.096  1.00 74.10           C
ATOM    306  O   SER   222      14.513   5.424 -18.945  1.00 74.10           O
ATOM    307  N   LYS   223      14.993   6.590 -20.820  1.00 75.82           N
ATOM    308  CA  LYS   223      14.602   7.858 -20.273  1.00 75.82           C
ATOM    309  CB  LYS   223      14.873   9.029 -21.234  1.00 75.82           C
ATOM    310  CG  LYS   223      16.365   9.264 -21.480  1.00 75.82           C
ATOM    311  CD  LYS   223      16.664  10.251 -22.612  1.00 75.82           C
ATOM    312  CE  LYS   223      16.656  11.716 -22.166  1.00 75.82           C
ATOM    313  NZ  LYS   223      16.996  12.596 -23.306  1.00 75.82           N
ATOM    314  C   LYS   223      13.141   7.844 -19.948  1.00 75.82           C
ATOM    315  O   LYS   223      12.727   8.446 -18.958  1.00 75.82           O
ATOM    316  N   LEU   224      12.309   7.189 -20.783  1.00112.48           N
ATOM    317  CA  LEU   224      10.912   7.134 -20.458  1.00112.48           C
ATOM    318  CB  LEU   224      10.087   6.342 -21.485  1.00112.48           C
ATOM    319  CG  LEU   224       8.587   6.270 -21.144  1.00112.48           C
ATOM    320  CD1 LEU   224       7.940   7.664 -21.181  1.00112.48           C
ATOM    321  CD2 LEU   224       7.853   5.251 -22.028  1.00112.48           C
ATOM    322  C   LEU   224      10.840   6.396 -19.167  1.00112.48           C
ATOM    323  O   LEU   224      10.197   6.835 -18.214  1.00112.48           O
ATOM    324  N   GLY   225      11.536   5.239 -19.087  1.00197.02           N
ATOM    325  CA  GLY   225      11.651   4.552 -17.835  1.00197.02           C
ATOM    326  C   GLY   225      12.331   5.502 -16.898  1.00197.02           C
ATOM    327  O   GLY   225      12.750   6.588 -17.268  1.00197.02           O
ATOM    328  N   GLY   226      12.596   5.119 -15.654  1.00211.85           N
ATOM    329  CA  GLY   226      13.194   6.156 -14.866  1.00211.85           C
ATOM    330  C   GLY   226      12.121   7.141 -14.486  1.00211.85           C
ATOM    331  O   GLY   226      11.588   7.073 -13.381  1.00211.85           O
ATOM    332  N   LEU   227      11.782   8.090 -15.387  1.00 72.44           N
ATOM    333  CA  LEU   227      10.800   9.101 -15.118  1.00 72.44           C
ATOM    334  CB  LEU   227      10.573  10.050 -16.305  1.00 72.44           C
ATOM    335  CG  LEU   227      11.810  10.899 -16.655  1.00 72.44           C
ATOM    336  CD1 LEU   227      11.524  11.843 -17.835  1.00 72.44           C
ATOM    337  CD2 LEU   227      12.357  11.631 -15.418  1.00 72.44           C
ATOM    338  C   LEU   227       9.498   8.432 -14.819  1.00 72.44           C
ATOM    339  O   LEU   227       8.756   8.860 -13.939  1.00 72.44           O
ATOM    340  N   TRP   228       9.175   7.360 -15.558  1.00 75.77           N
ATOM    341  CA  TRP   228       7.958   6.646 -15.312  1.00 75.77           C
ATOM    342  CB  TRP   228       7.770   5.494 -16.313  1.00 75.77           C
ATOM    343  CG  TRP   228       6.515   4.674 -16.144  1.00 75.77           C
ATOM    344  CD2 TRP   228       5.938   3.890 -17.199  1.00 75.77           C
ATOM    345  CD1 TRP   228       5.710   4.511 -15.054  1.00 75.77           C
ATOM    346  NE1 TRP   228       4.665   3.673 -15.364  1.00 75.77           N
ATOM    347  CE2 TRP   228       4.794   3.283 -16.683  1.00 75.77           C
ATOM    348  CE3 TRP   228       6.324   3.701 -18.494  1.00 75.77           C
ATOM    349  CZ2 TRP   228       4.016   2.473 -17.461  1.00 75.77           C
ATOM    350  CZ3 TRP   228       5.541   2.878 -19.275  1.00 75.77           C
ATOM    351  CH2 TRP   228       4.408   2.277 -18.767  1.00 75.77           C
ATOM    352  C   TRP   228       8.077   6.082 -13.933  1.00 75.77           C
ATOM    353  O   TRP   228       7.121   6.079 -13.158  1.00 75.77           O
ATOM    354  N   LYS   229       9.288   5.602 -13.600  1.00127.97           N
ATOM    355  CA  LYS   229       9.554   4.999 -12.327  1.00127.97           C
ATOM    356  CB  LYS   229      11.015   4.510 -12.223  1.00127.97           C
ATOM    357  CG  LYS   229      11.431   3.874 -10.890  1.00127.97           C
ATOM    358  CD  LYS   229      11.561   4.866  -9.727  1.00127.97           C
ATOM    359  CE  LYS   229      12.045   4.235  -8.420  1.00127.97           C
ATOM    360  NZ  LYS   229      12.393   5.294  -7.446  1.00127.97           N
ATOM    361  C   LYS   229       9.308   5.995 -11.239  1.00127.97           C
ATOM    362  O   LYS   229       8.703   5.656 -10.225  1.00127.97           O
ATOM    363  N   THR   230       9.750   7.253 -11.418  1.00106.07           N
ATOM    364  CA  THR   230       9.612   8.213 -10.359  1.00106.07           C
ATOM    365  CB  THR   230      10.274   9.534 -10.642  1.00106.07           C
ATOM    366  OG1 THR   230      10.326  10.305  -9.451  1.00106.07           O
ATOM    367  CG2 THR   230       9.474  10.290 -11.713  1.00106.07           C
ATOM    368  C   THR   230       8.164   8.481 -10.090  1.00106.07           C
ATOM    369  O   THR   230       7.760   8.653  -8.941  1.00106.07           O
ATOM    370  N   VAL   231       7.345   8.524 -11.153  1.00 45.21           N
ATOM    371  CA  VAL   231       5.966   8.887 -11.036  1.00 45.21           C
ATOM    372  CB  VAL   231       5.278   8.929 -12.366  1.00 45.21           C
ATOM    373  CG1 VAL   231       3.795   9.265 -12.133  1.00 45.21           C
ATOM    374  CG2 VAL   231       6.016   9.923 -13.283  1.00 45.21           C
ATOM    375  C   VAL   231       5.222   7.912 -10.177  1.00 45.21           C
ATOM    376  O   VAL   231       4.375   8.299  -9.376  1.00 45.21           O
ATOM    377  N   SER   232       5.533   6.613 -10.292  1.00 73.15           N
ATOM    378  CA  SER   232       4.761   5.577  -9.660  1.00 73.15           C
ATOM    379  CB  SER   232       5.244   4.165 -10.040  1.00 73.15           C
ATOM    380  OG  SER   232       5.059   3.947 -11.430  1.00 73.15           O
ATOM    381  C   SER   232       4.722   5.644  -8.150  1.00 73.15           C
ATOM    382  O   SER   232       3.704   5.255  -7.580  1.00 73.15           O
ATOM    383  N   PRO   233       5.723   6.107  -7.450  1.00287.72           N
ATOM    384  CA  PRO   233       5.673   5.980  -6.004  1.00287.72           C
ATOM    385  CD  PRO   233       7.070   5.875  -7.942  1.00287.72           C
ATOM    386  CB  PRO   233       7.124   6.020  -5.529  1.00287.72           C
ATOM    387  CG  PRO   233       7.916   5.479  -6.724  1.00287.72           C
ATOM    388  C   PRO   233       4.787   6.859  -5.137  1.00287.72           C
ATOM    389  O   PRO   233       4.304   7.892  -5.596  1.00287.72           O
ATOM    390  N   HIS   234       4.585   6.405  -3.866  1.00317.50           N
ATOM    391  CA  HIS   234       3.943   6.985  -2.693  1.00317.50           C
ATOM    392  ND1 HIS   234       5.930   7.909  -0.116  1.00317.50           N
ATOM    393  CG  HIS   234       5.876   8.120  -1.476  1.00317.50           C
ATOM    394  CB  HIS   234       4.594   8.301  -2.232  1.00317.50           C
ATOM    395  NE2 HIS   234       8.032   7.939  -0.837  1.00317.50           N
ATOM    396  CD2 HIS   234       7.169   8.135  -1.901  1.00317.50           C
ATOM    397  CE1 HIS   234       7.242   7.808   0.213  1.00317.50           C
ATOM    398  C   HIS   234       2.471   7.268  -2.768  1.00317.50           C
ATOM    399  O   HIS   234       1.965   8.012  -1.929  1.00317.50           O
ATOM    400  N   LEU   235       1.708   6.691  -3.704  1.00103.59           N
ATOM    401  CA  LEU   235       0.301   6.964  -3.608  1.00103.59           C
ATOM    402  CB  LEU   235      -0.501   6.441  -4.810  1.00103.59           C
ATOM    403  CG  LEU   235      -0.169   7.164  -6.130  1.00103.59           C
ATOM    404  CD1 LEU   235      -1.003   6.604  -7.294  1.00103.59           C
ATOM    405  CD2 LEU   235      -0.306   8.688  -5.986  1.00103.59           C
ATOM    406  C   LEU   235      -0.199   6.273  -2.379  1.00103.59           C
ATOM    407  O   LEU   235      -1.011   6.807  -1.621  1.00103.59           O
ATOM    408  N   SER   236       0.322   5.054  -2.149  1.00107.90           N
ATOM    409  CA  SER   236      -0.127   4.214  -1.079  1.00107.90           C
ATOM    410  CB  SER   236       0.598   2.856  -1.037  1.00107.90           C
ATOM    411  OG  SER   236       0.119   2.063   0.039  1.00107.90           O
ATOM    412  C   SER   236       0.074   4.891   0.238  1.00107.90           C
ATOM    413  O   SER   236      -0.857   4.929   1.037  1.00107.90           O
ATOM    414  N   PRO   237       1.213   5.452   0.537  1.00266.58           N
ATOM    415  CA  PRO   237       1.301   6.097   1.813  1.00266.58           C
ATOM    416  CD  PRO   237       2.495   4.922   0.104  1.00266.58           C
ATOM    417  CB  PRO   237       2.782   6.393   2.023  1.00266.58           C
ATOM    418  CG  PRO   237       3.485   5.278   1.227  1.00266.58           C
ATOM    419  C   PRO   237       0.418   7.280   1.677  1.00266.58           C
ATOM    420  O   PRO   237       0.279   7.777   0.564  1.00266.58           O
ATOM    421  N   LEU   238      -0.218   7.746   2.760  1.00328.76           N
ATOM    422  CA  LEU   238      -1.144   8.826   2.594  1.00328.76           C
ATOM    423  CB  LEU   238      -0.514  10.051   1.909  1.00328.76           C
ATOM    424  CG  LEU   238       0.616  10.704   2.727  1.00328.76           C
ATOM    425  CD1 LEU   238       1.824   9.765   2.865  1.00328.76           C
ATOM    426  CD2 LEU   238       0.994  12.075   2.145  1.00328.76           C
ATOM    427  C   LEU   238      -2.304   8.306   1.786  1.00328.76           C
ATOM    428  O   LEU   238      -2.188   7.458   0.910  1.00328.76           O
ATOM    429  N   SER   239      -3.535   8.706   2.123  1.00278.19           N
ATOM    430  CA  SER   239      -4.697   8.222   1.417  1.00278.19           C
ATOM    431  CB  SER   239      -4.571   8.306  -0.118  1.00278.19           C
ATOM    432  OG  SER   239      -5.748   7.812  -0.739  1.00278.19           O
ATOM    433  C   SER   239      -4.942   6.788   1.808  1.00278.19           C
ATOM    434  O   SER   239      -6.043   6.262   1.651  1.00278.19           O
ATOM    435  N   ASN   240      -3.909   6.134   2.367  1.00310.40           N
ATOM    436  CA  ASN   240      -3.959   4.866   3.000  1.00310.40           C
ATOM    437  CB  ASN   240      -2.905   3.863   2.510  1.00310.40           C
ATOM    438  CG  ASN   240      -3.360   3.394   1.131  1.00310.40           C
ATOM    439  OD1 ASN   240      -3.798   2.258   0.959  1.00310.40           O
ATOM    440  ND2 ASN   240      -3.278   4.304   0.123  1.00310.40           N
ATOM    441  C   ASN   240      -3.651   5.310   4.375  1.00310.40           C
ATOM    442  O   ASN   240      -2.933   6.279   4.579  1.00310.40           O
ATOM    443  N   MET   241      -4.270   4.707   5.380  1.00300.74           N
ATOM    444  CA  MET   241      -4.194   5.201   6.727  1.00300.74           C
ATOM    445  CB  MET   241      -2.755   5.472   7.197  1.00300.74           C
ATOM    446  CG  MET   241      -1.907   4.198   7.254  1.00300.74           C
ATOM    447  SD  MET   241      -0.254   4.414   7.975  1.00300.74           S
ATOM    448  CE  MET   241      -0.860   4.591   9.678  1.00300.74           C
ATOM    449  C   MET   241      -4.987   6.487   6.817  1.00300.74           C
ATOM    450  O   MET   241      -5.394   6.896   7.903  1.00300.74           O
ATOM    451  N   VAL   242      -5.304   7.103   5.660  1.00317.22           N
ATOM    452  CA  VAL   242      -6.233   8.171   5.519  1.00317.22           C
ATOM    453  CB  VAL   242      -5.757   9.285   4.637  1.00317.22           C
ATOM    454  CG1 VAL   242      -6.899  10.302   4.467  1.00317.22           C
ATOM    455  CG2 VAL   242      -4.478   9.877   5.253  1.00317.22           C
ATOM    456  C   VAL   242      -7.231   7.391   4.770  1.00317.22           C
ATOM    457  O   VAL   242      -6.863   6.496   4.029  1.00317.22           O
ATOM    458  N   SER   243      -8.517   7.588   5.002  1.00232.67           N
ATOM    459  CA  SER   243      -9.533   6.773   4.394  1.00232.67           C
ATOM    460  CB  SER   243      -9.447   6.599   2.858  1.00232.67           C
ATOM    461  OG  SER   243      -8.642   5.487   2.491  1.00232.67           O
ATOM    462  C   SER   243      -9.503   5.405   5.040  1.00232.67           C
ATOM    463  O   SER   243     -10.543   4.762   5.161  1.00232.67           O
ATOM    464  N   MET   244      -8.314   4.914   5.471  1.00120.21           N
ATOM    465  CA  MET   244      -8.218   3.742   6.281  1.00120.21           C
ATOM    466  CB  MET   244      -6.785   3.221   6.466  1.00120.21           C
ATOM    467  CG  MET   244      -6.185   2.639   5.184  1.00120.21           C
ATOM    468  SD  MET   244      -4.598   1.781   5.418  1.00120.21           S
ATOM    469  CE  MET   244      -5.337   0.302   6.163  1.00120.21           C
ATOM    470  C   MET   244      -8.730   4.207   7.594  1.00120.21           C
ATOM    471  O   MET   244      -9.416   3.485   8.317  1.00120.21           O
ATOM    472  N   ALA   245      -8.375   5.469   7.917  1.00 48.98           N
ATOM    473  CA  ALA   245      -8.853   6.109   9.108  1.00 48.98           C
ATOM    474  CB  ALA   245      -8.282   7.526   9.297  1.00 48.98           C
ATOM    475  C   ALA   245     -10.325   6.228   8.935  1.00 48.98           C
ATOM    476  O   ALA   245     -11.093   6.057   9.883  1.00 48.98           O
ATOM    477  N   ASN   246     -10.755   6.520   7.692  1.00 61.37           N
ATOM    478  CA  ASN   246     -12.169   6.640   7.473  1.00 61.37           C
ATOM    479  CB  ASN   246     -12.539   6.997   6.023  1.00 61.37           C
ATOM    480  CG  ASN   246     -12.313   8.492   5.834  1.00 61.37           C
ATOM    481  OD1 ASN   246     -13.266   9.271   5.843  1.00 61.37           O
ATOM    482  ND2 ASN   246     -11.027   8.910   5.679  1.00 61.37           N
ATOM    483  C   ASN   246     -12.784   5.321   7.805  1.00 61.37           C
ATOM    484  O   ASN   246     -13.886   5.265   8.349  1.00 61.37           O
ATOM    485  N   ASN   247     -12.085   4.218   7.478  1.00 53.24           N
ATOM    486  CA  ASN   247     -12.603   2.914   7.785  1.00 53.24           C
ATOM    487  CB  ASN   247     -11.709   1.767   7.280  1.00 53.24           C
ATOM    488  CG  ASN   247     -11.882   1.643   5.773  1.00 53.24           C
ATOM    489  OD1 ASN   247     -11.927   2.635   5.047  1.00 53.24           O
ATOM    490  ND2 ASN   247     -11.995   0.379   5.285  1.00 53.24           N
ATOM    491  C   ASN   247     -12.701   2.789   9.274  1.00 53.24           C
ATOM    492  O   ASN   247     -13.657   2.216   9.794  1.00 53.24           O
ATOM    493  N   HIS   248     -11.705   3.329  10.002  1.00 41.59           N
ATOM    494  CA  HIS   248     -11.697   3.242  11.436  1.00 41.59           C
ATOM    495  ND1 HIS   248     -11.177   4.854  14.315  1.00 41.59           N
ATOM    496  CG  HIS   248     -10.475   3.946  13.555  1.00 41.59           C
ATOM    497  CB  HIS   248     -10.474   3.943  12.054  1.00 41.59           C
ATOM    498  NE2 HIS   248     -10.118   3.518  15.741  1.00 41.59           N
ATOM    499  CD2 HIS   248      -9.834   3.136  14.442  1.00 41.59           C
ATOM    500  CE1 HIS   248     -10.928   4.554  15.615  1.00 41.59           C
ATOM    501  C   HIS   248     -12.906   3.928  11.982  1.00 41.59           C
ATOM    502  O   HIS   248     -13.600   3.390  12.843  1.00 41.59           O
ATOM    503  N   VAL   249     -13.200   5.137  11.476  1.00 45.10           N
ATOM    504  CA  VAL   249     -14.310   5.900  11.971  1.00 45.10           C
ATOM    505  CB  VAL   249     -14.430   7.241  11.308  1.00 45.10           C
ATOM    506  CG1 VAL   249     -15.704   7.929  11.825  1.00 45.10           C
ATOM    507  CG2 VAL   249     -13.141   8.037  11.578  1.00 45.10           C
ATOM    508  C   VAL   249     -15.578   5.157  11.705  1.00 45.10           C
ATOM    509  O   VAL   249     -16.503   5.190  12.513  1.00 45.10           O
ATOM    510  N   SER   250     -15.663   4.471  10.555  1.00 86.78           N
ATOM    511  CA  SER   250     -16.880   3.806  10.192  1.00 86.78           C
ATOM    512  CB  SER   250     -16.774   3.088   8.838  1.00 86.78           C
ATOM    513  OG  SER   250     -16.548   4.035   7.805  1.00 86.78           O
ATOM    514  C   SER   250     -17.241   2.773  11.217  1.00 86.78           C
ATOM    515  O   SER   250     -18.385   2.717  11.664  1.00 86.78           O
ATOM    516  N   MET   251     -16.271   1.935  11.627  1.00103.14           N
ATOM    517  CA  MET   251     -16.519   0.848  12.534  1.00103.14           C
ATOM    518  CB  MET   251     -15.282  -0.045  12.733  1.00103.14           C
ATOM    519  CG  MET   251     -14.852  -0.748  11.444  1.00103.14           C
ATOM    520  SD  MET   251     -16.078  -1.916  10.780  1.00103.14           S
ATOM    521  CE  MET   251     -15.170  -2.256   9.244  1.00103.14           C
ATOM    522  C   MET   251     -16.934   1.365  13.873  1.00103.14           C
ATOM    523  O   MET   251     -17.795   0.779  14.527  1.00103.14           O
ATOM    524  N   THR   252     -16.339   2.482  14.322  1.00 96.55           N
ATOM    525  CA  THR   252     -16.663   2.975  15.627  1.00 96.55           C
ATOM    526  CB  THR   252     -15.897   4.205  16.030  1.00 96.55           C
ATOM    527  OG1 THR   252     -16.053   4.434  17.423  1.00 96.55           O
ATOM    528  CG2 THR   252     -16.427   5.413  15.242  1.00 96.55           C
ATOM    529  C   THR   252     -18.118   3.307  15.647  1.00 96.55           C
ATOM    530  O   THR   252     -18.796   3.117  16.656  1.00 96.55           O
ATOM    531  N   ASN   253     -18.638   3.813  14.515  1.00 44.78           N
ATOM    532  CA  ASN   253     -20.019   4.182  14.431  1.00 44.78           C
ATOM    533  CB  ASN   253     -20.402   4.740  13.048  1.00 44.78           C
ATOM    534  CG  ASN   253     -21.756   5.423  13.173  1.00 44.78           C
ATOM    535  OD1 ASN   253     -21.923   6.340  13.976  1.00 44.78           O
ATOM    536  ND2 ASN   253     -22.746   4.962  12.365  1.00 44.78           N
ATOM    537  C   ASN   253     -20.837   2.955  14.680  1.00 44.78           C
ATOM    538  O   ASN   253     -21.872   3.014  15.340  1.00 44.78           O
ATOM    539  N   SER   254     -20.404   1.804  14.138  1.00 69.91           N
ATOM    540  CA  SER   254     -21.131   0.584  14.337  1.00 69.91           C
ATOM    541  CB  SER   254     -20.554  -0.584  13.518  1.00 69.91           C
ATOM    542  OG  SER   254     -21.305  -1.768  13.749  1.00 69.91           O
ATOM    543  C   SER   254     -21.054   0.197  15.782  1.00 69.91           C
ATOM    544  O   SER   254     -22.054  -0.171  16.394  1.00 69.91           O
ATOM    545  N   GLY   255     -19.852   0.287  16.378  1.00 21.25           N
ATOM    546  CA  GLY   255     -19.667  -0.142  17.733  1.00 21.25           C
ATOM    547  C   GLY   255     -20.496   0.696  18.653  1.00 21.25           C
ATOM    548  O   GLY   255     -21.114   0.181  19.585  1.00 21.25           O
ATOM    549  N   VAL   256     -20.533   2.018  18.409  1.00 86.06           N
ATOM    550  CA  VAL   256     -21.248   2.894  19.288  1.00 86.06           C
ATOM    551  CB  VAL   256     -21.121   4.348  18.936  1.00 86.06           C
ATOM    552  CG1 VAL   256     -21.791   4.596  17.576  1.00 86.06           C
ATOM    553  CG2 VAL   256     -21.737   5.174  20.079  1.00 86.06           C
ATOM    554  C   VAL   256     -22.696   2.539  19.254  1.00 86.06           C
ATOM    555  O   VAL   256     -23.368   2.572  20.282  1.00 86.06           O
ATOM    556  N   SER   257     -23.222   2.197  18.065  1.00 33.47           N
ATOM    557  CA  SER   257     -24.618   1.890  17.962  1.00 33.47           C
ATOM    558  CB  SER   257     -25.085   1.631  16.519  1.00 33.47           C
ATOM    559  OG  SER   257     -24.536   0.416  16.032  1.00 33.47           O
ATOM    560  C   SER   257     -24.916   0.656  18.754  1.00 33.47           C
ATOM    561  O   SER   257     -25.950   0.578  19.413  1.00 33.47           O
ATOM    562  N   MET   258     -24.021  -0.349  18.697  1.00108.07           N
ATOM    563  CA  MET   258     -24.232  -1.581  19.403  1.00108.07           C
ATOM    564  CB  MET   258     -23.192  -2.664  19.066  1.00108.07           C
ATOM    565  CG  MET   258     -23.368  -3.269  17.672  1.00108.07           C
ATOM    566  SD  MET   258     -24.893  -4.242  17.469  1.00108.07           S
ATOM    567  CE  MET   258     -24.349  -5.615  18.526  1.00108.07           C
ATOM    568  C   MET   258     -24.189  -1.356  20.881  1.00108.07           C
ATOM    569  O   MET   258     -24.967  -1.950  21.624  1.00108.07           O
ATOM    570  N   ALA   259     -23.275  -0.495  21.362  1.00 32.81           N
ATOM    571  CA  ALA   259     -23.165  -0.331  22.782  1.00 32.81           C
ATOM    572  CB  ALA   259     -22.048   0.646  23.189  1.00 32.81           C
ATOM    573  C   ALA   259     -24.452   0.208  23.326  1.00 32.81           C
ATOM    574  O   ALA   259     -24.965  -0.294  24.323  1.00 32.81           O
ATOM    575  N   SER   260     -25.008   1.245  22.673  1.00 81.95           N
ATOM    576  CA  SER   260     -26.221   1.876  23.109  1.00 81.95           C
ATOM    577  CB  SER   260     -26.482   3.210  22.389  1.00 81.95           C
ATOM    578  OG  SER   260     -26.725   2.979  21.010  1.00 81.95           O
ATOM    579  C   SER   260     -27.392   0.985  22.833  1.00 81.95           C
ATOM    580  O   SER   260     -28.401   1.041  23.532  1.00 81.95           O
ATOM    581  N   THR   261     -27.306   0.137  21.795  1.00 99.96           N
ATOM    582  CA  THR   261     -28.449  -0.655  21.453  1.00 99.96           C
ATOM    583  CB  THR   261     -28.294  -1.427  20.169  1.00 99.96           C
ATOM    584  OG1 THR   261     -29.557  -1.921  19.747  1.00 99.96           O
ATOM    585  CG2 THR   261     -27.322  -2.599  20.380  1.00 99.96           C
ATOM    586  C   THR   261     -28.759  -1.615  22.559  1.00 99.96           C
ATOM    587  O   THR   261     -29.920  -1.813  22.910  1.00 99.96           O
ATOM    588  N   LEU   262     -27.719  -2.227  23.150  1.00 42.06           N
ATOM    589  CA  LEU   262     -27.905  -3.188  24.195  1.00 42.06           C
ATOM    590  CB  LEU   262     -26.579  -3.822  24.643  1.00 42.06           C
ATOM    591  CG  LEU   262     -25.884  -4.614  23.519  1.00 42.06           C
ATOM    592  CD1 LEU   262     -24.593  -5.277  24.021  1.00 42.06           C
ATOM    593  CD2 LEU   262     -26.850  -5.608  22.855  1.00 42.06           C
ATOM    594  C   LEU   262     -28.514  -2.495  25.368  1.00 42.06           C
ATOM    595  O   LEU   262     -29.344  -3.065  26.073  1.00 42.06           O
ATOM    596  N   SER   263     -28.118  -1.232  25.609  1.00 46.33           N
ATOM    597  CA  SER   263     -28.612  -0.546  26.763  1.00 46.33           C
ATOM    598  CB  SER   263     -27.989   0.845  26.983  1.00 46.33           C
ATOM    599  OG  SER   263     -28.453   1.757  26.001  1.00 46.33           O
ATOM    600  C   SER   263     -30.098  -0.384  26.654  1.00 46.33           C
ATOM    601  O   SER   263     -30.778  -0.361  27.675  1.00 46.33           O
ATOM    602  N   SER   264     -30.639  -0.218  25.428  1.00 80.37           N
ATOM    603  CA  SER   264     -32.058  -0.068  25.211  1.00 80.37           C
ATOM    604  CB  SER   264     -32.393   0.486  23.818  1.00 80.37           C
ATOM    605  OG  SER   264     -33.800   0.615  23.670  1.00 80.37           O
ATOM    606  C   SER   264     -32.764  -1.387  25.354  1.00 80.37           C
ATOM    607  O   SER   264     -33.896  -1.446  25.831  1.00 80.37           O
ATOM    608  N   MET   265     -32.113  -2.476  24.912  1.00 76.34           N
ATOM    609  CA  MET   265     -32.658  -3.804  24.945  1.00 76.34           C
ATOM    610  CB  MET   265     -31.686  -4.822  24.320  1.00 76.34           C
ATOM    611  CG  MET   265     -32.195  -6.264  24.314  1.00 76.34           C
ATOM    612  SD  MET   265     -31.035  -7.450  23.574  1.00 76.34           S
ATOM    613  CE  MET   265     -29.763  -7.252  24.858  1.00 76.34           C
ATOM    614  C   MET   265     -32.870  -4.221  26.367  1.00 76.34           C
ATOM    615  O   MET   265     -33.885  -4.831  26.704  1.00 76.34           O
ATOM    616  N   LEU   266     -31.909  -3.881  27.243  1.00 89.83           N
ATOM    617  CA  LEU   266     -31.961  -4.273  28.619  1.00 89.83           C
ATOM    618  CB  LEU   266     -30.745  -3.772  29.414  1.00 89.83           C
ATOM    619  CG  LEU   266     -29.405  -4.297  28.864  1.00 89.83           C
ATOM    620  CD1 LEU   266     -28.221  -3.814  29.716  1.00 89.83           C
ATOM    621  CD2 LEU   266     -29.431  -5.821  28.669  1.00 89.83           C
ATOM    622  C   LEU   266     -33.182  -3.663  29.218  1.00 89.83           C
ATOM    623  O   LEU   266     -33.878  -4.292  30.014  1.00 89.83           O
ATOM    624  N   LYS   267     -33.474  -2.411  28.834  1.00 62.28           N
ATOM    625  CA  LYS   267     -34.625  -1.729  29.335  1.00 62.28           C
ATOM    626  CB  LYS   267     -34.780  -0.315  28.758  1.00 62.28           C
ATOM    627  CG  LYS   267     -36.010   0.424  29.286  1.00 62.28           C
ATOM    628  CD  LYS   267     -36.016   1.919  28.961  1.00 62.28           C
ATOM    629  CE  LYS   267     -37.260   2.652  29.467  1.00 62.28           C
ATOM    630  NZ  LYS   267     -37.238   4.058  29.009  1.00 62.28           N
ATOM    631  C   LYS   267     -35.808  -2.527  28.902  1.00 62.28           C
ATOM    632  O   LYS   267     -36.783  -2.660  29.639  1.00 62.28           O
ATOM    633  N   GLY   268     -35.729  -3.102  27.688  1.00 22.24           N
ATOM    634  CA  GLY   268     -36.812  -3.872  27.162  1.00 22.24           C
ATOM    635  C   GLY   268     -37.571  -2.966  26.259  1.00 22.24           C
ATOM    636  O   GLY   268     -38.547  -3.372  25.631  1.00 22.24           O
ATOM    637  N   PHE   269     -37.145  -1.693  26.185  1.00 89.63           N
ATOM    638  CA  PHE   269     -37.850  -0.772  25.353  1.00 89.63           C
ATOM    639  CB  PHE   269     -37.451   0.697  25.539  1.00 89.63           C
ATOM    640  CG  PHE   269     -38.590   1.473  24.964  1.00 89.63           C
ATOM    641  CD1 PHE   269     -39.702   1.717  25.737  1.00 89.63           C
ATOM    642  CD2 PHE   269     -38.563   1.941  23.673  1.00 89.63           C
ATOM    643  CE1 PHE   269     -40.770   2.426  25.239  1.00 89.63           C
ATOM    644  CE2 PHE   269     -39.628   2.651  23.167  1.00 89.63           C
ATOM    645  CZ  PHE   269     -40.733   2.895  23.948  1.00 89.63           C
ATOM    646  C   PHE   269     -37.633  -1.128  23.918  1.00 89.63           C
ATOM    647  O   PHE   269     -38.565  -1.064  23.119  1.00 89.63           O
ATOM    648  N   ALA   270     -36.396  -1.515  23.543  1.00 38.90           N
ATOM    649  CA  ALA   270     -36.145  -1.781  22.154  1.00 38.90           C
ATOM    650  CB  ALA   270     -34.857  -1.125  21.632  1.00 38.90           C
ATOM    651  C   ALA   270     -36.015  -3.255  21.931  1.00 38.90           C
ATOM    652  O   ALA   270     -35.366  -3.978  22.686  1.00 38.90           O
ATOM    653  N   PRO   271     -36.680  -3.697  20.894  1.00150.05           N
ATOM    654  CA  PRO   271     -36.615  -5.087  20.519  1.00150.05           C
ATOM    655  CD  PRO   271     -37.983  -3.122  20.600  1.00150.05           C
ATOM    656  CB  PRO   271     -37.856  -5.360  19.672  1.00150.05           C
ATOM    657  CG  PRO   271     -38.863  -4.296  20.142  1.00150.05           C
ATOM    658  C   PRO   271     -35.340  -5.371  19.787  1.00150.05           C
ATOM    659  O   PRO   271     -34.799  -4.462  19.160  1.00150.05           O
ATOM    660  N   ALA   272     -34.834  -6.617  19.873  1.00 33.65           N
ATOM    661  CA  ALA   272     -33.627  -6.988  19.192  1.00 33.65           C
ATOM    662  CB  ALA   272     -33.137  -8.392  19.582  1.00 33.65           C
ATOM    663  C   ALA   272     -33.840  -6.985  17.709  1.00 33.65           C
ATOM    664  O   ALA   272     -33.027  -6.451  16.956  1.00 33.65           O
ATOM    665  N   ALA   273     -34.965  -7.568  17.252  1.00 24.40           N
ATOM    666  CA  ALA   273     -35.220  -7.690  15.846  1.00 24.40           C
ATOM    667  CB  ALA   273     -36.529  -8.440  15.544  1.00 24.40           C
ATOM    668  C   ALA   273     -35.332  -6.324  15.260  1.00 24.40           C
ATOM    669  O   ALA   273     -34.806  -6.057  14.181  1.00 24.40           O
ATOM    670  N   ALA   274     -36.018  -5.419  15.976  1.00 24.74           N
ATOM    671  CA  ALA   274     -36.218  -4.085  15.499  1.00 24.74           C
ATOM    672  CB  ALA   274     -37.085  -3.233  16.442  1.00 24.74           C
ATOM    673  C   ALA   274     -34.889  -3.416  15.388  1.00 24.74           C
ATOM    674  O   ALA   274     -34.647  -2.653  14.455  1.00 24.74           O
ATOM    675  N   ALA   275     -33.990  -3.682  16.353  1.00 25.94           N
ATOM    676  CA  ALA   275     -32.711  -3.035  16.360  1.00 25.94           C
ATOM    677  CB  ALA   275     -31.841  -3.445  17.560  1.00 25.94           C
ATOM    678  C   ALA   275     -31.963  -3.402  15.121  1.00 25.94           C
ATOM    679  O   ALA   275     -31.346  -2.545  14.490  1.00 25.94           O
ATOM    680  N   GLN   276     -32.009  -4.686  14.723  1.00 33.83           N
ATOM    681  CA  GLN   276     -31.267  -5.077  13.562  1.00 33.83           C
ATOM    682  CB  GLN   276     -31.313  -6.589  13.278  1.00 33.83           C
ATOM    683  CG  GLN   276     -30.499  -6.985  12.043  1.00 33.83           C
ATOM    684  CD  GLN   276     -30.499  -8.502  11.927  1.00 33.83           C
ATOM    685  OE1 GLN   276     -30.184  -9.054  10.873  1.00 33.83           O
ATOM    686  NE2 GLN   276     -30.856  -9.199  13.039  1.00 33.83           N
ATOM    687  C   GLN   276     -31.827  -4.370  12.369  1.00 33.83           C
ATOM    688  O   GLN   276     -31.081  -3.873  11.524  1.00 33.83           O
ATOM    689  N   ALA   277     -33.168  -4.293  12.279  1.00 32.35           N
ATOM    690  CA  ALA   277     -33.800  -3.682  11.145  1.00 32.35           C
ATOM    691  CB  ALA   277     -35.333  -3.782  11.201  1.00 32.35           C
ATOM    692  C   ALA   277     -33.447  -2.225  11.068  1.00 32.35           C
ATOM    693  O   ALA   277     -33.093  -1.721  10.003  1.00 32.35           O
ATOM    694  N   VAL   278     -33.506  -1.511  12.208  1.00 86.63           N
ATOM    695  CA  VAL   278     -33.267  -0.096  12.205  1.00 86.63           C
ATOM    696  CB  VAL   278     -33.475   0.540  13.552  1.00 86.63           C
ATOM    697  CG1 VAL   278     -32.448  -0.029  14.546  1.00 86.63           C
ATOM    698  CG2 VAL   278     -33.400   2.068  13.383  1.00 86.63           C
ATOM    699  C   VAL   278     -31.863   0.178  11.773  1.00 86.63           C
ATOM    700  O   VAL   278     -31.618   1.100  10.996  1.00 86.63           O
ATOM    701  N   GLN   279     -30.904  -0.627  12.260  1.00 84.68           N
ATOM    702  CA  GLN   279     -29.531  -0.399  11.930  1.00 84.68           C
ATOM    703  CB  GLN   279     -28.582  -1.370  12.652  1.00 84.68           C
ATOM    704  CG  GLN   279     -28.579  -1.168  14.170  1.00 84.68           C
ATOM    705  CD  GLN   279     -27.618  -2.168  14.797  1.00 84.68           C
ATOM    706  OE1 GLN   279     -27.262  -2.049  15.970  1.00 84.68           O
ATOM    707  NE2 GLN   279     -27.177  -3.174  13.997  1.00 84.68           N
ATOM    708  C   GLN   279     -29.359  -0.569  10.454  1.00 84.68           C
ATOM    709  O   GLN   279     -28.640   0.193   9.809  1.00 84.68           O
ATOM    710  N   THR   280     -30.030  -1.581   9.878  1.00 39.04           N
ATOM    711  CA  THR   280     -29.931  -1.832   8.468  1.00 39.04           C
ATOM    712  CB  THR   280     -30.641  -3.090   8.050  1.00 39.04           C
ATOM    713  OG1 THR   280     -30.112  -4.207   8.752  1.00 39.04           O
ATOM    714  CG2 THR   280     -30.448  -3.289   6.538  1.00 39.04           C
ATOM    715  C   THR   280     -30.537  -0.677   7.718  1.00 39.04           C
ATOM    716  O   THR   280     -30.041  -0.277   6.665  1.00 39.04           O
ATOM    717  N   ALA   281     -31.627  -0.102   8.264  1.00 51.39           N
ATOM    718  CA  ALA   281     -32.375   0.959   7.639  1.00 51.39           C
ATOM    719  CB  ALA   281     -33.594   1.389   8.468  1.00 51.39           C
ATOM    720  C   ALA   281     -31.526   2.180   7.436  1.00 51.39           C
ATOM    721  O   ALA   281     -31.712   2.901   6.456  1.00 51.39           O
ATOM    722  N   ALA   282     -30.609   2.484   8.375  1.00 56.58           N
ATOM    723  CA  ALA   282     -29.777   3.644   8.203  1.00 56.58           C
ATOM    724  CB  ALA   282     -28.789   3.856   9.363  1.00 56.58           C
ATOM    725  C   ALA   282     -28.977   3.433   6.961  1.00 56.58           C
ATOM    726  O   ALA   282     -28.870   4.318   6.115  1.00 56.58           O
ATOM    727  N   GLN   283     -28.440   2.209   6.786  1.00255.78           N
ATOM    728  CA  GLN   283     -27.735   1.873   5.582  1.00255.78           C
ATOM    729  CB  GLN   283     -26.933   0.559   5.675  1.00255.78           C
ATOM    730  CG  GLN   283     -26.125   0.237   4.413  1.00255.78           C
ATOM    731  CD  GLN   283     -25.490  -1.138   4.572  1.00255.78           C
ATOM    732  OE1 GLN   283     -24.769  -1.610   3.694  1.00255.78           O
ATOM    733  NE2 GLN   283     -25.772  -1.806   5.722  1.00255.78           N
ATOM    734  C   GLN   283     -28.837   1.674   4.591  1.00255.78           C
ATOM    735  O   GLN   283     -29.977   1.991   4.892  1.00255.78           O
ATOM    736  N   ASN   284     -28.566   1.192   3.369  1.00266.59           N
ATOM    737  CA  ASN   284     -29.643   0.989   2.432  1.00266.59           C
ATOM    738  CB  ASN   284     -30.659  -0.084   2.873  1.00266.59           C
ATOM    739  CG  ASN   284     -30.024  -1.456   2.707  1.00266.59           C
ATOM    740  OD1 ASN   284     -29.441  -1.758   1.667  1.00266.59           O
ATOM    741  ND2 ASN   284     -30.138  -2.312   3.758  1.00266.59           N
ATOM    742  C   ASN   284     -30.400   2.271   2.263  1.00266.59           C
ATOM    743  O   ASN   284     -31.612   2.286   2.083  1.00266.59           O
ATOM    744  N   GLY   285     -29.693   3.400   2.231  1.00221.15           N
ATOM    745  CA  GLY   285     -30.402   4.640   2.265  1.00221.15           C
ATOM    746  C   GLY   285     -29.362   5.660   2.542  1.00221.15           C
ATOM    747  O   GLY   285     -29.384   6.745   1.964  1.00221.15           O
ATOM    748  N   VAL   286     -28.416   5.358   3.442  1.00 70.63           N
ATOM    749  CA  VAL   286     -27.313   6.262   3.461  1.00 70.63           C
ATOM    750  CB  VAL   286     -26.281   5.955   4.505  1.00 70.63           C
ATOM    751  CG1 VAL   286     -25.057   6.846   4.235  1.00 70.63           C
ATOM    752  CG2 VAL   286     -26.892   6.200   5.893  1.00 70.63           C
ATOM    753  C   VAL   286     -26.672   6.036   2.133  1.00 70.63           C
ATOM    754  O   VAL   286     -26.251   6.970   1.451  1.00 70.63           O
ATOM    755  N   GLN   287     -26.610   4.746   1.740  1.00 95.65           N
ATOM    756  CA  GLN   287     -25.996   4.356   0.500  1.00 95.65           C
ATOM    757  CB  GLN   287     -25.799   2.838   0.342  1.00 95.65           C
ATOM    758  CG  GLN   287     -25.142   2.470  -0.993  1.00 95.65           C
ATOM    759  CD  GLN   287     -24.914   0.966  -1.043  1.00 95.65           C
ATOM    760  OE1 GLN   287     -24.810   0.302  -0.013  1.00 95.65           O
ATOM    761  NE2 GLN   287     -24.827   0.407  -2.282  1.00 95.65           N
ATOM    762  C   GLN   287     -26.813   4.822  -0.661  1.00 95.65           C
ATOM    763  O   GLN   287     -26.264   5.208  -1.693  1.00 95.65           O
ATOM    764  N   ALA   288     -28.154   4.814  -0.514  1.00 47.29           N
ATOM    765  CA  ALA   288     -29.023   5.118  -1.618  1.00 47.29           C
ATOM    766  CB  ALA   288     -30.509   5.072  -1.227  1.00 47.29           C
ATOM    767  C   ALA   288     -28.744   6.489  -2.141  1.00 47.29           C
ATOM    768  O   ALA   288     -28.757   6.704  -3.352  1.00 47.29           O
ATOM    769  N   MET   289     -28.469   7.462  -1.260  1.00 48.24           N
ATOM    770  CA  MET   289     -28.301   8.792  -1.769  1.00 48.24           C
ATOM    771  CB  MET   289     -28.071   9.856  -0.683  1.00 48.24           C
ATOM    772  CG  MET   289     -28.075  11.280  -1.246  1.00 48.24           C
ATOM    773  SD  MET   289     -28.198  12.599   0.001  1.00 48.24           S
ATOM    774  CE  MET   289     -26.553  12.313   0.710  1.00 48.24           C
ATOM    775  C   MET   289     -27.139   8.826  -2.710  1.00 48.24           C
ATOM    776  O   MET   289     -27.188   9.502  -3.737  1.00 48.24           O
ATOM    777  N   SER   290     -26.061   8.090  -2.394  1.00 74.40           N
ATOM    778  CA  SER   290     -24.899   8.124  -3.234  1.00 74.40           C
ATOM    779  CB  SER   290     -23.757   7.242  -2.701  1.00 74.40           C
ATOM    780  OG  SER   290     -22.637   7.320  -3.570  1.00 74.40           O
ATOM    781  C   SER   290     -25.254   7.626  -4.599  1.00 74.40           C
ATOM    782  O   SER   290     -24.765   8.149  -5.598  1.00 74.40           O
ATOM    783  N   SER   291     -26.120   6.598  -4.674  1.00 41.73           N
ATOM    784  CA  SER   291     -26.474   6.011  -5.937  1.00 41.73           C
ATOM    785  CB  SER   291     -27.310   4.725  -5.796  1.00 41.73           C
ATOM    786  OG  SER   291     -28.611   5.028  -5.312  1.00 41.73           O
ATOM    787  C   SER   291     -27.289   6.966  -6.753  1.00 41.73           C
ATOM    788  O   SER   291     -27.179   6.991  -7.977  1.00 41.73           O
ATOM    789  N   LEU   292     -28.130   7.782  -6.095  1.00 46.05           N
ATOM    790  CA  LEU   292     -29.020   8.669  -6.789  1.00 46.05           C
ATOM    791  CB  LEU   292     -29.942   9.461  -5.848  1.00 46.05           C
ATOM    792  CG  LEU   292     -30.962   8.575  -5.106  1.00 46.05           C
ATOM    793  CD1 LEU   292     -31.860   9.412  -4.179  1.00 46.05           C
ATOM    794  CD2 LEU   292     -31.770   7.710  -6.089  1.00 46.05           C
ATOM    795  C   LEU   292     -28.237   9.659  -7.586  1.00 46.05           C
ATOM    796  O   LEU   292     -28.615  10.001  -8.705  1.00 46.05           O
ATOM    797  N   GLY   293     -27.107  10.140  -7.043  1.00 30.07           N
ATOM    798  CA  GLY   293     -26.378  11.168  -7.726  1.00 30.07           C
ATOM    799  C   GLY   293     -25.985  10.684  -9.087  1.00 30.07           C
ATOM    800  O   GLY   293     -26.099  11.418 -10.065  1.00 30.07           O
ATOM    801  N   SER   294     -25.515   9.430  -9.201  1.00 77.51           N
ATOM    802  CA  SER   294     -25.088   8.949 -10.483  1.00 77.51           C
ATOM    803  CB  SER   294     -24.484   7.536 -10.411  1.00 77.51           C
ATOM    804  OG  SER   294     -24.079   7.108 -11.703  1.00 77.51           O
ATOM    805  C   SER   294     -26.263   8.883 -11.413  1.00 77.51           C
ATOM    806  O   SER   294     -26.156   9.242 -12.585  1.00 77.51           O
ATOM    807  N   SER   295     -27.425   8.428 -10.913  1.00100.25           N
ATOM    808  CA  SER   295     -28.555   8.254 -11.775  1.00100.25           C
ATOM    809  CB  SER   295     -29.790   7.697 -11.045  1.00100.25           C
ATOM    810  OG  SER   295     -30.291   8.652 -10.124  1.00100.25           O
ATOM    811  C   SER   295     -28.938   9.566 -12.371  1.00100.25           C
ATOM    812  O   SER   295     -29.045   9.691 -13.590  1.00100.25           O
ATOM    813  N   LEU   296     -29.139  10.598 -11.531  1.00264.91           N
ATOM    814  CA  LEU   296     -29.536  11.843 -12.109  1.00264.91           C
ATOM    815  CB  LEU   296     -30.515  12.662 -11.232  1.00264.91           C
ATOM    816  CG  LEU   296     -30.117  12.885  -9.756  1.00264.91           C
ATOM    817  CD1 LEU   296     -29.025  13.953  -9.585  1.00264.91           C
ATOM    818  CD2 LEU   296     -31.359  13.164  -8.895  1.00264.91           C
ATOM    819  C   LEU   296     -28.304  12.614 -12.431  1.00264.91           C
ATOM    820  O   LEU   296     -27.474  12.913 -11.577  1.00264.91           O
ATOM    821  N   GLY   297     -28.137  12.931 -13.721  1.00 86.63           N
ATOM    822  CA  GLY   297     -26.966  13.636 -14.134  1.00 86.63           C
ATOM    823  C   GLY   297     -26.005  12.597 -14.596  1.00 86.63           C
ATOM    824  O   GLY   297     -25.841  11.559 -13.958  1.00 86.63           O
ATOM    825  N   SER   298     -25.336  12.851 -15.735  1.00 71.20           N
ATOM    826  CA  SER   298     -24.386  11.899 -16.218  1.00 71.20           C
ATOM    827  CB  SER   298     -24.779  11.250 -17.556  1.00 71.20           C
ATOM    828  OG  SER   298     -23.778  10.324 -17.953  1.00 71.20           O
ATOM    829  C   SER   298     -23.090  12.669 -16.445  1.00 71.20           C
ATOM    830  O   SER   298     -22.880  13.146 -17.592  1.00 71.20           O
ATOM    831  OXT SER   298     -22.299  12.798 -15.475  1.00 71.20           O
END 
