# Supplementary material for: Predicted Structural Variability of Mycobacterium tuberculosis PPE18 Protein With Immunological Implications Among Clinical Strains
Source: Front Microbiol. 2021 Jan 8;11:595312. doi: 10.3389/fmicb.2020.595312 (PMC7819968; doi:10.3389/fmicb.2020.595312)
Supplement: Supplementary file 3 [file Data_Sheet_2.ZIP › domain 2 RaptorX pdbs/4f4cA-387593_2_Var4.pdb]

REMARK   templates = 4f4cA 
EXPDTA    THEORETICAL MODEL, MODELLER 9v8 2018/10/10 14:40:17
REMARK   6 MODELLER OBJECTIVE FUNCTION:       516.0588
REMARK   6 MODELLER BEST TEMPLATE % SEQ ID:   9.630
SEQRES   1    135  GLY LEU LEU GLU GLN ALA ALA ALA VAL GLU GLU ALA SER
SEQRES   2    135  ASP THR ALA ALA ALA ASN GLN LEU MET ASN ASN VAL PRO
SEQRES   3    135  GLN ALA LEU GLN GLN LEU ALA GLN PRO THR GLN GLY THR
SEQRES   4    135  THR PRO SER SER LYS LEU GLY GLY LEU TRP LYS THR VAL
SEQRES   5    135  SER PRO HIS LEU SER PRO ILE SER ASN MET VAL SER MET
SEQRES   6    135  ALA ASN ASN HIS MET SER MET THR ASN SER GLY VAL SER
SEQRES   7    135  MET THR ASN THR LEU SER SER MET LEU LYS GLY PHE ALA
SEQRES   8    135  PRO ALA ALA ALA ALA GLN ALA VAL GLN THR ALA ALA GLN
SEQRES   9    135  ASN GLY VAL GLN ALA MET SER SER LEU GLY SER SER LEU
SEQRES  10    135  GLY SER SER GLY LEU GLY GLY GLY VAL ALA ALA ASN SER
SEQRES  11    135  GLY ARG ALA ALA SER
ATOM      1  N   GLY   180      -1.161  10.607   2.779  1.00 18.89           N
ATOM      2  CA  GLY   180      -1.269  12.068   2.996  1.00 18.89           C
ATOM      3  C   GLY   180       0.032  12.713   2.659  1.00 18.89           C
ATOM      4  O   GLY   180       0.188  13.306   1.593  1.00 18.89           O
ATOM      5  N   LEU   181       1.008  12.601   3.576  1.00 93.46           N
ATOM      6  CA  LEU   181       2.287  13.200   3.350  1.00 93.46           C
ATOM      7  CB  LEU   181       3.273  13.044   4.528  1.00 93.46           C
ATOM      8  CG  LEU   181       3.683  11.588   4.842  1.00 93.46           C
ATOM      9  CD1 LEU   181       4.660  11.531   6.030  1.00 93.46           C
ATOM     10  CD2 LEU   181       2.458  10.677   5.047  1.00 93.46           C
ATOM     11  C   LEU   181       2.911  12.546   2.161  1.00 93.46           C
ATOM     12  O   LEU   181       3.484  13.217   1.304  1.00 93.46           O
ATOM     13  N   LEU   182       2.798  11.207   2.074  1.00 91.55           N
ATOM     14  CA  LEU   182       3.394  10.467   1.002  1.00 91.55           C
ATOM     15  CB  LEU   182       3.187   8.955   1.184  1.00 91.55           C
ATOM     16  CG  LEU   182       3.855   8.425   2.468  1.00 91.55           C
ATOM     17  CD1 LEU   182       3.644   6.914   2.638  1.00 91.55           C
ATOM     18  CD2 LEU   182       5.339   8.824   2.524  1.00 91.55           C
ATOM     19  C   LEU   182       2.751  10.886  -0.282  1.00 91.55           C
ATOM     20  O   LEU   182       3.425  11.114  -1.286  1.00 91.55           O
ATOM     21  N   GLU   183       1.414  11.028  -0.268  1.00 87.10           N
ATOM     22  CA  GLU   183       0.673  11.357  -1.450  1.00 87.10           C
ATOM     23  CB  GLU   183      -0.839  11.430  -1.183  1.00 87.10           C
ATOM     24  CG  GLU   183      -1.660  11.783  -2.423  1.00 87.10           C
ATOM     25  CD  GLU   183      -3.118  11.892  -2.000  1.00 87.10           C
ATOM     26  OE1 GLU   183      -3.439  11.466  -0.858  1.00 87.10           O
ATOM     27  OE2 GLU   183      -3.930  12.407  -2.815  1.00 87.10           O
ATOM     28  C   GLU   183       1.073  12.701  -1.977  1.00 87.10           C
ATOM     29  O   GLU   183       1.274  12.857  -3.179  1.00 87.10           O
ATOM     30  N   GLN   184       1.204  13.714  -1.100  1.00 89.62           N
ATOM     31  CA  GLN   184       1.491  15.033  -1.591  1.00 89.62           C
ATOM     32  CB  GLN   184       1.540  16.119  -0.506  1.00 89.62           C
ATOM     33  CG  GLN   184       1.866  17.496  -1.096  1.00 89.62           C
ATOM     34  CD  GLN   184       2.142  18.477   0.036  1.00 89.62           C
ATOM     35  OE1 GLN   184       1.713  18.290   1.173  1.00 89.62           O
ATOM     36  NE2 GLN   184       2.892  19.565  -0.287  1.00 89.62           N
ATOM     37  C   GLN   184       2.836  15.068  -2.229  1.00 89.62           C
ATOM     38  O   GLN   184       3.006  15.627  -3.312  1.00 89.62           O
ATOM     39  N   ALA   185       3.827  14.454  -1.563  1.00 34.00           N
ATOM     40  CA  ALA   185       5.176  14.514  -2.030  1.00 34.00           C
ATOM     41  CB  ALA   185       6.155  13.787  -1.096  1.00 34.00           C
ATOM     42  C   ALA   185       5.254  13.853  -3.363  1.00 34.00           C
ATOM     43  O   ALA   185       5.906  14.353  -4.277  1.00 34.00           O
ATOM     44  N   ALA   186       4.572  12.706  -3.503  1.00 41.15           N
ATOM     45  CA  ALA   186       4.623  11.938  -4.708  1.00 41.15           C
ATOM     46  CB  ALA   186       3.814  10.641  -4.583  1.00 41.15           C
ATOM     47  C   ALA   186       4.055  12.724  -5.849  1.00 41.15           C
ATOM     48  O   ALA   186       4.593  12.696  -6.954  1.00 41.15           O
ATOM     49  N   ALA   187       2.945  13.447  -5.614  1.00 39.77           N
ATOM     50  CA  ALA   187       2.295  14.169  -6.673  1.00 39.77           C
ATOM     51  CB  ALA   187       1.008  14.874  -6.211  1.00 39.77           C
ATOM     52  C   ALA   187       3.198  15.228  -7.219  1.00 39.77           C
ATOM     53  O   ALA   187       3.315  15.382  -8.434  1.00 39.77           O
ATOM     54  N   VAL   188       3.852  15.999  -6.331  1.00 94.24           N
ATOM     55  CA  VAL   188       4.717  17.059  -6.763  1.00 94.24           C
ATOM     56  CB  VAL   188       5.174  17.938  -5.633  1.00 94.24           C
ATOM     57  CG1 VAL   188       3.944  18.648  -5.045  1.00 94.24           C
ATOM     58  CG2 VAL   188       5.934  17.079  -4.611  1.00 94.24           C
ATOM     59  C   VAL   188       5.929  16.486  -7.432  1.00 94.24           C
ATOM     60  O   VAL   188       6.377  16.985  -8.464  1.00 94.24           O
ATOM     61  N   GLU   189       6.486  15.405  -6.858  1.00 45.36           N
ATOM     62  CA  GLU   189       7.699  14.825  -7.357  1.00 45.36           C
ATOM     63  CB  GLU   189       8.224  13.682  -6.477  1.00 45.36           C
ATOM     64  CG  GLU   189       9.618  13.201  -6.883  1.00 45.36           C
ATOM     65  CD  GLU   189      10.072  12.178  -5.852  1.00 45.36           C
ATOM     66  OE1 GLU   189       9.263  11.272  -5.519  1.00 45.36           O
ATOM     67  OE2 GLU   189      11.233  12.297  -5.376  1.00 45.36           O
ATOM     68  C   GLU   189       7.480  14.287  -8.734  1.00 45.36           C
ATOM     69  O   GLU   189       8.353  14.403  -9.593  1.00 45.36           O
ATOM     70  N   GLU   190       6.306  13.679  -8.979  1.00 36.99           N
ATOM     71  CA  GLU   190       6.007  13.106 -10.258  1.00 36.99           C
ATOM     72  CB  GLU   190       4.642  12.398 -10.287  1.00 36.99           C
ATOM     73  CG  GLU   190       4.312  11.780 -11.647  1.00 36.99           C
ATOM     74  CD  GLU   190       2.969  11.076 -11.533  1.00 36.99           C
ATOM     75  OE1 GLU   190       2.015  11.703 -10.999  1.00 36.99           O
ATOM     76  OE2 GLU   190       2.883   9.897 -11.968  1.00 36.99           O
ATOM     77  C   GLU   190       5.966  14.205 -11.269  1.00 36.99           C
ATOM     78  O   GLU   190       6.439  14.050 -12.393  1.00 36.99           O
ATOM     79  N   ALA   191       5.393  15.359 -10.891  1.00 31.31           N
ATOM     80  CA  ALA   191       5.301  16.453 -11.809  1.00 31.31           C
ATOM     81  CB  ALA   191       4.579  17.669 -11.204  1.00 31.31           C
ATOM     82  C   ALA   191       6.688  16.881 -12.170  1.00 31.31           C
ATOM     83  O   ALA   191       6.971  17.181 -13.328  1.00 31.31           O
ATOM     84  N   SER   192       7.598  16.915 -11.180  1.00 76.43           N
ATOM     85  CA  SER   192       8.937  17.375 -11.412  1.00 76.43           C
ATOM     86  CB  SER   192       9.792  17.395 -10.134  1.00 76.43           C
ATOM     87  OG  SER   192      11.103  17.851 -10.435  1.00 76.43           O
ATOM     88  C   SER   192       9.643  16.484 -12.387  1.00 76.43           C
ATOM     89  O   SER   192      10.292  16.973 -13.310  1.00 76.43           O
ATOM     90  N   ASP   193       9.544  15.152 -12.207  1.00112.15           N
ATOM     91  CA  ASP   193      10.263  14.231 -13.041  1.00112.15           C
ATOM     92  CB  ASP   193      10.293  12.791 -12.480  1.00112.15           C
ATOM     93  CG  ASP   193       8.890  12.249 -12.243  1.00112.15           C
ATOM     94  OD1 ASP   193       8.059  12.273 -13.186  1.00112.15           O
ATOM     95  OD2 ASP   193       8.640  11.778 -11.102  1.00112.15           O
ATOM     96  C   ASP   193       9.772  14.257 -14.459  1.00112.15           C
ATOM     97  O   ASP   193      10.565  14.138 -15.390  1.00112.15           O
ATOM     98  N   THR   194       8.450  14.399 -14.663  1.00111.42           N
ATOM     99  CA  THR   194       7.869  14.454 -15.977  1.00111.42           C
ATOM    100  CB  THR   194       6.379  14.306 -15.960  1.00111.42           C
ATOM    101  OG1 THR   194       5.900  14.091 -17.280  1.00111.42           O
ATOM    102  CG2 THR   194       5.759  15.581 -15.364  1.00111.42           C
ATOM    103  C   THR   194       8.196  15.763 -16.633  1.00111.42           C
ATOM    104  O   THR   194       8.314  15.849 -17.855  1.00111.42           O
ATOM    105  N   ALA   195       8.351  16.826 -15.824  1.00 37.04           N
ATOM    106  CA  ALA   195       8.562  18.153 -16.329  1.00 37.04           C
ATOM    107  CB  ALA   195       8.756  19.194 -15.214  1.00 37.04           C
ATOM    108  C   ALA   195       9.793  18.161 -17.176  1.00 37.04           C
ATOM    109  O   ALA   195       9.848  18.857 -18.189  1.00 37.04           O
ATOM    110  N   ALA   196      10.823  17.395 -16.775  1.00 31.87           N
ATOM    111  CA  ALA   196      12.041  17.335 -17.527  1.00 31.87           C
ATOM    112  CB  ALA   196      13.090  16.411 -16.881  1.00 31.87           C
ATOM    113  C   ALA   196      11.724  16.782 -18.881  1.00 31.87           C
ATOM    114  O   ALA   196      12.254  17.243 -19.890  1.00 31.87           O
ATOM    115  N   ALA   197      10.848  15.762 -18.930  1.00 31.64           N
ATOM    116  CA  ALA   197      10.472  15.142 -20.168  1.00 31.64           C
ATOM    117  CB  ALA   197       9.507  13.959 -19.981  1.00 31.64           C
ATOM    118  C   ALA   197       9.771  16.163 -21.001  1.00 31.64           C
ATOM    119  O   ALA   197       9.942  16.214 -22.217  1.00 31.64           O
ATOM    120  N   ASN   198       8.965  17.018 -20.347  1.00 72.86           N
ATOM    121  CA  ASN   198       8.179  17.999 -21.037  1.00 72.86           C
ATOM    122  CB  ASN   198       7.356  18.877 -20.072  1.00 72.86           C
ATOM    123  CG  ASN   198       6.406  19.751 -20.881  1.00 72.86           C
ATOM    124  OD1 ASN   198       6.797  20.444 -21.819  1.00 72.86           O
ATOM    125  ND2 ASN   198       5.100  19.711 -20.505  1.00 72.86           N
ATOM    126  C   ASN   198       9.075  18.912 -21.814  1.00 72.86           C
ATOM    127  O   ASN   198       8.770  19.264 -22.951  1.00 72.86           O
ATOM    128  N   GLN   199      10.205  19.330 -21.216  1.00 45.29           N
ATOM    129  CA  GLN   199      11.083  20.246 -21.885  1.00 45.29           C
ATOM    130  CB  GLN   199      12.247  20.751 -21.009  1.00 45.29           C
ATOM    131  CG  GLN   199      11.816  21.719 -19.904  1.00 45.29           C
ATOM    132  CD  GLN   199      13.062  22.133 -19.133  1.00 45.29           C
ATOM    133  OE1 GLN   199      13.008  22.977 -18.240  1.00 45.29           O
ATOM    134  NE2 GLN   199      14.225  21.526 -19.493  1.00 45.29           N
ATOM    135  C   GLN   199      11.680  19.603 -23.095  1.00 45.29           C
ATOM    136  O   GLN   199      11.821  20.245 -24.133  1.00 45.29           O
ATOM    137  N   LEU   200      12.049  18.313 -23.002  1.00 99.01           N
ATOM    138  CA  LEU   200      12.709  17.688 -24.109  1.00 99.01           C
ATOM    139  CB  LEU   200      13.148  16.241 -23.804  1.00 99.01           C
ATOM    140  CG  LEU   200      13.947  15.549 -24.931  1.00 99.01           C
ATOM    141  CD1 LEU   200      13.073  15.172 -26.139  1.00 99.01           C
ATOM    142  CD2 LEU   200      15.170  16.390 -25.330  1.00 99.01           C
ATOM    143  C   LEU   200      11.785  17.674 -25.286  1.00 99.01           C
ATOM    144  O   LEU   200      12.178  18.002 -26.403  1.00 99.01           O
ATOM    145  N   MET   201      10.516  17.298 -25.062  1.00105.31           N
ATOM    146  CA  MET   201       9.566  17.213 -26.132  1.00105.31           C
ATOM    147  CB  MET   201       8.196  16.684 -25.677  1.00105.31           C
ATOM    148  CG  MET   201       7.444  17.680 -24.794  1.00105.31           C
ATOM    149  SD  MET   201       5.786  17.140 -24.284  1.00105.31           S
ATOM    150  CE  MET   201       5.376  18.689 -23.431  1.00105.31           C
ATOM    151  C   MET   201       9.321  18.576 -26.693  1.00105.31           C
ATOM    152  O   MET   201       9.113  18.734 -27.891  1.00105.31           O
ATOM    153  N   ASN   202       9.284  19.610 -25.843  1.00 86.67           N
ATOM    154  CA  ASN   202       8.964  20.906 -26.362  1.00 86.67           C
ATOM    155  CB  ASN   202       8.783  21.941 -25.236  1.00 86.67           C
ATOM    156  CG  ASN   202       8.107  23.187 -25.794  1.00 86.67           C
ATOM    157  OD1 ASN   202       8.715  24.251 -25.896  1.00 86.67           O
ATOM    158  ND2 ASN   202       6.804  23.052 -26.161  1.00 86.67           N
ATOM    159  C   ASN   202      10.035  21.412 -27.282  1.00 86.67           C
ATOM    160  O   ASN   202       9.755  21.801 -28.415  1.00 86.67           O
ATOM    161  N   ASN   203      11.304  21.390 -26.830  1.00 98.88           N
ATOM    162  CA  ASN   203      12.344  22.015 -27.597  1.00 98.88           C
ATOM    163  CB  ASN   203      13.684  22.150 -26.848  1.00 98.88           C
ATOM    164  CG  ASN   203      14.280  20.770 -26.615  1.00 98.88           C
ATOM    165  OD1 ASN   203      13.723  19.950 -25.888  1.00 98.88           O
ATOM    166  ND2 ASN   203      15.455  20.508 -27.250  1.00 98.88           N
ATOM    167  C   ASN   203      12.627  21.314 -28.892  1.00 98.88           C
ATOM    168  O   ASN   203      12.727  21.970 -29.927  1.00 98.88           O
ATOM    169  N   VAL   204      12.769  19.973 -28.889  1.00130.69           N
ATOM    170  CA  VAL   204      13.171  19.318 -30.104  1.00130.69           C
ATOM    171  CB  VAL   204      13.775  17.942 -29.898  1.00130.69           C
ATOM    172  CG1 VAL   204      15.203  18.162 -29.368  1.00130.69           C
ATOM    173  CG2 VAL   204      12.971  17.116 -28.878  1.00130.69           C
ATOM    174  C   VAL   204      12.153  19.381 -31.216  1.00130.69           C
ATOM    175  O   VAL   204      12.553  19.672 -32.343  1.00130.69           O
ATOM    176  N   PRO   205      10.879  19.143 -31.027  1.00108.98           N
ATOM    177  CA  PRO   205       9.999  19.314 -32.146  1.00108.98           C
ATOM    178  CD  PRO   205      10.451  18.006 -30.237  1.00108.98           C
ATOM    179  CB  PRO   205       8.675  18.662 -31.757  1.00108.98           C
ATOM    180  CG  PRO   205       9.125  17.514 -30.843  1.00108.98           C
ATOM    181  C   PRO   205       9.883  20.729 -32.590  1.00108.98           C
ATOM    182  O   PRO   205       9.555  20.948 -33.756  1.00108.98           O
ATOM    183  N   GLN   206      10.132  21.710 -31.703  1.00 41.58           N
ATOM    184  CA  GLN   206      10.000  23.055 -32.171  1.00 41.58           C
ATOM    185  CB  GLN   206      10.296  24.120 -31.103  1.00 41.58           C
ATOM    186  CG  GLN   206       9.243  24.190 -29.997  1.00 41.58           C
ATOM    187  CD  GLN   206       9.665  25.295 -29.041  1.00 41.58           C
ATOM    188  OE1 GLN   206      10.856  25.510 -28.820  1.00 41.58           O
ATOM    189  NE2 GLN   206       8.671  26.023 -28.465  1.00 41.58           N
ATOM    190  C   GLN   206      10.997  23.230 -33.264  1.00 41.58           C
ATOM    191  O   GLN   206      10.658  23.708 -34.346  1.00 41.58           O
ATOM    192  N   ALA   207      12.258  22.821 -33.023  1.00 55.13           N
ATOM    193  CA  ALA   207      13.205  22.936 -34.087  1.00 55.13           C
ATOM    194  CB  ALA   207      14.429  23.794 -33.724  1.00 55.13           C
ATOM    195  C   ALA   207      13.710  21.567 -34.402  1.00 55.13           C
ATOM    196  O   ALA   207      14.724  21.122 -33.867  1.00 55.13           O
ATOM    197  N   LEU   208      13.007  20.868 -35.309  1.00 92.16           N
ATOM    198  CA  LEU   208      13.431  19.574 -35.745  1.00 92.16           C
ATOM    199  CB  LEU   208      12.380  18.839 -36.598  1.00 92.16           C
ATOM    200  CG  LEU   208      12.847  17.449 -37.075  1.00 92.16           C
ATOM    201  CD1 LEU   208      13.094  16.507 -35.885  1.00 92.16           C
ATOM    202  CD2 LEU   208      11.878  16.852 -38.108  1.00 92.16           C
ATOM    203  C   LEU   208      14.647  19.770 -36.599  1.00 92.16           C
ATOM    204  O   LEU   208      15.566  18.955 -36.594  1.00 92.16           O
ATOM    205  N   GLN   209      14.673  20.892 -37.347  1.00109.53           N
ATOM    206  CA  GLN   209      15.705  21.185 -38.303  1.00109.53           C
ATOM    207  CB  GLN   209      15.526  22.583 -38.920  1.00109.53           C
ATOM    208  CG  GLN   209      16.436  22.878 -40.113  1.00109.53           C
ATOM    209  CD  GLN   209      15.679  22.472 -41.368  1.00109.53           C
ATOM    210  OE1 GLN   209      14.509  22.097 -41.299  1.00109.53           O
ATOM    211  NE2 GLN   209      16.353  22.557 -42.546  1.00109.53           N
ATOM    212  C   GLN   209      17.019  21.199 -37.592  1.00109.53           C
ATOM    213  O   GLN   209      18.010  20.674 -38.098  1.00109.53           O
ATOM    214  N   GLN   210      17.057  21.816 -36.399  1.00 94.80           N
ATOM    215  CA  GLN   210      18.260  21.919 -35.627  1.00 94.80           C
ATOM    216  CB  GLN   210      18.042  22.768 -34.359  1.00 94.80           C
ATOM    217  CG  GLN   210      19.274  22.936 -33.467  1.00 94.80           C
ATOM    218  CD  GLN   210      18.851  23.783 -32.273  1.00 94.80           C
ATOM    219  OE1 GLN   210      19.595  23.958 -31.309  1.00 94.80           O
ATOM    220  NE2 GLN   210      17.598  24.309 -32.334  1.00 94.80           N
ATOM    221  C   GLN   210      18.674  20.554 -35.178  1.00 94.80           C
ATOM    222  O   GLN   210      19.845  20.199 -35.230  1.00 94.80           O
ATOM    223  N   LEU   211      17.712  19.741 -34.718  1.00 98.55           N
ATOM    224  CA  LEU   211      17.999  18.431 -34.216  1.00 98.55           C
ATOM    225  CB  LEU   211      16.703  17.802 -33.636  1.00 98.55           C
ATOM    226  CG  LEU   211      16.767  16.381 -33.032  1.00 98.55           C
ATOM    227  CD1 LEU   211      15.423  16.019 -32.378  1.00 98.55           C
ATOM    228  CD2 LEU   211      17.185  15.311 -34.053  1.00 98.55           C
ATOM    229  C   LEU   211      18.516  17.585 -35.336  1.00 98.55           C
ATOM    230  O   LEU   211      19.488  16.847 -35.177  1.00 98.55           O
ATOM    231  N   ALA   212      17.870  17.682 -36.509  1.00 44.73           N
ATOM    232  CA  ALA   212      18.183  16.817 -37.605  1.00 44.73           C
ATOM    233  CB  ALA   212      17.257  17.031 -38.813  1.00 44.73           C
ATOM    234  C   ALA   212      19.582  17.004 -38.101  1.00 44.73           C
ATOM    235  O   ALA   212      20.283  16.019 -38.327  1.00 44.73           O
ATOM    236  N   GLN   213      20.053  18.255 -38.284  1.00101.66           N
ATOM    237  CA  GLN   213      21.348  18.339 -38.902  1.00101.66           C
ATOM    238  CB  GLN   213      21.754  19.745 -39.393  1.00101.66           C
ATOM    239  CG  GLN   213      23.107  19.733 -40.114  1.00101.66           C
ATOM    240  CD  GLN   213      23.328  21.084 -40.776  1.00101.66           C
ATOM    241  OE1 GLN   213      23.237  22.131 -40.137  1.00101.66           O
ATOM    242  NE2 GLN   213      23.618  21.060 -42.105  1.00101.66           N
ATOM    243  C   GLN   213      22.412  17.773 -38.007  1.00101.66           C
ATOM    244  O   GLN   213      23.241  16.988 -38.463  1.00101.66           O
ATOM    245  N   PRO   214      22.422  18.126 -36.750  1.00171.58           N
ATOM    246  CA  PRO   214      23.387  17.522 -35.874  1.00171.58           C
ATOM    247  CD  PRO   214      22.276  19.534 -36.429  1.00171.58           C
ATOM    248  CB  PRO   214      23.413  18.383 -34.615  1.00171.58           C
ATOM    249  CG  PRO   214      23.126  19.786 -35.172  1.00171.58           C
ATOM    250  C   PRO   214      23.116  16.070 -35.650  1.00171.58           C
ATOM    251  O   PRO   214      23.973  15.392 -35.086  1.00171.58           O
ATOM    252  N   THR   215      21.933  15.592 -36.077  1.00207.20           N
ATOM    253  CA  THR   215      21.509  14.225 -35.963  1.00207.20           C
ATOM    254  CB  THR   215      22.316  13.250 -36.781  1.00207.20           C
ATOM    255  OG1 THR   215      23.642  13.139 -36.289  1.00207.20           O
ATOM    256  CG2 THR   215      22.343  13.740 -38.237  1.00207.20           C
ATOM    257  C   THR   215      21.533  13.786 -34.532  1.00207.20           C
ATOM    258  O   THR   215      21.970  12.676 -34.232  1.00207.20           O
ATOM    259  N   GLN   216      21.078  14.654 -33.601  1.00145.84           N
ATOM    260  CA  GLN   216      21.017  14.248 -32.226  1.00145.84           C
ATOM    261  CB  GLN   216      20.643  15.393 -31.269  1.00145.84           C
ATOM    262  CG  GLN   216      19.229  15.920 -31.493  1.00145.84           C
ATOM    263  CD  GLN   216      18.966  17.057 -30.516  1.00145.84           C
ATOM    264  OE1 GLN   216      17.920  17.704 -30.567  1.00145.84           O
ATOM    265  NE2 GLN   216      19.945  17.321 -29.610  1.00145.84           N
ATOM    266  C   GLN   216      19.975  13.179 -32.120  1.00145.84           C
ATOM    267  O   GLN   216      20.222  12.160 -31.493  1.00145.84           O
ATOM    268  N   GLY   217      18.779  13.405 -32.707  1.00142.96           N
ATOM    269  CA  GLY   217      17.708  12.451 -32.871  1.00142.96           C
ATOM    270  C   GLY   217      17.587  11.496 -31.728  1.00142.96           C
ATOM    271  O   GLY   217      16.854  11.721 -30.767  1.00142.96           O
ATOM    272  N   THR   218      18.326  10.376 -31.851  1.00 55.06           N
ATOM    273  CA  THR   218      18.277   9.275 -30.939  1.00 55.06           C
ATOM    274  CB  THR   218      19.252   8.189 -31.283  1.00 55.06           C
ATOM    275  OG1 THR   218      19.006   7.695 -32.592  1.00 55.06           O
ATOM    276  CG2 THR   218      19.094   7.056 -30.255  1.00 55.06           C
ATOM    277  C   THR   218      18.627   9.753 -29.573  1.00 55.06           C
ATOM    278  O   THR   218      18.013   9.334 -28.594  1.00 55.06           O
ATOM    279  N   THR   219      19.626  10.644 -29.455  1.00140.14           N
ATOM    280  CA  THR   219      19.972  11.084 -28.143  1.00140.14           C
ATOM    281  CB  THR   219      21.283  11.852 -28.036  1.00140.14           C
ATOM    282  OG1 THR   219      21.482  12.281 -26.698  1.00140.14           O
ATOM    283  CG2 THR   219      21.410  13.013 -29.034  1.00140.14           C
ATOM    284  C   THR   219      18.798  11.778 -27.510  1.00140.14           C
ATOM    285  O   THR   219      18.589  11.572 -26.315  1.00140.14           O
ATOM    286  N   PRO   220      18.001  12.585 -28.173  1.00103.40           N
ATOM    287  CA  PRO   220      16.850  13.109 -27.495  1.00103.40           C
ATOM    288  CD  PRO   220      18.453  13.484 -29.223  1.00103.40           C
ATOM    289  CB  PRO   220      16.326  14.251 -28.359  1.00103.40           C
ATOM    290  CG  PRO   220      17.571  14.739 -29.113  1.00103.40           C
ATOM    291  C   PRO   220      15.833  12.042 -27.254  1.00103.40           C
ATOM    292  O   PRO   220      15.079  12.134 -26.285  1.00103.40           O
ATOM    293  N   SER   221      15.792  11.024 -28.132  1.00 69.13           N
ATOM    294  CA  SER   221      14.819   9.980 -28.016  1.00 69.13           C
ATOM    295  CB  SER   221      14.904   8.958 -29.162  1.00 69.13           C
ATOM    296  OG  SER   221      13.915   7.953 -28.993  1.00 69.13           O
ATOM    297  C   SER   221      15.072   9.248 -26.744  1.00 69.13           C
ATOM    298  O   SER   221      14.140   8.897 -26.025  1.00 69.13           O
ATOM    299  N   SER   222      16.358   9.006 -26.437  1.00 66.64           N
ATOM    300  CA  SER   222      16.704   8.269 -25.262  1.00 66.64           C
ATOM    301  CB  SER   222      18.213   7.989 -25.146  1.00 66.64           C
ATOM    302  OG  SER   222      18.483   7.256 -23.959  1.00 66.64           O
ATOM    303  C   SER   222      16.317   9.070 -24.064  1.00 66.64           C
ATOM    304  O   SER   222      15.806   8.530 -23.085  1.00 66.64           O
ATOM    305  N   LYS   223      16.544  10.395 -24.119  1.00 63.03           N
ATOM    306  CA  LYS   223      16.280  11.228 -22.986  1.00 63.03           C
ATOM    307  CB  LYS   223      16.655  12.702 -23.231  1.00 63.03           C
ATOM    308  CG  LYS   223      18.159  12.946 -23.363  1.00 63.03           C
ATOM    309  CD  LYS   223      18.499  14.339 -23.901  1.00 63.03           C
ATOM    310  CE  LYS   223      19.999  14.602 -24.043  1.00 63.03           C
ATOM    311  NZ  LYS   223      20.623  14.695 -22.705  1.00 63.03           N
ATOM    312  C   LYS   223      14.819  11.188 -22.665  1.00 63.03           C
ATOM    313  O   LYS   223      14.438  10.977 -21.517  1.00 63.03           O
ATOM    314  N   LEU   224      13.948  11.351 -23.675  1.00 82.82           N
ATOM    315  CA  LEU   224      12.543  11.426 -23.392  1.00 82.82           C
ATOM    316  CB  LEU   224      11.705  11.739 -24.647  1.00 82.82           C
ATOM    317  CG  LEU   224      10.227  12.089 -24.368  1.00 82.82           C
ATOM    318  CD1 LEU   224       9.429  10.894 -23.820  1.00 82.82           C
ATOM    319  CD2 LEU   224      10.117  13.344 -23.486  1.00 82.82           C
ATOM    320  C   LEU   224      12.091  10.116 -22.829  1.00 82.82           C
ATOM    321  O   LEU   224      11.312  10.072 -21.878  1.00 82.82           O
ATOM    322  N   GLY   225      12.584   9.003 -23.397  1.00 19.63           N
ATOM    323  CA  GLY   225      12.150   7.709 -22.958  1.00 19.63           C
ATOM    324  C   GLY   225      12.534   7.509 -21.528  1.00 19.63           C
ATOM    325  O   GLY   225      11.759   6.961 -20.745  1.00 19.63           O
ATOM    326  N   GLY   226      13.754   7.936 -21.152  1.00 25.94           N
ATOM    327  CA  GLY   226      14.210   7.728 -19.808  1.00 25.94           C
ATOM    328  C   GLY   226      13.326   8.477 -18.858  1.00 25.94           C
ATOM    329  O   GLY   226      12.949   7.961 -17.807  1.00 25.94           O
ATOM    330  N   LEU   227      12.979   9.727 -19.211  1.00 98.04           N
ATOM    331  CA  LEU   227      12.169  10.556 -18.367  1.00 98.04           C
ATOM    332  CB  LEU   227      12.074  12.005 -18.870  1.00 98.04           C
ATOM    333  CG  LEU   227      13.343  12.815 -18.538  1.00 98.04           C
ATOM    334  CD1 LEU   227      14.616  12.120 -19.036  1.00 98.04           C
ATOM    335  CD2 LEU   227      13.233  14.255 -19.058  1.00 98.04           C
ATOM    336  C   LEU   227      10.797   9.978 -18.220  1.00 98.04           C
ATOM    337  O   LEU   227      10.196  10.062 -17.151  1.00 98.04           O
ATOM    338  N   TRP   228      10.241   9.390 -19.292  1.00 86.58           N
ATOM    339  CA  TRP   228       8.941   8.794 -19.172  1.00 86.58           C
ATOM    340  CB  TRP   228       8.441   8.175 -20.491  1.00 86.58           C
ATOM    341  CG  TRP   228       7.106   7.474 -20.384  1.00 86.58           C
ATOM    342  CD2 TRP   228       5.826   8.081 -20.636  1.00 86.58           C
ATOM    343  CD1 TRP   228       6.857   6.175 -20.053  1.00 86.58           C
ATOM    344  NE1 TRP   228       5.505   5.933 -20.080  1.00 86.58           N
ATOM    345  CE2 TRP   228       4.859   7.096 -20.441  1.00 86.58           C
ATOM    346  CE3 TRP   228       5.484   9.350 -21.010  1.00 86.58           C
ATOM    347  CZ2 TRP   228       3.530   7.367 -20.613  1.00 86.58           C
ATOM    348  CZ3 TRP   228       4.142   9.622 -21.176  1.00 86.58           C
ATOM    349  CH2 TRP   228       3.183   8.649 -20.981  1.00 86.58           C
ATOM    350  C   TRP   228       9.044   7.685 -18.173  1.00 86.58           C
ATOM    351  O   TRP   228       8.208   7.557 -17.280  1.00 86.58           O
ATOM    352  N   LYS   229      10.106   6.867 -18.289  1.00108.41           N
ATOM    353  CA  LYS   229      10.305   5.737 -17.427  1.00108.41           C
ATOM    354  CB  LYS   229      11.579   4.950 -17.772  1.00108.41           C
ATOM    355  CG  LYS   229      11.935   3.872 -16.747  1.00108.41           C
ATOM    356  CD  LYS   229      10.931   2.722 -16.656  1.00108.41           C
ATOM    357  CE  LYS   229      11.330   1.670 -15.619  1.00108.41           C
ATOM    358  NZ  LYS   229      10.284   0.629 -15.521  1.00108.41           N
ATOM    359  C   LYS   229      10.441   6.196 -16.015  1.00108.41           C
ATOM    360  O   LYS   229       9.908   5.571 -15.100  1.00108.41           O
ATOM    361  N   THR   230      11.153   7.314 -15.794  1.00114.60           N
ATOM    362  CA  THR   230      11.364   7.755 -14.448  1.00114.60           C
ATOM    363  CB  THR   230      12.256   8.961 -14.317  1.00114.60           C
ATOM    364  OG1 THR   230      12.683   9.103 -12.969  1.00114.60           O
ATOM    365  CG2 THR   230      11.475  10.213 -14.740  1.00114.60           C
ATOM    366  C   THR   230      10.037   8.094 -13.848  1.00114.60           C
ATOM    367  O   THR   230       9.819   7.873 -12.658  1.00114.60           O
ATOM    368  N   VAL   231       9.113   8.651 -14.658  1.00162.47           N
ATOM    369  CA  VAL   231       7.839   9.038 -14.126  1.00162.47           C
ATOM    370  CB  VAL   231       7.059   9.876 -15.106  1.00162.47           C
ATOM    371  CG1 VAL   231       5.716  10.268 -14.469  1.00162.47           C
ATOM    372  CG2 VAL   231       7.929  11.035 -15.617  1.00162.47           C
ATOM    373  C   VAL   231       7.046   7.769 -13.978  1.00162.47           C
ATOM    374  O   VAL   231       6.071   7.556 -14.694  1.00162.47           O
ATOM    375  N   SER   232       7.404   6.915 -12.995  1.00225.90           N
ATOM    376  CA  SER   232       6.734   5.649 -12.864  1.00225.90           C
ATOM    377  CB  SER   232       7.641   4.447 -13.178  1.00225.90           C
ATOM    378  OG  SER   232       6.914   3.238 -13.028  1.00225.90           O
ATOM    379  C   SER   232       6.266   5.501 -11.438  1.00225.90           C
ATOM    380  O   SER   232       6.722   6.223 -10.551  1.00225.90           O
ATOM    381  N   PRO   233       5.350   4.588 -11.190  1.00218.56           N
ATOM    382  CA  PRO   233       4.808   4.411  -9.865  1.00218.56           C
ATOM    383  CD  PRO   233       4.363   4.245 -12.198  1.00218.56           C
ATOM    384  CB  PRO   233       3.529   3.579 -10.022  1.00218.56           C
ATOM    385  CG  PRO   233       3.507   3.172 -11.509  1.00218.56           C
ATOM    386  C   PRO   233       5.729   3.920  -8.797  1.00218.56           C
ATOM    387  O   PRO   233       6.288   2.830  -8.911  1.00218.56           O
ATOM    388  N   HIS   234       5.841   4.721  -7.725  1.00198.40           N
ATOM    389  CA  HIS   234       6.553   4.419  -6.522  1.00198.40           C
ATOM    390  ND1 HIS   234       8.368   6.529  -8.404  1.00198.40           N
ATOM    391  CG  HIS   234       8.596   5.618  -7.395  1.00198.40           C
ATOM    392  CB  HIS   234       7.669   5.434  -6.232  1.00198.40           C
ATOM    393  NE2 HIS   234      10.268   5.491  -8.905  1.00198.40           N
ATOM    394  CD2 HIS   234       9.760   4.993  -7.717  1.00198.40           C
ATOM    395  CE1 HIS   234       9.397   6.410  -9.278  1.00198.40           C
ATOM    396  C   HIS   234       5.475   4.685  -5.543  1.00198.40           C
ATOM    397  O   HIS   234       5.421   4.145  -4.440  1.00198.40           O
ATOM    398  N   LEU   235       4.566   5.562  -6.005  1.00297.59           N
ATOM    399  CA  LEU   235       3.371   5.911  -5.316  1.00297.59           C
ATOM    400  CB  LEU   235       2.560   7.003  -6.031  1.00297.59           C
ATOM    401  CG  LEU   235       3.318   8.309  -6.304  1.00297.59           C
ATOM    402  CD1 LEU   235       4.499   8.090  -7.263  1.00297.59           C
ATOM    403  CD2 LEU   235       2.357   9.389  -6.821  1.00297.59           C
ATOM    404  C   LEU   235       2.565   4.681  -5.478  1.00297.59           C
ATOM    405  O   LEU   235       2.669   4.038  -6.511  1.00297.59           O
ATOM    406  N   SER   236       1.717   4.352  -4.500  1.00258.13           N
ATOM    407  CA  SER   236       0.908   3.164  -4.469  1.00258.13           C
ATOM    408  CB  SER   236       0.370   2.724  -5.844  1.00258.13           C
ATOM    409  OG  SER   236      -0.491   3.719  -6.377  1.00258.13           O
ATOM    410  C   SER   236       1.687   2.017  -3.897  1.00258.13           C
ATOM    411  O   SER   236       1.098   1.296  -3.097  1.00258.13           O
ATOM    412  N   PRO   237       2.935   1.741  -4.179  1.00163.19           N
ATOM    413  CA  PRO   237       3.524   0.757  -3.323  1.00163.19           C
ATOM    414  CD  PRO   237       3.349   1.509  -5.556  1.00163.19           C
ATOM    415  CB  PRO   237       4.775   0.258  -4.038  1.00163.19           C
ATOM    416  CG  PRO   237       4.373   0.362  -5.519  1.00163.19           C
ATOM    417  C   PRO   237       3.737   1.365  -1.980  1.00163.19           C
ATOM    418  O   PRO   237       3.599   0.668  -0.977  1.00163.19           O
ATOM    419  N   ILE   238       4.087   2.666  -1.947  1.00 57.97           N
ATOM    420  CA  ILE   238       4.272   3.368  -0.713  1.00 57.97           C
ATOM    421  CB  ILE   238       4.923   4.709  -0.894  1.00 57.97           C
ATOM    422  CG2 ILE   238       4.959   5.416   0.468  1.00 57.97           C
ATOM    423  CG1 ILE   238       6.326   4.526  -1.501  1.00 57.97           C
ATOM    424  CD1 ILE   238       6.990   5.835  -1.929  1.00 57.97           C
ATOM    425  C   ILE   238       2.928   3.526  -0.092  1.00 57.97           C
ATOM    426  O   ILE   238       2.776   3.423   1.124  1.00 57.97           O
ATOM    427  N   SER   239       1.913   3.805  -0.930  1.00 75.25           N
ATOM    428  CA  SER   239       0.580   3.954  -0.430  1.00 75.25           C
ATOM    429  CB  SER   239      -0.418   4.372  -1.522  1.00 75.25           C
ATOM    430  OG  SER   239      -1.719   4.512  -0.971  1.00 75.25           O
ATOM    431  C   SER   239       0.153   2.622   0.091  1.00 75.25           C
ATOM    432  O   SER   239      -0.628   2.531   1.037  1.00 75.25           O
ATOM    433  N   ASN   240       0.684   1.547  -0.517  1.00 69.98           N
ATOM    434  CA  ASN   240       0.326   0.218  -0.121  1.00 69.98           C
ATOM    435  CB  ASN   240       1.028  -0.853  -0.972  1.00 69.98           C
ATOM    436  CG  ASN   240       0.330  -2.184  -0.736  1.00 69.98           C
ATOM    437  OD1 ASN   240      -0.523  -2.318   0.140  1.00 69.98           O
ATOM    438  ND2 ASN   240       0.707  -3.207  -1.548  1.00 69.98           N
ATOM    439  C   ASN   240       0.746   0.025   1.302  1.00 69.98           C
ATOM    440  O   ASN   240       0.024  -0.573   2.098  1.00 69.98           O
ATOM    441  N   MET   241       1.944   0.526   1.653  1.00111.36           N
ATOM    442  CA  MET   241       2.449   0.413   2.991  1.00111.36           C
ATOM    443  CB  MET   241       3.853   1.022   3.128  1.00111.36           C
ATOM    444  CG  MET   241       4.483   0.852   4.510  1.00111.36           C
ATOM    445  SD  MET   241       6.090   1.684   4.682  1.00111.36           S
ATOM    446  CE  MET   241       6.916   0.724   3.380  1.00111.36           C
ATOM    447  C   MET   241       1.545   1.185   3.894  1.00111.36           C
ATOM    448  O   MET   241       1.210   0.740   4.991  1.00111.36           O
ATOM    449  N   VAL   242       1.119   2.376   3.439  1.00 35.08           N
ATOM    450  CA  VAL   242       0.284   3.220   4.241  1.00 35.08           C
ATOM    451  CB  VAL   242      -0.083   4.491   3.534  1.00 35.08           C
ATOM    452  CG1 VAL   242      -1.039   5.291   4.432  1.00 35.08           C
ATOM    453  CG2 VAL   242       1.209   5.242   3.168  1.00 35.08           C
ATOM    454  C   VAL   242      -0.990   2.495   4.517  1.00 35.08           C
ATOM    455  O   VAL   242      -1.455   2.445   5.654  1.00 35.08           O
ATOM    456  N   SER   243      -1.586   1.899   3.471  1.00 34.65           N
ATOM    457  CA  SER   243      -2.819   1.200   3.657  1.00 34.65           C
ATOM    458  CB  SER   243      -3.393   0.644   2.343  1.00 34.65           C
ATOM    459  OG  SER   243      -2.530  -0.348   1.809  1.00 34.65           O
ATOM    460  C   SER   243      -2.560   0.038   4.557  1.00 34.65           C
ATOM    461  O   SER   243      -3.391  -0.303   5.396  1.00 34.65           O
ATOM    462  N   MET   244      -1.386  -0.601   4.404  1.00 66.21           N
ATOM    463  CA  MET   244      -1.095  -1.759   5.196  1.00 66.21           C
ATOM    464  CB  MET   244       0.273  -2.390   4.883  1.00 66.21           C
ATOM    465  CG  MET   244       0.418  -2.954   3.470  1.00 66.21           C
ATOM    466  SD  MET   244       1.970  -3.859   3.189  1.00 66.21           S
ATOM    467  CE  MET   244       3.051  -2.426   3.457  1.00 66.21           C
ATOM    468  C   MET   244      -1.037  -1.381   6.641  1.00 66.21           C
ATOM    469  O   MET   244      -1.604  -2.064   7.491  1.00 66.21           O
ATOM    470  N   ALA   245      -0.344  -0.270   6.950  1.00 33.12           N
ATOM    471  CA  ALA   245      -0.146   0.140   8.309  1.00 33.12           C
ATOM    472  CB  ALA   245       0.769   1.370   8.430  1.00 33.12           C
ATOM    473  C   ALA   245      -1.451   0.498   8.939  1.00 33.12           C
ATOM    474  O   ALA   245      -1.715   0.134  10.083  1.00 33.12           O
ATOM    475  N   ASN   246      -2.318   1.207   8.196  1.00 35.10           N
ATOM    476  CA  ASN   246      -3.539   1.678   8.778  1.00 35.10           C
ATOM    477  CB  ASN   246      -4.404   2.493   7.800  1.00 35.10           C
ATOM    478  CG  ASN   246      -3.716   3.827   7.536  1.00 35.10           C
ATOM    479  OD1 ASN   246      -2.793   4.220   8.248  1.00 35.10           O
ATOM    480  ND2 ASN   246      -4.187   4.554   6.487  1.00 35.10           N
ATOM    481  C   ASN   246      -4.359   0.517   9.239  1.00 35.10           C
ATOM    482  O   ASN   246      -4.897   0.540  10.344  1.00 35.10           O
ATOM    483  N   ASN   247      -4.483  -0.533   8.408  1.00 75.73           N
ATOM    484  CA  ASN   247      -5.301  -1.647   8.791  1.00 75.73           C
ATOM    485  CB  ASN   247      -5.467  -2.692   7.674  1.00 75.73           C
ATOM    486  CG  ASN   247      -6.362  -3.805   8.205  1.00 75.73           C
ATOM    487  OD1 ASN   247      -5.892  -4.770   8.806  1.00 75.73           O
ATOM    488  ND2 ASN   247      -7.697  -3.658   7.991  1.00 75.73           N
ATOM    489  C   ASN   247      -4.690  -2.341   9.966  1.00 75.73           C
ATOM    490  O   ASN   247      -5.388  -2.722  10.904  1.00 75.73           O
ATOM    491  N   HIS   248      -3.357  -2.515   9.941  1.00 38.70           N
ATOM    492  CA  HIS   248      -2.657  -3.242  10.962  1.00 38.70           C
ATOM    493  ND1 HIS   248       0.307  -3.499  12.719  1.00 38.70           N
ATOM    494  CG  HIS   248      -0.361  -4.102  11.676  1.00 38.70           C
ATOM    495  CB  HIS   248      -1.154  -3.350  10.649  1.00 38.70           C
ATOM    496  NE2 HIS   248       0.682  -5.684  12.906  1.00 38.70           N
ATOM    497  CD2 HIS   248      -0.121  -5.438  11.806  1.00 38.70           C
ATOM    498  CE1 HIS   248       0.913  -4.489  13.421  1.00 38.70           C
ATOM    499  C   HIS   248      -2.808  -2.549  12.280  1.00 38.70           C
ATOM    500  O   HIS   248      -3.108  -3.178  13.293  1.00 38.70           O
ATOM    501  N   MET   249      -2.624  -1.218  12.283  1.00 42.96           N
ATOM    502  CA  MET   249      -2.667  -0.429  13.478  1.00 42.96           C
ATOM    503  CB  MET   249      -2.293   1.040  13.221  1.00 42.96           C
ATOM    504  CG  MET   249      -2.145   1.870  14.496  1.00 42.96           C
ATOM    505  SD  MET   249      -1.448   3.527  14.225  1.00 42.96           S
ATOM    506  CE  MET   249      -2.893   4.162  13.328  1.00 42.96           C
ATOM    507  C   MET   249      -4.044  -0.473  14.053  1.00 42.96           C
ATOM    508  O   MET   249      -4.216  -0.422  15.269  1.00 42.96           O
ATOM    509  N   SER   250      -5.072  -0.543  13.192  1.00 31.24           N
ATOM    510  CA  SER   250      -6.425  -0.539  13.667  1.00 31.24           C
ATOM    511  CB  SER   250      -7.451  -0.600  12.525  1.00 31.24           C
ATOM    512  OG  SER   250      -8.766  -0.582  13.059  1.00 31.24           O
ATOM    513  C   SER   250      -6.670  -1.731  14.543  1.00 31.24           C
ATOM    514  O   SER   250      -7.269  -1.611  15.610  1.00 31.24           O
ATOM    515  N   MET   251      -6.212  -2.919  14.111  1.00107.61           N
ATOM    516  CA  MET   251      -6.431  -4.146  14.828  1.00107.61           C
ATOM    517  CB  MET   251      -5.881  -5.367  14.069  1.00107.61           C
ATOM    518  CG  MET   251      -6.183  -6.708  14.741  1.00107.61           C
ATOM    519  SD  MET   251      -7.897  -7.280  14.557  1.00107.61           S
ATOM    520  CE  MET   251      -7.694  -7.759  12.816  1.00107.61           C
ATOM    521  C   MET   251      -5.726  -4.099  16.145  1.00107.61           C
ATOM    522  O   MET   251      -6.251  -4.566  17.154  1.00107.61           O
ATOM    523  N   THR   252      -4.512  -3.520  16.172  1.00 95.33           N
ATOM    524  CA  THR   252      -3.756  -3.524  17.388  1.00 95.33           C
ATOM    525  CB  THR   252      -2.385  -2.916  17.274  1.00 95.33           C
ATOM    526  OG1 THR   252      -1.613  -3.263  18.414  1.00 95.33           O
ATOM    527  CG2 THR   252      -2.512  -1.386  17.186  1.00 95.33           C
ATOM    528  C   THR   252      -4.514  -2.760  18.422  1.00 95.33           C
ATOM    529  O   THR   252      -4.501  -3.120  19.598  1.00 95.33           O
ATOM    530  N   ASN   253      -5.203  -1.681  18.009  1.00 57.37           N
ATOM    531  CA  ASN   253      -5.920  -0.876  18.953  1.00 57.37           C
ATOM    532  CB  ASN   253      -6.691   0.282  18.295  1.00 57.37           C
ATOM    533  CG  ASN   253      -5.683   1.288  17.754  1.00 57.37           C
ATOM    534  OD1 ASN   253      -4.658   1.552  18.380  1.00 57.37           O
ATOM    535  ND2 ASN   253      -5.977   1.865  16.558  1.00 57.37           N
ATOM    536  C   ASN   253      -6.927  -1.747  19.626  1.00 57.37           C
ATOM    537  O   ASN   253      -7.121  -1.663  20.838  1.00 57.37           O
ATOM    538  N   SER   254      -7.606  -2.607  18.850  1.00 65.27           N
ATOM    539  CA  SER   254      -8.597  -3.461  19.430  1.00 65.27           C
ATOM    540  CB  SER   254      -9.362  -4.284  18.381  1.00 65.27           C
ATOM    541  OG  SER   254     -10.329  -5.104  19.021  1.00 65.27           O
ATOM    542  C   SER   254      -7.936  -4.423  20.364  1.00 65.27           C
ATOM    543  O   SER   254      -8.408  -4.633  21.481  1.00 65.27           O
ATOM    544  N   GLY   255      -6.808  -5.017  19.931  1.00 21.76           N
ATOM    545  CA  GLY   255      -6.141  -6.018  20.714  1.00 21.76           C
ATOM    546  C   GLY   255      -5.647  -5.441  22.000  1.00 21.76           C
ATOM    547  O   GLY   255      -5.781  -6.065  23.052  1.00 21.76           O
ATOM    548  N   VAL   256      -5.058  -4.232  21.955  1.00 84.87           N
ATOM    549  CA  VAL   256      -4.495  -3.657  23.141  1.00 84.87           C
ATOM    550  CB  VAL   256      -3.829  -2.329  22.904  1.00 84.87           C
ATOM    551  CG1 VAL   256      -2.636  -2.539  21.958  1.00 84.87           C
ATOM    552  CG2 VAL   256      -4.867  -1.329  22.372  1.00 84.87           C
ATOM    553  C   VAL   256      -5.585  -3.447  24.137  1.00 84.87           C
ATOM    554  O   VAL   256      -5.407  -3.696  25.328  1.00 84.87           O
ATOM    555  N   SER   257      -6.753  -2.979  23.668  1.00 72.68           N
ATOM    556  CA  SER   257      -7.840  -2.695  24.548  1.00 72.68           C
ATOM    557  CB  SER   257      -9.035  -2.077  23.806  1.00 72.68           C
ATOM    558  OG  SER   257      -8.661  -0.823  23.255  1.00 72.68           O
ATOM    559  C   SER   257      -8.293  -3.966  25.192  1.00 72.68           C
ATOM    560  O   SER   257      -8.560  -3.993  26.390  1.00 72.68           O
ATOM    561  N   MET   258      -8.386  -5.059  24.412  1.00 65.03           N
ATOM    562  CA  MET   258      -8.879  -6.305  24.925  1.00 65.03           C
ATOM    563  CB  MET   258      -9.093  -7.365  23.830  1.00 65.03           C
ATOM    564  CG  MET   258     -10.245  -7.026  22.881  1.00 65.03           C
ATOM    565  SD  MET   258     -10.526  -8.238  21.555  1.00 65.03           S
ATOM    566  CE  MET   258     -11.907  -7.331  20.800  1.00 65.03           C
ATOM    567  C   MET   258      -7.954  -6.876  25.954  1.00 65.03           C
ATOM    568  O   MET   258      -8.416  -7.413  26.958  1.00 65.03           O
ATOM    569  N   THR   259      -6.627  -6.786  25.745  1.00100.06           N
ATOM    570  CA  THR   259      -5.725  -7.396  26.684  1.00100.06           C
ATOM    571  CB  THR   259      -4.284  -7.329  26.254  1.00100.06           C
ATOM    572  OG1 THR   259      -3.476  -8.081  27.149  1.00100.06           O
ATOM    573  CG2 THR   259      -3.822  -5.863  26.203  1.00100.06           C
ATOM    574  C   THR   259      -5.860  -6.740  28.026  1.00100.06           C
ATOM    575  O   THR   259      -5.924  -7.415  29.052  1.00100.06           O
ATOM    576  N   ASN   260      -5.917  -5.397  28.039  1.00 81.42           N
ATOM    577  CA  ASN   260      -6.019  -4.599  29.226  1.00 81.42           C
ATOM    578  CB  ASN   260      -5.939  -3.097  28.887  1.00 81.42           C
ATOM    579  CG  ASN   260      -6.046  -2.283  30.165  1.00 81.42           C
ATOM    580  OD1 ASN   260      -7.061  -1.629  30.405  1.00 81.42           O
ATOM    581  ND2 ASN   260      -4.981  -2.322  31.010  1.00 81.42           N
ATOM    582  C   ASN   260      -7.340  -4.854  29.882  1.00 81.42           C
ATOM    583  O   ASN   260      -7.425  -4.933  31.107  1.00 81.42           O
ATOM    584  N   THR   261      -8.405  -4.998  29.070  1.00 41.38           N
ATOM    585  CA  THR   261      -9.734  -5.127  29.590  1.00 41.38           C
ATOM    586  CB  THR   261     -10.789  -5.183  28.520  1.00 41.38           C
ATOM    587  OG1 THR   261     -10.763  -3.999  27.736  1.00 41.38           O
ATOM    588  CG2 THR   261     -12.161  -5.347  29.195  1.00 41.38           C
ATOM    589  C   THR   261      -9.874  -6.358  30.434  1.00 41.38           C
ATOM    590  O   THR   261     -10.408  -6.293  31.539  1.00 41.38           O
ATOM    591  N   LEU   262      -9.383  -7.514  29.953  1.00 50.03           N
ATOM    592  CA  LEU   262      -9.543  -8.731  30.697  1.00 50.03           C
ATOM    593  CB  LEU   262      -9.069  -9.982  29.936  1.00 50.03           C
ATOM    594  CG  LEU   262      -9.956 -10.275  28.710  1.00 50.03           C
ATOM    595  CD1 LEU   262      -9.544 -11.578  28.010  1.00 50.03           C
ATOM    596  CD2 LEU   262     -11.447 -10.246  29.089  1.00 50.03           C
ATOM    597  C   LEU   262      -8.795  -8.605  31.977  1.00 50.03           C
ATOM    598  O   LEU   262      -9.224  -9.122  33.008  1.00 50.03           O
ATOM    599  N   SER   263      -7.656  -7.896  31.949  1.00 83.41           N
ATOM    600  CA  SER   263      -6.885  -7.772  33.146  1.00 83.41           C
ATOM    601  CB  SER   263      -5.629  -6.901  32.963  1.00 83.41           C
ATOM    602  OG  SER   263      -4.757  -7.510  32.022  1.00 83.41           O
ATOM    603  C   SER   263      -7.745  -7.136  34.192  1.00 83.41           C
ATOM    604  O   SER   263      -7.614  -7.461  35.369  1.00 83.41           O
ATOM    605  N   SER   264      -8.622  -6.194  33.793  1.00 88.95           N
ATOM    606  CA  SER   264      -9.505  -5.511  34.702  1.00 88.95           C
ATOM    607  CB  SER   264     -10.155  -4.274  34.062  1.00 88.95           C
ATOM    608  OG  SER   264      -9.154  -3.326  33.720  1.00 88.95           O
ATOM    609  C   SER   264     -10.619  -6.409  35.169  1.00 88.95           C
ATOM    610  O   SER   264     -11.007  -6.355  36.335  1.00 88.95           O
ATOM    611  N   MET   265     -11.179  -7.232  34.255  1.00170.51           N
ATOM    612  CA  MET   265     -12.304  -8.098  34.518  1.00170.51           C
ATOM    613  CB  MET   265     -12.840  -8.767  33.237  1.00170.51           C
ATOM    614  CG  MET   265     -14.040  -9.694  33.468  1.00170.51           C
ATOM    615  SD  MET   265     -15.605  -8.862  33.891  1.00170.51           S
ATOM    616  CE  MET   265     -15.362  -8.921  35.690  1.00170.51           C
ATOM    617  C   MET   265     -11.934  -9.190  35.478  1.00170.51           C
ATOM    618  O   MET   265     -12.764  -9.611  36.286  1.00170.51           O
ATOM    619  N   LEU   266     -10.694  -9.715  35.395  1.00 99.28           N
ATOM    620  CA  LEU   266     -10.326 -10.764  36.304  1.00 99.28           C
ATOM    621  CB  LEU   266      -8.870 -11.248  36.113  1.00 99.28           C
ATOM    622  CG  LEU   266      -8.418 -12.389  37.055  1.00 99.28           C
ATOM    623  CD1 LEU   266      -8.246 -11.915  38.510  1.00 99.28           C
ATOM    624  CD2 LEU   266      -9.353 -13.605  36.932  1.00 99.28           C
ATOM    625  C   LEU   266     -10.440 -10.156  37.650  1.00 99.28           C
ATOM    626  O   LEU   266     -11.016 -10.733  38.569  1.00 99.28           O
ATOM    627  N   LYS   267      -9.908  -8.934  37.786  1.00216.74           N
ATOM    628  CA  LYS   267     -10.068  -8.269  39.030  1.00216.74           C
ATOM    629  CB  LYS   267      -9.128  -7.067  39.231  1.00216.74           C
ATOM    630  CG  LYS   267      -9.186  -6.487  40.646  1.00216.74           C
ATOM    631  CD  LYS   267      -8.027  -5.550  40.987  1.00216.74           C
ATOM    632  CE  LYS   267      -8.057  -5.063  42.438  1.00216.74           C
ATOM    633  NZ  LYS   267      -6.832  -4.290  42.743  1.00216.74           N
ATOM    634  C   LYS   267     -11.476  -7.786  38.996  1.00216.74           C
ATOM    635  O   LYS   267     -12.164  -7.876  37.991  1.00216.74           O
ATOM    636  N   GLY   268     -11.988  -7.325  40.126  1.00136.79           N
ATOM    637  CA  GLY   268     -13.331  -6.844  40.236  1.00136.79           C
ATOM    638  C   GLY   268     -13.506  -5.561  39.496  1.00136.79           C
ATOM    639  O   GLY   268     -14.629  -5.151  39.208  1.00136.79           O
ATOM    640  N   PHE   269     -12.387  -4.887  39.187  1.00114.24           N
ATOM    641  CA  PHE   269     -12.391  -3.519  38.759  1.00114.24           C
ATOM    642  CB  PHE   269     -10.997  -3.074  38.280  1.00114.24           C
ATOM    643  CG  PHE   269     -10.940  -1.584  38.304  1.00114.24           C
ATOM    644  CD1 PHE   269     -10.610  -0.934  39.473  1.00114.24           C
ATOM    645  CD2 PHE   269     -11.199  -0.834  37.181  1.00114.24           C
ATOM    646  CE1 PHE   269     -10.549   0.439  39.531  1.00114.24           C
ATOM    647  CE2 PHE   269     -11.140   0.540  37.234  1.00114.24           C
ATOM    648  CZ  PHE   269     -10.806   1.180  38.405  1.00114.24           C
ATOM    649  C   PHE   269     -13.371  -3.265  37.644  1.00114.24           C
ATOM    650  O   PHE   269     -14.170  -2.336  37.756  1.00114.24           O
ATOM    651  N   ALA   270     -13.380  -4.054  36.550  1.00 49.83           N
ATOM    652  CA  ALA   270     -14.297  -3.684  35.501  1.00 49.83           C
ATOM    653  CB  ALA   270     -13.595  -3.342  34.176  1.00 49.83           C
ATOM    654  C   ALA   270     -15.268  -4.791  35.212  1.00 49.83           C
ATOM    655  O   ALA   270     -14.934  -5.974  35.246  1.00 49.83           O
ATOM    656  N   PRO   271     -16.498  -4.397  34.968  1.00 75.21           N
ATOM    657  CA  PRO   271     -17.515  -5.344  34.586  1.00 75.21           C
ATOM    658  CD  PRO   271     -17.060  -3.273  35.697  1.00 75.21           C
ATOM    659  CB  PRO   271     -18.852  -4.747  35.030  1.00 75.21           C
ATOM    660  CG  PRO   271     -18.545  -3.265  35.304  1.00 75.21           C
ATOM    661  C   PRO   271     -17.423  -5.608  33.115  1.00 75.21           C
ATOM    662  O   PRO   271     -16.901  -4.758  32.396  1.00 75.21           O
ATOM    663  N   ALA   272     -17.897  -6.783  32.653  1.00 34.19           N
ATOM    664  CA  ALA   272     -17.854  -7.117  31.258  1.00 34.19           C
ATOM    665  CB  ALA   272     -18.286  -8.566  30.976  1.00 34.19           C
ATOM    666  C   ALA   272     -18.766  -6.223  30.477  1.00 34.19           C
ATOM    667  O   ALA   272     -18.383  -5.692  29.436  1.00 34.19           O
ATOM    668  N   ALA   273     -19.997  -6.006  30.979  1.00 25.65           N
ATOM    669  CA  ALA   273     -20.969  -5.247  30.245  1.00 25.65           C
ATOM    670  CB  ALA   273     -22.320  -5.141  30.971  1.00 25.65           C
ATOM    671  C   ALA   273     -20.461  -3.859  30.052  1.00 25.65           C
ATOM    672  O   ALA   273     -20.583  -3.288  28.970  1.00 25.65           O
ATOM    673  N   ALA   274     -19.868  -3.281  31.108  1.00 24.54           N
ATOM    674  CA  ALA   274     -19.387  -1.936  31.040  1.00 24.54           C
ATOM    675  CB  ALA   274     -18.798  -1.459  32.379  1.00 24.54           C
ATOM    676  C   ALA   274     -18.303  -1.860  30.015  1.00 24.54           C
ATOM    677  O   ALA   274     -18.228  -0.894  29.257  1.00 24.54           O
ATOM    678  N   ALA   275     -17.424  -2.878  29.972  1.00 28.64           N
ATOM    679  CA  ALA   275     -16.319  -2.851  29.056  1.00 28.64           C
ATOM    680  CB  ALA   275     -15.371  -4.052  29.222  1.00 28.64           C
ATOM    681  C   ALA   275     -16.822  -2.866  27.647  1.00 28.64           C
ATOM    682  O   ALA   275     -16.335  -2.117  26.802  1.00 28.64           O
ATOM    683  N   GLN   276     -17.824  -3.716  27.359  1.00 84.43           N
ATOM    684  CA  GLN   276     -18.330  -3.821  26.022  1.00 84.43           C
ATOM    685  CB  GLN   276     -19.388  -4.930  25.874  1.00 84.43           C
ATOM    686  CG  GLN   276     -18.790  -6.337  25.973  1.00 84.43           C
ATOM    687  CD  GLN   276     -19.917  -7.349  25.833  1.00 84.43           C
ATOM    688  OE1 GLN   276     -21.088  -7.001  25.965  1.00 84.43           O
ATOM    689  NE2 GLN   276     -19.562  -8.633  25.561  1.00 84.43           N
ATOM    690  C   GLN   276     -18.936  -2.510  25.629  1.00 84.43           C
ATOM    691  O   GLN   276     -18.748  -2.042  24.508  1.00 84.43           O
ATOM    692  N   ALA   277     -19.678  -1.874  26.552  1.00 30.10           N
ATOM    693  CA  ALA   277     -20.312  -0.630  26.232  1.00 30.10           C
ATOM    694  CB  ALA   277     -21.199  -0.111  27.376  1.00 30.10           C
ATOM    695  C   ALA   277     -19.280   0.422  25.942  1.00 30.10           C
ATOM    696  O   ALA   277     -19.392   1.149  24.955  1.00 30.10           O
ATOM    697  N   VAL   278     -18.228   0.513  26.777  1.00 30.85           N
ATOM    698  CA  VAL   278     -17.240   1.544  26.612  1.00 30.85           C
ATOM    699  CB  VAL   278     -16.188   1.525  27.684  1.00 30.85           C
ATOM    700  CG1 VAL   278     -15.113   2.571  27.340  1.00 30.85           C
ATOM    701  CG2 VAL   278     -16.865   1.760  29.044  1.00 30.85           C
ATOM    702  C   VAL   278     -16.545   1.365  25.301  1.00 30.85           C
ATOM    703  O   VAL   278     -16.317   2.331  24.575  1.00 30.85           O
ATOM    704  N   GLN   279     -16.197   0.113  24.954  1.00 83.69           N
ATOM    705  CA  GLN   279     -15.476  -0.106  23.734  1.00 83.69           C
ATOM    706  CB  GLN   279     -15.111  -1.580  23.496  1.00 83.69           C
ATOM    707  CG  GLN   279     -16.320  -2.496  23.303  1.00 83.69           C
ATOM    708  CD  GLN   279     -15.798  -3.879  22.932  1.00 83.69           C
ATOM    709  OE1 GLN   279     -16.542  -4.857  22.890  1.00 83.69           O
ATOM    710  NE2 GLN   279     -14.470  -3.962  22.647  1.00 83.69           N
ATOM    711  C   GLN   279     -16.332   0.331  22.591  1.00 83.69           C
ATOM    712  O   GLN   279     -15.843   0.934  21.638  1.00 83.69           O
ATOM    713  N   THR   280     -17.642   0.035  22.659  1.00 35.56           N
ATOM    714  CA  THR   280     -18.544   0.382  21.599  1.00 35.56           C
ATOM    715  CB  THR   280     -19.928  -0.147  21.842  1.00 35.56           C
ATOM    716  OG1 THR   280     -19.896  -1.561  21.979  1.00 35.56           O
ATOM    717  CG2 THR   280     -20.824   0.243  20.655  1.00 35.56           C
ATOM    718  C   THR   280     -18.636   1.876  21.498  1.00 35.56           C
ATOM    719  O   THR   280     -18.680   2.430  20.402  1.00 35.56           O
ATOM    720  N   ALA   281     -18.649   2.563  22.657  1.00 42.00           N
ATOM    721  CA  ALA   281     -18.842   3.987  22.728  1.00 42.00           C
ATOM    722  CB  ALA   281     -18.860   4.495  24.180  1.00 42.00           C
ATOM    723  C   ALA   281     -17.758   4.732  22.008  1.00 42.00           C
ATOM    724  O   ALA   281     -18.033   5.736  21.352  1.00 42.00           O
ATOM    725  N   ALA   282     -16.491   4.293  22.125  1.00 53.88           N
ATOM    726  CA  ALA   282     -15.448   5.011  21.451  1.00 53.88           C
ATOM    727  CB  ALA   282     -14.056   4.395  21.683  1.00 53.88           C
ATOM    728  C   ALA   282     -15.748   4.936  19.994  1.00 53.88           C
ATOM    729  O   ALA   282     -15.692   5.936  19.279  1.00 53.88           O
ATOM    730  N   GLN   283     -16.116   3.729  19.527  1.00301.24           N
ATOM    731  CA  GLN   283     -16.509   3.560  18.163  1.00301.24           C
ATOM    732  CB  GLN   283     -16.733   2.081  17.777  1.00301.24           C
ATOM    733  CG  GLN   283     -17.327   1.849  16.383  1.00301.24           C
ATOM    734  CD  GLN   283     -18.826   1.608  16.539  1.00301.24           C
ATOM    735  OE1 GLN   283     -19.501   2.244  17.346  1.00301.24           O
ATOM    736  NE2 GLN   283     -19.368   0.641  15.752  1.00301.24           N
ATOM    737  C   GLN   283     -17.813   4.262  18.106  1.00301.24           C
ATOM    738  O   GLN   283     -18.381   4.610  19.126  1.00301.24           O
ATOM    739  N   ASN   284     -18.319   4.554  16.918  1.00262.38           N
ATOM    740  CA  ASN   284     -19.571   5.242  16.786  1.00262.38           C
ATOM    741  CB  ASN   284     -20.702   4.685  17.681  1.00262.38           C
ATOM    742  CG  ASN   284     -21.979   5.476  17.423  1.00262.38           C
ATOM    743  OD1 ASN   284     -22.059   6.679  17.674  1.00262.38           O
ATOM    744  ND2 ASN   284     -23.019   4.777  16.896  1.00262.38           N
ATOM    745  C   ASN   284     -19.373   6.691  17.131  1.00262.38           C
ATOM    746  O   ASN   284     -19.960   7.563  16.495  1.00262.38           O
ATOM    747  N   GLY   285     -18.549   7.003  18.151  1.00 60.76           N
ATOM    748  CA  GLY   285     -18.236   8.365  18.456  1.00 60.76           C
ATOM    749  C   GLY   285     -17.271   8.824  17.421  1.00 60.76           C
ATOM    750  O   GLY   285     -17.394   9.902  16.844  1.00 60.76           O
ATOM    751  N   VAL   286     -16.265   7.965  17.175  1.00 98.54           N
ATOM    752  CA  VAL   286     -15.222   8.255  16.241  1.00 98.54           C
ATOM    753  CB  VAL   286     -14.109   7.243  16.262  1.00 98.54           C
ATOM    754  CG1 VAL   286     -13.450   7.286  17.652  1.00 98.54           C
ATOM    755  CG2 VAL   286     -14.660   5.858  15.878  1.00 98.54           C
ATOM    756  C   VAL   286     -15.799   8.271  14.869  1.00 98.54           C
ATOM    757  O   VAL   286     -15.461   9.126  14.051  1.00 98.54           O
ATOM    758  N   GLN   287     -16.701   7.314  14.588  1.00 87.94           N
ATOM    759  CA  GLN   287     -17.245   7.184  13.270  1.00 87.94           C
ATOM    760  CB  GLN   287     -18.171   5.968  13.145  1.00 87.94           C
ATOM    761  CG  GLN   287     -18.769   5.788  11.750  1.00 87.94           C
ATOM    762  CD  GLN   287     -19.657   4.552  11.783  1.00 87.94           C
ATOM    763  OE1 GLN   287     -20.337   4.227  10.811  1.00 87.94           O
ATOM    764  NE2 GLN   287     -19.654   3.841  12.942  1.00 87.94           N
ATOM    765  C   GLN   287     -18.047   8.397  12.933  1.00 87.94           C
ATOM    766  O   GLN   287     -17.999   8.891  11.807  1.00 87.94           O
ATOM    767  N   ALA   288     -18.790   8.922  13.922  1.00 41.13           N
ATOM    768  CA  ALA   288     -19.696  10.019  13.711  1.00 41.13           C
ATOM    769  CB  ALA   288     -20.478  10.387  14.984  1.00 41.13           C
ATOM    770  C   ALA   288     -18.966  11.245  13.246  1.00 41.13           C
ATOM    771  O   ALA   288     -19.463  11.986  12.397  1.00 41.13           O
ATOM    772  N   MET   289     -17.758  11.495  13.779  1.00103.33           N
ATOM    773  CA  MET   289     -17.075  12.714  13.453  1.00103.33           C
ATOM    774  CB  MET   289     -15.696  12.818  14.128  1.00103.33           C
ATOM    775  CG  MET   289     -15.761  12.878  15.655  1.00103.33           C
ATOM    776  SD  MET   289     -14.142  12.954  16.480  1.00103.33           S
ATOM    777  CE  MET   289     -14.806  12.693  18.151  1.00103.33           C
ATOM    778  C   MET   289     -16.833  12.781  11.980  1.00103.33           C
ATOM    779  O   MET   289     -17.048  13.818  11.353  1.00103.33           O
ATOM    780  N   SER   290     -16.386  11.663  11.385  1.00 84.47           N
ATOM    781  CA  SER   290     -16.037  11.664   9.995  1.00 84.47           C
ATOM    782  CB  SER   290     -15.384  10.343   9.557  1.00 84.47           C
ATOM    783  OG  SER   290     -14.174  10.147  10.275  1.00 84.47           O
ATOM    784  C   SER   290     -17.243  11.886   9.134  1.00 84.47           C
ATOM    785  O   SER   290     -17.166  12.610   8.144  1.00 84.47           O
ATOM    786  N   SER   291     -18.384  11.260   9.475  1.00 46.40           N
ATOM    787  CA  SER   291     -19.554  11.335   8.644  1.00 46.40           C
ATOM    788  CB  SER   291     -20.655  10.355   9.089  1.00 46.40           C
ATOM    789  OG  SER   291     -21.128  10.707  10.381  1.00 46.40           O
ATOM    790  C   SER   291     -20.154  12.704   8.636  1.00 46.40           C
ATOM    791  O   SER   291     -20.537  13.211   7.583  1.00 46.40           O
ATOM    792  N   LEU   292     -20.243  13.344   9.813  1.00133.52           N
ATOM    793  CA  LEU   292     -20.947  14.587   9.954  1.00133.52           C
ATOM    794  CB  LEU   292     -21.047  15.018  11.427  1.00133.52           C
ATOM    795  CG  LEU   292     -21.874  16.292  11.666  1.00133.52           C
ATOM    796  CD1 LEU   292     -23.348  16.088  11.275  1.00133.52           C
ATOM    797  CD2 LEU   292     -21.702  16.787  13.111  1.00133.52           C
ATOM    798  C   LEU   292     -20.296  15.699   9.187  1.00133.52           C
ATOM    799  O   LEU   292     -20.982  16.489   8.538  1.00133.52           O
ATOM    800  N   GLY   293     -18.954  15.783   9.209  1.00 37.90           N
ATOM    801  CA  GLY   293     -18.293  16.926   8.642  1.00 37.90           C
ATOM    802  C   GLY   293     -18.585  17.092   7.182  1.00 37.90           C
ATOM    803  O   GLY   293     -18.882  18.197   6.729  1.00 37.90           O
ATOM    804  N   SER   294     -18.524  16.004   6.401  1.00 84.84           N
ATOM    805  CA  SER   294     -18.667  16.114   4.979  1.00 84.84           C
ATOM    806  CB  SER   294     -18.449  14.766   4.271  1.00 84.84           C
ATOM    807  OG  SER   294     -17.117  14.321   4.483  1.00 84.84           O
ATOM    808  C   SER   294     -20.030  16.603   4.614  1.00 84.84           C
ATOM    809  O   SER   294     -20.170  17.420   3.706  1.00 84.84           O
ATOM    810  N   SER   295     -21.070  16.120   5.315  1.00 75.77           N
ATOM    811  CA  SER   295     -22.417  16.463   4.958  1.00 75.77           C
ATOM    812  CB  SER   295     -23.457  15.728   5.830  1.00 75.77           C
ATOM    813  OG  SER   295     -24.777  16.087   5.448  1.00 75.77           O
ATOM    814  C   SER   295     -22.622  17.934   5.125  1.00 75.77           C
ATOM    815  O   SER   295     -23.162  18.598   4.241  1.00 75.77           O
ATOM    816  N   LEU   296     -22.161  18.480   6.262  1.00 45.31           N
ATOM    817  CA  LEU   296     -22.382  19.857   6.591  1.00 45.31           C
ATOM    818  CB  LEU   296     -21.837  20.210   7.984  1.00 45.31           C
ATOM    819  CG  LEU   296     -22.509  19.414   9.117  1.00 45.31           C
ATOM    820  CD1 LEU   296     -21.942  19.797  10.493  1.00 45.31           C
ATOM    821  CD2 LEU   296     -24.037  19.531   9.040  1.00 45.31           C
ATOM    822  C   LEU   296     -21.697  20.745   5.604  1.00 45.31           C
ATOM    823  O   LEU   296     -22.260  21.745   5.163  1.00 45.31           O
ATOM    824  N   GLY   297     -20.465  20.381   5.213  1.00 29.19           N
ATOM    825  CA  GLY   297     -19.643  21.220   4.388  1.00 29.19           C
ATOM    826  C   GLY   297     -20.243  21.480   3.041  1.00 29.19           C
ATOM    827  O   GLY   297     -20.197  22.608   2.554  1.00 29.19           O
ATOM    828  N   SER   298     -20.823  20.457   2.392  1.00 81.27           N
ATOM    829  CA  SER   298     -21.277  20.658   1.046  1.00 81.27           C
ATOM    830  CB  SER   298     -21.910  19.397   0.431  1.00 81.27           C
ATOM    831  OG  SER   298     -20.940  18.366   0.325  1.00 81.27           O
ATOM    832  C   SER   298     -22.303  21.735   1.020  1.00 81.27           C
ATOM    833  O   SER   298     -22.254  22.632   0.180  1.00 81.27           O
ATOM    834  N   SER   299     -23.260  21.675   1.957  1.00 76.01           N
ATOM    835  CA  SER   299     -24.327  22.625   1.968  1.00 76.01           C
ATOM    836  CB  SER   299     -25.389  22.303   3.034  1.00 76.01           C
ATOM    837  OG  SER   299     -26.019  21.064   2.738  1.00 76.01           O
ATOM    838  C   SER   299     -23.792  23.989   2.262  1.00 76.01           C
ATOM    839  O   SER   299     -24.196  24.967   1.635  1.00 76.01           O
ATOM    840  N   GLY   300     -22.840  24.087   3.208  1.00 29.12           N
ATOM    841  CA  GLY   300     -22.394  25.376   3.648  1.00 29.12           C
ATOM    842  C   GLY   300     -21.786  26.158   2.529  1.00 29.12           C
ATOM    843  O   GLY   300     -22.114  27.328   2.341  1.00 29.12           O
ATOM    844  N   LEU   301     -20.884  25.538   1.751  1.00 81.65           N
ATOM    845  CA  LEU   301     -20.227  26.255   0.698  1.00 81.65           C
ATOM    846  CB  LEU   301     -19.097  25.461   0.023  1.00 81.65           C
ATOM    847  CG  LEU   301     -17.828  25.339   0.889  1.00 81.65           C
ATOM    848  CD1 LEU   301     -17.153  26.710   1.071  1.00 81.65           C
ATOM    849  CD2 LEU   301     -18.112  24.629   2.222  1.00 81.65           C
ATOM    850  C   LEU   301     -21.213  26.641  -0.350  1.00 81.65           C
ATOM    851  O   LEU   301     -21.132  27.734  -0.906  1.00 81.65           O
ATOM    852  N   GLY   302     -22.188  25.763  -0.638  1.00 24.27           N
ATOM    853  CA  GLY   302     -23.092  26.045  -1.711  1.00 24.27           C
ATOM    854  C   GLY   302     -23.823  27.321  -1.443  1.00 24.27           C
ATOM    855  O   GLY   302     -24.001  28.138  -2.344  1.00 24.27           O
ATOM    856  N   GLY   303     -24.286  27.527  -0.199  1.00 26.00           N
ATOM    857  CA  GLY   303     -25.048  28.707   0.086  1.00 26.00           C
ATOM    858  C   GLY   303     -24.216  29.946  -0.052  1.00 26.00           C
ATOM    859  O   GLY   303     -24.661  30.935  -0.630  1.00 26.00           O
ATOM    860  N   GLY   304     -22.985  29.930   0.490  1.00 32.07           N
ATOM    861  CA  GLY   304     -22.170  31.112   0.512  1.00 32.07           C
ATOM    862  C   GLY   304     -21.759  31.552  -0.860  1.00 32.07           C
ATOM    863  O   GLY   304     -21.817  32.737  -1.182  1.00 32.07           O
ATOM    864  N   VAL   305     -21.336  30.607  -1.715  1.00 93.65           N
ATOM    865  CA  VAL   305     -20.792  30.960  -2.993  1.00 93.65           C
ATOM    866  CB  VAL   305     -20.304  29.767  -3.761  1.00 93.65           C
ATOM    867  CG1 VAL   305     -21.498  28.831  -4.024  1.00 93.65           C
ATOM    868  CG2 VAL   305     -19.608  30.268  -5.040  1.00 93.65           C
ATOM    869  C   VAL   305     -21.818  31.643  -3.835  1.00 93.65           C
ATOM    870  O   VAL   305     -21.519  32.613  -4.528  1.00 93.65           O
ATOM    871  N   ALA   306     -23.071  31.171  -3.764  1.00 45.73           N
ATOM    872  CA  ALA   306     -24.086  31.606  -4.677  1.00 45.73           C
ATOM    873  CB  ALA   306     -25.434  30.911  -4.426  1.00 45.73           C
ATOM    874  C   ALA   306     -24.349  33.079  -4.619  1.00 45.73           C
ATOM    875  O   ALA   306     -24.472  33.718  -5.662  1.00 45.73           O
ATOM    876  N   ALA   307     -24.426  33.684  -3.422  1.00 56.39           N
ATOM    877  CA  ALA   307     -24.899  35.040  -3.411  1.00 56.39           C
ATOM    878  CB  ALA   307     -25.034  35.608  -1.989  1.00 56.39           C
ATOM    879  C   ALA   307     -24.021  35.991  -4.169  1.00 56.39           C
ATOM    880  O   ALA   307     -24.496  36.683  -5.069  1.00 56.39           O
ATOM    881  N   ASN   308     -22.710  36.028  -3.873  1.00 64.91           N
ATOM    882  CA  ASN   308     -21.899  37.044  -4.484  1.00 64.91           C
ATOM    883  CB  ASN   308     -20.459  37.080  -3.942  1.00 64.91           C
ATOM    884  CG  ASN   308     -20.501  37.629  -2.523  1.00 64.91           C
ATOM    885  OD1 ASN   308     -19.950  37.038  -1.596  1.00 64.91           O
ATOM    886  ND2 ASN   308     -21.177  38.796  -2.348  1.00 64.91           N
ATOM    887  C   ASN   308     -21.805  36.823  -5.953  1.00 64.91           C
ATOM    888  O   ASN   308     -22.026  37.731  -6.754  1.00 64.91           O
ATOM    889  N   SER   309     -21.502  35.577  -6.345  1.00 96.56           N
ATOM    890  CA  SER   309     -21.294  35.306  -7.731  1.00 96.56           C
ATOM    891  CB  SER   309     -20.819  33.870  -8.013  1.00 96.56           C
ATOM    892  OG  SER   309     -21.794  32.926  -7.596  1.00 96.56           O
ATOM    893  C   SER   309     -22.572  35.528  -8.441  1.00 96.56           C
ATOM    894  O   SER   309     -22.536  35.826  -9.633  1.00 96.56           O
ATOM    895  N   GLY   310     -23.689  35.400  -7.677  1.00 57.50           N
ATOM    896  CA  GLY   310     -25.085  35.516  -8.028  1.00 57.50           C
ATOM    897  C   GLY   310     -25.226  35.695  -9.491  1.00 57.50           C
ATOM    898  O   GLY   310     -24.848  36.734 -10.035  1.00 57.50           O
ATOM    899  N   ARG   311     -25.838  34.693 -10.147  1.00134.08           N
ATOM    900  CA  ARG   311     -25.908  34.679 -11.576  1.00134.08           C
ATOM    901  CB  ARG   311     -26.737  33.507 -12.131  1.00134.08           C
ATOM    902  CG  ARG   311     -26.965  33.595 -13.642  1.00134.08           C
ATOM    903  CD  ARG   311     -25.686  33.543 -14.485  1.00134.08           C
ATOM    904  NE  ARG   311     -26.097  33.655 -15.914  1.00134.08           N
ATOM    905  CZ  ARG   311     -25.156  33.845 -16.887  1.00134.08           C
ATOM    906  NH1 ARG   311     -23.835  33.913 -16.554  1.00134.08           N
ATOM    907  NH2 ARG   311     -25.539  33.953 -18.193  1.00134.08           N
ATOM    908  C   ARG   311     -26.558  35.939 -11.995  1.00134.08           C
ATOM    909  O   ARG   311     -26.107  36.599 -12.929  1.00134.08           O
ATOM    910  N   ALA   312     -27.627  36.329 -11.292  1.00184.47           N
ATOM    911  CA  ALA   312     -28.162  37.588 -11.674  1.00184.47           C
ATOM    912  CB  ALA   312     -29.688  37.585 -11.853  1.00184.47           C
ATOM    913  C   ALA   312     -27.847  38.518 -10.565  1.00184.47           C
ATOM    914  O   ALA   312     -28.425  38.428  -9.484  1.00184.47           O
ATOM    915  N   ALA   313     -26.900  39.440 -10.797  1.00 76.48           N
ATOM    916  CA  ALA   313     -26.662  40.399  -9.770  1.00 76.48           C
ATOM    917  CB  ALA   313     -25.449  41.306 -10.037  1.00 76.48           C
ATOM    918  C   ALA   313     -27.894  41.231  -9.808  1.00 76.48           C
ATOM    919  O   ALA   313     -28.472  41.425 -10.875  1.00 76.48           O
ATOM    920  N   SER   314     -28.364  41.719  -8.648  1.00 21.85           N
ATOM    921  CA  SER   314     -29.578  42.477  -8.680  1.00 21.85           C
ATOM    922  CB  SER   314     -30.343  42.461  -7.346  1.00 21.85           C
ATOM    923  OG  SER   314     -29.578  43.116  -6.345  1.00 21.85           O
ATOM    924  C   SER   314     -29.218  43.920  -8.990  1.00 21.85           C
ATOM    925  O   SER   314     -28.012  44.266  -8.877  1.00 21.85           O
ATOM    926  OXT SER   314     -30.145  44.696  -9.347  1.00 21.85           O
END 
