# Supplementary material for: Predicted Structural Variability of Mycobacterium tuberculosis PPE18 Protein With Immunological Implications Among Clinical Strains
Source: Front Microbiol. 2021 Jan 8;11:595312. doi: 10.3389/fmicb.2020.595312 (PMC7819968; doi:10.3389/fmicb.2020.595312)
Supplement: Supplementary file 3 [file Data_Sheet_2.ZIP › domain 2 RaptorX pdbs/4f4cA-387594_2_Var8.pdb]

REMARK   templates = 4f4cA 
EXPDTA    THEORETICAL MODEL, MODELLER 9v8 2018/10/10 13:26:59
REMARK   6 MODELLER OBJECTIVE FUNCTION:       435.6801
REMARK   6 MODELLER BEST TEMPLATE % SEQ ID:   8.197
SEQRES   1    122  GLY LEU LEU GLU GLN ALA ALA ALA VAL GLU GLU ALA SER
SEQRES   2    122  ASP THR ALA ALA ALA ASN GLN LEU MET ASN ASN VAL PRO
SEQRES   3    122  GLN ALA LEU GLN GLN LEU ALA GLN PRO THR GLN GLY THR
SEQRES   4    122  THR PRO SER SER LYS LEU GLY GLY LEU TRP LYS THR VAL
SEQRES   5    122  SER PRO HIS ARG SER PRO ILE SER ASN MET VAL SER MET
SEQRES   6    122  ALA ASN ASN HIS MET SER MET THR ASN SER GLY VAL SER
SEQRES   7    122  MET THR ASN THR LEU SER SER MET LEU LYS GLY PHE ALA
SEQRES   8    122  PRO ALA ALA ALA ALA GLN ALA VAL GLN THR ALA ALA GLN
SEQRES   9    122  ASN GLY VAL GLN ALA MET SER SER LEU GLY SER GLN GLY
SEQRES  10    122  ARG SER SER LEU GLY
ATOM      1  N   GLY   180      -2.880  12.127  -4.083  1.00 21.28           N
ATOM      2  CA  GLY   180      -3.053  13.337  -3.246  1.00 21.28           C
ATOM      3  C   GLY   180      -1.847  14.209  -3.359  1.00 21.28           C
ATOM      4  O   GLY   180      -1.639  14.873  -4.373  1.00 21.28           O
ATOM      5  N   LEU   181      -1.015  14.228  -2.302  1.00124.69           N
ATOM      6  CA  LEU   181       0.162  15.042  -2.315  1.00124.69           C
ATOM      7  CB  LEU   181       0.958  14.988  -0.999  1.00124.69           C
ATOM      8  CG  LEU   181       2.228  15.864  -1.018  1.00124.69           C
ATOM      9  CD1 LEU   181       1.890  17.354  -1.174  1.00124.69           C
ATOM     10  CD2 LEU   181       3.118  15.582   0.204  1.00124.69           C
ATOM     11  C   LEU   181       1.068  14.552  -3.394  1.00124.69           C
ATOM     12  O   LEU   181       1.672  15.336  -4.123  1.00124.69           O
ATOM     13  N   LEU   182       1.169  13.223  -3.535  1.00138.02           N
ATOM     14  CA  LEU   182       2.050  12.650  -4.505  1.00138.02           C
ATOM     15  CB  LEU   182       1.910  11.122  -4.522  1.00138.02           C
ATOM     16  CG  LEU   182       2.901  10.311  -5.382  1.00138.02           C
ATOM     17  CD1 LEU   182       2.431   8.856  -5.400  1.00138.02           C
ATOM     18  CD2 LEU   182       3.140  10.863  -6.800  1.00138.02           C
ATOM     19  C   LEU   182       1.585  13.144  -5.828  1.00138.02           C
ATOM     20  O   LEU   182       2.381  13.528  -6.684  1.00138.02           O
ATOM     21  N   GLU   183       0.258  13.158  -6.015  1.00 92.38           N
ATOM     22  CA  GLU   183      -0.300  13.546  -7.270  1.00 92.38           C
ATOM     23  CB  GLU   183      -1.838  13.503  -7.256  1.00 92.38           C
ATOM     24  CG  GLU   183      -2.486  13.947  -8.570  1.00 92.38           C
ATOM     25  CD  GLU   183      -3.993  13.785  -8.417  1.00 92.38           C
ATOM     26  OE1 GLU   183      -4.464  12.618  -8.490  1.00 92.38           O
ATOM     27  OE2 GLU   183      -4.692  14.815  -8.225  1.00 92.38           O
ATOM     28  C   GLU   183       0.109  14.951  -7.570  1.00 92.38           C
ATOM     29  O   GLU   183       0.448  15.274  -8.707  1.00 92.38           O
ATOM     30  N   GLN   184       0.096  15.829  -6.553  1.00 85.90           N
ATOM     31  CA  GLN   184       0.402  17.208  -6.795  1.00 85.90           C
ATOM     32  CB  GLN   184       0.234  18.078  -5.536  1.00 85.90           C
ATOM     33  CG  GLN   184      -1.207  18.136  -5.022  1.00 85.90           C
ATOM     34  CD  GLN   184      -2.048  18.846  -6.072  1.00 85.90           C
ATOM     35  OE1 GLN   184      -1.990  18.520  -7.256  1.00 85.90           O
ATOM     36  NE2 GLN   184      -2.849  19.852  -5.630  1.00 85.90           N
ATOM     37  C   GLN   184       1.821  17.348  -7.260  1.00 85.90           C
ATOM     38  O   GLN   184       2.088  18.046  -8.236  1.00 85.90           O
ATOM     39  N   ALA   185       2.768  16.666  -6.588  1.00 40.91           N
ATOM     40  CA  ALA   185       4.162  16.813  -6.909  1.00 40.91           C
ATOM     41  CB  ALA   185       5.070  16.041  -5.939  1.00 40.91           C
ATOM     42  C   ALA   185       4.459  16.314  -8.290  1.00 40.91           C
ATOM     43  O   ALA   185       5.164  16.967  -9.058  1.00 40.91           O
ATOM     44  N   ALA   186       3.914  15.139  -8.649  1.00 45.16           N
ATOM     45  CA  ALA   186       4.180  14.556  -9.931  1.00 45.16           C
ATOM     46  CB  ALA   186       3.518  13.178 -10.111  1.00 45.16           C
ATOM     47  C   ALA   186       3.644  15.464 -10.984  1.00 45.16           C
ATOM     48  O   ALA   186       4.229  15.593 -12.057  1.00 45.16           O
ATOM     49  N   ALA   187       2.508  16.121 -10.699  1.00 45.82           N
ATOM     50  CA  ALA   187       1.875  16.937 -11.689  1.00 45.82           C
ATOM     51  CB  ALA   187       0.600  17.621 -11.167  1.00 45.82           C
ATOM     52  C   ALA   187       2.811  18.016 -12.130  1.00 45.82           C
ATOM     53  O   ALA   187       2.934  18.276 -13.325  1.00 45.82           O
ATOM     54  N   VAL   188       3.501  18.679 -11.182  1.00 98.55           N
ATOM     55  CA  VAL   188       4.379  19.745 -11.571  1.00 98.55           C
ATOM     56  CB  VAL   188       4.941  20.517 -10.414  1.00 98.55           C
ATOM     57  CG1 VAL   188       3.772  21.173  -9.657  1.00 98.55           C
ATOM     58  CG2 VAL   188       5.818  19.586  -9.561  1.00 98.55           C
ATOM     59  C   VAL   188       5.528  19.198 -12.365  1.00 98.55           C
ATOM     60  O   VAL   188       5.920  19.776 -13.378  1.00 98.55           O
ATOM     61  N   GLU   189       6.096  18.057 -11.929  1.00 88.18           N
ATOM     62  CA  GLU   189       7.244  17.493 -12.584  1.00 88.18           C
ATOM     63  CB  GLU   189       7.845  16.284 -11.852  1.00 88.18           C
ATOM     64  CG  GLU   189       9.078  15.738 -12.571  1.00 88.18           C
ATOM     65  CD  GLU   189      10.077  16.881 -12.679  1.00 88.18           C
ATOM     66  OE1 GLU   189       9.987  17.831 -11.856  1.00 88.18           O
ATOM     67  OE2 GLU   189      10.942  16.823 -13.594  1.00 88.18           O
ATOM     68  C   GLU   189       6.884  17.067 -13.967  1.00 88.18           C
ATOM     69  O   GLU   189       7.696  17.156 -14.886  1.00 88.18           O
ATOM     70  N   GLU   190       5.654  16.568 -14.157  1.00 72.37           N
ATOM     71  CA  GLU   190       5.262  16.150 -15.468  1.00 72.37           C
ATOM     72  CB  GLU   190       3.847  15.551 -15.533  1.00 72.37           C
ATOM     73  CG  GLU   190       3.733  14.190 -14.846  1.00 72.37           C
ATOM     74  CD  GLU   190       2.332  13.658 -15.105  1.00 72.37           C
ATOM     75  OE1 GLU   190       1.569  14.333 -15.847  1.00 72.37           O
ATOM     76  OE2 GLU   190       2.010  12.562 -14.572  1.00 72.37           O
ATOM     77  C   GLU   190       5.278  17.360 -16.339  1.00 72.37           C
ATOM     78  O   GLU   190       5.591  17.279 -17.524  1.00 72.37           O
ATOM     79  N   ALA   191       4.924  18.520 -15.758  1.00 35.94           N
ATOM     80  CA  ALA   191       4.879  19.758 -16.478  1.00 35.94           C
ATOM     81  CB  ALA   191       4.449  20.943 -15.596  1.00 35.94           C
ATOM     82  C   ALA   191       6.254  20.061 -16.989  1.00 35.94           C
ATOM     83  O   ALA   191       6.420  20.569 -18.095  1.00 35.94           O
ATOM     84  N   SER   192       7.288  19.773 -16.182  1.00 69.23           N
ATOM     85  CA  SER   192       8.627  20.062 -16.602  1.00 69.23           C
ATOM     86  CB  SER   192       9.675  19.733 -15.528  1.00 69.23           C
ATOM     87  OG  SER   192      10.977  20.043 -16.004  1.00 69.23           O
ATOM     88  C   SER   192       8.959  19.238 -17.805  1.00 69.23           C
ATOM     89  O   SER   192       9.562  19.733 -18.756  1.00 69.23           O
ATOM     90  N   ASP   193       8.567  17.948 -17.792  1.00 46.62           N
ATOM     91  CA  ASP   193       8.870  17.037 -18.864  1.00 46.62           C
ATOM     92  CB  ASP   193       8.480  15.582 -18.548  1.00 46.62           C
ATOM     93  CG  ASP   193       9.453  15.054 -17.502  1.00 46.62           C
ATOM     94  OD1 ASP   193      10.456  15.763 -17.214  1.00 46.62           O
ATOM     95  OD2 ASP   193       9.210  13.935 -16.978  1.00 46.62           O
ATOM     96  C   ASP   193       8.161  17.444 -20.121  1.00 46.62           C
ATOM     97  O   ASP   193       8.713  17.322 -21.214  1.00 46.62           O
ATOM     98  N   THR   194       6.904  17.912 -19.999  1.00111.75           N
ATOM     99  CA  THR   194       6.116  18.332 -21.127  1.00111.75           C
ATOM    100  CB  THR   194       4.666  18.567 -20.806  1.00111.75           C
ATOM    101  OG1 THR   194       3.924  18.736 -22.006  1.00111.75           O
ATOM    102  CG2 THR   194       4.532  19.824 -19.934  1.00111.75           C
ATOM    103  C   THR   194       6.678  19.605 -21.674  1.00111.75           C
ATOM    104  O   THR   194       6.556  19.889 -22.864  1.00111.75           O
ATOM    105  N   ALA   195       7.318  20.406 -20.803  1.00 35.47           N
ATOM    106  CA  ALA   195       7.823  21.691 -21.189  1.00 35.47           C
ATOM    107  CB  ALA   195       8.606  22.394 -20.066  1.00 35.47           C
ATOM    108  C   ALA   195       8.764  21.509 -22.336  1.00 35.47           C
ATOM    109  O   ALA   195       8.789  22.324 -23.257  1.00 35.47           O
ATOM    110  N   ALA   196       9.571  20.436 -22.315  1.00 33.44           N
ATOM    111  CA  ALA   196      10.487  20.232 -23.393  1.00 33.44           C
ATOM    112  CB  ALA   196      11.332  18.962 -23.204  1.00 33.44           C
ATOM    113  C   ALA   196       9.695  20.072 -24.651  1.00 33.44           C
ATOM    114  O   ALA   196      10.034  20.650 -25.680  1.00 33.44           O
ATOM    115  N   ALA   197       8.603  19.287 -24.589  1.00 36.33           N
ATOM    116  CA  ALA   197       7.785  19.023 -25.738  1.00 36.33           C
ATOM    117  CB  ALA   197       6.643  18.035 -25.446  1.00 36.33           C
ATOM    118  C   ALA   197       7.160  20.294 -26.217  1.00 36.33           C
ATOM    119  O   ALA   197       7.062  20.521 -27.422  1.00 36.33           O
ATOM    120  N   ASN   198       6.732  21.165 -25.286  1.00 77.77           N
ATOM    121  CA  ASN   198       6.048  22.367 -25.665  1.00 77.77           C
ATOM    122  CB  ASN   198       5.635  23.247 -24.475  1.00 77.77           C
ATOM    123  CG  ASN   198       4.821  24.402 -25.040  1.00 77.77           C
ATOM    124  OD1 ASN   198       4.086  24.236 -26.013  1.00 77.77           O
ATOM    125  ND2 ASN   198       4.965  25.610 -24.431  1.00 77.77           N
ATOM    126  C   ASN   198       6.949  23.196 -26.521  1.00 77.77           C
ATOM    127  O   ASN   198       6.496  23.822 -27.477  1.00 77.77           O
ATOM    128  N   GLN   199       8.249  23.230 -26.192  1.00 44.41           N
ATOM    129  CA  GLN   199       9.182  24.024 -26.932  1.00 44.41           C
ATOM    130  CB  GLN   199      10.586  24.043 -26.312  1.00 44.41           C
ATOM    131  CG  GLN   199      10.621  24.798 -24.983  1.00 44.41           C
ATOM    132  CD  GLN   199      12.045  24.757 -24.456  1.00 44.41           C
ATOM    133  OE1 GLN   199      12.380  25.445 -23.494  1.00 44.41           O
ATOM    134  NE2 GLN   199      12.906  23.924 -25.098  1.00 44.41           N
ATOM    135  C   GLN   199       9.292  23.517 -28.334  1.00 44.41           C
ATOM    136  O   GLN   199       9.396  24.310 -29.268  1.00 44.41           O
ATOM    137  N   LEU   200       9.268  22.187 -28.537  1.00143.30           N
ATOM    138  CA  LEU   200       9.412  21.695 -29.877  1.00143.30           C
ATOM    139  CB  LEU   200       9.380  20.160 -29.992  1.00143.30           C
ATOM    140  CG  LEU   200      10.670  19.443 -29.548  1.00143.30           C
ATOM    141  CD1 LEU   200      11.832  19.743 -30.510  1.00143.30           C
ATOM    142  CD2 LEU   200      11.008  19.744 -28.080  1.00143.30           C
ATOM    143  C   LEU   200       8.289  22.222 -30.712  1.00143.30           C
ATOM    144  O   LEU   200       8.511  22.699 -31.823  1.00143.30           O
ATOM    145  N   MET   201       7.048  22.163 -30.195  1.00 69.43           N
ATOM    146  CA  MET   201       5.926  22.619 -30.963  1.00 69.43           C
ATOM    147  CB  MET   201       4.566  22.349 -30.299  1.00 69.43           C
ATOM    148  CG  MET   201       3.387  22.840 -31.144  1.00 69.43           C
ATOM    149  SD  MET   201       1.754  22.551 -30.400  1.00 69.43           S
ATOM    150  CE  MET   201       0.821  23.389 -31.714  1.00 69.43           C
ATOM    151  C   MET   201       6.024  24.096 -31.198  1.00 69.43           C
ATOM    152  O   MET   201       5.719  24.576 -32.282  1.00 69.43           O
ATOM    153  N   ASN   202       6.448  24.877 -30.191  1.00 74.68           N
ATOM    154  CA  ASN   202       6.470  26.298 -30.387  1.00 74.68           C
ATOM    155  CB  ASN   202       6.841  27.074 -29.110  1.00 74.68           C
ATOM    156  CG  ASN   202       6.661  28.562 -29.394  1.00 74.68           C
ATOM    157  OD1 ASN   202       5.970  28.945 -30.338  1.00 74.68           O
ATOM    158  ND2 ASN   202       7.299  29.424 -28.557  1.00 74.68           N
ATOM    159  C   ASN   202       7.472  26.684 -31.434  1.00 74.68           C
ATOM    160  O   ASN   202       7.171  27.466 -32.335  1.00 74.68           O
ATOM    161  N   ASN   203       8.694  26.130 -31.353  1.00 77.36           N
ATOM    162  CA  ASN   203       9.755  26.557 -32.218  1.00 77.36           C
ATOM    163  CB  ASN   203      11.105  25.908 -31.872  1.00 77.36           C
ATOM    164  CG  ASN   203      12.187  26.678 -32.614  1.00 77.36           C
ATOM    165  OD1 ASN   203      12.167  26.792 -33.839  1.00 77.36           O
ATOM    166  ND2 ASN   203      13.159  27.236 -31.844  1.00 77.36           N
ATOM    167  C   ASN   203       9.468  26.251 -33.656  1.00 77.36           C
ATOM    168  O   ASN   203       9.685  27.104 -34.515  1.00 77.36           O
ATOM    169  N   VAL   204       8.989  25.030 -33.970  1.00126.59           N
ATOM    170  CA  VAL   204       8.784  24.694 -35.349  1.00126.59           C
ATOM    171  CB  VAL   204       8.679  23.204 -35.600  1.00126.59           C
ATOM    172  CG1 VAL   204      10.114  22.659 -35.502  1.00126.59           C
ATOM    173  CG2 VAL   204       7.816  22.513 -34.529  1.00126.59           C
ATOM    174  C   VAL   204       7.707  25.528 -36.002  1.00126.59           C
ATOM    175  O   VAL   204       7.958  26.042 -37.091  1.00126.59           O
ATOM    176  N   PRO   205       6.535  25.735 -35.452  1.00114.09           N
ATOM    177  CA  PRO   205       5.671  26.654 -36.129  1.00114.09           C
ATOM    178  CD  PRO   205       5.726  24.591 -35.088  1.00114.09           C
ATOM    179  CB  PRO   205       4.272  26.478 -35.537  1.00114.09           C
ATOM    180  CG  PRO   205       4.373  25.199 -34.688  1.00114.09           C
ATOM    181  C   PRO   205       6.182  28.057 -36.112  1.00114.09           C
ATOM    182  O   PRO   205       5.715  28.856 -36.922  1.00114.09           O
ATOM    183  N   GLN   206       7.123  28.393 -35.209  1.00 88.59           N
ATOM    184  CA  GLN   206       7.633  29.734 -35.180  1.00 88.59           C
ATOM    185  CB  GLN   206       8.791  29.877 -34.177  1.00 88.59           C
ATOM    186  CG  GLN   206       9.438  31.262 -34.134  1.00 88.59           C
ATOM    187  CD  GLN   206      10.571  31.203 -33.116  1.00 88.59           C
ATOM    188  OE1 GLN   206      10.389  30.747 -31.988  1.00 88.59           O
ATOM    189  NE2 GLN   206      11.785  31.659 -33.528  1.00 88.59           N
ATOM    190  C   GLN   206       8.196  29.980 -36.535  1.00 88.59           C
ATOM    191  O   GLN   206       7.879  30.980 -37.179  1.00 88.59           O
ATOM    192  N   ALA   207       9.045  29.051 -37.012  1.00 56.79           N
ATOM    193  CA  ALA   207       9.527  29.195 -38.349  1.00 56.79           C
ATOM    194  CB  ALA   207      11.055  29.364 -38.427  1.00 56.79           C
ATOM    195  C   ALA   207       9.177  27.927 -39.060  1.00 56.79           C
ATOM    196  O   ALA   207       9.984  27.003 -39.138  1.00 56.79           O
ATOM    197  N   LEU   208       7.944  27.865 -39.598  1.00 59.67           N
ATOM    198  CA  LEU   208       7.466  26.732 -40.334  1.00 59.67           C
ATOM    199  CB  LEU   208       5.944  26.824 -40.586  1.00 59.67           C
ATOM    200  CG  LEU   208       5.260  25.597 -41.236  1.00 59.67           C
ATOM    201  CD1 LEU   208       3.744  25.824 -41.334  1.00 59.67           C
ATOM    202  CD2 LEU   208       5.851  25.218 -42.604  1.00 59.67           C
ATOM    203  C   LEU   208       8.182  26.714 -41.645  1.00 59.67           C
ATOM    204  O   LEU   208       8.579  25.663 -42.145  1.00 59.67           O
ATOM    205  N   GLN   209       8.380  27.912 -42.221  1.00 38.92           N
ATOM    206  CA  GLN   209       8.956  28.033 -43.524  1.00 38.92           C
ATOM    207  CB  GLN   209       9.123  29.499 -43.963  1.00 38.92           C
ATOM    208  CG  GLN   209       7.815  30.286 -44.045  1.00 38.92           C
ATOM    209  CD  GLN   209       8.163  31.704 -44.482  1.00 38.92           C
ATOM    210  OE1 GLN   209       8.904  31.913 -45.439  1.00 38.92           O
ATOM    211  NE2 GLN   209       7.613  32.711 -43.753  1.00 38.92           N
ATOM    212  C   GLN   209      10.325  27.448 -43.492  1.00 38.92           C
ATOM    213  O   GLN   209      10.733  26.746 -44.417  1.00 38.92           O
ATOM    214  N   GLN   210      11.077  27.737 -42.418  1.00113.61           N
ATOM    215  CA  GLN   210      12.429  27.278 -42.336  1.00113.61           C
ATOM    216  CB  GLN   210      13.181  27.873 -41.136  1.00113.61           C
ATOM    217  CG  GLN   210      14.696  27.813 -41.306  1.00113.61           C
ATOM    218  CD  GLN   210      15.050  28.921 -42.288  1.00113.61           C
ATOM    219  OE1 GLN   210      14.491  30.015 -42.220  1.00113.61           O
ATOM    220  NE2 GLN   210      15.981  28.631 -43.235  1.00113.61           N
ATOM    221  C   GLN   210      12.454  25.792 -42.200  1.00113.61           C
ATOM    222  O   GLN   210      13.223  25.122 -42.876  1.00113.61           O
ATOM    223  N   LEU   211      11.590  25.231 -41.342  1.00 92.55           N
ATOM    224  CA  LEU   211      11.555  23.820 -41.082  1.00 92.55           C
ATOM    225  CB  LEU   211      10.516  23.513 -39.980  1.00 92.55           C
ATOM    226  CG  LEU   211      10.340  22.036 -39.569  1.00 92.55           C
ATOM    227  CD1 LEU   211       9.493  21.936 -38.290  1.00 92.55           C
ATOM    228  CD2 LEU   211       9.699  21.205 -40.693  1.00 92.55           C
ATOM    229  C   LEU   211      11.191  23.120 -42.347  1.00 92.55           C
ATOM    230  O   LEU   211      11.728  22.058 -42.661  1.00 92.55           O
ATOM    231  N   ALA   212      10.262  23.714 -43.110  1.00 36.15           N
ATOM    232  CA  ALA   212       9.771  23.122 -44.316  1.00 36.15           C
ATOM    233  CB  ALA   212       8.664  23.957 -44.979  1.00 36.15           C
ATOM    234  C   ALA   212      10.874  22.963 -45.320  1.00 36.15           C
ATOM    235  O   ALA   212      10.946  21.933 -45.988  1.00 36.15           O
ATOM    236  N   GLN   213      11.769  23.961 -45.473  1.00 91.81           N
ATOM    237  CA  GLN   213      12.730  23.806 -46.531  1.00 91.81           C
ATOM    238  CB  GLN   213      13.607  25.045 -46.797  1.00 91.81           C
ATOM    239  CG  GLN   213      14.603  24.809 -47.938  1.00 91.81           C
ATOM    240  CD  GLN   213      15.385  26.090 -48.195  1.00 91.81           C
ATOM    241  OE1 GLN   213      15.000  27.168 -47.746  1.00 91.81           O
ATOM    242  NE2 GLN   213      16.516  25.970 -48.944  1.00 91.81           N
ATOM    243  C   GLN   213      13.606  22.615 -46.268  1.00 91.81           C
ATOM    244  O   GLN   213      13.781  21.794 -47.166  1.00 91.81           O
ATOM    245  N   PRO   214      14.163  22.454 -45.093  1.00171.63           N
ATOM    246  CA  PRO   214      14.892  21.242 -44.844  1.00171.63           C
ATOM    247  CD  PRO   214      14.873  23.570 -44.490  1.00171.63           C
ATOM    248  CB  PRO   214      15.711  21.483 -43.580  1.00171.63           C
ATOM    249  CG  PRO   214      16.040  22.978 -43.682  1.00171.63           C
ATOM    250  C   PRO   214      13.992  20.050 -44.801  1.00171.63           C
ATOM    251  O   PRO   214      14.495  18.929 -44.854  1.00171.63           O
ATOM    252  N   THR   215      12.667  20.263 -44.719  1.00135.30           N
ATOM    253  CA  THR   215      11.731  19.180 -44.703  1.00135.30           C
ATOM    254  CB  THR   215      11.823  18.339 -45.950  1.00135.30           C
ATOM    255  OG1 THR   215      11.684  19.172 -47.094  1.00135.30           O
ATOM    256  CG2 THR   215      10.689  17.298 -45.953  1.00135.30           C
ATOM    257  C   THR   215      11.987  18.335 -43.487  1.00135.30           C
ATOM    258  O   THR   215      12.005  17.109 -43.566  1.00135.30           O
ATOM    259  N   GLN   216      12.235  18.981 -42.323  1.00 91.69           N
ATOM    260  CA  GLN   216      12.409  18.240 -41.104  1.00 91.69           C
ATOM    261  CB  GLN   216      12.810  19.120 -39.909  1.00 91.69           C
ATOM    262  CG  GLN   216      14.203  19.738 -40.027  1.00 91.69           C
ATOM    263  CD  GLN   216      14.439  20.571 -38.778  1.00 91.69           C
ATOM    264  OE1 GLN   216      13.488  21.027 -38.144  1.00 91.69           O
ATOM    265  NE2 GLN   216      15.734  20.779 -38.419  1.00 91.69           N
ATOM    266  C   GLN   216      11.096  17.610 -40.762  1.00 91.69           C
ATOM    267  O   GLN   216      11.045  16.428 -40.455  1.00 91.69           O
ATOM    268  N   GLY   217      10.008  18.404 -40.780  1.00149.65           N
ATOM    269  CA  GLY   217       8.642  17.974 -40.628  1.00149.65           C
ATOM    270  C   GLY   217       8.472  16.862 -39.641  1.00149.65           C
ATOM    271  O   GLY   217       8.344  17.067 -38.435  1.00149.65           O
ATOM    272  N   THR   218       8.433  15.632 -40.185  1.00122.64           N
ATOM    273  CA  THR   218       8.172  14.425 -39.461  1.00122.64           C
ATOM    274  CB  THR   218       8.138  13.211 -40.345  1.00122.64           C
ATOM    275  OG1 THR   218       7.651  12.087 -39.625  1.00122.64           O
ATOM    276  CG2 THR   218       9.562  12.942 -40.862  1.00122.64           C
ATOM    277  C   THR   218       9.226  14.212 -38.426  1.00122.64           C
ATOM    278  O   THR   218       8.935  13.741 -37.330  1.00122.64           O
ATOM    279  N   THR   219      10.493  14.541 -38.726  1.00139.57           N
ATOM    280  CA  THR   219      11.467  14.286 -37.715  1.00139.57           C
ATOM    281  CB  THR   219      12.915  14.341 -38.177  1.00139.57           C
ATOM    282  OG1 THR   219      13.773  14.045 -37.086  1.00139.57           O
ATOM    283  CG2 THR   219      13.298  15.674 -38.837  1.00139.57           C
ATOM    284  C   THR   219      11.171  15.121 -36.498  1.00139.57           C
ATOM    285  O   THR   219      11.391  14.632 -35.391  1.00139.57           O
ATOM    286  N   PRO   220      10.697  16.344 -36.589  1.00103.61           N
ATOM    287  CA  PRO   220      10.343  17.040 -35.382  1.00103.61           C
ATOM    288  CD  PRO   220      11.048  17.268 -37.655  1.00103.61           C
ATOM    289  CB  PRO   220      10.130  18.499 -35.777  1.00103.61           C
ATOM    290  CG  PRO   220      11.014  18.669 -37.024  1.00103.61           C
ATOM    291  C   PRO   220       9.142  16.417 -34.745  1.00103.61           C
ATOM    292  O   PRO   220       9.006  16.503 -33.525  1.00103.61           O
ATOM    293  N   SER   221       8.251  15.802 -35.549  1.00 41.59           N
ATOM    294  CA  SER   221       7.065  15.225 -34.984  1.00 41.59           C
ATOM    295  CB  SER   221       6.050  14.706 -36.019  1.00 41.59           C
ATOM    296  OG  SER   221       6.487  13.479 -36.582  1.00 41.59           O
ATOM    297  C   SER   221       7.482  14.064 -34.146  1.00 41.59           C
ATOM    298  O   SER   221       6.831  13.729 -33.159  1.00 41.59           O
ATOM    299  N   SER   222       8.588  13.411 -34.539  1.00 65.58           N
ATOM    300  CA  SER   222       9.071  12.278 -33.809  1.00 65.58           C
ATOM    301  CB  SER   222      10.278  11.606 -34.486  1.00 65.58           C
ATOM    302  OG  SER   222      10.713  10.497 -33.716  1.00 65.58           O
ATOM    303  C   SER   222       9.511  12.728 -32.451  1.00 65.58           C
ATOM    304  O   SER   222       9.212  12.077 -31.451  1.00 65.58           O
ATOM    305  N   LYS   223      10.229  13.868 -32.383  1.00 62.26           N
ATOM    306  CA  LYS   223      10.746  14.348 -31.131  1.00 62.26           C
ATOM    307  CB  LYS   223      11.665  15.571 -31.282  1.00 62.26           C
ATOM    308  CG  LYS   223      12.996  15.212 -31.945  1.00 62.26           C
ATOM    309  CD  LYS   223      13.835  16.411 -32.391  1.00 62.26           C
ATOM    310  CE  LYS   223      15.156  16.000 -33.043  1.00 62.26           C
ATOM    311  NZ  LYS   223      14.902  15.396 -34.372  1.00 62.26           N
ATOM    312  C   LYS   223       9.618  14.708 -30.223  1.00 62.26           C
ATOM    313  O   LYS   223       9.650  14.411 -29.032  1.00 62.26           O
ATOM    314  N   LEU   224       8.565  15.337 -30.764  1.00 76.07           N
ATOM    315  CA  LEU   224       7.475  15.740 -29.931  1.00 76.07           C
ATOM    316  CB  LEU   224       6.368  16.459 -30.719  1.00 76.07           C
ATOM    317  CG  LEU   224       5.174  16.907 -29.851  1.00 76.07           C
ATOM    318  CD1 LEU   224       5.594  17.983 -28.838  1.00 76.07           C
ATOM    319  CD2 LEU   224       3.975  17.333 -30.722  1.00 76.07           C
ATOM    320  C   LEU   224       6.881  14.501 -29.337  1.00 76.07           C
ATOM    321  O   LEU   224       6.534  14.469 -28.157  1.00 76.07           O
ATOM    322  N   GLY   225       6.763  13.433 -30.145  1.00 24.60           N
ATOM    323  CA  GLY   225       6.162  12.224 -29.673  1.00 24.60           C
ATOM    324  C   GLY   225       6.973  11.662 -28.550  1.00 24.60           C
ATOM    325  O   GLY   225       6.423  11.187 -27.556  1.00 24.60           O
ATOM    326  N   GLY   226       8.312  11.695 -28.681  1.00 25.89           N
ATOM    327  CA  GLY   226       9.154  11.101 -27.684  1.00 25.89           C
ATOM    328  C   GLY   226       8.963  11.806 -26.381  1.00 25.89           C
ATOM    329  O   GLY   226       8.878  11.168 -25.333  1.00 25.89           O
ATOM    330  N   LEU   227       8.910  13.150 -26.412  1.00 91.78           N
ATOM    331  CA  LEU   227       8.748  13.926 -25.215  1.00 91.78           C
ATOM    332  CB  LEU   227       8.911  15.440 -25.428  1.00 91.78           C
ATOM    333  CG  LEU   227      10.378  15.877 -25.598  1.00 91.78           C
ATOM    334  CD1 LEU   227      11.041  15.235 -26.824  1.00 91.78           C
ATOM    335  CD2 LEU   227      10.500  17.406 -25.615  1.00 91.78           C
ATOM    336  C   LEU   227       7.400  13.676 -24.627  1.00 91.78           C
ATOM    337  O   LEU   227       7.247  13.648 -23.409  1.00 91.78           O
ATOM    338  N   TRP   228       6.369  13.509 -25.470  1.00 67.61           N
ATOM    339  CA  TRP   228       5.074  13.287 -24.906  1.00 67.61           C
ATOM    340  CB  TRP   228       3.950  13.190 -25.941  1.00 67.61           C
ATOM    341  CG  TRP   228       2.595  12.973 -25.311  1.00 67.61           C
ATOM    342  CD2 TRP   228       1.415  12.674 -26.067  1.00 67.61           C
ATOM    343  CD1 TRP   228       2.216  13.015 -24.000  1.00 67.61           C
ATOM    344  NE1 TRP   228       0.868  12.760 -23.892  1.00 67.61           N
ATOM    345  CE2 TRP   228       0.365  12.548 -25.159  1.00 67.61           C
ATOM    346  CE3 TRP   228       1.226  12.517 -27.407  1.00 67.61           C
ATOM    347  CZ2 TRP   228      -0.902  12.263 -25.586  1.00 67.61           C
ATOM    348  CZ3 TRP   228      -0.052  12.229 -27.831  1.00 67.61           C
ATOM    349  CH2 TRP   228      -1.096  12.104 -26.940  1.00 67.61           C
ATOM    350  C   TRP   228       5.113  11.987 -24.169  1.00 67.61           C
ATOM    351  O   TRP   228       4.564  11.871 -23.076  1.00 67.61           O
ATOM    352  N   LYS   229       5.784  10.973 -24.746  1.00133.74           N
ATOM    353  CA  LYS   229       5.840   9.689 -24.109  1.00133.74           C
ATOM    354  CB  LYS   229       6.657   8.641 -24.887  1.00133.74           C
ATOM    355  CG  LYS   229       5.864   7.867 -25.946  1.00133.74           C
ATOM    356  CD  LYS   229       5.322   8.710 -27.102  1.00133.74           C
ATOM    357  CE  LYS   229       4.575   7.875 -28.146  1.00133.74           C
ATOM    358  NZ  LYS   229       3.630   6.957 -27.468  1.00133.74           N
ATOM    359  C   LYS   229       6.481   9.839 -22.769  1.00133.74           C
ATOM    360  O   LYS   229       6.023   9.250 -21.794  1.00133.74           O
ATOM    361  N   THR   230       7.553  10.643 -22.656  1.00105.96           N
ATOM    362  CA  THR   230       8.182  10.729 -21.370  1.00105.96           C
ATOM    363  CB  THR   230       9.435  11.555 -21.340  1.00105.96           C
ATOM    364  OG1 THR   230      10.110  11.347 -20.108  1.00105.96           O
ATOM    365  CG2 THR   230       9.076  13.037 -21.473  1.00105.96           C
ATOM    366  C   THR   230       7.196  11.312 -20.411  1.00105.96           C
ATOM    367  O   THR   230       7.119  10.909 -19.252  1.00105.96           O
ATOM    368  N   VAL   231       6.402  12.288 -20.879  1.00 40.49           N
ATOM    369  CA  VAL   231       5.428  12.891 -20.024  1.00 40.49           C
ATOM    370  CB  VAL   231       4.632  13.970 -20.701  1.00 40.49           C
ATOM    371  CG1 VAL   231       3.552  14.456 -19.718  1.00 40.49           C
ATOM    372  CG2 VAL   231       5.590  15.078 -21.172  1.00 40.49           C
ATOM    373  C   VAL   231       4.456  11.841 -19.599  1.00 40.49           C
ATOM    374  O   VAL   231       4.142  11.735 -18.416  1.00 40.49           O
ATOM    375  N   SER   232       3.962  11.019 -20.547  1.00112.22           N
ATOM    376  CA  SER   232       2.979  10.045 -20.170  1.00112.22           C
ATOM    377  CB  SER   232       2.386   9.282 -21.378  1.00112.22           C
ATOM    378  OG  SER   232       3.374   9.057 -22.373  1.00112.22           O
ATOM    379  C   SER   232       3.525   9.149 -19.092  1.00112.22           C
ATOM    380  O   SER   232       3.015   9.223 -17.975  1.00112.22           O
ATOM    381  N   PRO   233       4.513   8.309 -19.282  1.00236.41           N
ATOM    382  CA  PRO   233       4.960   7.660 -18.089  1.00236.41           C
ATOM    383  CD  PRO   233       4.494   7.355 -20.386  1.00236.41           C
ATOM    384  CB  PRO   233       5.721   6.410 -18.521  1.00236.41           C
ATOM    385  CG  PRO   233       5.012   6.019 -19.826  1.00236.41           C
ATOM    386  C   PRO   233       5.708   8.573 -17.172  1.00236.41           C
ATOM    387  O   PRO   233       6.773   9.061 -17.543  1.00236.41           O
ATOM    388  N   HIS   234       5.177   8.793 -15.957  1.00220.30           N
ATOM    389  CA  HIS   234       5.870   9.555 -14.966  1.00220.30           C
ATOM    390  ND1 HIS   234       6.273  12.052 -12.900  1.00220.30           N
ATOM    391  CG  HIS   234       6.693  11.799 -14.188  1.00220.30           C
ATOM    392  CB  HIS   234       5.868  11.073 -15.207  1.00220.30           C
ATOM    393  NE2 HIS   234       8.319  12.905 -13.082  1.00220.30           N
ATOM    394  CD2 HIS   234       7.944  12.326 -14.282  1.00220.30           C
ATOM    395  CE1 HIS   234       7.284  12.715 -12.284  1.00220.30           C
ATOM    396  C   HIS   234       5.144   9.312 -13.670  1.00220.30           C
ATOM    397  O   HIS   234       4.314  10.126 -13.268  1.00220.30           O
ATOM    398  N   ARG   235       5.422   8.179 -12.981  1.00345.46           N
ATOM    399  CA  ARG   235       4.787   7.922 -11.714  1.00345.46           C
ATOM    400  CB  ARG   235       3.483   7.119 -11.840  1.00345.46           C
ATOM    401  CG  ARG   235       2.808   6.844 -10.497  1.00345.46           C
ATOM    402  CD  ARG   235       1.629   5.877 -10.601  1.00345.46           C
ATOM    403  NE  ARG   235       2.194   4.508 -10.780  1.00345.46           N
ATOM    404  CZ  ARG   235       1.406   3.409 -10.588  1.00345.46           C
ATOM    405  NH1 ARG   235       0.096   3.552 -10.234  1.00345.46           N
ATOM    406  NH2 ARG   235       1.931   2.156 -10.737  1.00345.46           N
ATOM    407  C   ARG   235       5.740   7.102 -10.912  1.00345.46           C
ATOM    408  O   ARG   235       6.186   6.045 -11.349  1.00345.46           O
ATOM    409  N   SER   236       6.057   7.546  -9.687  1.00194.25           N
ATOM    410  CA  SER   236       7.034   6.826  -8.929  1.00194.25           C
ATOM    411  CB  SER   236       7.748   7.691  -7.875  1.00194.25           C
ATOM    412  OG  SER   236       8.501   8.711  -8.513  1.00194.25           O
ATOM    413  C   SER   236       6.389   5.701  -8.215  1.00194.25           C
ATOM    414  O   SER   236       5.190   5.437  -8.293  1.00194.25           O
ATOM    415  N   PRO   237       7.254   5.020  -7.523  1.00157.71           N
ATOM    416  CA  PRO   237       6.837   3.978  -6.642  1.00157.71           C
ATOM    417  CD  PRO   237       8.594   4.787  -8.045  1.00157.71           C
ATOM    418  CB  PRO   237       8.106   3.224  -6.253  1.00157.71           C
ATOM    419  CG  PRO   237       9.035   3.434  -7.462  1.00157.71           C
ATOM    420  C   PRO   237       6.130   4.640  -5.503  1.00157.71           C
ATOM    421  O   PRO   237       5.532   3.947  -4.682  1.00157.71           O
ATOM    422  N   ILE   238       6.200   5.984  -5.440  1.00138.86           N
ATOM    423  CA  ILE   238       5.552   6.759  -4.436  1.00138.86           C
ATOM    424  CB  ILE   238       5.736   8.232  -4.658  1.00138.86           C
ATOM    425  CG2 ILE   238       5.277   8.560  -6.089  1.00138.86           C
ATOM    426  CG1 ILE   238       5.028   9.038  -3.557  1.00138.86           C
ATOM    427  CD1 ILE   238       5.637   8.840  -2.170  1.00138.86           C
ATOM    428  C   ILE   238       4.098   6.440  -4.533  1.00138.86           C
ATOM    429  O   ILE   238       3.411   6.311  -3.522  1.00138.86           O
ATOM    430  N   SER   239       3.585   6.310  -5.767  1.00 75.60           N
ATOM    431  CA  SER   239       2.205   5.965  -5.918  1.00 75.60           C
ATOM    432  CB  SER   239       1.755   5.941  -7.388  1.00 75.60           C
ATOM    433  OG  SER   239       0.380   5.596  -7.469  1.00 75.60           O
ATOM    434  C   SER   239       2.038   4.586  -5.379  1.00 75.60           C
ATOM    435  O   SER   239       1.022   4.262  -4.766  1.00 75.60           O
ATOM    436  N   ASN   240       3.063   3.739  -5.584  1.00 80.27           N
ATOM    437  CA  ASN   240       2.987   2.373  -5.162  1.00 80.27           C
ATOM    438  CB  ASN   240       4.254   1.582  -5.532  1.00 80.27           C
ATOM    439  CG  ASN   240       4.003   0.109  -5.250  1.00 80.27           C
ATOM    440  OD1 ASN   240       4.532  -0.452  -4.292  1.00 80.27           O
ATOM    441  ND2 ASN   240       3.165  -0.537  -6.104  1.00 80.27           N
ATOM    442  C   ASN   240       2.828   2.333  -3.677  1.00 80.27           C
ATOM    443  O   ASN   240       1.998   1.594  -3.153  1.00 80.27           O
ATOM    444  N   MET   241       3.626   3.138  -2.955  1.00 78.78           N
ATOM    445  CA  MET   241       3.553   3.130  -1.523  1.00 78.78           C
ATOM    446  CB  MET   241       4.629   4.013  -0.871  1.00 78.78           C
ATOM    447  CG  MET   241       6.047   3.469  -1.068  1.00 78.78           C
ATOM    448  SD  MET   241       7.378   4.570  -0.503  1.00 78.78           S
ATOM    449  CE  MET   241       7.294   5.656  -1.956  1.00 78.78           C
ATOM    450  C   MET   241       2.214   3.631  -1.079  1.00 78.78           C
ATOM    451  O   MET   241       1.606   3.063  -0.175  1.00 78.78           O
ATOM    452  N   VAL   242       1.710   4.707  -1.715  1.00 36.32           N
ATOM    453  CA  VAL   242       0.466   5.286  -1.290  1.00 36.32           C
ATOM    454  CB  VAL   242       0.090   6.504  -2.082  1.00 36.32           C
ATOM    455  CG1 VAL   242      -1.294   6.980  -1.612  1.00 36.32           C
ATOM    456  CG2 VAL   242       1.197   7.560  -1.916  1.00 36.32           C
ATOM    457  C   VAL   242      -0.627   4.284  -1.469  1.00 36.32           C
ATOM    458  O   VAL   242      -1.426   4.056  -0.562  1.00 36.32           O
ATOM    459  N   SER   243      -0.679   3.640  -2.648  1.00 36.79           N
ATOM    460  CA  SER   243      -1.714   2.679  -2.891  1.00 36.79           C
ATOM    461  CB  SER   243      -1.693   2.118  -4.326  1.00 36.79           C
ATOM    462  OG  SER   243      -0.535   1.323  -4.532  1.00 36.79           O
ATOM    463  C   SER   243      -1.501   1.542  -1.950  1.00 36.79           C
ATOM    464  O   SER   243      -2.455   0.931  -1.468  1.00 36.79           O
ATOM    465  N   MET   244      -0.224   1.240  -1.658  1.00 77.53           N
ATOM    466  CA  MET   244       0.119   0.158  -0.784  1.00 77.53           C
ATOM    467  CB  MET   244       1.640   0.005  -0.642  1.00 77.53           C
ATOM    468  CG  MET   244       2.064  -1.146   0.268  1.00 77.53           C
ATOM    469  SD  MET   244       3.864  -1.329   0.430  1.00 77.53           S
ATOM    470  CE  MET   244       3.773  -2.795   1.497  1.00 77.53           C
ATOM    471  C   MET   244      -0.425   0.443   0.578  1.00 77.53           C
ATOM    472  O   MET   244      -0.986  -0.436   1.231  1.00 77.53           O
ATOM    473  N   ALA   245      -0.275   1.701   1.033  1.00 33.86           N
ATOM    474  CA  ALA   245      -0.703   2.090   2.347  1.00 33.86           C
ATOM    475  CB  ALA   245      -0.366   3.554   2.681  1.00 33.86           C
ATOM    476  C   ALA   245      -2.181   1.942   2.444  1.00 33.86           C
ATOM    477  O   ALA   245      -2.704   1.469   3.451  1.00 33.86           O
ATOM    478  N   ASN   246      -2.895   2.329   1.374  1.00 38.93           N
ATOM    479  CA  ASN   246      -4.324   2.290   1.410  1.00 38.93           C
ATOM    480  CB  ASN   246      -4.989   2.745   0.098  1.00 38.93           C
ATOM    481  CG  ASN   246      -4.752   4.238  -0.068  1.00 38.93           C
ATOM    482  OD1 ASN   246      -4.228   4.901   0.826  1.00 38.93           O
ATOM    483  ND2 ASN   246      -5.160   4.788  -1.242  1.00 38.93           N
ATOM    484  C   ASN   246      -4.752   0.880   1.642  1.00 38.93           C
ATOM    485  O   ASN   246      -5.701   0.631   2.383  1.00 38.93           O
ATOM    486  N   ASN   247      -4.069  -0.085   1.002  1.00 73.49           N
ATOM    487  CA  ASN   247      -4.460  -1.456   1.140  1.00 73.49           C
ATOM    488  CB  ASN   247      -3.622  -2.405   0.265  1.00 73.49           C
ATOM    489  CG  ASN   247      -4.274  -3.779   0.319  1.00 73.49           C
ATOM    490  OD1 ASN   247      -5.224  -4.004   1.066  1.00 73.49           O
ATOM    491  ND2 ASN   247      -3.750  -4.732  -0.498  1.00 73.49           N
ATOM    492  C   ASN   247      -4.290  -1.892   2.564  1.00 73.49           C
ATOM    493  O   ASN   247      -5.173  -2.529   3.134  1.00 73.49           O
ATOM    494  N   HIS   248      -3.150  -1.548   3.194  1.00105.27           N
ATOM    495  CA  HIS   248      -2.933  -2.025   4.530  1.00105.27           C
ATOM    496  ND1 HIS   248      -1.869   0.281   6.592  1.00105.27           N
ATOM    497  CG  HIS   248      -1.291  -0.327   5.499  1.00105.27           C
ATOM    498  CB  HIS   248      -1.528  -1.750   5.104  1.00105.27           C
ATOM    499  NE2 HIS   248      -0.566   1.806   5.631  1.00105.27           N
ATOM    500  CD2 HIS   248      -0.498   0.618   4.927  1.00105.27           C
ATOM    501  CE1 HIS   248      -1.402   1.554   6.623  1.00105.27           C
ATOM    502  C   HIS   248      -3.934  -1.415   5.461  1.00105.27           C
ATOM    503  O   HIS   248      -4.453  -2.085   6.352  1.00105.27           O
ATOM    504  N   MET   249      -4.243  -0.122   5.273  1.00 71.50           N
ATOM    505  CA  MET   249      -5.132   0.555   6.172  1.00 71.50           C
ATOM    506  CB  MET   249      -5.352   2.037   5.826  1.00 71.50           C
ATOM    507  CG  MET   249      -6.307   2.728   6.803  1.00 71.50           C
ATOM    508  SD  MET   249      -6.686   4.461   6.410  1.00 71.50           S
ATOM    509  CE  MET   249      -7.844   4.666   7.794  1.00 71.50           C
ATOM    510  C   MET   249      -6.475  -0.090   6.109  1.00 71.50           C
ATOM    511  O   MET   249      -7.170  -0.185   7.118  1.00 71.50           O
ATOM    512  N   SER   250      -6.884  -0.538   4.912  1.00 77.46           N
ATOM    513  CA  SER   250      -8.197  -1.097   4.764  1.00 77.46           C
ATOM    514  CB  SER   250      -8.516  -1.539   3.324  1.00 77.46           C
ATOM    515  OG  SER   250      -7.740  -2.672   2.968  1.00 77.46           O
ATOM    516  C   SER   250      -8.332  -2.301   5.646  1.00 77.46           C
ATOM    517  O   SER   250      -9.363  -2.497   6.284  1.00 77.46           O
ATOM    518  N   MET   251      -7.287  -3.143   5.710  1.00 67.51           N
ATOM    519  CA  MET   251      -7.335  -4.332   6.514  1.00 67.51           C
ATOM    520  CB  MET   251      -6.077  -5.205   6.374  1.00 67.51           C
ATOM    521  CG  MET   251      -5.948  -5.905   5.020  1.00 67.51           C
ATOM    522  SD  MET   251      -7.105  -7.285   4.761  1.00 67.51           S
ATOM    523  CE  MET   251      -8.593  -6.252   4.635  1.00 67.51           C
ATOM    524  C   MET   251      -7.447  -3.949   7.953  1.00 67.51           C
ATOM    525  O   MET   251      -8.151  -4.601   8.723  1.00 67.51           O
ATOM    526  N   THR   252      -6.761  -2.864   8.348  1.00 35.32           N
ATOM    527  CA  THR   252      -6.718  -2.453   9.721  1.00 35.32           C
ATOM    528  CB  THR   252      -5.943  -1.182   9.914  1.00 35.32           C
ATOM    529  OG1 THR   252      -4.614  -1.336   9.439  1.00 35.32           O
ATOM    530  CG2 THR   252      -5.932  -0.842  11.412  1.00 35.32           C
ATOM    531  C   THR   252      -8.108  -2.192  10.205  1.00 35.32           C
ATOM    532  O   THR   252      -8.474  -2.622  11.298  1.00 35.32           O
ATOM    533  N   ASN   253      -8.934  -1.488   9.408  1.00 88.10           N
ATOM    534  CA  ASN   253     -10.247  -1.199   9.899  1.00 88.10           C
ATOM    535  CB  ASN   253     -11.077  -0.238   9.023  1.00 88.10           C
ATOM    536  CG  ASN   253     -11.333  -0.829   7.648  1.00 88.10           C
ATOM    537  OD1 ASN   253     -10.734  -0.400   6.663  1.00 88.10           O
ATOM    538  ND2 ASN   253     -12.253  -1.828   7.569  1.00 88.10           N
ATOM    539  C   ASN   253     -10.987  -2.484  10.090  1.00 88.10           C
ATOM    540  O   ASN   253     -11.776  -2.620  11.022  1.00 88.10           O
ATOM    541  N   SER   254     -10.762  -3.473   9.208  1.00 68.47           N
ATOM    542  CA  SER   254     -11.422  -4.736   9.369  1.00 68.47           C
ATOM    543  CB  SER   254     -11.139  -5.709   8.216  1.00 68.47           C
ATOM    544  OG  SER   254     -11.816  -6.936   8.435  1.00 68.47           O
ATOM    545  C   SER   254     -10.933  -5.383  10.633  1.00 68.47           C
ATOM    546  O   SER   254     -11.722  -5.931  11.404  1.00 68.47           O
ATOM    547  N   GLY   255      -9.610  -5.321  10.887  1.00 25.06           N
ATOM    548  CA  GLY   255      -9.039  -5.971  12.032  1.00 25.06           C
ATOM    549  C   GLY   255      -9.599  -5.384  13.289  1.00 25.06           C
ATOM    550  O   GLY   255      -9.924  -6.106  14.231  1.00 25.06           O
ATOM    551  N   VAL   256      -9.734  -4.047  13.343  1.00 98.80           N
ATOM    552  CA  VAL   256     -10.228  -3.441  14.546  1.00 98.80           C
ATOM    553  CB  VAL   256     -10.263  -1.939  14.506  1.00 98.80           C
ATOM    554  CG1 VAL   256      -8.837  -1.420  14.251  1.00 98.80           C
ATOM    555  CG2 VAL   256     -11.301  -1.483  13.472  1.00 98.80           C
ATOM    556  C   VAL   256     -11.628  -3.918  14.770  1.00 98.80           C
ATOM    557  O   VAL   256     -12.045  -4.115  15.908  1.00 98.80           O
ATOM    558  N   SER   257     -12.408  -4.083  13.685  1.00 74.13           N
ATOM    559  CA  SER   257     -13.768  -4.528  13.813  1.00 74.13           C
ATOM    560  CB  SER   257     -14.522  -4.505  12.475  1.00 74.13           C
ATOM    561  OG  SER   257     -15.856  -4.957  12.655  1.00 74.13           O
ATOM    562  C   SER   257     -13.786  -5.945  14.312  1.00 74.13           C
ATOM    563  O   SER   257     -14.611  -6.298  15.154  1.00 74.13           O
ATOM    564  N   MET   258     -12.867  -6.789  13.805  1.00162.84           N
ATOM    565  CA  MET   258     -12.796  -8.171  14.193  1.00162.84           C
ATOM    566  CB  MET   258     -11.664  -8.937  13.486  1.00162.84           C
ATOM    567  CG  MET   258     -11.439 -10.350  14.032  1.00162.84           C
ATOM    568  SD  MET   258     -12.742 -11.556  13.643  1.00162.84           S
ATOM    569  CE  MET   258     -12.006 -12.892  14.630  1.00162.84           C
ATOM    570  C   MET   258     -12.494  -8.210  15.643  1.00162.84           C
ATOM    571  O   MET   258     -13.039  -9.023  16.387  1.00162.84           O
ATOM    572  N   THR   259     -11.607  -7.321  16.101  1.00276.47           N
ATOM    573  CA  THR   259     -11.413  -7.335  17.506  1.00276.47           C
ATOM    574  CB  THR   259     -10.161  -6.650  17.977  1.00276.47           C
ATOM    575  OG1 THR   259      -9.945  -6.924  19.353  1.00276.47           O
ATOM    576  CG2 THR   259     -10.295  -5.136  17.755  1.00276.47           C
ATOM    577  C   THR   259     -12.591  -6.576  18.003  1.00276.47           C
ATOM    578  O   THR   259     -13.263  -5.869  17.264  1.00276.47           O
ATOM    579  N   ASN   260     -12.952  -6.778  19.261  1.00258.19           N
ATOM    580  CA  ASN   260     -14.068  -6.079  19.814  1.00258.19           C
ATOM    581  CB  ASN   260     -14.029  -4.560  19.549  1.00258.19           C
ATOM    582  CG  ASN   260     -15.234  -3.911  20.220  1.00258.19           C
ATOM    583  OD1 ASN   260     -16.345  -3.948  19.693  1.00258.19           O
ATOM    584  ND2 ASN   260     -15.009  -3.308  21.418  1.00258.19           N
ATOM    585  C   ASN   260     -15.349  -6.637  19.263  1.00258.19           C
ATOM    586  O   ASN   260     -16.387  -6.533  19.915  1.00258.19           O
ATOM    587  N   THR   261     -15.331  -7.257  18.061  1.00134.21           N
ATOM    588  CA  THR   261     -16.534  -7.883  17.594  1.00134.21           C
ATOM    589  CB  THR   261     -16.583  -8.158  16.110  1.00134.21           C
ATOM    590  OG1 THR   261     -17.916  -8.462  15.725  1.00134.21           O
ATOM    591  CG2 THR   261     -15.680  -9.346  15.758  1.00134.21           C
ATOM    592  C   THR   261     -16.667  -9.164  18.350  1.00134.21           C
ATOM    593  O   THR   261     -17.753  -9.556  18.774  1.00134.21           O
ATOM    594  N   LEU   262     -15.519  -9.842  18.530  1.00126.87           N
ATOM    595  CA  LEU   262     -15.404 -11.084  19.233  1.00126.87           C
ATOM    596  CB  LEU   262     -13.975 -11.660  19.131  1.00126.87           C
ATOM    597  CG  LEU   262     -13.733 -13.002  19.852  1.00126.87           C
ATOM    598  CD1 LEU   262     -13.734 -12.841  21.381  1.00126.87           C
ATOM    599  CD2 LEU   262     -14.710 -14.080  19.350  1.00126.87           C
ATOM    600  C   LEU   262     -15.715 -10.786  20.656  1.00126.87           C
ATOM    601  O   LEU   262     -16.346 -11.578  21.354  1.00126.87           O
ATOM    602  N   SER   263     -15.288  -9.597  21.114  1.00 82.99           N
ATOM    603  CA  SER   263     -15.480  -9.252  22.488  1.00 82.99           C
ATOM    604  CB  SER   263     -14.968  -7.843  22.829  1.00 82.99           C
ATOM    605  OG  SER   263     -13.566  -7.766  22.618  1.00 82.99           O
ATOM    606  C   SER   263     -16.942  -9.278  22.799  1.00 82.99           C
ATOM    607  O   SER   263     -17.324  -9.663  23.901  1.00 82.99           O
ATOM    608  N   SER   264     -17.794  -8.830  21.855  1.00 48.72           N
ATOM    609  CA  SER   264     -19.216  -8.798  22.067  1.00 48.72           C
ATOM    610  CB  SER   264     -19.942  -7.870  21.083  1.00 48.72           C
ATOM    611  OG  SER   264     -19.822  -8.368  19.758  1.00 48.72           O
ATOM    612  C   SER   264     -19.848 -10.161  21.960  1.00 48.72           C
ATOM    613  O   SER   264     -20.791 -10.462  22.690  1.00 48.72           O
ATOM    614  N   MET   265     -19.366 -11.015  21.031  1.00107.40           N
ATOM    615  CA  MET   265     -19.965 -12.305  20.796  1.00107.40           C
ATOM    616  CB  MET   265     -19.297 -13.049  19.624  1.00107.40           C
ATOM    617  CG  MET   265     -19.888 -14.429  19.321  1.00107.40           C
ATOM    618  SD  MET   265     -19.094 -15.296  17.933  1.00107.40           S
ATOM    619  CE  MET   265     -20.052 -16.828  18.118  1.00107.40           C
ATOM    620  C   MET   265     -19.849 -13.183  22.002  1.00107.40           C
ATOM    621  O   MET   265     -20.812 -13.837  22.400  1.00107.40           O
ATOM    622  N   LEU   266     -18.663 -13.220  22.634  1.00134.08           N
ATOM    623  CA  LEU   266     -18.473 -14.070  23.774  1.00134.08           C
ATOM    624  CB  LEU   266     -17.019 -14.106  24.264  1.00134.08           C
ATOM    625  CG  LEU   266     -16.119 -14.918  23.315  1.00134.08           C
ATOM    626  CD1 LEU   266     -16.195 -14.378  21.881  1.00134.08           C
ATOM    627  CD2 LEU   266     -14.680 -15.013  23.845  1.00134.08           C
ATOM    628  C   LEU   266     -19.369 -13.596  24.867  1.00134.08           C
ATOM    629  O   LEU   266     -19.904 -14.390  25.640  1.00134.08           O
ATOM    630  N   LYS   267     -19.564 -12.271  24.941  1.00 73.37           N
ATOM    631  CA  LYS   267     -20.407 -11.678  25.932  1.00 73.37           C
ATOM    632  CB  LYS   267     -20.525 -10.161  25.725  1.00 73.37           C
ATOM    633  CG  LYS   267     -19.199  -9.425  25.906  1.00 73.37           C
ATOM    634  CD  LYS   267     -19.175  -8.059  25.221  1.00 73.37           C
ATOM    635  CE  LYS   267     -20.507  -7.314  25.302  1.00 73.37           C
ATOM    636  NZ  LYS   267     -20.442  -6.087  24.480  1.00 73.37           N
ATOM    637  C   LYS   267     -21.764 -12.268  25.729  1.00 73.37           C
ATOM    638  O   LYS   267     -22.486 -12.539  26.686  1.00 73.37           O
ATOM    639  N   GLY   268     -22.134 -12.495  24.455  1.00 19.57           N
ATOM    640  CA  GLY   268     -23.413 -13.051  24.139  1.00 19.57           C
ATOM    641  C   GLY   268     -24.296 -11.914  23.757  1.00 19.57           C
ATOM    642  O   GLY   268     -25.424 -12.106  23.309  1.00 19.57           O
ATOM    643  N   PHE   269     -23.790 -10.684  23.942  1.00 55.53           N
ATOM    644  CA  PHE   269     -24.554  -9.523  23.611  1.00 55.53           C
ATOM    645  CB  PHE   269     -23.939  -8.217  24.136  1.00 55.53           C
ATOM    646  CG  PHE   269     -24.206  -8.212  25.604  1.00 55.53           C
ATOM    647  CD1 PHE   269     -23.398  -8.913  26.469  1.00 55.53           C
ATOM    648  CD2 PHE   269     -25.276  -7.511  26.116  1.00 55.53           C
ATOM    649  CE1 PHE   269     -23.647  -8.907  27.822  1.00 55.53           C
ATOM    650  CE2 PHE   269     -25.530  -7.500  27.468  1.00 55.53           C
ATOM    651  CZ  PHE   269     -24.718  -8.205  28.323  1.00 55.53           C
ATOM    652  C   PHE   269     -24.751  -9.437  22.134  1.00 55.53           C
ATOM    653  O   PHE   269     -25.844  -9.106  21.678  1.00 55.53           O
ATOM    654  N   ALA   270     -23.709  -9.736  21.335  1.00 40.40           N
ATOM    655  CA  ALA   270     -23.878  -9.587  19.917  1.00 40.40           C
ATOM    656  CB  ALA   270     -22.736  -8.802  19.250  1.00 40.40           C
ATOM    657  C   ALA   270     -23.936 -10.937  19.271  1.00 40.40           C
ATOM    658  O   ALA   270     -23.170 -11.842  19.595  1.00 40.40           O
ATOM    659  N   PRO   271     -24.882 -11.086  18.379  1.00 69.69           N
ATOM    660  CA  PRO   271     -25.011 -12.305  17.625  1.00 69.69           C
ATOM    661  CD  PRO   271     -26.160 -10.412  18.537  1.00 69.69           C
ATOM    662  CB  PRO   271     -26.474 -12.386  17.179  1.00 69.69           C
ATOM    663  CG  PRO   271     -27.022 -10.964  17.391  1.00 69.69           C
ATOM    664  C   PRO   271     -24.035 -12.290  16.491  1.00 69.69           C
ATOM    665  O   PRO   271     -23.640 -11.207  16.064  1.00 69.69           O
ATOM    666  N   ALA   272     -23.615 -13.474  16.006  1.00 29.89           N
ATOM    667  CA  ALA   272     -22.684 -13.538  14.917  1.00 29.89           C
ATOM    668  CB  ALA   272     -22.225 -14.974  14.610  1.00 29.89           C
ATOM    669  C   ALA   272     -23.326 -13.004  13.674  1.00 29.89           C
ATOM    670  O   ALA   272     -22.723 -12.224  12.939  1.00 29.89           O
ATOM    671  N   ALA   273     -24.588 -13.403  13.419  1.00 25.83           N
ATOM    672  CA  ALA   273     -25.271 -13.024  12.215  1.00 25.83           C
ATOM    673  CB  ALA   273     -26.681 -13.629  12.111  1.00 25.83           C
ATOM    674  C   ALA   273     -25.423 -11.540  12.187  1.00 25.83           C
ATOM    675  O   ALA   273     -25.241 -10.906  11.149  1.00 25.83           O
ATOM    676  N   ALA   274     -25.770 -10.947  13.341  1.00 24.72           N
ATOM    677  CA  ALA   274     -25.976  -9.532  13.414  1.00 24.72           C
ATOM    678  CB  ALA   274     -26.446  -9.079  14.807  1.00 24.72           C
ATOM    679  C   ALA   274     -24.688  -8.835  13.120  1.00 24.72           C
ATOM    680  O   ALA   274     -24.667  -7.820  12.427  1.00 24.72           O
ATOM    681  N   ALA   275     -23.571  -9.366  13.647  1.00 27.32           N
ATOM    682  CA  ALA   275     -22.295  -8.735  13.475  1.00 27.32           C
ATOM    683  CB  ALA   275     -21.166  -9.454  14.231  1.00 27.32           C
ATOM    684  C   ALA   275     -21.933  -8.724  12.028  1.00 27.32           C
ATOM    685  O   ALA   275     -21.420  -7.728  11.522  1.00 27.32           O
ATOM    686  N   GLN   276     -22.188  -9.839  11.317  1.00 82.00           N
ATOM    687  CA  GLN   276     -21.827  -9.889   9.934  1.00 82.00           C
ATOM    688  CB  GLN   276     -22.040 -11.266   9.278  1.00 82.00           C
ATOM    689  CG  GLN   276     -23.501 -11.701   9.179  1.00 82.00           C
ATOM    690  CD  GLN   276     -23.519 -13.058   8.495  1.00 82.00           C
ATOM    691  OE1 GLN   276     -23.842 -13.165   7.311  1.00 82.00           O
ATOM    692  NE2 GLN   276     -23.156 -14.125   9.254  1.00 82.00           N
ATOM    693  C   GLN   276     -22.653  -8.887   9.193  1.00 82.00           C
ATOM    694  O   GLN   276     -22.159  -8.204   8.298  1.00 82.00           O
ATOM    695  N   ALA   277     -23.942  -8.768   9.557  1.00 30.28           N
ATOM    696  CA  ALA   277     -24.826  -7.869   8.875  1.00 30.28           C
ATOM    697  CB  ALA   277     -26.270  -7.952   9.402  1.00 30.28           C
ATOM    698  C   ALA   277     -24.367  -6.451   9.053  1.00 30.28           C
ATOM    699  O   ALA   277     -24.332  -5.680   8.096  1.00 30.28           O
ATOM    700  N   VAL   278     -23.988  -6.063  10.284  1.00 86.54           N
ATOM    701  CA  VAL   278     -23.607  -4.697  10.502  1.00 86.54           C
ATOM    702  CB  VAL   278     -23.317  -4.381  11.943  1.00 86.54           C
ATOM    703  CG1 VAL   278     -24.614  -4.588  12.743  1.00 86.54           C
ATOM    704  CG2 VAL   278     -22.136  -5.237  12.430  1.00 86.54           C
ATOM    705  C   VAL   278     -22.380  -4.397   9.704  1.00 86.54           C
ATOM    706  O   VAL   278     -22.285  -3.346   9.071  1.00 86.54           O
ATOM    707  N   GLN   279     -21.410  -5.328   9.701  1.00 41.75           N
ATOM    708  CA  GLN   279     -20.172  -5.101   9.015  1.00 41.75           C
ATOM    709  CB  GLN   279     -19.187  -6.271   9.135  1.00 41.75           C
ATOM    710  CG  GLN   279     -17.914  -6.040   8.318  1.00 41.75           C
ATOM    711  CD  GLN   279     -17.172  -7.364   8.205  1.00 41.75           C
ATOM    712  OE1 GLN   279     -17.525  -8.342   8.862  1.00 41.75           O
ATOM    713  NE2 GLN   279     -16.123  -7.406   7.340  1.00 41.75           N
ATOM    714  C   GLN   279     -20.429  -4.961   7.551  1.00 41.75           C
ATOM    715  O   GLN   279     -19.876  -4.079   6.896  1.00 41.75           O
ATOM    716  N   THR   280     -21.278  -5.843   6.998  1.00101.25           N
ATOM    717  CA  THR   280     -21.551  -5.839   5.592  1.00101.25           C
ATOM    718  CB  THR   280     -22.367  -7.016   5.146  1.00101.25           C
ATOM    719  OG1 THR   280     -22.390  -7.076   3.728  1.00101.25           O
ATOM    720  CG2 THR   280     -23.794  -6.883   5.695  1.00101.25           C
ATOM    721  C   THR   280     -22.281  -4.587   5.227  1.00101.25           C
ATOM    722  O   THR   280     -22.053  -4.021   4.159  1.00101.25           O
ATOM    723  N   ALA   281     -23.176  -4.113   6.115  1.00 33.19           N
ATOM    724  CA  ALA   281     -23.985  -2.963   5.830  1.00 33.19           C
ATOM    725  CB  ALA   281     -24.929  -2.609   6.993  1.00 33.19           C
ATOM    726  C   ALA   281     -23.102  -1.779   5.586  1.00 33.19           C
ATOM    727  O   ALA   281     -23.357  -0.990   4.680  1.00 33.19           O
ATOM    728  N   ALA   282     -22.025  -1.622   6.376  1.00 33.78           N
ATOM    729  CA  ALA   282     -21.184  -0.471   6.215  1.00 33.78           C
ATOM    730  CB  ALA   282     -20.021  -0.443   7.219  1.00 33.78           C
ATOM    731  C   ALA   282     -20.590  -0.487   4.842  1.00 33.78           C
ATOM    732  O   ALA   282     -20.529   0.545   4.176  1.00 33.78           O
ATOM    733  N   GLN   283     -20.167  -1.675   4.368  1.00102.13           N
ATOM    734  CA  GLN   283     -19.526  -1.786   3.089  1.00102.13           C
ATOM    735  CB  GLN   283     -19.222  -3.252   2.731  1.00102.13           C
ATOM    736  CG  GLN   283     -18.538  -3.445   1.375  1.00102.13           C
ATOM    737  CD  GLN   283     -18.354  -4.942   1.165  1.00102.13           C
ATOM    738  OE1 GLN   283     -18.566  -5.463   0.070  1.00102.13           O
ATOM    739  NE2 GLN   283     -17.947  -5.656   2.248  1.00102.13           N
ATOM    740  C   GLN   283     -20.463  -1.272   2.050  1.00102.13           C
ATOM    741  O   GLN   283     -20.081  -0.451   1.218  1.00102.13           O
ATOM    742  N   ASN   284     -21.733  -1.714   2.097  1.00196.57           N
ATOM    743  CA  ASN   284     -22.667  -1.255   1.117  1.00196.57           C
ATOM    744  CB  ASN   284     -23.874  -2.195   0.942  1.00196.57           C
ATOM    745  CG  ASN   284     -23.368  -3.536   0.420  1.00196.57           C
ATOM    746  OD1 ASN   284     -22.262  -3.626  -0.110  1.00196.57           O
ATOM    747  ND2 ASN   284     -24.189  -4.609   0.582  1.00196.57           N
ATOM    748  C   ASN   284     -23.186   0.031   1.651  1.00196.57           C
ATOM    749  O   ASN   284     -24.056   0.084   2.507  1.00196.57           O
ATOM    750  N   GLY   285     -22.738   1.151   1.107  1.00244.13           N
ATOM    751  CA  GLY   285     -23.167   2.360   1.729  1.00244.13           C
ATOM    752  C   GLY   285     -21.952   3.207   1.831  1.00244.13           C
ATOM    753  O   GLY   285     -21.997   4.405   1.553  1.00244.13           O
ATOM    754  N   VAL   286     -20.821   2.614   2.245  1.00125.27           N
ATOM    755  CA  VAL   286     -19.623   3.386   2.167  1.00125.27           C
ATOM    756  CB  VAL   286     -18.438   2.735   2.833  1.00125.27           C
ATOM    757  CG1 VAL   286     -18.100   1.410   2.129  1.00125.27           C
ATOM    758  CG2 VAL   286     -17.276   3.743   2.838  1.00125.27           C
ATOM    759  C   VAL   286     -19.361   3.527   0.703  1.00125.27           C
ATOM    760  O   VAL   286     -18.977   4.589   0.215  1.00125.27           O
ATOM    761  N   GLN   287     -19.600   2.421  -0.034  1.00 60.33           N
ATOM    762  CA  GLN   287     -19.394   2.337  -1.451  1.00 60.33           C
ATOM    763  CB  GLN   287     -19.493   0.897  -1.990  1.00 60.33           C
ATOM    764  CG  GLN   287     -18.326   0.015  -1.533  1.00 60.33           C
ATOM    765  CD  GLN   287     -18.512  -1.377  -2.118  1.00 60.33           C
ATOM    766  OE1 GLN   287     -17.670  -2.257  -1.949  1.00 60.33           O
ATOM    767  NE2 GLN   287     -19.650  -1.584  -2.831  1.00 60.33           N
ATOM    768  C   GLN   287     -20.391   3.195  -2.165  1.00 60.33           C
ATOM    769  O   GLN   287     -20.076   3.794  -3.192  1.00 60.33           O
ATOM    770  N   ALA   288     -21.621   3.289  -1.626  1.00 40.37           N
ATOM    771  CA  ALA   288     -22.665   4.028  -2.282  1.00 40.37           C
ATOM    772  CB  ALA   288     -23.987   4.021  -1.494  1.00 40.37           C
ATOM    773  C   ALA   288     -22.239   5.456  -2.433  1.00 40.37           C
ATOM    774  O   ALA   288     -22.558   6.110  -3.425  1.00 40.37           O
ATOM    775  N   MET   289     -21.495   5.979  -1.444  1.00 78.23           N
ATOM    776  CA  MET   289     -21.098   7.358  -1.456  1.00 78.23           C
ATOM    777  CB  MET   289     -20.137   7.666  -0.291  1.00 78.23           C
ATOM    778  CG  MET   289     -19.643   9.112  -0.205  1.00 78.23           C
ATOM    779  SD  MET   289     -18.393   9.369   1.094  1.00 78.23           S
ATOM    780  CE  MET   289     -18.179  11.150   0.814  1.00 78.23           C
ATOM    781  C   MET   289     -20.344   7.635  -2.715  1.00 78.23           C
ATOM    782  O   MET   289     -20.610   8.618  -3.405  1.00 78.23           O
ATOM    783  N   SER   290     -19.390   6.759  -3.069  1.00 85.00           N
ATOM    784  CA  SER   290     -18.575   7.003  -4.224  1.00 85.00           C
ATOM    785  CB  SER   290     -17.449   5.970  -4.375  1.00 85.00           C
ATOM    786  OG  SER   290     -16.561   6.059  -3.270  1.00 85.00           O
ATOM    787  C   SER   290     -19.394   6.947  -5.475  1.00 85.00           C
ATOM    788  O   SER   290     -19.219   7.769  -6.371  1.00 85.00           O
ATOM    789  N   SER   291     -20.312   5.968  -5.571  1.00 46.67           N
ATOM    790  CA  SER   291     -21.049   5.761  -6.787  1.00 46.67           C
ATOM    791  CB  SER   291     -21.908   4.483  -6.748  1.00 46.67           C
ATOM    792  OG  SER   291     -22.934   4.615  -5.775  1.00 46.67           O
ATOM    793  C   SER   291     -21.970   6.899  -7.103  1.00 46.67           C
ATOM    794  O   SER   291     -22.022   7.354  -8.244  1.00 46.67           O
ATOM    795  N   LEU   292     -22.718   7.391  -6.101  1.00 51.12           N
ATOM    796  CA  LEU   292     -23.734   8.372  -6.355  1.00 51.12           C
ATOM    797  CB  LEU   292     -24.600   8.663  -5.118  1.00 51.12           C
ATOM    798  CG  LEU   292     -25.423   7.447  -4.657  1.00 51.12           C
ATOM    799  CD1 LEU   292     -26.299   7.800  -3.444  1.00 51.12           C
ATOM    800  CD2 LEU   292     -26.222   6.839  -5.823  1.00 51.12           C
ATOM    801  C   LEU   292     -23.186   9.681  -6.834  1.00 51.12           C
ATOM    802  O   LEU   292     -23.719  10.261  -7.778  1.00 51.12           O
ATOM    803  N   GLY   293     -22.092  10.175  -6.232  1.00 35.59           N
ATOM    804  CA  GLY   293     -21.664  11.512  -6.530  1.00 35.59           C
ATOM    805  C   GLY   293     -21.342  11.700  -7.979  1.00 35.59           C
ATOM    806  O   GLY   293     -21.767  12.685  -8.580  1.00 35.59           O
ATOM    807  N   SER   294     -20.593  10.767  -8.592  1.00 92.61           N
ATOM    808  CA  SER   294     -20.166  10.971  -9.948  1.00 92.61           C
ATOM    809  CB  SER   294     -19.196   9.882 -10.438  1.00 92.61           C
ATOM    810  OG  SER   294     -18.820  10.145 -11.782  1.00 92.61           O
ATOM    811  C   SER   294     -21.328  10.980 -10.880  1.00 92.61           C
ATOM    812  O   SER   294     -21.417  11.826 -11.768  1.00 92.61           O
ATOM    813  N   GLN   295     -22.270  10.047 -10.688  1.00102.82           N
ATOM    814  CA  GLN   295     -23.339   9.925 -11.631  1.00102.82           C
ATOM    815  CB  GLN   295     -24.262   8.740 -11.284  1.00102.82           C
ATOM    816  CG  GLN   295     -25.211   8.327 -12.409  1.00102.82           C
ATOM    817  CD  GLN   295     -26.299   9.378 -12.512  1.00102.82           C
ATOM    818  OE1 GLN   295     -26.419  10.062 -13.527  1.00102.82           O
ATOM    819  NE2 GLN   295     -27.113   9.512 -11.432  1.00102.82           N
ATOM    820  C   GLN   295     -24.142  11.191 -11.641  1.00102.82           C
ATOM    821  O   GLN   295     -24.472  11.716 -12.703  1.00102.82           O
ATOM    822  N   GLY   296     -24.470  11.728 -10.453  1.00 94.55           N
ATOM    823  CA  GLY   296     -25.287  12.904 -10.388  1.00 94.55           C
ATOM    824  C   GLY   296     -24.574  14.091 -10.963  1.00 94.55           C
ATOM    825  O   GLY   296     -25.171  14.889 -11.684  1.00 94.55           O
ATOM    826  N   ARG   297     -23.273  14.234 -10.654  1.00 99.74           N
ATOM    827  CA  ARG   297     -22.529  15.405 -11.024  1.00 99.74           C
ATOM    828  CB  ARG   297     -21.091  15.377 -10.476  1.00 99.74           C
ATOM    829  CG  ARG   297     -21.028  15.574  -8.961  1.00 99.74           C
ATOM    830  CD  ARG   297     -21.030  17.052  -8.568  1.00 99.74           C
ATOM    831  NE  ARG   297     -21.189  17.141  -7.090  1.00 99.74           N
ATOM    832  CZ  ARG   297     -21.513  18.338  -6.519  1.00 99.74           C
ATOM    833  NH1 ARG   297     -21.662  19.448  -7.300  1.00 99.74           N
ATOM    834  NH2 ARG   297     -21.691  18.428  -5.169  1.00 99.74           N
ATOM    835  C   ARG   297     -22.448  15.569 -12.509  1.00 99.74           C
ATOM    836  O   ARG   297     -22.665  16.665 -13.025  1.00 99.74           O
ATOM    837  N   SER   298     -22.160  14.484 -13.249  1.00 72.66           N
ATOM    838  CA  SER   298     -21.960  14.623 -14.662  1.00 72.66           C
ATOM    839  CB  SER   298     -21.641  13.282 -15.346  1.00 72.66           C
ATOM    840  OG  SER   298     -21.450  13.476 -16.740  1.00 72.66           O
ATOM    841  C   SER   298     -23.205  15.175 -15.265  1.00 72.66           C
ATOM    842  O   SER   298     -23.160  16.121 -16.051  1.00 72.66           O
ATOM    843  N   SER   299     -24.362  14.618 -14.874  1.00 86.26           N
ATOM    844  CA  SER   299     -25.606  15.040 -15.431  1.00 86.26           C
ATOM    845  CB  SER   299     -26.795  14.269 -14.835  1.00 86.26           C
ATOM    846  OG  SER   299     -26.662  12.885 -15.129  1.00 86.26           O
ATOM    847  C   SER   299     -25.777  16.487 -15.110  1.00 86.26           C
ATOM    848  O   SER   299     -26.223  17.269 -15.948  1.00 86.26           O
ATOM    849  N   LEU   300     -25.391  16.890 -13.886  1.00178.08           N
ATOM    850  CA  LEU   300     -25.557  18.259 -13.504  1.00178.08           C
ATOM    851  CB  LEU   300     -25.273  18.528 -12.015  1.00178.08           C
ATOM    852  CG  LEU   300     -26.290  17.857 -11.073  1.00178.08           C
ATOM    853  CD1 LEU   300     -25.995  18.184  -9.601  1.00178.08           C
ATOM    854  CD2 LEU   300     -27.732  18.193 -11.482  1.00178.08           C
ATOM    855  C   LEU   300     -24.607  19.080 -14.304  1.00178.08           C
ATOM    856  O   LEU   300     -23.494  18.657 -14.607  1.00178.08           O
ATOM    857  N   GLY   301     -25.047  20.293 -14.678  1.00 38.98           N
ATOM    858  CA  GLY   301     -24.209  21.159 -15.448  1.00 38.98           C
ATOM    859  C   GLY   301     -23.486  22.088 -14.478  1.00 38.98           C
ATOM    860  O   GLY   301     -24.172  22.677 -13.600  1.00 38.98           O
ATOM    861  OXT GLY   301     -22.240  22.221 -14.604  1.00 38.98           O
END 
