# Supplementary material for: Predicted Structural Variability of Mycobacterium tuberculosis PPE18 Protein With Immunological Implications Among Clinical Strains
Source: Front Microbiol. 2021 Jan 8;11:595312. doi: 10.3389/fmicb.2020.595312 (PMC7819968; doi:10.3389/fmicb.2020.595312)
Supplement: Supplementary file 3 [file Data_Sheet_2.ZIP › domain 2 RaptorX pdbs/4f4cA-387598_2_Var12.pdb]

REMARK   templates = 4f4cA 
EXPDTA    THEORETICAL MODEL, MODELLER 9v8 2018/10/10 13:53:08
REMARK   6 MODELLER OBJECTIVE FUNCTION:       411.0403
REMARK   6 MODELLER BEST TEMPLATE % SEQ ID:   8.403
SEQRES   1    119  GLY LEU LEU GLU GLN ALA ALA ALA VAL GLU GLU ALA ILE
SEQRES   2    119  ASP THR ALA ALA ALA ASN GLN LEU MET ASN ASN VAL PRO
SEQRES   3    119  GLN ALA LEU GLN GLN LEU ALA GLN PRO ALA GLN GLY THR
SEQRES   4    119  THR PRO SER SER LYS LEU GLY GLY LEU TRP LYS THR VAL
SEQRES   5    119  SER PRO HIS LEU SER PRO LEU SER ASN MET VAL SER MET
SEQRES   6    119  ALA ASN ASN HIS MET SER MET THR ASN SER GLY VAL SER
SEQRES   7    119  MET THR ASN THR LEU SER SER MET LEU LYS GLY PHE ALA
SEQRES   8    119  PRO ALA ALA ALA ALA GLN ALA VAL GLN THR ALA ALA GLN
SEQRES   9    119  ASN GLY VAL ARG ALA MET SER SER LEU GLY SER SER LEU
SEQRES  10    119  GLY SER
ATOM      1  N   GLY   180      -1.867  11.808  -2.291  1.00 14.53           N
ATOM      2  CA  GLY   180      -1.951  12.742  -3.434  1.00 14.53           C
ATOM      3  C   GLY   180      -0.784  13.669  -3.448  1.00 14.53           C
ATOM      4  O   GLY   180      -0.420  14.211  -4.489  1.00 14.53           O
ATOM      5  N   LEU   181      -0.167  13.880  -2.273  1.00 82.20           N
ATOM      6  CA  LEU   181       0.964  14.753  -2.182  1.00 82.20           C
ATOM      7  CB  LEU   181       1.443  14.905  -0.721  1.00 82.20           C
ATOM      8  CG  LEU   181       2.560  15.941  -0.448  1.00 82.20           C
ATOM      9  CD1 LEU   181       2.890  15.970   1.054  1.00 82.20           C
ATOM     10  CD2 LEU   181       3.829  15.725  -1.292  1.00 82.20           C
ATOM     11  C   LEU   181       2.050  14.136  -2.999  1.00 82.20           C
ATOM     12  O   LEU   181       2.759  14.820  -3.732  1.00 82.20           O
ATOM     13  N   LEU   182       2.187  12.803  -2.891  1.00 97.46           N
ATOM     14  CA  LEU   182       3.226  12.081  -3.565  1.00 97.46           C
ATOM     15  CB  LEU   182       3.152  10.570  -3.286  1.00 97.46           C
ATOM     16  CG  LEU   182       3.278  10.199  -1.796  1.00 97.46           C
ATOM     17  CD1 LEU   182       4.644  10.613  -1.227  1.00 97.46           C
ATOM     18  CD2 LEU   182       2.092  10.730  -0.974  1.00 97.46           C
ATOM     19  C   LEU   182       3.041  12.228  -5.037  1.00 97.46           C
ATOM     20  O   LEU   182       3.988  12.507  -5.771  1.00 97.46           O
ATOM     21  N   GLU   183       1.790  12.068  -5.501  1.00 52.43           N
ATOM     22  CA  GLU   183       1.513  12.095  -6.905  1.00 52.43           C
ATOM     23  CB  GLU   183       0.013  11.948  -7.211  1.00 52.43           C
ATOM     24  CG  GLU   183      -0.591  10.589  -6.855  1.00 52.43           C
ATOM     25  CD  GLU   183      -2.105  10.721  -6.981  1.00 52.43           C
ATOM     26  OE1 GLU   183      -2.705  11.427  -6.127  1.00 52.43           O
ATOM     27  OE2 GLU   183      -2.678  10.124  -7.932  1.00 52.43           O
ATOM     28  C   GLU   183       1.896  13.433  -7.441  1.00 52.43           C
ATOM     29  O   GLU   183       2.505  13.533  -8.505  1.00 52.43           O
ATOM     30  N   GLN   184       1.554  14.501  -6.702  1.00 84.54           N
ATOM     31  CA  GLN   184       1.782  15.824  -7.198  1.00 84.54           C
ATOM     32  CB  GLN   184       1.258  16.905  -6.235  1.00 84.54           C
ATOM     33  CG  GLN   184      -0.235  16.790  -5.893  1.00 84.54           C
ATOM     34  CD  GLN   184      -1.076  17.169  -7.109  1.00 84.54           C
ATOM     35  OE1 GLN   184      -1.307  16.356  -8.003  1.00 84.54           O
ATOM     36  NE2 GLN   184      -1.552  18.443  -7.142  1.00 84.54           N
ATOM     37  C   GLN   184       3.252  16.058  -7.369  1.00 84.54           C
ATOM     38  O   GLN   184       3.684  16.562  -8.405  1.00 84.54           O
ATOM     39  N   ALA   185       4.058  15.680  -6.357  1.00 36.19           N
ATOM     40  CA  ALA   185       5.474  15.933  -6.374  1.00 36.19           C
ATOM     41  CB  ALA   185       6.164  15.527  -5.062  1.00 36.19           C
ATOM     42  C   ALA   185       6.140  15.168  -7.472  1.00 36.19           C
ATOM     43  O   ALA   185       6.998  15.695  -8.178  1.00 36.19           O
ATOM     44  N   ALA   186       5.755  13.893  -7.642  1.00 40.39           N
ATOM     45  CA  ALA   186       6.371  13.054  -8.625  1.00 40.39           C
ATOM     46  CB  ALA   186       5.823  11.616  -8.601  1.00 40.39           C
ATOM     47  C   ALA   186       6.105  13.622  -9.978  1.00 40.39           C
ATOM     48  O   ALA   186       6.966  13.577 -10.854  1.00 40.39           O
ATOM     49  N   ALA   187       4.898  14.174 -10.188  1.00 38.83           N
ATOM     50  CA  ALA   187       4.537  14.661 -11.487  1.00 38.83           C
ATOM     51  CB  ALA   187       3.107  15.225 -11.527  1.00 38.83           C
ATOM     52  C   ALA   187       5.462  15.764 -11.906  1.00 38.83           C
ATOM     53  O   ALA   187       5.939  15.773 -13.040  1.00 38.83           O
ATOM     54  N   VAL   188       5.749  16.722 -11.005  1.00 93.83           N
ATOM     55  CA  VAL   188       6.591  17.828 -11.362  1.00 93.83           C
ATOM     56  CB  VAL   188       6.667  18.888 -10.298  1.00 93.83           C
ATOM     57  CG1 VAL   188       5.256  19.465 -10.090  1.00 93.83           C
ATOM     58  CG2 VAL   188       7.294  18.292  -9.025  1.00 93.83           C
ATOM     59  C   VAL   188       7.979  17.339 -11.630  1.00 93.83           C
ATOM     60  O   VAL   188       8.637  17.791 -12.566  1.00 93.83           O
ATOM     61  N   GLU   189       8.449  16.392 -10.798  1.00 75.69           N
ATOM     62  CA  GLU   189       9.774  15.847 -10.866  1.00 75.69           C
ATOM     63  CB  GLU   189      10.031  14.838  -9.736  1.00 75.69           C
ATOM     64  CG  GLU   189       9.966  15.469  -8.341  1.00 75.69           C
ATOM     65  CD  GLU   189      10.080  14.354  -7.308  1.00 75.69           C
ATOM     66  OE1 GLU   189       9.163  13.494  -7.261  1.00 75.69           O
ATOM     67  OE2 GLU   189      11.089  14.352  -6.550  1.00 75.69           O
ATOM     68  C   GLU   189       9.956  15.128 -12.164  1.00 75.69           C
ATOM     69  O   GLU   189      11.025  15.196 -12.768  1.00 75.69           O
ATOM     70  N   GLU   190       8.915  14.411 -12.628  1.00 67.68           N
ATOM     71  CA  GLU   190       9.032  13.661 -13.845  1.00 67.68           C
ATOM     72  CB  GLU   190       7.740  12.955 -14.283  1.00 67.68           C
ATOM     73  CG  GLU   190       7.283  11.790 -13.409  1.00 67.68           C
ATOM     74  CD  GLU   190       6.006  11.256 -14.046  1.00 67.68           C
ATOM     75  OE1 GLU   190       5.696  11.691 -15.187  1.00 67.68           O
ATOM     76  OE2 GLU   190       5.327  10.408 -13.406  1.00 67.68           O
ATOM     77  C   GLU   190       9.308  14.624 -14.945  1.00 67.68           C
ATOM     78  O   GLU   190      10.139  14.371 -15.816  1.00 67.68           O
ATOM     79  N   ALA   191       8.612  15.770 -14.923  1.00 34.07           N
ATOM     80  CA  ALA   191       8.763  16.726 -15.972  1.00 34.07           C
ATOM     81  CB  ALA   191       7.855  17.955 -15.806  1.00 34.07           C
ATOM     82  C   ALA   191      10.178  17.210 -15.990  1.00 34.07           C
ATOM     83  O   ALA   191      10.756  17.407 -17.055  1.00 34.07           O
ATOM     84  N   ILE   192      10.779  17.414 -14.804  1.00 91.98           N
ATOM     85  CA  ILE   192      12.103  17.964 -14.732  1.00 91.98           C
ATOM     86  CB  ILE   192      12.553  18.178 -13.316  1.00 91.98           C
ATOM     87  CG2 ILE   192      14.009  18.675 -13.349  1.00 91.98           C
ATOM     88  CG1 ILE   192      11.590  19.136 -12.593  1.00 91.98           C
ATOM     89  CD1 ILE   192      11.462  20.498 -13.278  1.00 91.98           C
ATOM     90  C   ILE   192      13.098  17.041 -15.366  1.00 91.98           C
ATOM     91  O   ILE   192      13.923  17.475 -16.167  1.00 91.98           O
ATOM     92  N   ASP   193      13.052  15.739 -15.026  1.00108.92           N
ATOM     93  CA  ASP   193      14.018  14.807 -15.541  1.00108.92           C
ATOM     94  CB  ASP   193      13.949  13.422 -14.876  1.00108.92           C
ATOM     95  CG  ASP   193      12.575  12.836 -15.120  1.00108.92           C
ATOM     96  OD1 ASP   193      12.402  12.157 -16.165  1.00108.92           O
ATOM     97  OD2 ASP   193      11.679  13.071 -14.267  1.00108.92           O
ATOM     98  C   ASP   193      13.864  14.638 -17.022  1.00108.92           C
ATOM     99  O   ASP   193      14.853  14.472 -17.735  1.00108.92           O
ATOM    100  N   THR   194      12.613  14.649 -17.518  1.00107.39           N
ATOM    101  CA  THR   194      12.340  14.495 -18.920  1.00107.39           C
ATOM    102  CB  THR   194      10.889  14.277 -19.237  1.00107.39           C
ATOM    103  OG1 THR   194      10.747  13.856 -20.586  1.00107.39           O
ATOM    104  CG2 THR   194      10.126  15.591 -19.013  1.00107.39           C
ATOM    105  C   THR   194      12.793  15.720 -19.647  1.00107.39           C
ATOM    106  O   THR   194      13.117  15.669 -20.832  1.00107.39           O
ATOM    107  N   ALA   195      12.830  16.866 -18.944  1.00 37.37           N
ATOM    108  CA  ALA   195      13.152  18.118 -19.561  1.00 37.37           C
ATOM    109  CB  ALA   195      13.233  19.279 -18.551  1.00 37.37           C
ATOM    110  C   ALA   195      14.490  17.995 -20.212  1.00 37.37           C
ATOM    111  O   ALA   195      14.700  18.528 -21.299  1.00 37.37           O
ATOM    112  N   ALA   196      15.441  17.294 -19.571  1.00 28.54           N
ATOM    113  CA  ALA   196      16.737  17.150 -20.166  1.00 28.54           C
ATOM    114  CB  ALA   196      17.708  16.332 -19.297  1.00 28.54           C
ATOM    115  C   ALA   196      16.580  16.427 -21.471  1.00 28.54           C
ATOM    116  O   ALA   196      17.217  16.776 -22.463  1.00 28.54           O
ATOM    117  N   ALA   197      15.725  15.388 -21.503  1.00 33.78           N
ATOM    118  CA  ALA   197      15.503  14.617 -22.694  1.00 33.78           C
ATOM    119  CB  ALA   197      14.573  13.415 -22.456  1.00 33.78           C
ATOM    120  C   ALA   197      14.869  15.476 -23.745  1.00 33.78           C
ATOM    121  O   ALA   197      15.222  15.390 -24.920  1.00 33.78           O
ATOM    122  N   ASN   198      13.921  16.342 -23.344  1.00 49.13           N
ATOM    123  CA  ASN   198      13.187  17.158 -24.269  1.00 49.13           C
ATOM    124  CB  ASN   198      12.155  18.063 -23.574  1.00 49.13           C
ATOM    125  CG  ASN   198      11.075  17.170 -22.982  1.00 49.13           C
ATOM    126  OD1 ASN   198      10.923  17.087 -21.764  1.00 49.13           O
ATOM    127  ND2 ASN   198      10.305  16.477 -23.862  1.00 49.13           N
ATOM    128  C   ASN   198      14.139  18.052 -24.997  1.00 49.13           C
ATOM    129  O   ASN   198      13.972  18.304 -26.188  1.00 49.13           O
ATOM    130  N   GLN   199      15.162  18.563 -24.289  1.00 35.46           N
ATOM    131  CA  GLN   199      16.114  19.472 -24.861  1.00 35.46           C
ATOM    132  CB  GLN   199      17.117  19.983 -23.814  1.00 35.46           C
ATOM    133  CG  GLN   199      16.459  20.790 -22.692  1.00 35.46           C
ATOM    134  CD  GLN   199      17.511  21.075 -21.632  1.00 35.46           C
ATOM    135  OE1 GLN   199      18.675  20.704 -21.777  1.00 35.46           O
ATOM    136  NE2 GLN   199      17.090  21.753 -20.530  1.00 35.46           N
ATOM    137  C   GLN   199      16.885  18.776 -25.940  1.00 35.46           C
ATOM    138  O   GLN   199      17.163  19.362 -26.985  1.00 35.46           O
ATOM    139  N   LEU   200      17.245  17.497 -25.722  1.00 95.89           N
ATOM    140  CA  LEU   200      18.045  16.795 -26.686  1.00 95.89           C
ATOM    141  CB  LEU   200      18.403  15.366 -26.217  1.00 95.89           C
ATOM    142  CG  LEU   200      19.475  14.608 -27.042  1.00 95.89           C
ATOM    143  CD1 LEU   200      19.714  13.210 -26.449  1.00 95.89           C
ATOM    144  CD2 LEU   200      19.160  14.543 -28.547  1.00 95.89           C
ATOM    145  C   LEU   200      17.266  16.709 -27.964  1.00 95.89           C
ATOM    146  O   LEU   200      17.798  16.978 -29.041  1.00 95.89           O
ATOM    147  N   MET   201      15.974  16.345 -27.876  1.00 99.33           N
ATOM    148  CA  MET   201      15.149  16.216 -29.041  1.00 99.33           C
ATOM    149  CB  MET   201      13.731  15.716 -28.743  1.00 99.33           C
ATOM    150  CG  MET   201      13.639  14.228 -28.414  1.00 99.33           C
ATOM    151  SD  MET   201      11.945  13.680 -28.040  1.00 99.33           S
ATOM    152  CE  MET   201      12.328  11.906 -28.049  1.00 99.33           C
ATOM    153  C   MET   201      14.979  17.550 -29.694  1.00 99.33           C
ATOM    154  O   MET   201      14.891  17.644 -30.914  1.00 99.33           O
ATOM    155  N   ASN   202      14.868  18.632 -28.911  1.00 79.84           N
ATOM    156  CA  ASN   202      14.643  19.899 -29.545  1.00 79.84           C
ATOM    157  CB  ASN   202      14.403  21.036 -28.539  1.00 79.84           C
ATOM    158  CG  ASN   202      14.085  22.306 -29.318  1.00 79.84           C
ATOM    159  OD1 ASN   202      13.955  22.299 -30.542  1.00 79.84           O
ATOM    160  ND2 ASN   202      13.969  23.441 -28.579  1.00 79.84           N
ATOM    161  C   ASN   202      15.823  20.292 -30.384  1.00 79.84           C
ATOM    162  O   ASN   202      15.665  20.665 -31.545  1.00 79.84           O
ATOM    163  N   ASN   203      17.045  20.194 -29.829  1.00 63.63           N
ATOM    164  CA  ASN   203      18.200  20.684 -30.523  1.00 63.63           C
ATOM    165  CB  ASN   203      19.475  20.632 -29.661  1.00 63.63           C
ATOM    166  CG  ASN   203      19.347  21.678 -28.563  1.00 63.63           C
ATOM    167  OD1 ASN   203      19.113  21.356 -27.399  1.00 63.63           O
ATOM    168  ND2 ASN   203      19.497  22.975 -28.944  1.00 63.63           N
ATOM    169  C   ASN   203      18.496  19.918 -31.778  1.00 63.63           C
ATOM    170  O   ASN   203      18.682  20.520 -32.834  1.00 63.63           O
ATOM    171  N   VAL   204      18.553  18.574 -31.709  1.00 63.17           N
ATOM    172  CA  VAL   204      18.992  17.833 -32.860  1.00 63.17           C
ATOM    173  CB  VAL   204      19.310  16.390 -32.565  1.00 63.17           C
ATOM    174  CG1 VAL   204      19.705  15.698 -33.883  1.00 63.17           C
ATOM    175  CG2 VAL   204      20.398  16.340 -31.475  1.00 63.17           C
ATOM    176  C   VAL   204      18.032  17.917 -34.014  1.00 63.17           C
ATOM    177  O   VAL   204      18.472  18.216 -35.123  1.00 63.17           O
ATOM    178  N   PRO   205      16.755  17.677 -33.848  1.00105.99           N
ATOM    179  CA  PRO   205      15.887  17.815 -34.986  1.00105.99           C
ATOM    180  CD  PRO   205      16.340  16.541 -33.039  1.00105.99           C
ATOM    181  CB  PRO   205      14.574  17.144 -34.594  1.00105.99           C
ATOM    182  CG  PRO   205      15.041  16.008 -33.669  1.00105.99           C
ATOM    183  C   PRO   205      15.773  19.215 -35.489  1.00105.99           C
ATOM    184  O   PRO   205      15.399  19.391 -36.647  1.00105.99           O
ATOM    185  N   GLN   206      16.074  20.223 -34.651  1.00 89.40           N
ATOM    186  CA  GLN   206      15.999  21.576 -35.110  1.00 89.40           C
ATOM    187  CB  GLN   206      16.415  22.567 -34.008  1.00 89.40           C
ATOM    188  CG  GLN   206      16.355  24.036 -34.421  1.00 89.40           C
ATOM    189  CD  GLN   206      16.816  24.845 -33.218  1.00 89.40           C
ATOM    190  OE1 GLN   206      16.762  26.073 -33.214  1.00 89.40           O
ATOM    191  NE2 GLN   206      17.291  24.128 -32.163  1.00 89.40           N
ATOM    192  C   GLN   206      16.989  21.687 -36.221  1.00 89.40           C
ATOM    193  O   GLN   206      16.678  22.206 -37.293  1.00 89.40           O
ATOM    194  N   ALA   207      18.218  21.185 -35.994  1.00 53.11           N
ATOM    195  CA  ALA   207      19.168  21.211 -37.062  1.00 53.11           C
ATOM    196  CB  ALA   207      20.471  21.941 -36.692  1.00 53.11           C
ATOM    197  C   ALA   207      19.521  19.790 -37.366  1.00 53.11           C
ATOM    198  O   ALA   207      20.485  19.243 -36.831  1.00 53.11           O
ATOM    199  N   LEU   208      18.735  19.162 -38.258  1.00 63.41           N
ATOM    200  CA  LEU   208      18.965  17.808 -38.669  1.00 63.41           C
ATOM    201  CB  LEU   208      17.793  17.267 -39.521  1.00 63.41           C
ATOM    202  CG  LEU   208      17.814  15.763 -39.902  1.00 63.41           C
ATOM    203  CD1 LEU   208      16.569  15.415 -40.738  1.00 63.41           C
ATOM    204  CD2 LEU   208      19.099  15.317 -40.620  1.00 63.41           C
ATOM    205  C   LEU   208      20.202  17.796 -39.515  1.00 63.41           C
ATOM    206  O   LEU   208      21.030  16.891 -39.424  1.00 63.41           O
ATOM    207  N   GLN   209      20.362  18.828 -40.365  1.00 69.98           N
ATOM    208  CA  GLN   209      21.449  18.847 -41.303  1.00 69.98           C
ATOM    209  CB  GLN   209      21.493  20.124 -42.164  1.00 69.98           C
ATOM    210  CG  GLN   209      20.320  20.276 -43.137  1.00 69.98           C
ATOM    211  CD  GLN   209      19.093  20.732 -42.358  1.00 69.98           C
ATOM    212  OE1 GLN   209      19.164  21.024 -41.166  1.00 69.98           O
ATOM    213  NE2 GLN   209      17.927  20.803 -43.054  1.00 69.98           N
ATOM    214  C   GLN   209      22.738  18.796 -40.552  1.00 69.98           C
ATOM    215  O   GLN   209      23.662  18.083 -40.941  1.00 69.98           O
ATOM    216  N   GLN   210      22.835  19.563 -39.453  1.00 50.81           N
ATOM    217  CA  GLN   210      24.044  19.578 -38.686  1.00 50.81           C
ATOM    218  CB  GLN   210      24.051  20.673 -37.605  1.00 50.81           C
ATOM    219  CG  GLN   210      24.054  22.079 -38.213  1.00 50.81           C
ATOM    220  CD  GLN   210      24.057  23.118 -37.099  1.00 50.81           C
ATOM    221  OE1 GLN   210      23.108  23.892 -36.969  1.00 50.81           O
ATOM    222  NE2 GLN   210      25.148  23.159 -36.289  1.00 50.81           N
ATOM    223  C   GLN   210      24.227  18.240 -38.035  1.00 50.81           C
ATOM    224  O   GLN   210      25.336  17.720 -37.969  1.00 50.81           O
ATOM    225  N   LEU   211      23.139  17.621 -37.547  1.00114.20           N
ATOM    226  CA  LEU   211      23.304  16.368 -36.867  1.00114.20           C
ATOM    227  CB  LEU   211      21.941  15.817 -36.376  1.00114.20           C
ATOM    228  CG  LEU   211      21.937  14.476 -35.598  1.00114.20           C
ATOM    229  CD1 LEU   211      22.381  13.279 -36.456  1.00114.20           C
ATOM    230  CD2 LEU   211      22.695  14.595 -34.269  1.00114.20           C
ATOM    231  C   LEU   211      23.883  15.397 -37.832  1.00114.20           C
ATOM    232  O   LEU   211      24.823  14.669 -37.508  1.00114.20           O
ATOM    233  N   ALA   212      23.316  15.335 -39.043  1.00 49.93           N
ATOM    234  CA  ALA   212      23.836  14.410 -39.997  1.00 49.93           C
ATOM    235  CB  ALA   212      22.952  14.305 -41.251  1.00 49.93           C
ATOM    236  C   ALA   212      25.215  14.811 -40.445  1.00 49.93           C
ATOM    237  O   ALA   212      26.116  13.974 -40.488  1.00 49.93           O
ATOM    238  N   GLN   213      25.435  16.110 -40.751  1.00157.33           N
ATOM    239  CA  GLN   213      26.680  16.494 -41.366  1.00157.33           C
ATOM    240  CB  GLN   213      26.705  17.990 -41.751  1.00157.33           C
ATOM    241  CG  GLN   213      28.033  18.467 -42.350  1.00157.33           C
ATOM    242  CD  GLN   213      27.999  18.272 -43.858  1.00157.33           C
ATOM    243  OE1 GLN   213      27.095  18.758 -44.537  1.00157.33           O
ATOM    244  NE2 GLN   213      29.010  17.543 -44.402  1.00157.33           N
ATOM    245  C   GLN   213      27.839  16.163 -40.475  1.00157.33           C
ATOM    246  O   GLN   213      28.692  15.388 -40.907  1.00157.33           O
ATOM    247  N   PRO   214      27.961  16.634 -39.261  1.00292.37           N
ATOM    248  CA  PRO   214      29.019  16.038 -38.511  1.00292.37           C
ATOM    249  CD  PRO   214      27.917  18.070 -39.003  1.00292.37           C
ATOM    250  CB  PRO   214      29.306  16.975 -37.342  1.00292.37           C
ATOM    251  CG  PRO   214      28.983  18.358 -37.932  1.00292.37           C
ATOM    252  C   PRO   214      28.472  14.711 -38.166  1.00292.37           C
ATOM    253  O   PRO   214      27.256  14.585 -38.115  1.00292.37           O
ATOM    254  N   ALA   215      29.288  13.679 -37.973  1.00265.11           N
ATOM    255  CA  ALA   215      28.644  12.449 -37.645  1.00265.11           C
ATOM    256  CB  ALA   215      29.559  11.221 -37.770  1.00265.11           C
ATOM    257  C   ALA   215      28.207  12.555 -36.230  1.00265.11           C
ATOM    258  O   ALA   215      28.926  13.061 -35.370  1.00265.11           O
ATOM    259  N   GLN   216      26.985  12.078 -35.963  1.00346.25           N
ATOM    260  CA  GLN   216      26.464  12.129 -34.641  1.00346.25           C
ATOM    261  CB  GLN   216      26.419  13.557 -34.069  1.00346.25           C
ATOM    262  CG  GLN   216      25.575  14.540 -34.876  1.00346.25           C
ATOM    263  CD  GLN   216      25.749  15.918 -34.250  1.00346.25           C
ATOM    264  OE1 GLN   216      26.196  16.046 -33.111  1.00346.25           O
ATOM    265  NE2 GLN   216      25.397  16.987 -35.012  1.00346.25           N
ATOM    266  C   GLN   216      25.104  11.544 -34.732  1.00346.25           C
ATOM    267  O   GLN   216      24.800  10.738 -35.601  1.00346.25           O
ATOM    268  N   GLY   217      24.226  11.864 -33.796  1.00240.74           N
ATOM    269  CA  GLY   217      22.938  11.277 -33.959  1.00240.74           C
ATOM    270  C   GLY   217      22.982  10.009 -33.183  1.00240.74           C
ATOM    271  O   GLY   217      22.085   9.708 -32.400  1.00240.74           O
ATOM    272  N   THR   218      24.063   9.234 -33.382  1.00 60.32           N
ATOM    273  CA  THR   218      24.242   8.039 -32.625  1.00 60.32           C
ATOM    274  CB  THR   218      25.463   7.279 -33.043  1.00 60.32           C
ATOM    275  OG1 THR   218      25.378   6.937 -34.418  1.00 60.32           O
ATOM    276  CG2 THR   218      25.578   6.011 -32.180  1.00 60.32           C
ATOM    277  C   THR   218      24.464   8.506 -31.235  1.00 60.32           C
ATOM    278  O   THR   218      23.894   7.977 -30.283  1.00 60.32           O
ATOM    279  N   THR   219      25.312   9.541 -31.093  1.00140.73           N
ATOM    280  CA  THR   219      25.555  10.046 -29.782  1.00140.73           C
ATOM    281  CB  THR   219      26.812  10.885 -29.644  1.00140.73           C
ATOM    282  OG1 THR   219      26.861  11.483 -28.358  1.00140.73           O
ATOM    283  CG2 THR   219      26.977  11.914 -30.772  1.00140.73           C
ATOM    284  C   THR   219      24.312  10.688 -29.231  1.00140.73           C
ATOM    285  O   THR   219      24.051  10.508 -28.043  1.00140.73           O
ATOM    286  N   PRO   220      23.512  11.420 -29.972  1.00110.12           N
ATOM    287  CA  PRO   220      22.316  11.922 -29.353  1.00110.12           C
ATOM    288  CD  PRO   220      24.014  12.364 -30.951  1.00110.12           C
ATOM    289  CB  PRO   220      21.796  13.037 -30.255  1.00110.12           C
ATOM    290  CG  PRO   220      23.071  13.577 -30.914  1.00110.12           C
ATOM    291  C   PRO   220      21.306  10.857 -29.077  1.00110.12           C
ATOM    292  O   PRO   220      20.527  11.007 -28.135  1.00110.12           O
ATOM    293  N   SER   221      21.292   9.777 -29.880  1.00 29.45           N
ATOM    294  CA  SER   221      20.299   8.762 -29.684  1.00 29.45           C
ATOM    295  CB  SER   221      20.345   7.652 -30.748  1.00 29.45           C
ATOM    296  OG  SER   221      21.564   6.933 -30.651  1.00 29.45           O
ATOM    297  C   SER   221      20.534   8.135 -28.353  1.00 29.45           C
ATOM    298  O   SER   221      19.591   7.803 -27.636  1.00 29.45           O
ATOM    299  N   SER   222      21.816   7.959 -27.994  1.00 70.50           N
ATOM    300  CA  SER   222      22.149   7.352 -26.743  1.00 70.50           C
ATOM    301  CB  SER   222      23.660   7.119 -26.584  1.00 70.50           C
ATOM    302  OG  SER   222      24.349   8.361 -26.592  1.00 70.50           O
ATOM    303  C   SER   222      21.716   8.245 -25.624  1.00 70.50           C
ATOM    304  O   SER   222      21.159   7.778 -24.632  1.00 70.50           O
ATOM    305  N   LYS   223      21.955   9.563 -25.760  1.00113.10           N
ATOM    306  CA  LYS   223      21.662  10.485 -24.699  1.00113.10           C
ATOM    307  CB  LYS   223      22.076  11.927 -25.043  1.00113.10           C
ATOM    308  CG  LYS   223      23.583  12.112 -25.243  1.00113.10           C
ATOM    309  CD  LYS   223      24.431  11.813 -24.001  1.00113.10           C
ATOM    310  CE  LYS   223      24.458  12.949 -22.975  1.00113.10           C
ATOM    311  NZ  LYS   223      25.347  12.597 -21.843  1.00113.10           N
ATOM    312  C   LYS   223      20.191  10.498 -24.428  1.00113.10           C
ATOM    313  O   LYS   223      19.764  10.461 -23.275  1.00113.10           O
ATOM    314  N   LEU   224      19.375  10.534 -25.495  1.00 50.12           N
ATOM    315  CA  LEU   224      17.955  10.628 -25.332  1.00 50.12           C
ATOM    316  CB  LEU   224      17.242  10.742 -26.701  1.00 50.12           C
ATOM    317  CG  LEU   224      15.722  11.023 -26.695  1.00 50.12           C
ATOM    318  CD1 LEU   224      15.196  11.171 -28.132  1.00 50.12           C
ATOM    319  CD2 LEU   224      14.928   9.956 -25.927  1.00 50.12           C
ATOM    320  C   LEU   224      17.494   9.398 -24.621  1.00 50.12           C
ATOM    321  O   LEU   224      16.653   9.470 -23.728  1.00 50.12           O
ATOM    322  N   GLY   225      18.045   8.230 -24.990  1.00 21.48           N
ATOM    323  CA  GLY   225      17.596   7.008 -24.392  1.00 21.48           C
ATOM    324  C   GLY   225      17.871   7.033 -22.921  1.00 21.48           C
ATOM    325  O   GLY   225      17.031   6.622 -22.121  1.00 21.48           O
ATOM    326  N   GLY   226      19.059   7.521 -22.521  1.00 24.41           N
ATOM    327  CA  GLY   226      19.420   7.508 -21.133  1.00 24.41           C
ATOM    328  C   GLY   226      18.487   8.374 -20.347  1.00 24.41           C
ATOM    329  O   GLY   226      18.065   8.003 -19.252  1.00 24.41           O
ATOM    330  N   LEU   227      18.152   9.560 -20.888  1.00 43.98           N
ATOM    331  CA  LEU   227      17.314  10.500 -20.201  1.00 43.98           C
ATOM    332  CB  LEU   227      17.190  11.838 -20.945  1.00 43.98           C
ATOM    333  CG  LEU   227      18.538  12.571 -21.083  1.00 43.98           C
ATOM    334  CD1 LEU   227      18.362  13.939 -21.762  1.00 43.98           C
ATOM    335  CD2 LEU   227      19.271  12.658 -19.734  1.00 43.98           C
ATOM    336  C   LEU   227      15.947   9.916 -20.047  1.00 43.98           C
ATOM    337  O   LEU   227      15.290  10.098 -19.025  1.00 43.98           O
ATOM    338  N   TRP   228      15.469   9.196 -21.073  1.00 69.47           N
ATOM    339  CA  TRP   228      14.164   8.617 -20.995  1.00 69.47           C
ATOM    340  CB  TRP   228      13.765   7.891 -22.294  1.00 69.47           C
ATOM    341  CG  TRP   228      12.385   7.277 -22.286  1.00 69.47           C
ATOM    342  CD2 TRP   228      11.686   6.861 -23.471  1.00 69.47           C
ATOM    343  CD1 TRP   228      11.550   7.028 -21.237  1.00 69.47           C
ATOM    344  NE1 TRP   228      10.375   6.480 -21.694  1.00 69.47           N
ATOM    345  CE2 TRP   228      10.442   6.373 -23.067  1.00 69.47           C
ATOM    346  CE3 TRP   228      12.045   6.891 -24.787  1.00 69.47           C
ATOM    347  CZ2 TRP   228       9.539   5.904 -23.977  1.00 69.47           C
ATOM    348  CZ3 TRP   228      11.134   6.410 -25.701  1.00 69.47           C
ATOM    349  CH2 TRP   228       9.904   5.926 -25.305  1.00 69.47           C
ATOM    350  C   TRP   228      14.198   7.622 -19.882  1.00 69.47           C
ATOM    351  O   TRP   228      13.247   7.481 -19.120  1.00 69.47           O
ATOM    352  N   LYS   229      15.321   6.902 -19.747  1.00 40.76           N
ATOM    353  CA  LYS   229      15.405   5.895 -18.736  1.00 40.76           C
ATOM    354  CB  LYS   229      16.742   5.133 -18.755  1.00 40.76           C
ATOM    355  CG  LYS   229      16.896   4.224 -19.978  1.00 40.76           C
ATOM    356  CD  LYS   229      18.313   3.695 -20.207  1.00 40.76           C
ATOM    357  CE  LYS   229      18.424   2.790 -21.438  1.00 40.76           C
ATOM    358  NZ  LYS   229      19.841   2.459 -21.709  1.00 40.76           N
ATOM    359  C   LYS   229      15.240   6.530 -17.390  1.00 40.76           C
ATOM    360  O   LYS   229      14.588   5.957 -16.523  1.00 40.76           O
ATOM    361  N   THR   230      15.797   7.739 -17.177  1.00107.04           N
ATOM    362  CA  THR   230      15.728   8.358 -15.880  1.00107.04           C
ATOM    363  CB  THR   230      16.490   9.652 -15.755  1.00107.04           C
ATOM    364  OG1 THR   230      16.684   9.957 -14.382  1.00107.04           O
ATOM    365  CG2 THR   230      15.683  10.789 -16.405  1.00107.04           C
ATOM    366  C   THR   230      14.304   8.658 -15.524  1.00107.04           C
ATOM    367  O   THR   230      13.922   8.562 -14.358  1.00107.04           O
ATOM    368  N   VAL   231      13.472   9.027 -16.516  1.00 97.02           N
ATOM    369  CA  VAL   231      12.128   9.432 -16.211  1.00 97.02           C
ATOM    370  CB  VAL   231      11.312   9.829 -17.412  1.00 97.02           C
ATOM    371  CG1 VAL   231      10.915   8.572 -18.197  1.00 97.02           C
ATOM    372  CG2 VAL   231      10.111  10.661 -16.933  1.00 97.02           C
ATOM    373  C   VAL   231      11.398   8.315 -15.533  1.00 97.02           C
ATOM    374  O   VAL   231      10.579   8.548 -14.646  1.00 97.02           O
ATOM    375  N   SER   232      11.685   7.067 -15.931  1.00111.82           N
ATOM    376  CA  SER   232      10.958   5.919 -15.466  1.00111.82           C
ATOM    377  CB  SER   232      11.436   4.614 -16.125  1.00111.82           C
ATOM    378  OG  SER   232      10.682   3.514 -15.637  1.00111.82           O
ATOM    379  C   SER   232      11.028   5.693 -13.971  1.00111.82           C
ATOM    380  O   SER   232      10.033   5.263 -13.392  1.00111.82           O
ATOM    381  N   PRO   233      12.120   5.955 -13.308  1.00286.96           N
ATOM    382  CA  PRO   233      12.205   5.546 -11.920  1.00286.96           C
ATOM    383  CD  PRO   233      13.394   5.769 -13.979  1.00286.96           C
ATOM    384  CB  PRO   233      13.696   5.439 -11.606  1.00286.96           C
ATOM    385  CG  PRO   233      14.330   5.104 -12.962  1.00286.96           C
ATOM    386  C   PRO   233      11.453   6.254 -10.810  1.00286.96           C
ATOM    387  O   PRO   233      10.966   7.366 -11.005  1.00286.96           O
ATOM    388  N   HIS   234      11.376   5.570  -9.630  1.00290.96           N
ATOM    389  CA  HIS   234      10.872   5.926  -8.313  1.00290.96           C
ATOM    390  ND1 HIS   234      14.068   7.094  -8.083  1.00290.96           N
ATOM    391  CG  HIS   234      12.962   6.990  -7.272  1.00290.96           C
ATOM    392  CB  HIS   234      11.549   7.180  -7.729  1.00290.96           C
ATOM    393  NE2 HIS   234      14.818   6.655  -6.035  1.00290.96           N
ATOM    394  CD2 HIS   234      13.438   6.720  -6.025  1.00290.96           C
ATOM    395  CE1 HIS   234      15.152   6.885  -7.293  1.00290.96           C
ATOM    396  C   HIS   234       9.397   6.184  -8.180  1.00290.96           C
ATOM    397  O   HIS   234       8.989   6.768  -7.175  1.00290.96           O
ATOM    398  N   LEU   235       8.529   5.761  -9.111  1.00137.74           N
ATOM    399  CA  LEU   235       7.140   5.995  -8.816  1.00137.74           C
ATOM    400  CB  LEU   235       6.195   5.682  -9.989  1.00137.74           C
ATOM    401  CG  LEU   235       6.338   6.633 -11.192  1.00137.74           C
ATOM    402  CD1 LEU   235       7.703   6.470 -11.878  1.00137.74           C
ATOM    403  CD2 LEU   235       5.153   6.485 -12.161  1.00137.74           C
ATOM    404  C   LEU   235       6.745   5.099  -7.686  1.00137.74           C
ATOM    405  O   LEU   235       6.040   5.505  -6.761  1.00137.74           O
ATOM    406  N   SER   236       7.232   3.844  -7.738  1.00 74.47           N
ATOM    407  CA  SER   236       6.834   2.833  -6.804  1.00 74.47           C
ATOM    408  CB  SER   236       7.329   1.411  -7.172  1.00 74.47           C
ATOM    409  OG  SER   236       8.742   1.352  -7.293  1.00 74.47           O
ATOM    410  C   SER   236       7.224   3.178  -5.400  1.00 74.47           C
ATOM    411  O   SER   236       6.467   2.845  -4.490  1.00 74.47           O
ATOM    412  N   PRO   237       8.329   3.823  -5.134  1.00210.85           N
ATOM    413  CA  PRO   237       8.633   4.172  -3.774  1.00210.85           C
ATOM    414  CD  PRO   237       9.526   3.746  -5.954  1.00210.85           C
ATOM    415  CB  PRO   237      10.135   4.457  -3.729  1.00210.85           C
ATOM    416  CG  PRO   237      10.552   4.606  -5.203  1.00210.85           C
ATOM    417  C   PRO   237       7.776   5.347  -3.463  1.00210.85           C
ATOM    418  O   PRO   237       7.180   5.882  -4.392  1.00210.85           O
ATOM    419  N   LEU   238       7.671   5.756  -2.185  1.00253.36           N
ATOM    420  CA  LEU   238       6.824   6.867  -1.863  1.00253.36           C
ATOM    421  CB  LEU   238       7.002   8.091  -2.783  1.00253.36           C
ATOM    422  CG  LEU   238       8.278   8.909  -2.499  1.00253.36           C
ATOM    423  CD1 LEU   238       8.157   9.671  -1.171  1.00253.36           C
ATOM    424  CD2 LEU   238       9.543   8.039  -2.554  1.00253.36           C
ATOM    425  C   LEU   238       5.403   6.410  -1.911  1.00253.36           C
ATOM    426  O   LEU   238       4.711   6.420  -0.896  1.00253.36           O
ATOM    427  N   SER   239       4.919   5.999  -3.096  1.00102.96           N
ATOM    428  CA  SER   239       3.565   5.557  -3.192  1.00102.96           C
ATOM    429  CB  SER   239       3.163   5.155  -4.624  1.00102.96           C
ATOM    430  OG  SER   239       3.179   6.287  -5.482  1.00102.96           O
ATOM    431  C   SER   239       3.408   4.356  -2.322  1.00102.96           C
ATOM    432  O   SER   239       2.443   4.258  -1.565  1.00102.96           O
ATOM    433  N   ASN   240       4.366   3.413  -2.389  1.00103.46           N
ATOM    434  CA  ASN   240       4.194   2.220  -1.617  1.00103.46           C
ATOM    435  CB  ASN   240       5.240   1.118  -1.891  1.00103.46           C
ATOM    436  CG  ASN   240       6.603   1.518  -1.338  1.00103.46           C
ATOM    437  OD1 ASN   240       6.828   1.432  -0.132  1.00103.46           O
ATOM    438  ND2 ASN   240       7.544   1.934  -2.228  1.00103.46           N
ATOM    439  C   ASN   240       4.243   2.559  -0.163  1.00103.46           C
ATOM    440  O   ASN   240       3.443   2.047   0.617  1.00103.46           O
ATOM    441  N   MET   241       5.179   3.436   0.250  1.00109.78           N
ATOM    442  CA  MET   241       5.281   3.730   1.651  1.00109.78           C
ATOM    443  CB  MET   241       6.450   4.677   1.998  1.00109.78           C
ATOM    444  CG  MET   241       7.839   4.049   1.844  1.00109.78           C
ATOM    445  SD  MET   241       8.405   3.816   0.133  1.00109.78           S
ATOM    446  CE  MET   241       9.726   2.646   0.567  1.00109.78           C
ATOM    447  C   MET   241       4.025   4.392   2.120  1.00109.78           C
ATOM    448  O   MET   241       3.475   4.023   3.157  1.00109.78           O
ATOM    449  N   VAL   242       3.524   5.381   1.357  1.00 40.89           N
ATOM    450  CA  VAL   242       2.364   6.089   1.814  1.00 40.89           C
ATOM    451  CB  VAL   242       1.970   7.220   0.911  1.00 40.89           C
ATOM    452  CG1 VAL   242       0.668   7.834   1.455  1.00 40.89           C
ATOM    453  CG2 VAL   242       3.138   8.217   0.827  1.00 40.89           C
ATOM    454  C   VAL   242       1.201   5.157   1.881  1.00 40.89           C
ATOM    455  O   VAL   242       0.495   5.099   2.887  1.00 40.89           O
ATOM    456  N   SER   243       0.985   4.380   0.806  1.00 34.53           N
ATOM    457  CA  SER   243      -0.151   3.512   0.772  1.00 34.53           C
ATOM    458  CB  SER   243      -0.292   2.760  -0.562  1.00 34.53           C
ATOM    459  OG  SER   243       0.813   1.890  -0.753  1.00 34.53           O
ATOM    460  C   SER   243      -0.008   2.500   1.856  1.00 34.53           C
ATOM    461  O   SER   243      -0.979   2.174   2.535  1.00 34.53           O
ATOM    462  N   MET   244       1.218   1.983   2.053  1.00 62.80           N
ATOM    463  CA  MET   244       1.410   0.971   3.049  1.00 62.80           C
ATOM    464  CB  MET   244       2.840   0.412   3.098  1.00 62.80           C
ATOM    465  CG  MET   244       3.192  -0.458   1.893  1.00 62.80           C
ATOM    466  SD  MET   244       4.756  -1.365   2.066  1.00 62.80           S
ATOM    467  CE  MET   244       4.120  -2.510   3.325  1.00 62.80           C
ATOM    468  C   MET   244       1.111   1.543   4.393  1.00 62.80           C
ATOM    469  O   MET   244       0.478   0.892   5.223  1.00 62.80           O
ATOM    470  N   ALA   245       1.551   2.789   4.642  1.00 32.69           N
ATOM    471  CA  ALA   245       1.353   3.363   5.939  1.00 32.69           C
ATOM    472  CB  ALA   245       1.991   4.754   6.101  1.00 32.69           C
ATOM    473  C   ALA   245      -0.107   3.502   6.201  1.00 32.69           C
ATOM    474  O   ALA   245      -0.581   3.220   7.301  1.00 32.69           O
ATOM    475  N   ASN   246      -0.862   3.920   5.174  1.00 80.17           N
ATOM    476  CA  ASN   246      -2.257   4.187   5.330  1.00 80.17           C
ATOM    477  CB  ASN   246      -2.897   4.619   3.999  1.00 80.17           C
ATOM    478  CG  ASN   246      -4.272   5.200   4.277  1.00 80.17           C
ATOM    479  OD1 ASN   246      -4.455   5.968   5.221  1.00 80.17           O
ATOM    480  ND2 ASN   246      -5.267   4.830   3.429  1.00 80.17           N
ATOM    481  C   ASN   246      -2.944   2.945   5.791  1.00 80.17           C
ATOM    482  O   ASN   246      -3.744   2.989   6.723  1.00 80.17           O
ATOM    483  N   ASN   247      -2.646   1.796   5.158  1.00 89.27           N
ATOM    484  CA  ASN   247      -3.327   0.594   5.536  1.00 89.27           C
ATOM    485  CB  ASN   247      -3.044  -0.609   4.621  1.00 89.27           C
ATOM    486  CG  ASN   247      -3.961  -1.734   5.092  1.00 89.27           C
ATOM    487  OD1 ASN   247      -5.157  -1.530   5.298  1.00 89.27           O
ATOM    488  ND2 ASN   247      -3.390  -2.953   5.279  1.00 89.27           N
ATOM    489  C   ASN   247      -2.950   0.186   6.924  1.00 89.27           C
ATOM    490  O   ASN   247      -3.818  -0.171   7.718  1.00 89.27           O
ATOM    491  N   HIS   248      -1.646   0.232   7.268  1.00 90.77           N
ATOM    492  CA  HIS   248      -1.272  -0.260   8.562  1.00 90.77           C
ATOM    493  ND1 HIS   248       1.768   1.425   8.004  1.00 90.77           N
ATOM    494  CG  HIS   248       1.071   0.774   8.996  1.00 90.77           C
ATOM    495  CB  HIS   248       0.243  -0.457   8.784  1.00 90.77           C
ATOM    496  NE2 HIS   248       2.228   2.486   9.902  1.00 90.77           N
ATOM    497  CD2 HIS   248       1.360   1.439  10.148  1.00 90.77           C
ATOM    498  CE1 HIS   248       2.445   2.438   8.601  1.00 90.77           C
ATOM    499  C   HIS   248      -1.839   0.612   9.639  1.00 90.77           C
ATOM    500  O   HIS   248      -2.314   0.112  10.657  1.00 90.77           O
ATOM    501  N   MET   249      -1.838   1.942   9.437  1.00 70.03           N
ATOM    502  CA  MET   249      -2.334   2.824  10.452  1.00 70.03           C
ATOM    503  CB  MET   249      -2.239   4.316  10.084  1.00 70.03           C
ATOM    504  CG  MET   249      -2.780   5.233  11.186  1.00 70.03           C
ATOM    505  SD  MET   249      -2.718   7.011  10.807  1.00 70.03           S
ATOM    506  CE  MET   249      -3.261   7.542  12.457  1.00 70.03           C
ATOM    507  C   MET   249      -3.780   2.530  10.681  1.00 70.03           C
ATOM    508  O   MET   249      -4.262   2.605  11.806  1.00 70.03           O
ATOM    509  N   SER   250      -4.529   2.200   9.618  1.00 40.62           N
ATOM    510  CA  SER   250      -5.939   1.990   9.774  1.00 40.62           C
ATOM    511  CB  SER   250      -6.646   1.680   8.444  1.00 40.62           C
ATOM    512  OG  SER   250      -8.034   1.486   8.673  1.00 40.62           O
ATOM    513  C   SER   250      -6.218   0.849  10.710  1.00 40.62           C
ATOM    514  O   SER   250      -6.998   0.994  11.649  1.00 40.62           O
ATOM    515  N   MET   251      -5.577  -0.315  10.490  1.00 80.60           N
ATOM    516  CA  MET   251      -5.849  -1.499  11.258  1.00 80.60           C
ATOM    517  CB  MET   251      -5.113  -2.737  10.718  1.00 80.60           C
ATOM    518  CG  MET   251      -5.570  -3.130   9.311  1.00 80.60           C
ATOM    519  SD  MET   251      -4.733  -4.592   8.632  1.00 80.60           S
ATOM    520  CE  MET   251      -3.101  -3.812   8.484  1.00 80.60           C
ATOM    521  C   MET   251      -5.453  -1.303  12.684  1.00 80.60           C
ATOM    522  O   MET   251      -6.142  -1.766  13.593  1.00 80.60           O
ATOM    523  N   THR   252      -4.332  -0.600  12.922  1.00 96.00           N
ATOM    524  CA  THR   252      -3.868  -0.414  14.265  1.00 96.00           C
ATOM    525  CB  THR   252      -2.587   0.362  14.371  1.00 96.00           C
ATOM    526  OG1 THR   252      -2.062   0.254  15.686  1.00 96.00           O
ATOM    527  CG2 THR   252      -2.861   1.837  14.031  1.00 96.00           C
ATOM    528  C   THR   252      -4.926   0.336  14.996  1.00 96.00           C
ATOM    529  O   THR   252      -5.154   0.110  16.183  1.00 96.00           O
ATOM    530  N   ASN   253      -5.616   1.247  14.290  1.00 50.74           N
ATOM    531  CA  ASN   253      -6.650   2.027  14.895  1.00 50.74           C
ATOM    532  CB  ASN   253      -7.350   2.961  13.899  1.00 50.74           C
ATOM    533  CG  ASN   253      -8.320   3.823  14.691  1.00 50.74           C
ATOM    534  OD1 ASN   253      -7.918   4.574  15.579  1.00 50.74           O
ATOM    535  ND2 ASN   253      -9.634   3.714  14.359  1.00 50.74           N
ATOM    536  C   ASN   253      -7.673   1.084  15.438  1.00 50.74           C
ATOM    537  O   ASN   253      -8.233   1.320  16.506  1.00 50.74           O
ATOM    538  N   SER   254      -7.961  -0.006  14.707  1.00 68.94           N
ATOM    539  CA  SER   254      -8.915  -0.969  15.172  1.00 68.94           C
ATOM    540  CB  SER   254      -9.154  -2.104  14.163  1.00 68.94           C
ATOM    541  OG  SER   254     -10.077  -3.043  14.696  1.00 68.94           O
ATOM    542  C   SER   254      -8.397  -1.604  16.421  1.00 68.94           C
ATOM    543  O   SER   254      -9.121  -1.756  17.403  1.00 68.94           O
ATOM    544  N   GLY   255      -7.109  -1.983  16.415  1.00 22.86           N
ATOM    545  CA  GLY   255      -6.548  -2.664  17.543  1.00 22.86           C
ATOM    546  C   GLY   255      -6.577  -1.774  18.744  1.00 22.86           C
ATOM    547  O   GLY   255      -6.931  -2.212  19.838  1.00 22.86           O
ATOM    548  N   VAL   256      -6.210  -0.492  18.570  1.00 90.79           N
ATOM    549  CA  VAL   256      -6.128   0.395  19.692  1.00 90.79           C
ATOM    550  CB  VAL   256      -5.603   1.757  19.338  1.00 90.79           C
ATOM    551  CG1 VAL   256      -4.184   1.585  18.768  1.00 90.79           C
ATOM    552  CG2 VAL   256      -6.589   2.454  18.386  1.00 90.79           C
ATOM    553  C   VAL   256      -7.485   0.560  20.291  1.00 90.79           C
ATOM    554  O   VAL   256      -7.622   0.616  21.511  1.00 90.79           O
ATOM    555  N   SER   257      -8.528   0.659  19.448  1.00 75.54           N
ATOM    556  CA  SER   257      -9.850   0.856  19.962  1.00 75.54           C
ATOM    557  CB  SER   257     -10.900   1.046  18.852  1.00 75.54           C
ATOM    558  OG  SER   257     -10.641   2.245  18.136  1.00 75.54           O
ATOM    559  C   SER   257     -10.247  -0.338  20.772  1.00 75.54           C
ATOM    560  O   SER   257     -10.790  -0.190  21.863  1.00 75.54           O
ATOM    561  N   MET   258      -9.983  -1.557  20.264  1.00 39.59           N
ATOM    562  CA  MET   258     -10.394  -2.747  20.954  1.00 39.59           C
ATOM    563  CB  MET   258     -10.199  -4.036  20.136  1.00 39.59           C
ATOM    564  CG  MET   258     -11.176  -4.162  18.962  1.00 39.59           C
ATOM    565  SD  MET   258     -11.052  -5.719  18.028  1.00 39.59           S
ATOM    566  CE  MET   258     -11.739  -6.758  19.351  1.00 39.59           C
ATOM    567  C   MET   258      -9.665  -2.903  22.249  1.00 39.59           C
ATOM    568  O   MET   258     -10.256  -3.321  23.243  1.00 39.59           O
ATOM    569  N   THR   259      -8.362  -2.573  22.287  1.00100.94           N
ATOM    570  CA  THR   259      -7.612  -2.793  23.491  1.00100.94           C
ATOM    571  CB  THR   259      -6.164  -2.424  23.349  1.00100.94           C
ATOM    572  OG1 THR   259      -6.035  -1.039  23.066  1.00100.94           O
ATOM    573  CG2 THR   259      -5.557  -3.257  22.206  1.00100.94           C
ATOM    574  C   THR   259      -8.195  -1.978  24.606  1.00100.94           C
ATOM    575  O   THR   259      -8.390  -2.481  25.711  1.00100.94           O
ATOM    576  N   ASN   260      -8.492  -0.694  24.335  1.00 40.42           N
ATOM    577  CA  ASN   260      -9.039   0.209  25.309  1.00 40.42           C
ATOM    578  CB  ASN   260      -9.137   1.656  24.801  1.00 40.42           C
ATOM    579  CG  ASN   260      -7.732   2.238  24.743  1.00 40.42           C
ATOM    580  OD1 ASN   260      -6.890   1.947  25.589  1.00 40.42           O
ATOM    581  ND2 ASN   260      -7.470   3.091  23.717  1.00 40.42           N
ATOM    582  C   ASN   260     -10.425  -0.224  25.658  1.00 40.42           C
ATOM    583  O   ASN   260     -10.859  -0.060  26.796  1.00 40.42           O
ATOM    584  N   THR   261     -11.156  -0.788  24.678  1.00 37.93           N
ATOM    585  CA  THR   261     -12.526  -1.164  24.874  1.00 37.93           C
ATOM    586  CB  THR   261     -13.146  -1.803  23.667  1.00 37.93           C
ATOM    587  OG1 THR   261     -13.164  -0.893  22.577  1.00 37.93           O
ATOM    588  CG2 THR   261     -14.576  -2.237  24.029  1.00 37.93           C
ATOM    589  C   THR   261     -12.630  -2.153  25.991  1.00 37.93           C
ATOM    590  O   THR   261     -13.514  -2.045  26.840  1.00 37.93           O
ATOM    591  N   LEU   262     -11.718  -3.138  26.018  1.00126.03           N
ATOM    592  CA  LEU   262     -11.708  -4.158  27.026  1.00126.03           C
ATOM    593  CB  LEU   262     -10.527  -5.127  26.800  1.00126.03           C
ATOM    594  CG  LEU   262     -10.351  -6.273  27.820  1.00126.03           C
ATOM    595  CD1 LEU   262      -9.874  -5.770  29.192  1.00126.03           C
ATOM    596  CD2 LEU   262     -11.611  -7.143  27.903  1.00126.03           C
ATOM    597  C   LEU   262     -11.511  -3.481  28.339  1.00126.03           C
ATOM    598  O   LEU   262     -12.138  -3.828  29.340  1.00126.03           O
ATOM    599  N   SER   263     -10.637  -2.466  28.362  1.00 80.04           N
ATOM    600  CA  SER   263     -10.327  -1.815  29.595  1.00 80.04           C
ATOM    601  CB  SER   263      -9.313  -0.672  29.416  1.00 80.04           C
ATOM    602  OG  SER   263      -9.038  -0.061  30.668  1.00 80.04           O
ATOM    603  C   SER   263     -11.578  -1.244  30.189  1.00 80.04           C
ATOM    604  O   SER   263     -11.780  -1.347  31.396  1.00 80.04           O
ATOM    605  N   SER   264     -12.442  -0.621  29.363  1.00 90.59           N
ATOM    606  CA  SER   264     -13.654   0.018  29.810  1.00 90.59           C
ATOM    607  CB  SER   264     -14.281   0.901  28.719  1.00 90.59           C
ATOM    608  OG  SER   264     -13.378   1.932  28.348  1.00 90.59           O
ATOM    609  C   SER   264     -14.709  -0.971  30.226  1.00 90.59           C
ATOM    610  O   SER   264     -15.436  -0.728  31.186  1.00 90.59           O
ATOM    611  N   MET   265     -14.836  -2.092  29.485  1.00100.24           N
ATOM    612  CA  MET   265     -15.844  -3.100  29.697  1.00100.24           C
ATOM    613  CB  MET   265     -15.831  -4.160  28.581  1.00100.24           C
ATOM    614  CG  MET   265     -14.511  -4.929  28.492  1.00100.24           C
ATOM    615  SD  MET   265     -14.433  -6.136  27.134  1.00100.24           S
ATOM    616  CE  MET   265     -14.356  -4.883  25.822  1.00100.24           C
ATOM    617  C   MET   265     -15.655  -3.804  31.003  1.00100.24           C
ATOM    618  O   MET   265     -16.633  -4.148  31.667  1.00100.24           O
ATOM    619  N   LEU   266     -14.398  -4.067  31.404  1.00101.88           N
ATOM    620  CA  LEU   266     -14.207  -4.735  32.657  1.00101.88           C
ATOM    621  CB  LEU   266     -12.733  -4.929  33.037  1.00101.88           C
ATOM    622  CG  LEU   266     -12.562  -5.591  34.418  1.00101.88           C
ATOM    623  CD1 LEU   266     -13.118  -7.024  34.428  1.00101.88           C
ATOM    624  CD2 LEU   266     -11.108  -5.502  34.911  1.00101.88           C
ATOM    625  C   LEU   266     -14.798  -3.843  33.680  1.00101.88           C
ATOM    626  O   LEU   266     -15.521  -4.276  34.574  1.00101.88           O
ATOM    627  N   LYS   267     -14.515  -2.543  33.542  1.00189.96           N
ATOM    628  CA  LYS   267     -15.114  -1.613  34.430  1.00189.96           C
ATOM    629  CB  LYS   267     -14.451  -0.232  34.394  1.00189.96           C
ATOM    630  CG  LYS   267     -13.030  -0.277  34.949  1.00189.96           C
ATOM    631  CD  LYS   267     -12.180   0.936  34.581  1.00189.96           C
ATOM    632  CE  LYS   267     -10.775   0.876  35.179  1.00189.96           C
ATOM    633  NZ  LYS   267      -9.931   1.948  34.603  1.00189.96           N
ATOM    634  C   LYS   267     -16.513  -1.490  33.939  1.00189.96           C
ATOM    635  O   LYS   267     -16.872  -1.951  32.866  1.00189.96           O
ATOM    636  N   GLY   268     -17.384  -0.932  34.761  1.00135.71           N
ATOM    637  CA  GLY   268     -18.754  -0.762  34.405  1.00135.71           C
ATOM    638  C   GLY   268     -18.905   0.284  33.354  1.00135.71           C
ATOM    639  O   GLY   268     -19.934   0.347  32.684  1.00135.71           O
ATOM    640  N   PHE   269     -17.896   1.158  33.205  1.00167.18           N
ATOM    641  CA  PHE   269     -18.078   2.364  32.454  1.00167.18           C
ATOM    642  CB  PHE   269     -16.807   3.228  32.374  1.00167.18           C
ATOM    643  CG  PHE   269     -17.272   4.609  32.052  1.00167.18           C
ATOM    644  CD1 PHE   269     -17.425   5.027  30.751  1.00167.18           C
ATOM    645  CD2 PHE   269     -17.568   5.486  33.073  1.00167.18           C
ATOM    646  CE1 PHE   269     -17.864   6.301  30.477  1.00167.18           C
ATOM    647  CE2 PHE   269     -18.007   6.761  32.806  1.00167.18           C
ATOM    648  CZ  PHE   269     -18.149   7.171  31.502  1.00167.18           C
ATOM    649  C   PHE   269     -18.587   2.121  31.064  1.00167.18           C
ATOM    650  O   PHE   269     -19.531   2.792  30.651  1.00167.18           O
ATOM    651  N   ALA   270     -18.016   1.177  30.290  1.00 47.58           N
ATOM    652  CA  ALA   270     -18.525   1.048  28.953  1.00 47.58           C
ATOM    653  CB  ALA   270     -17.421   1.024  27.880  1.00 47.58           C
ATOM    654  C   ALA   270     -19.300  -0.225  28.812  1.00 47.58           C
ATOM    655  O   ALA   270     -18.887  -1.285  29.276  1.00 47.58           O
ATOM    656  N   PRO   271     -20.453  -0.102  28.197  1.00156.37           N
ATOM    657  CA  PRO   271     -21.254  -1.270  27.933  1.00156.37           C
ATOM    658  CD  PRO   271     -21.282   1.054  28.504  1.00156.37           C
ATOM    659  CB  PRO   271     -22.690  -0.775  27.773  1.00156.37           C
ATOM    660  CG  PRO   271     -22.723   0.528  28.588  1.00156.37           C
ATOM    661  C   PRO   271     -20.739  -1.992  26.724  1.00156.37           C
ATOM    662  O   PRO   271     -20.151  -1.353  25.853  1.00156.37           O
ATOM    663  N   ALA   272     -20.922  -3.325  26.659  1.00 36.45           N
ATOM    664  CA  ALA   272     -20.469  -4.084  25.528  1.00 36.45           C
ATOM    665  CB  ALA   272     -20.602  -5.601  25.741  1.00 36.45           C
ATOM    666  C   ALA   272     -21.276  -3.725  24.320  1.00 36.45           C
ATOM    667  O   ALA   272     -20.733  -3.502  23.239  1.00 36.45           O
ATOM    668  N   ALA   273     -22.610  -3.639  24.485  1.00 28.71           N
ATOM    669  CA  ALA   273     -23.485  -3.379  23.378  1.00 28.71           C
ATOM    670  CB  ALA   273     -24.969  -3.362  23.782  1.00 28.71           C
ATOM    671  C   ALA   273     -23.164  -2.034  22.815  1.00 28.71           C
ATOM    672  O   ALA   273     -23.107  -1.858  21.599  1.00 28.71           O
ATOM    673  N   ALA   274     -22.931  -1.050  23.700  1.00 26.25           N
ATOM    674  CA  ALA   274     -22.653   0.292  23.282  1.00 26.25           C
ATOM    675  CB  ALA   274     -22.486   1.258  24.469  1.00 26.25           C
ATOM    676  C   ALA   274     -21.378   0.310  22.503  1.00 26.25           C
ATOM    677  O   ALA   274     -21.274   1.006  21.494  1.00 26.25           O
ATOM    678  N   ALA   275     -20.368  -0.454  22.959  1.00 30.56           N
ATOM    679  CA  ALA   275     -19.084  -0.466  22.318  1.00 30.56           C
ATOM    680  CB  ALA   275     -18.055  -1.330  23.064  1.00 30.56           C
ATOM    681  C   ALA   275     -19.205  -1.015  20.934  1.00 30.56           C
ATOM    682  O   ALA   275     -18.629  -0.469  19.994  1.00 30.56           O
ATOM    683  N   GLN   276     -19.967  -2.111  20.769  1.00 42.00           N
ATOM    684  CA  GLN   276     -20.077  -2.721  19.477  1.00 42.00           C
ATOM    685  CB  GLN   276     -20.895  -4.023  19.497  1.00 42.00           C
ATOM    686  CG  GLN   276     -20.991  -4.699  18.128  1.00 42.00           C
ATOM    687  CD  GLN   276     -21.678  -6.043  18.316  1.00 42.00           C
ATOM    688  OE1 GLN   276     -22.650  -6.165  19.059  1.00 42.00           O
ATOM    689  NE2 GLN   276     -21.149  -7.091  17.629  1.00 42.00           N
ATOM    690  C   GLN   276     -20.750  -1.756  18.559  1.00 42.00           C
ATOM    691  O   GLN   276     -20.368  -1.618  17.398  1.00 42.00           O
ATOM    692  N   ALA   277     -21.780  -1.057  19.064  1.00 22.95           N
ATOM    693  CA  ALA   277     -22.486  -0.115  18.248  1.00 22.95           C
ATOM    694  CB  ALA   277     -23.683   0.526  18.973  1.00 22.95           C
ATOM    695  C   ALA   277     -21.549   0.985  17.860  1.00 22.95           C
ATOM    696  O   ALA   277     -21.528   1.427  16.713  1.00 22.95           O
ATOM    697  N   VAL   278     -20.728   1.452  18.814  1.00 35.61           N
ATOM    698  CA  VAL   278     -19.844   2.546  18.547  1.00 35.61           C
ATOM    699  CB  VAL   278     -19.015   2.920  19.739  1.00 35.61           C
ATOM    700  CG1 VAL   278     -18.004   4.000  19.316  1.00 35.61           C
ATOM    701  CG2 VAL   278     -19.957   3.346  20.874  1.00 35.61           C
ATOM    702  C   VAL   278     -18.888   2.161  17.467  1.00 35.61           C
ATOM    703  O   VAL   278     -18.636   2.945  16.554  1.00 35.61           O
ATOM    704  N   GLN   279     -18.330   0.939  17.524  1.00 82.11           N
ATOM    705  CA  GLN   279     -17.335   0.604  16.551  1.00 82.11           C
ATOM    706  CB  GLN   279     -16.704  -0.786  16.748  1.00 82.11           C
ATOM    707  CG  GLN   279     -17.667  -1.950  16.515  1.00 82.11           C
ATOM    708  CD  GLN   279     -16.836  -3.223  16.501  1.00 82.11           C
ATOM    709  OE1 GLN   279     -15.781  -3.296  17.129  1.00 82.11           O
ATOM    710  NE2 GLN   279     -17.317  -4.249  15.748  1.00 82.11           N
ATOM    711  C   GLN   279     -17.958   0.598  15.196  1.00 82.11           C
ATOM    712  O   GLN   279     -17.379   1.113  14.242  1.00 82.11           O
ATOM    713  N   THR   280     -19.162   0.010  15.077  1.00100.19           N
ATOM    714  CA  THR   280     -19.806  -0.100  13.801  1.00100.19           C
ATOM    715  CB  THR   280     -21.038  -0.961  13.821  1.00100.19           C
ATOM    716  OG1 THR   280     -21.480  -1.192  12.491  1.00100.19           O
ATOM    717  CG2 THR   280     -22.137  -0.260  14.638  1.00100.19           C
ATOM    718  C   THR   280     -20.204   1.254  13.295  1.00100.19           C
ATOM    719  O   THR   280     -20.062   1.543  12.108  1.00100.19           O
ATOM    720  N   ALA   281     -20.693   2.129  14.194  1.00 30.49           N
ATOM    721  CA  ALA   281     -21.232   3.401  13.796  1.00 30.49           C
ATOM    722  CB  ALA   281     -21.766   4.216  14.985  1.00 30.49           C
ATOM    723  C   ALA   281     -20.190   4.238  13.122  1.00 30.49           C
ATOM    724  O   ALA   281     -20.460   4.868  12.101  1.00 30.49           O
ATOM    725  N   ALA   282     -18.960   4.261  13.661  1.00 29.26           N
ATOM    726  CA  ALA   282     -17.950   5.108  13.100  1.00 29.26           C
ATOM    727  CB  ALA   282     -16.614   5.025  13.861  1.00 29.26           C
ATOM    728  C   ALA   282     -17.697   4.692  11.687  1.00 29.26           C
ATOM    729  O   ALA   282     -17.543   5.535  10.804  1.00 29.26           O
ATOM    730  N   GLN   283     -17.664   3.372  11.429  1.00 37.43           N
ATOM    731  CA  GLN   283     -17.369   2.893  10.110  1.00 37.43           C
ATOM    732  CB  GLN   283     -17.412   1.358  10.004  1.00 37.43           C
ATOM    733  CG  GLN   283     -16.325   0.623  10.790  1.00 37.43           C
ATOM    734  CD  GLN   283     -16.555  -0.872  10.604  1.00 37.43           C
ATOM    735  OE1 GLN   283     -16.693  -1.364   9.484  1.00 37.43           O
ATOM    736  NE2 GLN   283     -16.617  -1.620  11.739  1.00 37.43           N
ATOM    737  C   GLN   283     -18.420   3.383   9.172  1.00 37.43           C
ATOM    738  O   GLN   283     -18.115   3.850   8.076  1.00 37.43           O
ATOM    739  N   ASN   284     -19.694   3.309   9.591  1.00 48.41           N
ATOM    740  CA  ASN   284     -20.768   3.670   8.716  1.00 48.41           C
ATOM    741  CB  ASN   284     -22.151   3.495   9.363  1.00 48.41           C
ATOM    742  CG  ASN   284     -22.380   2.005   9.563  1.00 48.41           C
ATOM    743  OD1 ASN   284     -22.616   1.542  10.677  1.00 48.41           O
ATOM    744  ND2 ASN   284     -22.314   1.229   8.449  1.00 48.41           N
ATOM    745  C   ASN   284     -20.633   5.108   8.347  1.00 48.41           C
ATOM    746  O   ASN   284     -20.803   5.470   7.185  1.00 48.41           O
ATOM    747  N   GLY   285     -20.316   5.974   9.326  1.00 28.18           N
ATOM    748  CA  GLY   285     -20.258   7.371   9.021  1.00 28.18           C
ATOM    749  C   GLY   285     -19.173   7.640   8.025  1.00 28.18           C
ATOM    750  O   GLY   285     -19.390   8.351   7.045  1.00 28.18           O
ATOM    751  N   VAL   286     -17.972   7.076   8.247  1.00 95.20           N
ATOM    752  CA  VAL   286     -16.865   7.349   7.377  1.00 95.20           C
ATOM    753  CB  VAL   286     -15.568   6.794   7.888  1.00 95.20           C
ATOM    754  CG1 VAL   286     -15.190   7.548   9.174  1.00 95.20           C
ATOM    755  CG2 VAL   286     -15.723   5.278   8.083  1.00 95.20           C
ATOM    756  C   VAL   286     -17.109   6.787   6.010  1.00 95.20           C
ATOM    757  O   VAL   286     -16.831   7.440   5.006  1.00 95.20           O
ATOM    758  N   ARG   287     -17.655   5.559   5.943  1.00 87.65           N
ATOM    759  CA  ARG   287     -17.868   4.851   4.709  1.00 87.65           C
ATOM    760  CB  ARG   287     -18.511   3.470   4.936  1.00 87.65           C
ATOM    761  CG  ARG   287     -19.148   2.880   3.676  1.00 87.65           C
ATOM    762  CD  ARG   287     -19.833   1.527   3.888  1.00 87.65           C
ATOM    763  NE  ARG   287     -20.688   1.275   2.693  1.00 87.65           N
ATOM    764  CZ  ARG   287     -22.028   1.530   2.751  1.00 87.65           C
ATOM    765  NH1 ARG   287     -22.596   1.909   3.933  1.00 87.65           N
ATOM    766  NH2 ARG   287     -22.804   1.399   1.636  1.00 87.65           N
ATOM    767  C   ARG   287     -18.797   5.596   3.807  1.00 87.65           C
ATOM    768  O   ARG   287     -18.555   5.698   2.606  1.00 87.65           O
ATOM    769  N   ALA   288     -19.878   6.159   4.369  1.00 36.53           N
ATOM    770  CA  ALA   288     -20.900   6.782   3.581  1.00 36.53           C
ATOM    771  CB  ALA   288     -22.051   7.338   4.438  1.00 36.53           C
ATOM    772  C   ALA   288     -20.326   7.918   2.802  1.00 36.53           C
ATOM    773  O   ALA   288     -20.709   8.143   1.656  1.00 36.53           O
ATOM    774  N   MET   289     -19.379   8.658   3.400  1.00 78.92           N
ATOM    775  CA  MET   289     -18.857   9.840   2.782  1.00 78.92           C
ATOM    776  CB  MET   289     -17.793  10.506   3.672  1.00 78.92           C
ATOM    777  CG  MET   289     -17.418  11.937   3.280  1.00 78.92           C
ATOM    778  SD  MET   289     -16.238  12.723   4.420  1.00 78.92           S
ATOM    779  CE  MET   289     -16.454  14.405   3.773  1.00 78.92           C
ATOM    780  C   MET   289     -18.224   9.498   1.464  1.00 78.92           C
ATOM    781  O   MET   289     -18.435  10.196   0.473  1.00 78.92           O
ATOM    782  N   SER   290     -17.444   8.404   1.406  1.00 75.56           N
ATOM    783  CA  SER   290     -16.748   8.040   0.203  1.00 75.56           C
ATOM    784  CB  SER   290     -15.794   6.850   0.416  1.00 75.56           C
ATOM    785  OG  SER   290     -15.120   6.531  -0.793  1.00 75.56           O
ATOM    786  C   SER   290     -17.717   7.645  -0.870  1.00 75.56           C
ATOM    787  O   SER   290     -17.506   7.955  -2.041  1.00 75.56           O
ATOM    788  N   SER   291     -18.800   6.940  -0.501  1.00 39.70           N
ATOM    789  CA  SER   291     -19.750   6.438  -1.455  1.00 39.70           C
ATOM    790  CB  SER   291     -20.764   5.467  -0.823  1.00 39.70           C
ATOM    791  OG  SER   291     -21.513   6.129   0.186  1.00 39.70           O
ATOM    792  C   SER   291     -20.523   7.551  -2.086  1.00 39.70           C
ATOM    793  O   SER   291     -20.905   7.461  -3.251  1.00 39.70           O
ATOM    794  N   LEU   292     -20.767   8.642  -1.343  1.00 44.24           N
ATOM    795  CA  LEU   292     -21.604   9.687  -1.854  1.00 44.24           C
ATOM    796  CB  LEU   292     -21.782  10.846  -0.861  1.00 44.24           C
ATOM    797  CG  LEU   292     -22.506  10.444   0.435  1.00 44.24           C
ATOM    798  CD1 LEU   292     -22.682  11.648   1.374  1.00 44.24           C
ATOM    799  CD2 LEU   292     -23.827   9.723   0.131  1.00 44.24           C
ATOM    800  C   LEU   292     -20.990  10.270  -3.081  1.00 44.24           C
ATOM    801  O   LEU   292     -21.675  10.469  -4.082  1.00 44.24           O
ATOM    802  N   GLY   293     -19.664  10.491  -3.052  1.00 36.24           N
ATOM    803  CA  GLY   293     -18.999  11.217  -4.095  1.00 36.24           C
ATOM    804  C   GLY   293     -19.205  10.573  -5.428  1.00 36.24           C
ATOM    805  O   GLY   293     -19.417  11.268  -6.420  1.00 36.24           O
ATOM    806  N   SER   294     -19.144   9.236  -5.508  1.00 71.27           N
ATOM    807  CA  SER   294     -19.303   8.614  -6.791  1.00 71.27           C
ATOM    808  CB  SER   294     -19.168   7.082  -6.727  1.00 71.27           C
ATOM    809  OG  SER   294     -19.332   6.513  -8.018  1.00 71.27           O
ATOM    810  C   SER   294     -20.674   8.940  -7.290  1.00 71.27           C
ATOM    811  O   SER   294     -20.885   9.099  -8.492  1.00 71.27           O
ATOM    812  N   SER   295     -21.640   9.067  -6.364  1.00 28.88           N
ATOM    813  CA  SER   295     -23.000   9.346  -6.727  1.00 28.88           C
ATOM    814  CB  SER   295     -23.947   9.364  -5.514  1.00 28.88           C
ATOM    815  OG  SER   295     -23.983   8.084  -4.902  1.00 28.88           O
ATOM    816  C   SER   295     -23.080  10.696  -7.364  1.00 28.88           C
ATOM    817  O   SER   295     -23.856  10.900  -8.297  1.00 28.88           O
ATOM    818  N   LEU   296     -22.260  11.653  -6.894  1.00 99.51           N
ATOM    819  CA  LEU   296     -22.345  12.991  -7.404  1.00 99.51           C
ATOM    820  CB  LEU   296     -21.348  13.989  -6.781  1.00 99.51           C
ATOM    821  CG  LEU   296     -21.624  14.372  -5.317  1.00 99.51           C
ATOM    822  CD1 LEU   296     -21.434  13.180  -4.372  1.00 99.51           C
ATOM    823  CD2 LEU   296     -20.784  15.588  -4.900  1.00 99.51           C
ATOM    824  C   LEU   296     -22.037  12.982  -8.862  1.00 99.51           C
ATOM    825  O   LEU   296     -22.632  13.743  -9.623  1.00 99.51           O
ATOM    826  N   GLY   297     -21.109  12.110  -9.294  1.00 91.55           N
ATOM    827  CA  GLY   297     -20.682  12.155 -10.661  1.00 91.55           C
ATOM    828  C   GLY   297     -21.858  11.985 -11.571  1.00 91.55           C
ATOM    829  O   GLY   297     -21.990  12.712 -12.554  1.00 91.55           O
ATOM    830  N   SER   298     -22.761  11.037 -11.271  1.00 28.53           N
ATOM    831  CA  SER   298     -23.874  10.861 -12.156  1.00 28.53           C
ATOM    832  CB  SER   298     -24.634   9.539 -11.936  1.00 28.53           C
ATOM    833  OG  SER   298     -25.228   9.522 -10.647  1.00 28.53           O
ATOM    834  C   SER   298     -24.855  12.012 -11.943  1.00 28.53           C
ATOM    835  O   SER   298     -24.438  13.045 -11.353  1.00 28.53           O
ATOM    836  OXT SER   298     -26.029  11.879 -12.380  1.00 28.53           O
END 
