# Supplementary material for: Predicted Structural Variability of Mycobacterium tuberculosis PPE18 Protein With Immunological Implications Among Clinical Strains
Source: Front Microbiol. 2021 Jan 8;11:595312. doi: 10.3389/fmicb.2020.595312 (PMC7819968; doi:10.3389/fmicb.2020.595312)
Supplement: Supplementary file 3 [file Data_Sheet_2.ZIP › domain 2 RaptorX pdbs/4f4cA-387600_2_Var21.pdb]

REMARK   templates = 4f4cA 
EXPDTA    THEORETICAL MODEL, MODELLER 9v8 2018/10/10 15:09:39
REMARK   6 MODELLER OBJECTIVE FUNCTION:       496.5125
REMARK   6 MODELLER BEST TEMPLATE % SEQ ID:   8.403
SEQRES   1    119  GLY LEU LEU GLU GLN ALA VAL ALA VAL GLU GLU ALA SER
SEQRES   2    119  ASP THR ALA ALA ALA ASN GLN LEU MET ASN ASN VAL PRO
SEQRES   3    119  GLN ALA LEU GLN GLN LEU ALA GLN PRO THR GLN GLY THR
SEQRES   4    119  THR PRO SER SER LYS LEU GLY GLY LEU TRP LYS THR VAL
SEQRES   5    119  SER PRO HIS ARG SER PRO ILE SER ASN MET VAL SER MET
SEQRES   6    119  ALA ASN ASN HIS MET SER MET THR ASN SER GLY VAL SER
SEQRES   7    119  MET THR ASN THR LEU SER SER MET LEU LYS GLY PHE ALA
SEQRES   8    119  PRO ALA ALA ALA ALA GLN ALA VAL GLN THR ALA ALA GLN
SEQRES   9    119  ASN GLY VAL ARG ALA MET SER SER LEU GLY SER SER LEU
SEQRES  10    119  GLY SER
ATOM      1  N   GLY   180      -4.597  11.176  -3.481  1.00 27.49           N
ATOM      2  CA  GLY   180      -5.248  12.152  -4.386  1.00 27.49           C
ATOM      3  C   GLY   180      -4.412  13.382  -4.509  1.00 27.49           C
ATOM      4  O   GLY   180      -4.275  13.953  -5.588  1.00 27.49           O
ATOM      5  N   LEU   181      -3.818  13.819  -3.385  1.00 95.42           N
ATOM      6  CA  LEU   181      -3.044  15.022  -3.420  1.00 95.42           C
ATOM      7  CB  LEU   181      -2.533  15.470  -2.038  1.00 95.42           C
ATOM      8  CG  LEU   181      -1.458  14.556  -1.424  1.00 95.42           C
ATOM      9  CD1 LEU   181      -1.056  15.046  -0.022  1.00 95.42           C
ATOM     10  CD2 LEU   181      -1.886  13.083  -1.446  1.00 95.42           C
ATOM     11  C   LEU   181      -1.868  14.805  -4.320  1.00 95.42           C
ATOM     12  O   LEU   181      -1.523  15.677  -5.115  1.00 95.42           O
ATOM     13  N   LEU   182      -1.228  13.621  -4.232  1.00140.49           N
ATOM     14  CA  LEU   182      -0.094  13.345  -5.067  1.00140.49           C
ATOM     15  CB  LEU   182       0.533  11.965  -4.797  1.00140.49           C
ATOM     16  CG  LEU   182       1.729  11.616  -5.711  1.00140.49           C
ATOM     17  CD1 LEU   182       1.315  11.186  -7.127  1.00140.49           C
ATOM     18  CD2 LEU   182       2.757  12.754  -5.711  1.00140.49           C
ATOM     19  C   LEU   182      -0.544  13.367  -6.487  1.00140.49           C
ATOM     20  O   LEU   182       0.137  13.901  -7.362  1.00140.49           O
ATOM     21  N   GLU   183      -1.725  12.782  -6.740  1.00 73.35           N
ATOM     22  CA  GLU   183      -2.259  12.692  -8.061  1.00 73.35           C
ATOM     23  CB  GLU   183      -3.630  11.983  -8.080  1.00 73.35           C
ATOM     24  CG  GLU   183      -3.586  10.529  -7.595  1.00 73.35           C
ATOM     25  CD  GLU   183      -3.248   9.627  -8.773  1.00 73.35           C
ATOM     26  OE1 GLU   183      -3.299  10.123  -9.931  1.00 73.35           O
ATOM     27  OE2 GLU   183      -2.940   8.429  -8.533  1.00 73.35           O
ATOM     28  C   GLU   183      -2.451  14.099  -8.527  1.00 73.35           C
ATOM     29  O   GLU   183      -2.252  14.408  -9.699  1.00 73.35           O
ATOM     30  N   GLN   184      -2.858  14.989  -7.604  1.00 50.95           N
ATOM     31  CA  GLN   184      -3.109  16.366  -7.916  1.00 50.95           C
ATOM     32  CB  GLN   184      -3.610  17.143  -6.689  1.00 50.95           C
ATOM     33  CG  GLN   184      -4.894  16.580  -6.072  1.00 50.95           C
ATOM     34  CD  GLN   184      -5.107  17.325  -4.764  1.00 50.95           C
ATOM     35  OE1 GLN   184      -4.190  17.985  -4.278  1.00 50.95           O
ATOM     36  NE2 GLN   184      -6.333  17.229  -4.182  1.00 50.95           N
ATOM     37  C   GLN   184      -1.828  17.018  -8.326  1.00 50.95           C
ATOM     38  O   GLN   184      -1.781  17.718  -9.336  1.00 50.95           O
ATOM     39  N   ALA   185      -0.746  16.786  -7.554  1.00 36.71           N
ATOM     40  CA  ALA   185       0.509  17.430  -7.820  1.00 36.71           C
ATOM     41  CB  ALA   185       1.580  17.104  -6.764  1.00 36.71           C
ATOM     42  C   ALA   185       1.041  16.995  -9.147  1.00 36.71           C
ATOM     43  O   ALA   185       1.499  17.818  -9.940  1.00 36.71           O
ATOM     44  N   VAL   186       0.976  15.682  -9.428  1.00112.22           N
ATOM     45  CA  VAL   186       1.510  15.140 -10.644  1.00112.22           C
ATOM     46  CB  VAL   186       1.473  13.642 -10.707  1.00112.22           C
ATOM     47  CG1 VAL   186       2.356  13.084  -9.577  1.00112.22           C
ATOM     48  CG2 VAL   186       0.007  13.174 -10.684  1.00112.22           C
ATOM     49  C   VAL   186       0.722  15.651 -11.803  1.00112.22           C
ATOM     50  O   VAL   186       1.273  15.869 -12.878  1.00112.22           O
ATOM     51  N   ALA   187      -0.595  15.854 -11.612  1.00 49.21           N
ATOM     52  CA  ALA   187      -1.454  16.234 -12.696  1.00 49.21           C
ATOM     53  CB  ALA   187      -2.920  16.390 -12.252  1.00 49.21           C
ATOM     54  C   ALA   187      -1.036  17.542 -13.285  1.00 49.21           C
ATOM     55  O   ALA   187      -0.947  17.671 -14.505  1.00 49.21           O
ATOM     56  N   VAL   188      -0.769  18.555 -12.444  1.00 91.76           N
ATOM     57  CA  VAL   188      -0.399  19.821 -13.002  1.00 91.76           C
ATOM     58  CB  VAL   188      -0.293  20.936 -12.002  1.00 91.76           C
ATOM     59  CG1 VAL   188       0.906  20.695 -11.066  1.00 91.76           C
ATOM     60  CG2 VAL   188      -0.214  22.254 -12.792  1.00 91.76           C
ATOM     61  C   VAL   188       0.934  19.676 -13.651  1.00 91.76           C
ATOM     62  O   VAL   188       1.190  20.241 -14.713  1.00 91.76           O
ATOM     63  N   GLU   189       1.810  18.885 -13.007  1.00114.08           N
ATOM     64  CA  GLU   189       3.164  18.700 -13.422  1.00114.08           C
ATOM     65  CB  GLU   189       3.948  17.793 -12.461  1.00114.08           C
ATOM     66  CG  GLU   189       4.025  18.350 -11.040  1.00114.08           C
ATOM     67  CD  GLU   189       4.583  19.761 -11.139  1.00114.08           C
ATOM     68  OE1 GLU   189       5.823  19.898 -11.337  1.00114.08           O
ATOM     69  OE2 GLU   189       3.778  20.720 -11.034  1.00114.08           O
ATOM     70  C   GLU   189       3.198  18.046 -14.766  1.00114.08           C
ATOM     71  O   GLU   189       3.994  18.429 -15.620  1.00114.08           O
ATOM     72  N   GLU   190       2.337  17.037 -14.991  1.00 38.30           N
ATOM     73  CA  GLU   190       2.357  16.327 -16.237  1.00 38.30           C
ATOM     74  CB  GLU   190       1.378  15.141 -16.270  1.00 38.30           C
ATOM     75  CG  GLU   190       1.427  14.339 -17.575  1.00 38.30           C
ATOM     76  CD  GLU   190       0.594  13.077 -17.398  1.00 38.30           C
ATOM     77  OE1 GLU   190       0.066  12.866 -16.274  1.00 38.30           O
ATOM     78  OE2 GLU   190       0.478  12.303 -18.385  1.00 38.30           O
ATOM     79  C   GLU   190       1.975  17.263 -17.334  1.00 38.30           C
ATOM     80  O   GLU   190       2.575  17.256 -18.407  1.00 38.30           O
ATOM     81  N   ALA   191       0.966  18.114 -17.084  1.00 28.47           N
ATOM     82  CA  ALA   191       0.513  19.012 -18.103  1.00 28.47           C
ATOM     83  CB  ALA   191      -0.674  19.881 -17.648  1.00 28.47           C
ATOM     84  C   ALA   191       1.637  19.934 -18.452  1.00 28.47           C
ATOM     85  O   ALA   191       1.858  20.251 -19.619  1.00 28.47           O
ATOM     86  N   SER   192       2.383  20.385 -17.427  1.00 70.13           N
ATOM     87  CA  SER   192       3.464  21.314 -17.596  1.00 70.13           C
ATOM     88  CB  SER   192       4.131  21.707 -16.266  1.00 70.13           C
ATOM     89  OG  SER   192       5.193  22.617 -16.512  1.00 70.13           O
ATOM     90  C   SER   192       4.536  20.702 -18.439  1.00 70.13           C
ATOM     91  O   SER   192       5.085  21.357 -19.323  1.00 70.13           O
ATOM     92  N   ASP   193       4.862  19.422 -18.178  1.00 52.00           N
ATOM     93  CA  ASP   193       5.915  18.750 -18.887  1.00 52.00           C
ATOM     94  CB  ASP   193       6.196  17.327 -18.370  1.00 52.00           C
ATOM     95  CG  ASP   193       7.014  17.414 -17.089  1.00 52.00           C
ATOM     96  OD1 ASP   193       6.799  18.372 -16.301  1.00 52.00           O
ATOM     97  OD2 ASP   193       7.871  16.511 -16.885  1.00 52.00           O
ATOM     98  C   ASP   193       5.572  18.609 -20.337  1.00 52.00           C
ATOM     99  O   ASP   193       6.432  18.775 -21.200  1.00 52.00           O
ATOM    100  N   THR   194       4.305  18.271 -20.641  1.00110.87           N
ATOM    101  CA  THR   194       3.867  18.081 -21.996  1.00110.87           C
ATOM    102  CB  THR   194       2.515  17.433 -22.117  1.00110.87           C
ATOM    103  OG1 THR   194       2.256  17.101 -23.474  1.00110.87           O
ATOM    104  CG2 THR   194       1.438  18.390 -21.586  1.00110.87           C
ATOM    105  C   THR   194       3.839  19.401 -22.702  1.00110.87           C
ATOM    106  O   THR   194       4.003  19.465 -23.918  1.00110.87           O
ATOM    107  N   ALA   195       3.640  20.496 -21.947  1.00 36.31           N
ATOM    108  CA  ALA   195       3.517  21.799 -22.529  1.00 36.31           C
ATOM    109  CB  ALA   195       3.357  22.903 -21.468  1.00 36.31           C
ATOM    110  C   ALA   195       4.751  22.110 -23.319  1.00 36.31           C
ATOM    111  O   ALA   195       4.659  22.686 -24.402  1.00 36.31           O
ATOM    112  N   ALA   196       5.940  21.747 -22.801  1.00 30.50           N
ATOM    113  CA  ALA   196       7.162  22.026 -23.501  1.00 30.50           C
ATOM    114  CB  ALA   196       8.405  21.556 -22.729  1.00 30.50           C
ATOM    115  C   ALA   196       7.137  21.288 -24.799  1.00 30.50           C
ATOM    116  O   ALA   196       7.568  21.802 -25.829  1.00 30.50           O
ATOM    117  N   ALA   197       6.642  20.039 -24.769  1.00 37.10           N
ATOM    118  CA  ALA   197       6.567  19.226 -25.946  1.00 37.10           C
ATOM    119  CB  ALA   197       6.031  17.812 -25.666  1.00 37.10           C
ATOM    120  C   ALA   197       5.619  19.878 -26.895  1.00 37.10           C
ATOM    121  O   ALA   197       5.852  19.894 -28.101  1.00 37.10           O
ATOM    122  N   ASN   198       4.523  20.449 -26.361  1.00 76.47           N
ATOM    123  CA  ASN   198       3.510  21.031 -27.190  1.00 76.47           C
ATOM    124  CB  ASN   198       2.298  21.561 -26.403  1.00 76.47           C
ATOM    125  CG  ASN   198       1.167  21.792 -27.398  1.00 76.47           C
ATOM    126  OD1 ASN   198       1.210  22.716 -28.209  1.00 76.47           O
ATOM    127  ND2 ASN   198       0.124  20.918 -27.344  1.00 76.47           N
ATOM    128  C   ASN   198       4.105  22.162 -27.971  1.00 76.47           C
ATOM    129  O   ASN   198       3.719  22.397 -29.114  1.00 76.47           O
ATOM    130  N   GLN   199       5.059  22.901 -27.372  1.00 88.55           N
ATOM    131  CA  GLN   199       5.674  24.010 -28.049  1.00 88.55           C
ATOM    132  CB  GLN   199       6.798  24.669 -27.233  1.00 88.55           C
ATOM    133  CG  GLN   199       7.551  25.720 -28.054  1.00 88.55           C
ATOM    134  CD  GLN   199       8.890  26.010 -27.390  1.00 88.55           C
ATOM    135  OE1 GLN   199       9.174  25.544 -26.288  1.00 88.55           O
ATOM    136  NE2 GLN   199       9.743  26.802 -28.094  1.00 88.55           N
ATOM    137  C   GLN   199       6.369  23.521 -29.276  1.00 88.55           C
ATOM    138  O   GLN   199       6.243  24.112 -30.347  1.00 88.55           O
ATOM    139  N   LEU   200       7.125  22.418 -29.145  1.00145.28           N
ATOM    140  CA  LEU   200       7.912  21.928 -30.237  1.00145.28           C
ATOM    141  CB  LEU   200       8.790  20.728 -29.834  1.00145.28           C
ATOM    142  CG  LEU   200       9.788  21.067 -28.705  1.00145.28           C
ATOM    143  CD1 LEU   200      10.654  19.850 -28.341  1.00145.28           C
ATOM    144  CD2 LEU   200      10.617  22.323 -29.029  1.00145.28           C
ATOM    145  C   LEU   200       6.997  21.516 -31.350  1.00145.28           C
ATOM    146  O   LEU   200       7.247  21.818 -32.516  1.00145.28           O
ATOM    147  N   MET   201       5.897  20.820 -31.008  1.00 53.32           N
ATOM    148  CA  MET   201       4.946  20.332 -31.968  1.00 53.32           C
ATOM    149  CB  MET   201       3.832  19.496 -31.320  1.00 53.32           C
ATOM    150  CG  MET   201       2.852  18.924 -32.341  1.00 53.32           C
ATOM    151  SD  MET   201       1.306  18.296 -31.623  1.00 53.32           S
ATOM    152  CE  MET   201       0.648  19.953 -31.276  1.00 53.32           C
ATOM    153  C   MET   201       4.263  21.480 -32.643  1.00 53.32           C
ATOM    154  O   MET   201       3.941  21.414 -33.824  1.00 53.32           O
ATOM    155  N   ASN   202       3.961  22.553 -31.899  1.00 79.45           N
ATOM    156  CA  ASN   202       3.251  23.657 -32.476  1.00 79.45           C
ATOM    157  CB  ASN   202       2.857  24.681 -31.394  1.00 79.45           C
ATOM    158  CG  ASN   202       1.746  25.575 -31.920  1.00 79.45           C
ATOM    159  OD1 ASN   202       1.996  26.630 -32.498  1.00 79.45           O
ATOM    160  ND2 ASN   202       0.475  25.134 -31.715  1.00 79.45           N
ATOM    161  C   ASN   202       4.113  24.346 -33.495  1.00 79.45           C
ATOM    162  O   ASN   202       3.692  24.592 -34.625  1.00 79.45           O
ATOM    163  N   ASN   203       5.372  24.630 -33.115  1.00 79.48           N
ATOM    164  CA  ASN   203       6.282  25.419 -33.896  1.00 79.48           C
ATOM    165  CB  ASN   203       7.600  25.675 -33.140  1.00 79.48           C
ATOM    166  CG  ASN   203       8.380  26.774 -33.848  1.00 79.48           C
ATOM    167  OD1 ASN   203       8.429  26.844 -35.074  1.00 79.48           O
ATOM    168  ND2 ASN   203       9.011  27.670 -33.043  1.00 79.48           N
ATOM    169  C   ASN   203       6.629  24.767 -35.200  1.00 79.48           C
ATOM    170  O   ASN   203       6.638  25.432 -36.234  1.00 79.48           O
ATOM    171  N   VAL   204       6.933  23.455 -35.193  1.00 52.06           N
ATOM    172  CA  VAL   204       7.397  22.826 -36.399  1.00 52.06           C
ATOM    173  CB  VAL   204       7.897  21.421 -36.180  1.00 52.06           C
ATOM    174  CG1 VAL   204       8.301  20.824 -37.539  1.00 52.06           C
ATOM    175  CG2 VAL   204       9.034  21.459 -35.147  1.00 52.06           C
ATOM    176  C   VAL   204       6.345  22.830 -37.468  1.00 52.06           C
ATOM    177  O   VAL   204       6.655  23.215 -38.594  1.00 52.06           O
ATOM    178  N   PRO   205       5.124  22.428 -37.201  1.00108.26           N
ATOM    179  CA  PRO   205       4.153  22.518 -38.247  1.00108.26           C
ATOM    180  CD  PRO   205       4.908  21.210 -36.439  1.00108.26           C
ATOM    181  CB  PRO   205       2.962  21.678 -37.806  1.00108.26           C
ATOM    182  CG  PRO   205       3.629  20.557 -36.996  1.00108.26           C
ATOM    183  C   PRO   205       3.826  23.922 -38.615  1.00108.26           C
ATOM    184  O   PRO   205       3.309  24.128 -39.712  1.00108.26           O
ATOM    185  N   GLN   206       4.088  24.900 -37.729  1.00127.74           N
ATOM    186  CA  GLN   206       3.763  26.234 -38.112  1.00127.74           C
ATOM    187  CB  GLN   206       4.114  27.268 -37.029  1.00127.74           C
ATOM    188  CG  GLN   206       3.723  28.703 -37.397  1.00127.74           C
ATOM    189  CD  GLN   206       2.206  28.856 -37.289  1.00127.74           C
ATOM    190  OE1 GLN   206       1.716  29.973 -37.132  1.00127.74           O
ATOM    191  NE2 GLN   206       1.441  27.734 -37.375  1.00127.74           N
ATOM    192  C   GLN   206       4.592  26.523 -39.313  1.00127.74           C
ATOM    193  O   GLN   206       4.076  26.966 -40.338  1.00127.74           O
ATOM    194  N   ALA   207       5.908  26.251 -39.233  1.00 54.25           N
ATOM    195  CA  ALA   207       6.701  26.448 -40.407  1.00 54.25           C
ATOM    196  CB  ALA   207       7.902  27.377 -40.171  1.00 54.25           C
ATOM    197  C   ALA   207       7.245  25.111 -40.789  1.00 54.25           C
ATOM    198  O   ALA   207       8.367  24.753 -40.433  1.00 54.25           O
ATOM    199  N   LEU   208       6.444  24.335 -41.537  1.00 89.41           N
ATOM    200  CA  LEU   208       6.877  23.047 -41.980  1.00 89.41           C
ATOM    201  CB  LEU   208       5.729  22.202 -42.555  1.00 89.41           C
ATOM    202  CG  LEU   208       6.162  20.771 -42.915  1.00 89.41           C
ATOM    203  CD1 LEU   208       6.585  19.996 -41.656  1.00 89.41           C
ATOM    204  CD2 LEU   208       5.085  20.046 -43.738  1.00 89.41           C
ATOM    205  C   LEU   208       7.902  23.232 -43.060  1.00 89.41           C
ATOM    206  O   LEU   208       8.891  22.504 -43.126  1.00 89.41           O
ATOM    207  N   GLN   209       7.694  24.234 -43.941  1.00 91.43           N
ATOM    208  CA  GLN   209       8.574  24.382 -45.067  1.00 91.43           C
ATOM    209  CB  GLN   209       8.230  25.531 -46.031  1.00 91.43           C
ATOM    210  CG  GLN   209       9.199  25.556 -47.219  1.00 91.43           C
ATOM    211  CD  GLN   209       8.993  26.835 -48.012  1.00 91.43           C
ATOM    212  OE1 GLN   209       9.724  27.104 -48.965  1.00 91.43           O
ATOM    213  NE2 GLN   209       7.986  27.650 -47.601  1.00 91.43           N
ATOM    214  C   GLN   209       9.953  24.668 -44.585  1.00 91.43           C
ATOM    215  O   GLN   209      10.925  24.180 -45.156  1.00 91.43           O
ATOM    216  N   GLN   210      10.081  25.502 -43.539  1.00 78.23           N
ATOM    217  CA  GLN   210      11.399  25.819 -43.075  1.00 78.23           C
ATOM    218  CB  GLN   210      11.405  26.862 -41.946  1.00 78.23           C
ATOM    219  CG  GLN   210      12.814  27.225 -41.467  1.00 78.23           C
ATOM    220  CD  GLN   210      12.694  28.261 -40.357  1.00 78.23           C
ATOM    221  OE1 GLN   210      12.817  27.930 -39.174  1.00 78.23           O
ATOM    222  NE2 GLN   210      12.444  29.543 -40.726  1.00 78.23           N
ATOM    223  C   GLN   210      12.011  24.574 -42.526  1.00 78.23           C
ATOM    224  O   GLN   210      13.168  24.252 -42.806  1.00 78.23           O
ATOM    225  N   LEU   211      11.224  23.809 -41.756  1.00102.20           N
ATOM    226  CA  LEU   211      11.735  22.639 -41.105  1.00102.20           C
ATOM    227  CB  LEU   211      10.628  21.927 -40.298  1.00102.20           C
ATOM    228  CG  LEU   211      11.103  20.828 -39.324  1.00102.20           C
ATOM    229  CD1 LEU   211      11.848  19.692 -40.042  1.00102.20           C
ATOM    230  CD2 LEU   211      11.889  21.435 -38.151  1.00102.20           C
ATOM    231  C   LEU   211      12.193  21.703 -42.172  1.00102.20           C
ATOM    232  O   LEU   211      13.254  21.090 -42.064  1.00102.20           O
ATOM    233  N   ALA   212      11.388  21.548 -43.234  1.00 38.68           N
ATOM    234  CA  ALA   212      11.778  20.676 -44.297  1.00 38.68           C
ATOM    235  CB  ALA   212      10.681  20.514 -45.366  1.00 38.68           C
ATOM    236  C   ALA   212      12.993  21.233 -44.979  1.00 38.68           C
ATOM    237  O   ALA   212      13.928  20.490 -45.278  1.00 38.68           O
ATOM    238  N   GLN   213      13.030  22.565 -45.211  1.00121.47           N
ATOM    239  CA  GLN   213      14.084  23.109 -46.022  1.00121.47           C
ATOM    240  CB  GLN   213      13.914  24.630 -46.230  1.00121.47           C
ATOM    241  CG  GLN   213      14.993  25.283 -47.095  1.00121.47           C
ATOM    242  CD  GLN   213      14.709  26.780 -47.137  1.00121.47           C
ATOM    243  OE1 GLN   213      15.269  27.545 -46.352  1.00121.47           O
ATOM    244  NE2 GLN   213      13.818  27.214 -48.069  1.00121.47           N
ATOM    245  C   GLN   213      15.414  22.792 -45.396  1.00121.47           C
ATOM    246  O   GLN   213      16.193  22.092 -46.037  1.00121.47           O
ATOM    247  N   PRO   214      15.769  23.208 -44.201  1.00167.62           N
ATOM    248  CA  PRO   214      16.956  22.583 -43.699  1.00167.62           C
ATOM    249  CD  PRO   214      15.759  24.616 -43.843  1.00167.62           C
ATOM    250  CB  PRO   214      17.583  23.529 -42.673  1.00167.62           C
ATOM    251  CG  PRO   214      16.551  24.663 -42.524  1.00167.62           C
ATOM    252  C   PRO   214      16.467  21.295 -43.156  1.00167.62           C
ATOM    253  O   PRO   214      15.759  21.336 -42.157  1.00167.62           O
ATOM    254  N   THR   215      16.893  20.146 -43.697  1.00 82.96           N
ATOM    255  CA  THR   215      16.270  18.935 -43.252  1.00 82.96           C
ATOM    256  CB  THR   215      16.704  17.708 -43.991  1.00 82.96           C
ATOM    257  OG1 THR   215      16.429  17.844 -45.376  1.00 82.96           O
ATOM    258  CG2 THR   215      15.932  16.509 -43.412  1.00 82.96           C
ATOM    259  C   THR   215      16.576  18.712 -41.815  1.00 82.96           C
ATOM    260  O   THR   215      17.721  18.467 -41.434  1.00 82.96           O
ATOM    261  N   GLN   216      15.531  18.798 -40.972  1.00152.49           N
ATOM    262  CA  GLN   216      15.731  18.575 -39.578  1.00152.49           C
ATOM    263  CB  GLN   216      16.152  19.869 -38.859  1.00152.49           C
ATOM    264  CG  GLN   216      17.495  20.410 -39.366  1.00152.49           C
ATOM    265  CD  GLN   216      17.806  21.709 -38.638  1.00152.49           C
ATOM    266  OE1 GLN   216      17.002  22.638 -38.661  1.00152.49           O
ATOM    267  NE2 GLN   216      18.993  21.781 -37.976  1.00152.49           N
ATOM    268  C   GLN   216      14.424  18.130 -39.019  1.00152.49           C
ATOM    269  O   GLN   216      13.973  18.645 -38.003  1.00152.49           O
ATOM    270  N   GLY   217      13.747  17.182 -39.690  1.00 49.84           N
ATOM    271  CA  GLY   217      12.532  16.681 -39.125  1.00 49.84           C
ATOM    272  C   GLY   217      12.889  15.859 -37.930  1.00 49.84           C
ATOM    273  O   GLY   217      12.276  15.959 -36.868  1.00 49.84           O
ATOM    274  N   THR   218      13.934  15.027 -38.096  1.00100.83           N
ATOM    275  CA  THR   218      14.338  14.089 -37.094  1.00100.83           C
ATOM    276  CB  THR   218      15.439  13.173 -37.558  1.00100.83           C
ATOM    277  OG1 THR   218      15.661  12.146 -36.602  1.00100.83           O
ATOM    278  CG2 THR   218      16.726  13.985 -37.772  1.00100.83           C
ATOM    279  C   THR   218      14.804  14.810 -35.876  1.00100.83           C
ATOM    280  O   THR   218      14.491  14.408 -34.757  1.00100.83           O
ATOM    281  N   THR   219      15.564  15.904 -36.051  1.00146.59           N
ATOM    282  CA  THR   219      16.059  16.550 -34.875  1.00146.59           C
ATOM    283  CB  THR   219      17.146  17.564 -35.157  1.00146.59           C
ATOM    284  OG1 THR   219      17.376  18.379 -34.017  1.00146.59           O
ATOM    285  CG2 THR   219      16.887  18.367 -36.441  1.00146.59           C
ATOM    286  C   THR   219      14.929  17.052 -34.010  1.00146.59           C
ATOM    287  O   THR   219      14.961  16.787 -32.808  1.00146.59           O
ATOM    288  N   PRO   220      13.925  17.739 -34.489  1.00112.80           N
ATOM    289  CA  PRO   220      12.854  18.030 -33.586  1.00112.80           C
ATOM    290  CD  PRO   220      14.198  18.950 -35.230  1.00112.80           C
ATOM    291  CB  PRO   220      11.981  19.089 -34.263  1.00112.80           C
ATOM    292  CG  PRO   220      12.802  19.534 -35.490  1.00112.80           C
ATOM    293  C   PRO   220      12.113  16.806 -33.160  1.00112.80           C
ATOM    294  O   PRO   220      11.492  16.833 -32.099  1.00112.80           O
ATOM    295  N   SER   221      12.145  15.725 -33.960  1.00 76.68           N
ATOM    296  CA  SER   221      11.442  14.550 -33.543  1.00 76.68           C
ATOM    297  CB  SER   221      11.546  13.394 -34.548  1.00 76.68           C
ATOM    298  OG  SER   221      10.853  13.733 -35.739  1.00 76.68           O
ATOM    299  C   SER   221      12.059  14.106 -32.258  1.00 76.68           C
ATOM    300  O   SER   221      11.368  13.627 -31.362  1.00 76.68           O
ATOM    301  N   SER   222      13.392  14.252 -32.141  1.00 34.50           N
ATOM    302  CA  SER   222      14.060  13.879 -30.931  1.00 34.50           C
ATOM    303  CB  SER   222      15.592  13.957 -31.033  1.00 34.50           C
ATOM    304  OG  SER   222      16.064  12.997 -31.966  1.00 34.50           O
ATOM    305  C   SER   222      13.629  14.820 -29.849  1.00 34.50           C
ATOM    306  O   SER   222      13.438  14.411 -28.704  1.00 34.50           O
ATOM    307  N   LYS   223      13.457  16.112 -30.188  1.00 74.99           N
ATOM    308  CA  LYS   223      13.082  17.099 -29.212  1.00 74.99           C
ATOM    309  CB  LYS   223      13.010  18.517 -29.796  1.00 74.99           C
ATOM    310  CG  LYS   223      14.368  19.069 -30.220  1.00 74.99           C
ATOM    311  CD  LYS   223      14.250  20.297 -31.118  1.00 74.99           C
ATOM    312  CE  LYS   223      15.593  20.957 -31.425  1.00 74.99           C
ATOM    313  NZ  LYS   223      16.103  21.635 -30.213  1.00 74.99           N
ATOM    314  C   LYS   223      11.716  16.775 -28.693  1.00 74.99           C
ATOM    315  O   LYS   223      11.413  17.016 -27.525  1.00 74.99           O
ATOM    316  N   LEU   224      10.833  16.272 -29.576  1.00116.90           N
ATOM    317  CA  LEU   224       9.510  15.885 -29.181  1.00116.90           C
ATOM    318  CB  LEU   224       8.684  15.395 -30.385  1.00116.90           C
ATOM    319  CG  LEU   224       7.219  15.040 -30.079  1.00116.90           C
ATOM    320  CD1 LEU   224       6.465  16.260 -29.526  1.00116.90           C
ATOM    321  CD2 LEU   224       6.534  14.450 -31.324  1.00116.90           C
ATOM    322  C   LEU   224       9.695  14.763 -28.219  1.00116.90           C
ATOM    323  O   LEU   224       9.085  14.739 -27.152  1.00116.90           O
ATOM    324  N   GLY   225      10.568  13.793 -28.569  1.00199.32           N
ATOM    325  CA  GLY   225      10.956  12.786 -27.623  1.00199.32           C
ATOM    326  C   GLY   225      11.703  13.523 -26.556  1.00199.32           C
ATOM    327  O   GLY   225      11.871  14.730 -26.611  1.00199.32           O
ATOM    328  N   GLY   226      12.295  12.852 -25.572  1.00210.77           N
ATOM    329  CA  GLY   226      12.917  13.717 -24.610  1.00210.77           C
ATOM    330  C   GLY   226      11.827  14.307 -23.752  1.00210.77           C
ATOM    331  O   GLY   226      11.552  13.796 -22.671  1.00210.77           O
ATOM    332  N   LEU   227      11.182  15.405 -24.203  1.00 83.58           N
ATOM    333  CA  LEU   227      10.110  16.007 -23.462  1.00 83.58           C
ATOM    334  CB  LEU   227       9.472  17.227 -24.149  1.00 83.58           C
ATOM    335  CG  LEU   227      10.325  18.503 -24.097  1.00 83.58           C
ATOM    336  CD1 LEU   227       9.601  19.668 -24.784  1.00 83.58           C
ATOM    337  CD2 LEU   227      10.716  18.843 -22.650  1.00 83.58           C
ATOM    338  C   LEU   227       9.036  14.976 -23.307  1.00 83.58           C
ATOM    339  O   LEU   227       8.349  14.918 -22.289  1.00 83.58           O
ATOM    340  N   TRP   228       8.844  14.129 -24.328  1.00 54.05           N
ATOM    341  CA  TRP   228       7.851  13.105 -24.213  1.00 54.05           C
ATOM    342  CB  TRP   228       7.807  12.209 -25.464  1.00 54.05           C
ATOM    343  CG  TRP   228       6.702  11.179 -25.451  1.00 54.05           C
ATOM    344  CD2 TRP   228       6.776   9.913 -24.778  1.00 54.05           C
ATOM    345  CD1 TRP   228       5.467  11.243 -26.027  1.00 54.05           C
ATOM    346  NE1 TRP   228       4.765  10.094 -25.759  1.00 54.05           N
ATOM    347  CE2 TRP   228       5.558   9.267 -24.989  1.00 54.05           C
ATOM    348  CE3 TRP   228       7.773   9.336 -24.043  1.00 54.05           C
ATOM    349  CZ2 TRP   228       5.320   8.030 -24.463  1.00 54.05           C
ATOM    350  CZ3 TRP   228       7.531   8.087 -23.516  1.00 54.05           C
ATOM    351  CH2 TRP   228       6.326   7.449 -23.723  1.00 54.05           C
ATOM    352  C   TRP   228       8.273  12.259 -23.052  1.00 54.05           C
ATOM    353  O   TRP   228       7.457  11.861 -22.220  1.00 54.05           O
ATOM    354  N   LYS   229       9.587  11.971 -22.967  1.00102.57           N
ATOM    355  CA  LYS   229      10.111  11.166 -21.900  1.00102.57           C
ATOM    356  CB  LYS   229      11.615  10.862 -22.046  1.00102.57           C
ATOM    357  CG  LYS   229      11.892   9.782 -23.094  1.00102.57           C
ATOM    358  CD  LYS   229      11.210   8.452 -22.761  1.00102.57           C
ATOM    359  CE  LYS   229      11.238   7.421 -23.889  1.00102.57           C
ATOM    360  NZ  LYS   229      10.272   6.338 -23.589  1.00102.57           N
ATOM    361  C   LYS   229       9.914  11.866 -20.593  1.00102.57           C
ATOM    362  O   LYS   229       9.577  11.233 -19.594  1.00102.57           O
ATOM    363  N   THR   230      10.105  13.198 -20.562  1.00108.81           N
ATOM    364  CA  THR   230       9.998  13.909 -19.320  1.00108.81           C
ATOM    365  CB  THR   230      10.340  15.373 -19.392  1.00108.81           C
ATOM    366  OG1 THR   230      10.607  15.869 -18.088  1.00108.81           O
ATOM    367  CG2 THR   230       9.144  16.141 -19.974  1.00108.81           C
ATOM    368  C   THR   230       8.586  13.799 -18.874  1.00108.81           C
ATOM    369  O   THR   230       8.302  13.859 -17.681  1.00108.81           O
ATOM    370  N   VAL   231       7.667  13.657 -19.846  1.00 60.02           N
ATOM    371  CA  VAL   231       6.263  13.560 -19.587  1.00 60.02           C
ATOM    372  CB  VAL   231       5.451  13.346 -20.830  1.00 60.02           C
ATOM    373  CG1 VAL   231       3.991  13.102 -20.416  1.00 60.02           C
ATOM    374  CG2 VAL   231       5.647  14.541 -21.777  1.00 60.02           C
ATOM    375  C   VAL   231       6.010  12.375 -18.722  1.00 60.02           C
ATOM    376  O   VAL   231       5.164  12.434 -17.833  1.00 60.02           O
ATOM    377  N   SER   232       6.702  11.242 -18.949  1.00170.50           N
ATOM    378  CA  SER   232       6.327  10.168 -18.083  1.00170.50           C
ATOM    379  CB  SER   232       5.877   8.898 -18.830  1.00170.50           C
ATOM    380  OG  SER   232       6.952   8.351 -19.581  1.00170.50           O
ATOM    381  C   SER   232       7.437   9.787 -17.147  1.00170.50           C
ATOM    382  O   SER   232       8.262   8.920 -17.432  1.00170.50           O
ATOM    383  N   PRO   233       7.459  10.448 -16.018  1.00229.24           N
ATOM    384  CA  PRO   233       8.305  10.049 -14.928  1.00229.24           C
ATOM    385  CD  PRO   233       7.232  11.882 -15.997  1.00229.24           C
ATOM    386  CB  PRO   233       8.655  11.315 -14.141  1.00229.24           C
ATOM    387  CG  PRO   233       7.600  12.338 -14.577  1.00229.24           C
ATOM    388  C   PRO   233       7.416   9.104 -14.168  1.00229.24           C
ATOM    389  O   PRO   233       6.300   8.879 -14.635  1.00229.24           O
ATOM    390  N   HIS   234       7.845   8.546 -13.014  1.00237.33           N
ATOM    391  CA  HIS   234       7.011   7.583 -12.340  1.00237.33           C
ATOM    392  ND1 HIS   234       8.502   5.501 -13.902  1.00237.33           N
ATOM    393  CG  HIS   234       8.151   5.345 -12.579  1.00237.33           C
ATOM    394  CB  HIS   234       7.816   6.474 -11.645  1.00237.33           C
ATOM    395  NE2 HIS   234       8.524   3.315 -13.491  1.00237.33           N
ATOM    396  CD2 HIS   234       8.170   4.006 -12.345  1.00237.33           C
ATOM    397  CE1 HIS   234       8.713   4.254 -14.399  1.00237.33           C
ATOM    398  C   HIS   234       6.065   8.213 -11.364  1.00237.33           C
ATOM    399  O   HIS   234       6.433   8.645 -10.271  1.00237.33           O
ATOM    400  N   ARG   235       4.791   8.290 -11.797  1.00137.10           N
ATOM    401  CA  ARG   235       3.659   8.724 -11.035  1.00137.10           C
ATOM    402  CB  ARG   235       2.408   8.849 -11.926  1.00137.10           C
ATOM    403  CG  ARG   235       2.591   9.866 -13.058  1.00137.10           C
ATOM    404  CD  ARG   235       1.368  10.080 -13.958  1.00137.10           C
ATOM    405  NE  ARG   235       1.173   8.869 -14.808  1.00137.10           N
ATOM    406  CZ  ARG   235       0.350   7.867 -14.378  1.00137.10           C
ATOM    407  NH1 ARG   235      -0.235   7.957 -13.150  1.00137.10           N
ATOM    408  NH2 ARG   235       0.093   6.789 -15.174  1.00137.10           N
ATOM    409  C   ARG   235       3.411   7.635 -10.050  1.00137.10           C
ATOM    410  O   ARG   235       2.999   7.859  -8.911  1.00137.10           O
ATOM    411  N   SER   236       3.700   6.401 -10.499  1.00109.76           N
ATOM    412  CA  SER   236       3.431   5.203  -9.761  1.00109.76           C
ATOM    413  CB  SER   236       3.965   3.929 -10.448  1.00109.76           C
ATOM    414  OG  SER   236       3.303   3.710 -11.686  1.00109.76           O
ATOM    415  C   SER   236       4.022   5.230  -8.381  1.00109.76           C
ATOM    416  O   SER   236       3.250   5.077  -7.439  1.00109.76           O
ATOM    417  N   PRO   237       5.310   5.421  -8.171  1.00108.85           N
ATOM    418  CA  PRO   237       5.894   5.313  -6.859  1.00108.85           C
ATOM    419  CD  PRO   237       6.207   6.068  -9.113  1.00108.85           C
ATOM    420  CB  PRO   237       7.352   5.751  -7.013  1.00108.85           C
ATOM    421  CG  PRO   237       7.335   6.658  -8.255  1.00108.85           C
ATOM    422  C   PRO   237       5.182   6.053  -5.768  1.00108.85           C
ATOM    423  O   PRO   237       4.961   5.447  -4.721  1.00108.85           O
ATOM    424  N   ILE   238       4.805   7.332  -5.949  1.00105.45           N
ATOM    425  CA  ILE   238       4.104   7.950  -4.859  1.00105.45           C
ATOM    426  CB  ILE   238       3.792   9.403  -5.024  1.00105.45           C
ATOM    427  CG2 ILE   238       2.964   9.783  -3.785  1.00105.45           C
ATOM    428  CG1 ILE   238       5.070  10.246  -5.171  1.00105.45           C
ATOM    429  CD1 ILE   238       5.982  10.200  -3.943  1.00105.45           C
ATOM    430  C   ILE   238       2.796   7.249  -4.721  1.00105.45           C
ATOM    431  O   ILE   238       2.311   7.017  -3.615  1.00105.45           O
ATOM    432  N   SER   239       2.186   6.905  -5.868  1.00 85.29           N
ATOM    433  CA  SER   239       0.923   6.234  -5.860  1.00 85.29           C
ATOM    434  CB  SER   239       0.387   5.921  -7.269  1.00 85.29           C
ATOM    435  OG  SER   239      -0.830   5.196  -7.169  1.00 85.29           O
ATOM    436  C   SER   239       1.105   4.930  -5.159  1.00 85.29           C
ATOM    437  O   SER   239       0.130   4.326  -4.725  1.00 85.29           O
ATOM    438  N   ASN   240       2.355   4.437  -5.068  1.00 89.60           N
ATOM    439  CA  ASN   240       2.586   3.198  -4.388  1.00 89.60           C
ATOM    440  CB  ASN   240       4.027   2.684  -4.542  1.00 89.60           C
ATOM    441  CG  ASN   240       4.079   1.262  -3.996  1.00 89.60           C
ATOM    442  OD1 ASN   240       3.994   0.293  -4.749  1.00 89.60           O
ATOM    443  ND2 ASN   240       4.222   1.130  -2.651  1.00 89.60           N
ATOM    444  C   ASN   240       2.331   3.377  -2.924  1.00 89.60           C
ATOM    445  O   ASN   240       1.674   2.547  -2.297  1.00 89.60           O
ATOM    446  N   MET   241       2.850   4.478  -2.342  1.00129.07           N
ATOM    447  CA  MET   241       2.719   4.695  -0.928  1.00129.07           C
ATOM    448  CB  MET   241       3.391   5.998  -0.473  1.00129.07           C
ATOM    449  CG  MET   241       4.895   6.014  -0.725  1.00129.07           C
ATOM    450  SD  MET   241       5.824   4.762   0.197  1.00129.07           S
ATOM    451  CE  MET   241       7.424   5.261  -0.498  1.00129.07           C
ATOM    452  C   MET   241       1.273   4.819  -0.608  1.00129.07           C
ATOM    453  O   MET   241       0.763   4.163   0.299  1.00129.07           O
ATOM    454  N   VAL   242       0.561   5.660  -1.376  1.00265.98           N
ATOM    455  CA  VAL   242      -0.848   5.746  -1.171  1.00265.98           C
ATOM    456  CB  VAL   242      -1.526   6.870  -1.896  1.00265.98           C
ATOM    457  CG1 VAL   242      -1.387   6.643  -3.412  1.00265.98           C
ATOM    458  CG2 VAL   242      -2.986   6.932  -1.411  1.00265.98           C
ATOM    459  C   VAL   242      -1.327   4.480  -1.763  1.00265.98           C
ATOM    460  O   VAL   242      -0.543   3.781  -2.371  1.00265.98           O
ATOM    461  N   SER   243      -2.572   4.081  -1.517  1.00215.19           N
ATOM    462  CA  SER   243      -3.165   2.903  -2.091  1.00215.19           C
ATOM    463  CB  SER   243      -3.018   2.764  -3.625  1.00215.19           C
ATOM    464  OG  SER   243      -1.765   2.196  -3.976  1.00215.19           O
ATOM    465  C   SER   243      -2.592   1.670  -1.455  1.00215.19           C
ATOM    466  O   SER   243      -3.324   0.734  -1.149  1.00215.19           O
ATOM    467  N   MET   244      -1.269   1.609  -1.230  1.00140.86           N
ATOM    468  CA  MET   244      -0.725   0.519  -0.499  1.00140.86           C
ATOM    469  CB  MET   244       0.811   0.430  -0.599  1.00140.86           C
ATOM    470  CG  MET   244       1.365  -0.904  -0.086  1.00140.86           C
ATOM    471  SD  MET   244       3.038  -1.312  -0.680  1.00140.86           S
ATOM    472  CE  MET   244       3.927  -0.111   0.352  1.00140.86           C
ATOM    473  C   MET   244      -1.141   0.765   0.908  1.00140.86           C
ATOM    474  O   MET   244      -1.603  -0.128   1.615  1.00140.86           O
ATOM    475  N   ALA   245      -0.995   2.041   1.318  1.00 43.54           N
ATOM    476  CA  ALA   245      -1.323   2.473   2.642  1.00 43.54           C
ATOM    477  CB  ALA   245      -0.887   3.922   2.917  1.00 43.54           C
ATOM    478  C   ALA   245      -2.798   2.399   2.842  1.00 43.54           C
ATOM    479  O   ALA   245      -3.261   1.933   3.883  1.00 43.54           O
ATOM    480  N   ASN   246      -3.589   2.852   1.846  1.00113.53           N
ATOM    481  CA  ASN   246      -5.002   2.841   2.104  1.00113.53           C
ATOM    482  CB  ASN   246      -5.870   3.695   1.142  1.00113.53           C
ATOM    483  CG  ASN   246      -5.915   3.179  -0.290  1.00113.53           C
ATOM    484  OD1 ASN   246      -5.369   2.138  -0.638  1.00113.53           O
ATOM    485  ND2 ASN   246      -6.604   3.953  -1.173  1.00113.53           N
ATOM    486  C   ASN   246      -5.481   1.424   2.182  1.00113.53           C
ATOM    487  O   ASN   246      -6.372   1.103   2.967  1.00113.53           O
ATOM    488  N   ASN   247      -4.884   0.533   1.371  1.00 76.04           N
ATOM    489  CA  ASN   247      -5.250  -0.857   1.362  1.00 76.04           C
ATOM    490  CB  ASN   247      -4.420  -1.643   0.324  1.00 76.04           C
ATOM    491  CG  ASN   247      -4.969  -3.055   0.204  1.00 76.04           C
ATOM    492  OD1 ASN   247      -5.552  -3.595   1.143  1.00 76.04           O
ATOM    493  ND2 ASN   247      -4.765  -3.680  -0.987  1.00 76.04           N
ATOM    494  C   ASN   247      -4.953  -1.426   2.716  1.00 76.04           C
ATOM    495  O   ASN   247      -5.740  -2.187   3.278  1.00 76.04           O
ATOM    496  N   HIS   248      -3.785  -1.047   3.265  1.00 79.48           N
ATOM    497  CA  HIS   248      -3.281  -1.521   4.523  1.00 79.48           C
ATOM    498  ND1 HIS   248      -0.796  -3.096   5.671  1.00 79.48           N
ATOM    499  CG  HIS   248      -1.035  -1.742   5.747  1.00 79.48           C
ATOM    500  CB  HIS   248      -1.857  -0.983   4.753  1.00 79.48           C
ATOM    501  NE2 HIS   248       0.337  -2.351   7.432  1.00 79.48           N
ATOM    502  CD2 HIS   248      -0.336  -1.303   6.830  1.00 79.48           C
ATOM    503  CE1 HIS   248       0.030  -3.408   6.700  1.00 79.48           C
ATOM    504  C   HIS   248      -4.190  -1.049   5.618  1.00 79.48           C
ATOM    505  O   HIS   248      -4.472  -1.779   6.566  1.00 79.48           O
ATOM    506  N   MET   249      -4.679   0.198   5.509  1.00 46.66           N
ATOM    507  CA  MET   249      -5.557   0.762   6.496  1.00 46.66           C
ATOM    508  CB  MET   249      -5.919   2.227   6.199  1.00 46.66           C
ATOM    509  CG  MET   249      -6.847   2.847   7.243  1.00 46.66           C
ATOM    510  SD  MET   249      -7.202   4.607   6.968  1.00 46.66           S
ATOM    511  CE  MET   249      -8.138   4.294   5.445  1.00 46.66           C
ATOM    512  C   MET   249      -6.835  -0.018   6.509  1.00 46.66           C
ATOM    513  O   MET   249      -7.466  -0.166   7.554  1.00 46.66           O
ATOM    514  N   SER   250      -7.261  -0.521   5.337  1.00 84.39           N
ATOM    515  CA  SER   250      -8.511  -1.218   5.235  1.00 84.39           C
ATOM    516  CB  SER   250      -8.820  -1.702   3.809  1.00 84.39           C
ATOM    517  OG  SER   250      -9.047  -0.592   2.954  1.00 84.39           O
ATOM    518  C   SER   250      -8.512  -2.425   6.125  1.00 84.39           C
ATOM    519  O   SER   250      -9.528  -2.720   6.749  1.00 84.39           O
ATOM    520  N   MET   251      -7.383  -3.158   6.215  1.00 72.57           N
ATOM    521  CA  MET   251      -7.338  -4.343   7.033  1.00 72.57           C
ATOM    522  CB  MET   251      -5.974  -5.056   7.023  1.00 72.57           C
ATOM    523  CG  MET   251      -5.508  -5.532   5.650  1.00 72.57           C
ATOM    524  SD  MET   251      -3.993  -6.535   5.708  1.00 72.57           S
ATOM    525  CE  MET   251      -2.943  -5.278   6.495  1.00 72.57           C
ATOM    526  C   MET   251      -7.543  -3.940   8.450  1.00 72.57           C
ATOM    527  O   MET   251      -8.238  -4.616   9.206  1.00 72.57           O
ATOM    528  N   THR   252      -6.939  -2.805   8.837  1.00 35.94           N
ATOM    529  CA  THR   252      -6.992  -2.358  10.194  1.00 35.94           C
ATOM    530  CB  THR   252      -6.279  -1.061  10.410  1.00 35.94           C
ATOM    531  OG1 THR   252      -4.903  -1.194  10.090  1.00 35.94           O
ATOM    532  CG2 THR   252      -6.463  -0.641  11.877  1.00 35.94           C
ATOM    533  C   THR   252      -8.419  -2.140  10.564  1.00 35.94           C
ATOM    534  O   THR   252      -8.830  -2.445  11.681  1.00 35.94           O
ATOM    535  N   ASN   253      -9.215  -1.613   9.621  1.00 40.92           N
ATOM    536  CA  ASN   253     -10.588  -1.323   9.897  1.00 40.92           C
ATOM    537  CB  ASN   253     -11.318  -0.760   8.667  1.00 40.92           C
ATOM    538  CG  ASN   253     -12.597  -0.101   9.150  1.00 40.92           C
ATOM    539  OD1 ASN   253     -13.509  -0.765   9.639  1.00 40.92           O
ATOM    540  ND2 ASN   253     -12.661   1.250   9.018  1.00 40.92           N
ATOM    541  C   ASN   253     -11.235  -2.609  10.296  1.00 40.92           C
ATOM    542  O   ASN   253     -12.039  -2.648  11.225  1.00 40.92           O
ATOM    543  N   SER   254     -10.891  -3.708   9.601  1.00 32.45           N
ATOM    544  CA  SER   254     -11.452  -4.985   9.929  1.00 32.45           C
ATOM    545  CB  SER   254     -10.975  -6.105   8.991  1.00 32.45           C
ATOM    546  OG  SER   254     -11.475  -5.899   7.679  1.00 32.45           O
ATOM    547  C   SER   254     -11.025  -5.360  11.314  1.00 32.45           C
ATOM    548  O   SER   254     -11.833  -5.820  12.119  1.00 32.45           O
ATOM    549  N   GLY   255      -9.733  -5.152  11.636  1.00 22.08           N
ATOM    550  CA  GLY   255      -9.210  -5.530  12.919  1.00 22.08           C
ATOM    551  C   GLY   255      -9.912  -4.760  13.993  1.00 22.08           C
ATOM    552  O   GLY   255     -10.248  -5.306  15.043  1.00 22.08           O
ATOM    553  N   VAL   256     -10.155  -3.461  13.750  1.00 33.85           N
ATOM    554  CA  VAL   256     -10.770  -2.617  14.733  1.00 33.85           C
ATOM    555  CB  VAL   256     -10.976  -1.211  14.250  1.00 33.85           C
ATOM    556  CG1 VAL   256     -11.741  -0.437  15.336  1.00 33.85           C
ATOM    557  CG2 VAL   256      -9.610  -0.600  13.899  1.00 33.85           C
ATOM    558  C   VAL   256     -12.123  -3.160  15.046  1.00 33.85           C
ATOM    559  O   VAL   256     -12.530  -3.194  16.205  1.00 33.85           O
ATOM    560  N   SER   257     -12.860  -3.596  14.010  1.00 71.39           N
ATOM    561  CA  SER   257     -14.189  -4.089  14.211  1.00 71.39           C
ATOM    562  CB  SER   257     -14.903  -4.446  12.895  1.00 71.39           C
ATOM    563  OG  SER   257     -16.209  -4.931  13.167  1.00 71.39           O
ATOM    564  C   SER   257     -14.145  -5.325  15.043  1.00 71.39           C
ATOM    565  O   SER   257     -14.971  -5.503  15.934  1.00 71.39           O
ATOM    566  N   MET   258     -13.176  -6.213  14.764  1.00 39.40           N
ATOM    567  CA  MET   258     -13.073  -7.463  15.457  1.00 39.40           C
ATOM    568  CB  MET   258     -11.994  -8.376  14.845  1.00 39.40           C
ATOM    569  CG  MET   258     -12.303  -8.741  13.388  1.00 39.40           C
ATOM    570  SD  MET   258     -11.087  -9.810  12.562  1.00 39.40           S
ATOM    571  CE  MET   258     -11.599 -11.334  13.406  1.00 39.40           C
ATOM    572  C   MET   258     -12.743  -7.227  16.901  1.00 39.40           C
ATOM    573  O   MET   258     -13.267  -7.903  17.784  1.00 39.40           O
ATOM    574  N   THR   259     -11.864  -6.254  17.193  1.00 32.81           N
ATOM    575  CA  THR   259     -11.471  -6.055  18.559  1.00 32.81           C
ATOM    576  CB  THR   259     -10.450  -4.974  18.712  1.00 32.81           C
ATOM    577  OG1 THR   259      -9.295  -5.280  17.945  1.00 32.81           O
ATOM    578  CG2 THR   259     -10.078  -4.867  20.200  1.00 32.81           C
ATOM    579  C   THR   259     -12.661  -5.658  19.381  1.00 32.81           C
ATOM    580  O   THR   259     -12.878  -6.180  20.473  1.00 32.81           O
ATOM    581  N   ASN   260     -13.466  -4.714  18.867  1.00 49.48           N
ATOM    582  CA  ASN   260     -14.617  -4.210  19.559  1.00 49.48           C
ATOM    583  CB  ASN   260     -15.320  -3.080  18.789  1.00 49.48           C
ATOM    584  CG  ASN   260     -14.336  -1.933  18.606  1.00 49.48           C
ATOM    585  OD1 ASN   260     -13.123  -2.134  18.561  1.00 49.48           O
ATOM    586  ND2 ASN   260     -14.874  -0.689  18.500  1.00 49.48           N
ATOM    587  C   ASN   260     -15.620  -5.309  19.682  1.00 49.48           C
ATOM    588  O   ASN   260     -16.282  -5.434  20.711  1.00 49.48           O
ATOM    589  N   THR   261     -15.749  -6.142  18.629  1.00115.37           N
ATOM    590  CA  THR   261     -16.768  -7.154  18.605  1.00115.37           C
ATOM    591  CB  THR   261     -16.854  -7.964  17.336  1.00115.37           C
ATOM    592  OG1 THR   261     -15.635  -8.646  17.088  1.00115.37           O
ATOM    593  CG2 THR   261     -17.220  -7.047  16.158  1.00115.37           C
ATOM    594  C   THR   261     -16.572  -8.119  19.727  1.00115.37           C
ATOM    595  O   THR   261     -17.541  -8.549  20.349  1.00115.37           O
ATOM    596  N   LEU   262     -15.315  -8.491  20.023  1.00 42.59           N
ATOM    597  CA  LEU   262     -15.041  -9.438  21.067  1.00 42.59           C
ATOM    598  CB  LEU   262     -13.532  -9.649  21.277  1.00 42.59           C
ATOM    599  CG  LEU   262     -12.770 -10.224  20.068  1.00 42.59           C
ATOM    600  CD1 LEU   262     -11.274 -10.398  20.392  1.00 42.59           C
ATOM    601  CD2 LEU   262     -13.413 -11.531  19.575  1.00 42.59           C
ATOM    602  C   LEU   262     -15.533  -8.855  22.349  1.00 42.59           C
ATOM    603  O   LEU   262     -16.123  -9.544  23.180  1.00 42.59           O
ATOM    604  N   SER   263     -15.306  -7.545  22.530  1.00 80.90           N
ATOM    605  CA  SER   263     -15.666  -6.911  23.756  1.00 80.90           C
ATOM    606  CB  SER   263     -15.365  -5.402  23.770  1.00 80.90           C
ATOM    607  OG  SER   263     -15.764  -4.844  25.014  1.00 80.90           O
ATOM    608  C   SER   263     -17.131  -7.084  23.996  1.00 80.90           C
ATOM    609  O   SER   263     -17.539  -7.262  25.140  1.00 80.90           O
ATOM    610  N   SER   264     -17.958  -7.001  22.936  1.00 91.32           N
ATOM    611  CA  SER   264     -19.388  -7.111  23.051  1.00 91.32           C
ATOM    612  CB  SER   264     -20.116  -6.578  21.807  1.00 91.32           C
ATOM    613  OG  SER   264     -19.857  -5.191  21.648  1.00 91.32           O
ATOM    614  C   SER   264     -19.860  -8.524  23.261  1.00 91.32           C
ATOM    615  O   SER   264     -20.801  -8.759  24.017  1.00 91.32           O
ATOM    616  N   MET   265     -19.242  -9.501  22.569  1.00110.53           N
ATOM    617  CA  MET   265     -19.704 -10.863  22.583  1.00110.53           C
ATOM    618  CB  MET   265     -18.910 -11.739  21.601  1.00110.53           C
ATOM    619  CG  MET   265     -18.839 -11.130  20.197  1.00110.53           C
ATOM    620  SD  MET   265     -20.435 -10.849  19.378  1.00110.53           S
ATOM    621  CE  MET   265     -19.721  -9.716  18.151  1.00110.53           C
ATOM    622  C   MET   265     -19.561 -11.468  23.945  1.00110.53           C
ATOM    623  O   MET   265     -20.469 -12.141  24.431  1.00110.53           O
ATOM    624  N   LEU   266     -18.413 -11.240  24.606  1.00 76.27           N
ATOM    625  CA  LEU   266     -18.175 -11.825  25.893  1.00 76.27           C
ATOM    626  CB  LEU   266     -16.758 -11.559  26.430  1.00 76.27           C
ATOM    627  CG  LEU   266     -16.501 -12.202  27.807  1.00 76.27           C
ATOM    628  CD1 LEU   266     -16.674 -13.728  27.749  1.00 76.27           C
ATOM    629  CD2 LEU   266     -15.125 -11.795  28.364  1.00 76.27           C
ATOM    630  C   LEU   266     -19.166 -11.235  26.838  1.00 76.27           C
ATOM    631  O   LEU   266     -19.688 -11.908  27.725  1.00 76.27           O
ATOM    632  N   LYS   267     -19.452  -9.939  26.642  1.00113.72           N
ATOM    633  CA  LYS   267     -20.380  -9.200  27.440  1.00113.72           C
ATOM    634  CB  LYS   267     -20.489  -7.731  26.991  1.00113.72           C
ATOM    635  CG  LYS   267     -21.630  -6.984  27.671  1.00113.72           C
ATOM    636  CD  LYS   267     -21.478  -6.889  29.186  1.00113.72           C
ATOM    637  CE  LYS   267     -22.744  -6.384  29.879  1.00113.72           C
ATOM    638  NZ  LYS   267     -22.638  -6.587  31.339  1.00113.72           N
ATOM    639  C   LYS   267     -21.727  -9.831  27.300  1.00113.72           C
ATOM    640  O   LYS   267     -22.495  -9.883  28.258  1.00113.72           O
ATOM    641  N   GLY   268     -22.047 -10.342  26.098  1.00 18.08           N
ATOM    642  CA  GLY   268     -23.336 -10.928  25.886  1.00 18.08           C
ATOM    643  C   GLY   268     -24.187  -9.873  25.260  1.00 18.08           C
ATOM    644  O   GLY   268     -25.345 -10.113  24.924  1.00 18.08           O
ATOM    645  N   PHE   269     -23.616  -8.665  25.087  1.00130.29           N
ATOM    646  CA  PHE   269     -24.331  -7.571  24.500  1.00130.29           C
ATOM    647  CB  PHE   269     -23.521  -6.259  24.455  1.00130.29           C
ATOM    648  CG  PHE   269     -24.405  -5.190  23.896  1.00130.29           C
ATOM    649  CD1 PHE   269     -24.523  -5.005  22.536  1.00130.29           C
ATOM    650  CD2 PHE   269     -25.130  -4.371  24.732  1.00130.29           C
ATOM    651  CE1 PHE   269     -25.339  -4.026  22.018  1.00130.29           C
ATOM    652  CE2 PHE   269     -25.949  -3.390  24.219  1.00130.29           C
ATOM    653  CZ  PHE   269     -26.055  -3.212  22.861  1.00130.29           C
ATOM    654  C   PHE   269     -24.659  -7.923  23.083  1.00130.29           C
ATOM    655  O   PHE   269     -25.786  -7.709  22.639  1.00130.29           O
ATOM    656  N   ALA   270     -23.689  -8.487  22.330  1.00 40.99           N
ATOM    657  CA  ALA   270     -23.951  -8.748  20.942  1.00 40.99           C
ATOM    658  CB  ALA   270     -22.988  -8.010  19.997  1.00 40.99           C
ATOM    659  C   ALA   270     -23.833 -10.214  20.652  1.00 40.99           C
ATOM    660  O   ALA   270     -23.028 -10.938  21.237  1.00 40.99           O
ATOM    661  N   PRO   271     -24.694 -10.649  19.764  1.00 70.55           N
ATOM    662  CA  PRO   271     -24.686 -12.011  19.290  1.00 70.55           C
ATOM    663  CD  PRO   271     -26.012 -10.045  19.658  1.00 70.55           C
ATOM    664  CB  PRO   271     -26.084 -12.273  18.722  1.00 70.55           C
ATOM    665  CG  PRO   271     -26.716 -10.876  18.575  1.00 70.55           C
ATOM    666  C   PRO   271     -23.587 -12.204  18.291  1.00 70.55           C
ATOM    667  O   PRO   271     -23.250 -11.248  17.595  1.00 70.55           O
ATOM    668  N   ALA   272     -23.000 -13.416  18.223  1.00 33.94           N
ATOM    669  CA  ALA   272     -21.936 -13.695  17.299  1.00 33.94           C
ATOM    670  CB  ALA   272     -21.300 -15.077  17.527  1.00 33.94           C
ATOM    671  C   ALA   272     -22.444 -13.671  15.891  1.00 33.94           C
ATOM    672  O   ALA   272     -21.829 -13.077  15.007  1.00 33.94           O
ATOM    673  N   ALA   273     -23.601 -14.312  15.646  1.00 25.70           N
ATOM    674  CA  ALA   273     -24.112 -14.413  14.309  1.00 25.70           C
ATOM    675  CB  ALA   273     -25.409 -15.233  14.223  1.00 25.70           C
ATOM    676  C   ALA   273     -24.417 -13.042  13.814  1.00 25.70           C
ATOM    677  O   ALA   273     -24.105 -12.702  12.675  1.00 25.70           O
ATOM    678  N   ALA   274     -25.023 -12.213  14.681  1.00 24.53           N
ATOM    679  CA  ALA   274     -25.417 -10.887  14.311  1.00 24.53           C
ATOM    680  CB  ALA   274     -26.137 -10.137  15.443  1.00 24.53           C
ATOM    681  C   ALA   274     -24.194 -10.113  13.955  1.00 24.53           C
ATOM    682  O   ALA   274     -24.213  -9.301  13.032  1.00 24.53           O
ATOM    683  N   ALA   275     -23.094 -10.334  14.695  1.00 25.85           N
ATOM    684  CA  ALA   275     -21.893  -9.602  14.431  1.00 25.85           C
ATOM    685  CB  ALA   275     -20.753  -9.950  15.400  1.00 25.85           C
ATOM    686  C   ALA   275     -21.414  -9.928  13.056  1.00 25.85           C
ATOM    687  O   ALA   275     -20.993  -9.047  12.310  1.00 25.85           O
ATOM    688  N   GLN   276     -21.469 -11.214  12.669  1.00 80.10           N
ATOM    689  CA  GLN   276     -20.961 -11.565  11.376  1.00 80.10           C
ATOM    690  CB  GLN   276     -20.965 -13.082  11.110  1.00 80.10           C
ATOM    691  CG  GLN   276     -20.261 -13.450   9.805  1.00 80.10           C
ATOM    692  CD  GLN   276     -18.800 -13.041   9.946  1.00 80.10           C
ATOM    693  OE1 GLN   276     -18.358 -12.086   9.309  1.00 80.10           O
ATOM    694  NE2 GLN   276     -18.037 -13.772  10.804  1.00 80.10           N
ATOM    695  C   GLN   276     -21.801 -10.894  10.339  1.00 80.10           C
ATOM    696  O   GLN   276     -21.285 -10.361   9.359  1.00 80.10           O
ATOM    697  N   ALA   277     -23.130 -10.892  10.543  1.00 28.44           N
ATOM    698  CA  ALA   277     -24.039 -10.304   9.602  1.00 28.44           C
ATOM    699  CB  ALA   277     -25.510 -10.507   9.998  1.00 28.44           C
ATOM    700  C   ALA   277     -23.798  -8.829   9.507  1.00 28.44           C
ATOM    701  O   ALA   277     -23.780  -8.263   8.416  1.00 28.44           O
ATOM    702  N   VAL   278     -23.589  -8.157  10.653  1.00 86.59           N
ATOM    703  CA  VAL   278     -23.427  -6.734  10.603  1.00 86.59           C
ATOM    704  CB  VAL   278     -23.290  -6.087  11.951  1.00 86.59           C
ATOM    705  CG1 VAL   278     -21.943  -6.489  12.580  1.00 86.59           C
ATOM    706  CG2 VAL   278     -23.491  -4.570  11.778  1.00 86.59           C
ATOM    707  C   VAL   278     -22.201  -6.415   9.814  1.00 86.59           C
ATOM    708  O   VAL   278     -22.176  -5.439   9.067  1.00 86.59           O
ATOM    709  N   GLN   279     -21.146  -7.238   9.967  1.00 83.88           N
ATOM    710  CA  GLN   279     -19.911  -7.010   9.276  1.00 83.88           C
ATOM    711  CB  GLN   279     -18.854  -8.088   9.579  1.00 83.88           C
ATOM    712  CG  GLN   279     -17.560  -7.932   8.777  1.00 83.88           C
ATOM    713  CD  GLN   279     -16.966  -6.571   9.099  1.00 83.88           C
ATOM    714  OE1 GLN   279     -17.425  -5.550   8.589  1.00 83.88           O
ATOM    715  NE2 GLN   279     -15.921  -6.550   9.969  1.00 83.88           N
ATOM    716  C   GLN   279     -20.168  -7.046   7.802  1.00 83.88           C
ATOM    717  O   GLN   279     -19.677  -6.190   7.067  1.00 83.88           O
ATOM    718  N   THR   280     -20.953  -8.030   7.323  1.00104.98           N
ATOM    719  CA  THR   280     -21.190  -8.121   5.908  1.00104.98           C
ATOM    720  CB  THR   280     -21.889  -9.380   5.472  1.00104.98           C
ATOM    721  OG1 THR   280     -21.834  -9.494   4.058  1.00104.98           O
ATOM    722  CG2 THR   280     -23.356  -9.327   5.922  1.00104.98           C
ATOM    723  C   THR   280     -22.016  -6.960   5.434  1.00104.98           C
ATOM    724  O   THR   280     -21.789  -6.431   4.347  1.00104.98           O
ATOM    725  N   ALA   281     -22.998  -6.524   6.247  1.00 37.67           N
ATOM    726  CA  ALA   281     -23.910  -5.495   5.824  1.00 37.67           C
ATOM    727  CB  ALA   281     -24.976  -5.155   6.885  1.00 37.67           C
ATOM    728  C   ALA   281     -23.177  -4.222   5.526  1.00 37.67           C
ATOM    729  O   ALA   281     -23.443  -3.572   4.517  1.00 37.67           O
ATOM    730  N   ALA   282     -22.216  -3.844   6.387  1.00 42.17           N
ATOM    731  CA  ALA   282     -21.516  -2.595   6.253  1.00 42.17           C
ATOM    732  CB  ALA   282     -20.516  -2.358   7.398  1.00 42.17           C
ATOM    733  C   ALA   282     -20.744  -2.547   4.972  1.00 42.17           C
ATOM    734  O   ALA   282     -20.661  -1.494   4.340  1.00 42.17           O
ATOM    735  N   GLN   283     -20.129  -3.679   4.577  1.00132.22           N
ATOM    736  CA  GLN   283     -19.340  -3.707   3.378  1.00132.22           C
ATOM    737  CB  GLN   283     -18.660  -5.064   3.137  1.00132.22           C
ATOM    738  CG  GLN   283     -17.510  -4.992   2.135  1.00132.22           C
ATOM    739  CD  GLN   283     -16.291  -4.464   2.881  1.00132.22           C
ATOM    740  OE1 GLN   283     -15.180  -4.968   2.719  1.00132.22           O
ATOM    741  NE2 GLN   283     -16.501  -3.416   3.721  1.00132.22           N
ATOM    742  C   GLN   283     -20.261  -3.458   2.236  1.00132.22           C
ATOM    743  O   GLN   283     -19.973  -2.683   1.326  1.00132.22           O
ATOM    744  N   ASN   284     -21.439  -4.098   2.281  1.00231.22           N
ATOM    745  CA  ASN   284     -22.411  -3.849   1.266  1.00231.22           C
ATOM    746  CB  ASN   284     -23.562  -4.868   1.273  1.00231.22           C
ATOM    747  CG  ASN   284     -24.189  -4.902  -0.114  1.00231.22           C
ATOM    748  OD1 ASN   284     -24.806  -3.945  -0.583  1.00231.22           O
ATOM    749  ND2 ASN   284     -24.012  -6.056  -0.810  1.00231.22           N
ATOM    750  C   ASN   284     -22.937  -2.528   1.697  1.00231.22           C
ATOM    751  O   ASN   284     -22.531  -2.015   2.727  1.00231.22           O
ATOM    752  N   GLY   285     -23.839  -1.884   0.967  1.00215.16           N
ATOM    753  CA  GLY   285     -24.156  -0.607   1.532  1.00215.16           C
ATOM    754  C   GLY   285     -23.074   0.363   1.141  1.00215.16           C
ATOM    755  O   GLY   285     -23.253   1.136   0.202  1.00215.16           O
ATOM    756  N   VAL   286     -21.923   0.360   1.851  1.00124.98           N
ATOM    757  CA  VAL   286     -20.859   1.282   1.571  1.00124.98           C
ATOM    758  CB  VAL   286     -19.646   1.114   2.455  1.00124.98           C
ATOM    759  CG1 VAL   286     -20.048   1.386   3.916  1.00124.98           C
ATOM    760  CG2 VAL   286     -19.028  -0.274   2.230  1.00124.98           C
ATOM    761  C   VAL   286     -20.434   1.085   0.152  1.00124.98           C
ATOM    762  O   VAL   286     -20.185   2.055  -0.560  1.00124.98           O
ATOM    763  N   ARG   287     -20.353  -0.178  -0.304  1.00104.09           N
ATOM    764  CA  ARG   287     -19.961  -0.459  -1.657  1.00104.09           C
ATOM    765  CB  ARG   287     -19.919  -1.965  -1.967  1.00104.09           C
ATOM    766  CG  ARG   287     -18.781  -2.737  -1.297  1.00104.09           C
ATOM    767  CD  ARG   287     -17.620  -3.042  -2.247  1.00104.09           C
ATOM    768  NE  ARG   287     -16.602  -3.828  -1.494  1.00104.09           N
ATOM    769  CZ  ARG   287     -16.713  -5.187  -1.419  1.00104.09           C
ATOM    770  NH1 ARG   287     -17.785  -5.813  -1.986  1.00104.09           N
ATOM    771  NH2 ARG   287     -15.757  -5.922  -0.782  1.00104.09           N
ATOM    772  C   ARG   287     -20.988   0.127  -2.575  1.00104.09           C
ATOM    773  O   ARG   287     -20.663   0.647  -3.642  1.00104.09           O
ATOM    774  N   ALA   288     -22.265   0.063  -2.160  1.00 44.04           N
ATOM    775  CA  ALA   288     -23.366   0.485  -2.981  1.00 44.04           C
ATOM    776  CB  ALA   288     -24.731   0.300  -2.292  1.00 44.04           C
ATOM    777  C   ALA   288     -23.235   1.933  -3.334  1.00 44.04           C
ATOM    778  O   ALA   288     -23.562   2.331  -4.450  1.00 44.04           O
ATOM    779  N   MET   289     -22.749   2.769  -2.405  1.00 46.19           N
ATOM    780  CA  MET   289     -22.717   4.175  -2.683  1.00 46.19           C
ATOM    781  CB  MET   289     -22.149   4.996  -1.515  1.00 46.19           C
ATOM    782  CG  MET   289     -22.368   6.499  -1.692  1.00 46.19           C
ATOM    783  SD  MET   289     -21.855   7.513  -0.273  1.00 46.19           S
ATOM    784  CE  MET   289     -20.072   7.306  -0.546  1.00 46.19           C
ATOM    785  C   MET   289     -21.864   4.449  -3.887  1.00 46.19           C
ATOM    786  O   MET   289     -22.249   5.233  -4.754  1.00 46.19           O
ATOM    787  N   SER   290     -20.687   3.804  -3.987  1.00 39.59           N
ATOM    788  CA  SER   290     -19.807   4.077  -5.090  1.00 39.59           C
ATOM    789  CB  SER   290     -18.436   3.383  -4.969  1.00 39.59           C
ATOM    790  OG  SER   290     -18.579   1.973  -5.040  1.00 39.59           O
ATOM    791  C   SER   290     -20.431   3.622  -6.373  1.00 39.59           C
ATOM    792  O   SER   290     -20.286   4.280  -7.402  1.00 39.59           O
ATOM    793  N   SER   291     -21.142   2.480  -6.345  1.00 41.17           N
ATOM    794  CA  SER   291     -21.730   1.932  -7.535  1.00 41.17           C
ATOM    795  CB  SER   291     -22.355   0.550  -7.302  1.00 41.17           C
ATOM    796  OG  SER   291     -23.472   0.677  -6.436  1.00 41.17           O
ATOM    797  C   SER   291     -22.819   2.839  -7.999  1.00 41.17           C
ATOM    798  O   SER   291     -23.172   2.841  -9.176  1.00 41.17           O
ATOM    799  N   LEU   292     -23.377   3.641  -7.075  1.00134.95           N
ATOM    800  CA  LEU   292     -24.447   4.534  -7.399  1.00134.95           C
ATOM    801  CB  LEU   292     -24.962   5.326  -6.182  1.00134.95           C
ATOM    802  CG  LEU   292     -26.045   6.354  -6.561  1.00134.95           C
ATOM    803  CD1 LEU   292     -27.274   5.654  -7.159  1.00134.95           C
ATOM    804  CD2 LEU   292     -26.389   7.284  -5.385  1.00134.95           C
ATOM    805  C   LEU   292     -23.959   5.528  -8.402  1.00134.95           C
ATOM    806  O   LEU   292     -24.695   5.930  -9.297  1.00134.95           O
ATOM    807  N   GLY   293     -22.688   5.940  -8.298  1.00 36.82           N
ATOM    808  CA  GLY   293     -22.223   6.998  -9.145  1.00 36.82           C
ATOM    809  C   GLY   293     -22.370   6.639 -10.593  1.00 36.82           C
ATOM    810  O   GLY   293     -22.774   7.475 -11.400  1.00 36.82           O
ATOM    811  N   SER   294     -22.044   5.393 -10.979  1.00 41.10           N
ATOM    812  CA  SER   294     -22.104   5.061 -12.374  1.00 41.10           C
ATOM    813  CB  SER   294     -21.685   3.608 -12.655  1.00 41.10           C
ATOM    814  OG  SER   294     -22.614   2.716 -12.056  1.00 41.10           O
ATOM    815  C   SER   294     -23.510   5.229 -12.862  1.00 41.10           C
ATOM    816  O   SER   294     -23.751   5.921 -13.850  1.00 41.10           O
ATOM    817  N   SER   295     -24.479   4.612 -12.157  1.00 38.00           N
ATOM    818  CA  SER   295     -25.860   4.640 -12.554  1.00 38.00           C
ATOM    819  CB  SER   295     -26.745   3.704 -11.709  1.00 38.00           C
ATOM    820  OG  SER   295     -26.388   2.352 -11.958  1.00 38.00           O
ATOM    821  C   SER   295     -26.411   6.025 -12.421  1.00 38.00           C
ATOM    822  O   SER   295     -27.271   6.442 -13.196  1.00 38.00           O
ATOM    823  N   LEU   296     -25.898   6.793 -11.451  1.00140.47           N
ATOM    824  CA  LEU   296     -26.403   8.103 -11.171  1.00140.47           C
ATOM    825  CB  LEU   296     -25.562   8.781 -10.075  1.00140.47           C
ATOM    826  CG  LEU   296     -25.985  10.209  -9.689  1.00140.47           C
ATOM    827  CD1 LEU   296     -27.343  10.221  -8.972  1.00140.47           C
ATOM    828  CD2 LEU   296     -24.870  10.910  -8.893  1.00140.47           C
ATOM    829  C   LEU   296     -26.268   8.923 -12.407  1.00140.47           C
ATOM    830  O   LEU   296     -27.200   9.619 -12.808  1.00140.47           O
ATOM    831  N   GLY   297     -25.097   8.839 -13.060  1.00 65.39           N
ATOM    832  CA  GLY   297     -24.867   9.623 -14.230  1.00 65.39           C
ATOM    833  C   GLY   297     -24.270  10.895 -13.741  1.00 65.39           C
ATOM    834  O   GLY   297     -24.429  11.257 -12.577  1.00 65.39           O
ATOM    835  N   SER   298     -23.564  11.620 -14.622  1.00 88.24           N
ATOM    836  CA  SER   298     -22.973  12.828 -14.143  1.00 88.24           C
ATOM    837  CB  SER   298     -21.527  12.625 -13.656  1.00 88.24           C
ATOM    838  OG  SER   298     -21.501  11.722 -12.559  1.00 88.24           O
ATOM    839  C   SER   298     -22.931  13.821 -15.292  1.00 88.24           C
ATOM    840  O   SER   298     -23.740  13.659 -16.244  1.00 88.24           O
ATOM    841  OXT SER   298     -22.087  14.756 -15.230  1.00 88.24           O
END 
