# Supplementary material for: Predicted Structural Variability of Mycobacterium tuberculosis PPE18 Protein With Immunological Implications Among Clinical Strains
Source: Front Microbiol. 2021 Jan 8;11:595312. doi: 10.3389/fmicb.2020.595312 (PMC7819968; doi:10.3389/fmicb.2020.595312)
Supplement: Supplementary file 3 [file Data_Sheet_2.ZIP › domain 2 RaptorX pdbs/4f4cA-387604_2_Var18.pdb]

REMARK   templates = 4f4cA 
EXPDTA    THEORETICAL MODEL, MODELLER 9v8 2018/10/10 14:27:03
REMARK   6 MODELLER OBJECTIVE FUNCTION:       465.8932
REMARK   6 MODELLER BEST TEMPLATE % SEQ ID:   8.403
SEQRES   1    119  GLY LEU LEU GLU GLN ALA ALA ALA VAL GLU GLU ALA SER
SEQRES   2    119  ASP THR ALA ALA ALA ASN GLN LEU MET ASN ASN VAL PRO
SEQRES   3    119  GLN ALA LEU GLN GLN LEU ALA GLN PRO THR GLN GLY THR
SEQRES   4    119  THR PRO SER SER LYS LEU GLY GLY LEU TRP LYS THR VAL
SEQRES   5    119  SER PRO HIS ARG SER PRO ILE SER ASN MET VAL SER MET
SEQRES   6    119  ALA ASN ASN HIS MET SER MET THR ASN SER GLY VAL SER
SEQRES   7    119  MET THR ASN THR LEU SER SER MET LEU LYS GLY PHE ALA
SEQRES   8    119  PRO ALA ALA ALA ALA GLN ALA VAL GLN THR ALA ALA GLN
SEQRES   9    119  ASN GLY VAL ARG ALA MET SER SER LEU GLY SER SER LEU
SEQRES  10    119  GLY SER
ATOM      1  N   GLY   178      -6.177  11.984  -3.394  1.00 24.87           N
ATOM      2  CA  GLY   178      -6.202  12.688  -4.696  1.00 24.87           C
ATOM      3  C   GLY   178      -5.278  13.862  -4.696  1.00 24.87           C
ATOM      4  O   GLY   178      -5.037  14.478  -5.731  1.00 24.87           O
ATOM      5  N   LEU   179      -4.726  14.210  -3.522  1.00 48.30           N
ATOM      6  CA  LEU   179      -3.862  15.350  -3.489  1.00 48.30           C
ATOM      7  CB  LEU   179      -3.355  15.677  -2.075  1.00 48.30           C
ATOM      8  CG  LEU   179      -4.488  16.002  -1.084  1.00 48.30           C
ATOM      9  CD1 LEU   179      -3.936  16.345   0.309  1.00 48.30           C
ATOM     10  CD2 LEU   179      -5.430  17.080  -1.644  1.00 48.30           C
ATOM     11  C   LEU   179      -2.664  15.063  -4.338  1.00 48.30           C
ATOM     12  O   LEU   179      -2.251  15.893  -5.146  1.00 48.30           O
ATOM     13  N   LEU   180      -2.087  13.855  -4.188  1.00111.18           N
ATOM     14  CA  LEU   180      -0.891  13.507  -4.901  1.00111.18           C
ATOM     15  CB  LEU   180      -0.382  12.099  -4.532  1.00111.18           C
ATOM     16  CG  LEU   180       0.075  11.931  -3.067  1.00111.18           C
ATOM     17  CD1 LEU   180       1.261  12.854  -2.756  1.00111.18           C
ATOM     18  CD2 LEU   180      -1.084  12.077  -2.068  1.00111.18           C
ATOM     19  C   LEU   180      -1.158  13.485  -6.372  1.00111.18           C
ATOM     20  O   LEU   180      -0.422  14.082  -7.157  1.00111.18           O
ATOM     21  N   GLU   181      -2.250  12.812  -6.774  1.00 85.15           N
ATOM     22  CA  GLU   181      -2.551  12.616  -8.162  1.00 85.15           C
ATOM     23  CB  GLU   181      -3.786  11.723  -8.369  1.00 85.15           C
ATOM     24  CG  GLU   181      -3.627  10.340  -7.736  1.00 85.15           C
ATOM     25  CD  GLU   181      -2.390   9.669  -8.320  1.00 85.15           C
ATOM     26  OE1 GLU   181      -1.815  10.214  -9.299  1.00 85.15           O
ATOM     27  OE2 GLU   181      -2.004   8.595  -7.785  1.00 85.15           O
ATOM     28  C   GLU   181      -2.828  13.931  -8.806  1.00 85.15           C
ATOM     29  O   GLU   181      -2.408  14.182  -9.933  1.00 85.15           O
ATOM     30  N   GLN   182      -3.547  14.814  -8.099  1.00 57.72           N
ATOM     31  CA  GLN   182      -3.914  16.074  -8.669  1.00 57.72           C
ATOM     32  CB  GLN   182      -4.878  16.831  -7.739  1.00 57.72           C
ATOM     33  CG  GLN   182      -6.213  16.086  -7.618  1.00 57.72           C
ATOM     34  CD  GLN   182      -6.974  16.599  -6.407  1.00 57.72           C
ATOM     35  OE1 GLN   182      -8.143  16.275  -6.201  1.00 57.72           O
ATOM     36  NE2 GLN   182      -6.285  17.417  -5.568  1.00 57.72           N
ATOM     37  C   GLN   182      -2.681  16.884  -8.936  1.00 57.72           C
ATOM     38  O   GLN   182      -2.571  17.520  -9.983  1.00 57.72           O
ATOM     39  N   ALA   183      -1.706  16.869  -8.007  1.00 41.63           N
ATOM     40  CA  ALA   183      -0.508  17.646  -8.176  1.00 41.63           C
ATOM     41  CB  ALA   183       0.432  17.559  -6.960  1.00 41.63           C
ATOM     42  C   ALA   183       0.263  17.156  -9.363  1.00 41.63           C
ATOM     43  O   ALA   183       0.763  17.948 -10.160  1.00 41.63           O
ATOM     44  N   ALA   184       0.365  15.826  -9.521  1.00 54.96           N
ATOM     45  CA  ALA   184       1.149  15.243 -10.572  1.00 54.96           C
ATOM     46  CB  ALA   184       1.162  13.708 -10.532  1.00 54.96           C
ATOM     47  C   ALA   184       0.593  15.638 -11.894  1.00 54.96           C
ATOM     48  O   ALA   184       1.342  15.824 -12.850  1.00 54.96           O
ATOM     49  N   ALA   185      -0.742  15.764 -11.988  1.00 41.06           N
ATOM     50  CA  ALA   185      -1.358  16.034 -13.251  1.00 41.06           C
ATOM     51  CB  ALA   185      -2.886  16.159 -13.162  1.00 41.06           C
ATOM     52  C   ALA   185      -0.841  17.320 -13.804  1.00 41.06           C
ATOM     53  O   ALA   185      -0.561  17.408 -14.998  1.00 41.06           O
ATOM     54  N   VAL   186      -0.706  18.360 -12.964  1.00 87.72           N
ATOM     55  CA  VAL   186      -0.234  19.601 -13.495  1.00 87.72           C
ATOM     56  CB  VAL   186      -0.288  20.741 -12.520  1.00 87.72           C
ATOM     57  CG1 VAL   186       0.782  20.539 -11.434  1.00 87.72           C
ATOM     58  CG2 VAL   186      -0.152  22.047 -13.319  1.00 87.72           C
ATOM     59  C   VAL   186       1.182  19.423 -13.947  1.00 87.72           C
ATOM     60  O   VAL   186       1.586  19.948 -14.982  1.00 87.72           O
ATOM     61  N   GLU   187       1.974  18.661 -13.172  1.00 76.23           N
ATOM     62  CA  GLU   187       3.363  18.458 -13.463  1.00 76.23           C
ATOM     63  CB  GLU   187       4.044  17.641 -12.354  1.00 76.23           C
ATOM     64  CG  GLU   187       4.040  18.373 -11.010  1.00 76.23           C
ATOM     65  CD  GLU   187       4.499  17.410  -9.926  1.00 76.23           C
ATOM     66  OE1 GLU   187       4.600  16.187 -10.213  1.00 76.23           O
ATOM     67  OE2 GLU   187       4.751  17.888  -8.787  1.00 76.23           O
ATOM     68  C   GLU   187       3.513  17.725 -14.761  1.00 76.23           C
ATOM     69  O   GLU   187       4.362  18.074 -15.579  1.00 76.23           O
ATOM     70  N   GLU   188       2.697  16.681 -14.990  1.00 85.83           N
ATOM     71  CA  GLU   188       2.800  15.924 -16.206  1.00 85.83           C
ATOM     72  CB  GLU   188       1.971  14.626 -16.180  1.00 85.83           C
ATOM     73  CG  GLU   188       0.479  14.822 -15.906  1.00 85.83           C
ATOM     74  CD  GLU   188      -0.122  13.445 -15.652  1.00 85.83           C
ATOM     75  OE1 GLU   188      -0.267  12.665 -16.630  1.00 85.83           O
ATOM     76  OE2 GLU   188      -0.439  13.155 -14.467  1.00 85.83           O
ATOM     77  C   GLU   188       2.371  16.766 -17.366  1.00 85.83           C
ATOM     78  O   GLU   188       2.949  16.690 -18.447  1.00 85.83           O
ATOM     79  N   ALA   189       1.336  17.601 -17.181  1.00 34.16           N
ATOM     80  CA  ALA   189       0.859  18.416 -18.261  1.00 34.16           C
ATOM     81  CB  ALA   189      -0.373  19.248 -17.872  1.00 34.16           C
ATOM     82  C   ALA   189       1.940  19.366 -18.665  1.00 34.16           C
ATOM     83  O   ALA   189       2.118  19.660 -19.846  1.00 34.16           O
ATOM     84  N   SER   190       2.680  19.895 -17.678  1.00 74.03           N
ATOM     85  CA  SER   190       3.711  20.846 -17.956  1.00 74.03           C
ATOM     86  CB  SER   190       4.353  21.415 -16.681  1.00 74.03           C
ATOM     87  OG  SER   190       5.363  22.351 -17.027  1.00 74.03           O
ATOM     88  C   SER   190       4.802  20.211 -18.765  1.00 74.03           C
ATOM     89  O   SER   190       5.295  20.821 -19.711  1.00 74.03           O
ATOM     90  N   ASP   191       5.213  18.971 -18.426  1.00119.90           N
ATOM     91  CA  ASP   191       6.317  18.375 -19.129  1.00119.90           C
ATOM     92  CB  ASP   191       6.948  17.134 -18.439  1.00119.90           C
ATOM     93  CG  ASP   191       6.012  15.935 -18.321  1.00119.90           C
ATOM     94  OD1 ASP   191       5.161  15.729 -19.222  1.00119.90           O
ATOM     95  OD2 ASP   191       6.150  15.195 -17.310  1.00119.90           O
ATOM     96  C   ASP   191       5.962  18.090 -20.562  1.00119.90           C
ATOM     97  O   ASP   191       6.822  18.180 -21.436  1.00119.90           O
ATOM     98  N   THR   192       4.695  17.721 -20.840  1.00113.40           N
ATOM     99  CA  THR   192       4.236  17.433 -22.172  1.00113.40           C
ATOM    100  CB  THR   192       2.888  16.764 -22.219  1.00113.40           C
ATOM    101  OG1 THR   192       2.624  16.289 -23.531  1.00113.40           O
ATOM    102  CG2 THR   192       1.801  17.763 -21.795  1.00113.40           C
ATOM    103  C   THR   192       4.164  18.710 -22.948  1.00113.40           C
ATOM    104  O   THR   192       4.310  18.721 -24.170  1.00113.40           O
ATOM    105  N   ALA   193       3.938  19.830 -22.239  1.00 38.55           N
ATOM    106  CA  ALA   193       3.768  21.106 -22.865  1.00 38.55           C
ATOM    107  CB  ALA   193       3.605  22.251 -21.852  1.00 38.55           C
ATOM    108  C   ALA   193       4.985  21.407 -23.677  1.00 38.55           C
ATOM    109  O   ALA   193       4.874  21.970 -24.764  1.00 38.55           O
ATOM    110  N   ALA   194       6.182  21.061 -23.168  1.00 35.84           N
ATOM    111  CA  ALA   194       7.388  21.332 -23.898  1.00 35.84           C
ATOM    112  CB  ALA   194       8.666  20.936 -23.141  1.00 35.84           C
ATOM    113  C   ALA   194       7.354  20.556 -25.174  1.00 35.84           C
ATOM    114  O   ALA   194       7.735  21.065 -26.226  1.00 35.84           O
ATOM    115  N   ALA   195       6.889  19.297 -25.121  1.00 33.41           N
ATOM    116  CA  ALA   195       6.833  18.497 -26.308  1.00 33.41           C
ATOM    117  CB  ALA   195       6.303  17.076 -26.053  1.00 33.41           C
ATOM    118  C   ALA   195       5.898  19.169 -27.259  1.00 33.41           C
ATOM    119  O   ALA   195       6.143  19.208 -28.463  1.00 33.41           O
ATOM    120  N   ASN   196       4.800  19.738 -26.729  1.00 84.67           N
ATOM    121  CA  ASN   196       3.805  20.357 -27.555  1.00 84.67           C
ATOM    122  CB  ASN   196       2.619  20.927 -26.761  1.00 84.67           C
ATOM    123  CG  ASN   196       1.548  21.361 -27.757  1.00 84.67           C
ATOM    124  OD1 ASN   196       0.793  22.294 -27.489  1.00 84.67           O
ATOM    125  ND2 ASN   196       1.471  20.669 -28.926  1.00 84.67           N
ATOM    126  C   ASN   196       4.416  21.495 -28.311  1.00 84.67           C
ATOM    127  O   ASN   196       4.073  21.720 -29.470  1.00 84.67           O
ATOM    128  N   GLN   197       5.320  22.261 -27.668  1.00 51.55           N
ATOM    129  CA  GLN   197       5.929  23.391 -28.313  1.00 51.55           C
ATOM    130  CB  GLN   197       6.783  24.255 -27.359  1.00 51.55           C
ATOM    131  CG  GLN   197       5.952  24.978 -26.288  1.00 51.55           C
ATOM    132  CD  GLN   197       6.875  25.862 -25.454  1.00 51.55           C
ATOM    133  OE1 GLN   197       6.592  26.162 -24.295  1.00 51.55           O
ATOM    134  NE2 GLN   197       8.008  26.303 -26.063  1.00 51.55           N
ATOM    135  C   GLN   197       6.782  22.930 -29.458  1.00 51.55           C
ATOM    136  O   GLN   197       6.774  23.547 -30.521  1.00 51.55           O
ATOM    137  N   LEU   198       7.532  21.824 -29.293  1.00 98.47           N
ATOM    138  CA  LEU   198       8.370  21.373 -30.366  1.00 98.47           C
ATOM    139  CB  LEU   198       9.231  20.153 -30.000  1.00 98.47           C
ATOM    140  CG  LEU   198      10.430  20.519 -29.102  1.00 98.47           C
ATOM    141  CD1 LEU   198       9.990  21.163 -27.780  1.00 98.47           C
ATOM    142  CD2 LEU   198      11.351  19.307 -28.895  1.00 98.47           C
ATOM    143  C   LEU   198       7.503  21.041 -31.537  1.00 98.47           C
ATOM    144  O   LEU   198       7.829  21.366 -32.678  1.00 98.47           O
ATOM    145  N   MET   199       6.357  20.391 -31.280  1.00 85.48           N
ATOM    146  CA  MET   199       5.449  20.037 -32.327  1.00 85.48           C
ATOM    147  CB  MET   199       4.269  19.179 -31.843  1.00 85.48           C
ATOM    148  CG  MET   199       4.702  17.823 -31.279  1.00 85.48           C
ATOM    149  SD  MET   199       3.379  16.581 -31.203  1.00 85.48           S
ATOM    150  CE  MET   199       3.432  16.236 -32.986  1.00 85.48           C
ATOM    151  C   MET   199       4.889  21.286 -32.935  1.00 85.48           C
ATOM    152  O   MET   199       4.617  21.327 -34.127  1.00 85.48           O
ATOM    153  N   ASN   200       4.644  22.339 -32.140  1.00 42.30           N
ATOM    154  CA  ASN   200       4.090  23.528 -32.723  1.00 42.30           C
ATOM    155  CB  ASN   200       3.659  24.564 -31.673  1.00 42.30           C
ATOM    156  CG  ASN   200       2.440  24.009 -30.953  1.00 42.30           C
ATOM    157  OD1 ASN   200       1.721  23.160 -31.480  1.00 42.30           O
ATOM    158  ND2 ASN   200       2.195  24.508 -29.712  1.00 42.30           N
ATOM    159  C   ASN   200       5.081  24.196 -33.632  1.00 42.30           C
ATOM    160  O   ASN   200       4.730  24.612 -34.736  1.00 42.30           O
ATOM    161  N   ASN   201       6.354  24.305 -33.203  1.00103.40           N
ATOM    162  CA  ASN   201       7.309  25.063 -33.963  1.00103.40           C
ATOM    163  CB  ASN   201       8.676  25.260 -33.270  1.00103.40           C
ATOM    164  CG  ASN   201       9.408  23.932 -33.106  1.00103.40           C
ATOM    165  OD1 ASN   201       9.338  23.309 -32.049  1.00103.40           O
ATOM    166  ND2 ASN   201      10.146  23.495 -34.163  1.00103.40           N
ATOM    167  C   ASN   201       7.571  24.455 -35.302  1.00103.40           C
ATOM    168  O   ASN   201       7.655  25.183 -36.288  1.00103.40           O
ATOM    169  N   VAL   202       7.729  23.119 -35.397  1.00127.38           N
ATOM    170  CA  VAL   202       8.074  22.598 -36.690  1.00127.38           C
ATOM    171  CB  VAL   202       8.722  21.227 -36.703  1.00127.38           C
ATOM    172  CG1 VAL   202      10.179  21.424 -36.252  1.00127.38           C
ATOM    173  CG2 VAL   202       8.002  20.243 -35.766  1.00127.38           C
ATOM    174  C   VAL   202       6.975  22.760 -37.705  1.00127.38           C
ATOM    175  O   VAL   202       7.286  23.174 -38.820  1.00127.38           O
ATOM    176  N   PRO   203       5.722  22.485 -37.442  1.00113.96           N
ATOM    177  CA  PRO   203       4.766  22.782 -38.464  1.00113.96           C
ATOM    178  CD  PRO   203       5.369  21.230 -36.810  1.00113.96           C
ATOM    179  CB  PRO   203       3.478  22.072 -38.071  1.00113.96           C
ATOM    180  CG  PRO   203       4.002  20.810 -37.377  1.00113.96           C
ATOM    181  C   PRO   203       4.614  24.238 -38.743  1.00113.96           C
ATOM    182  O   PRO   203       4.174  24.576 -39.841  1.00113.96           O
ATOM    183  N   GLN   204       4.953  25.124 -37.789  1.00 42.80           N
ATOM    184  CA  GLN   204       4.774  26.510 -38.093  1.00 42.80           C
ATOM    185  CB  GLN   204       5.135  27.443 -36.926  1.00 42.80           C
ATOM    186  CG  GLN   204       4.190  27.282 -35.732  1.00 42.80           C
ATOM    187  CD  GLN   204       4.579  28.311 -34.683  1.00 42.80           C
ATOM    188  OE1 GLN   204       4.599  29.511 -34.949  1.00 42.80           O
ATOM    189  NE2 GLN   204       4.900  27.827 -33.454  1.00 42.80           N
ATOM    190  C   GLN   204       5.656  26.811 -39.256  1.00 42.80           C
ATOM    191  O   GLN   204       5.231  27.466 -40.206  1.00 42.80           O
ATOM    192  N   ALA   205       6.915  26.335 -39.222  1.00 56.48           N
ATOM    193  CA  ALA   205       7.710  26.515 -40.397  1.00 56.48           C
ATOM    194  CB  ALA   205       8.967  27.370 -40.163  1.00 56.48           C
ATOM    195  C   ALA   205       8.175  25.160 -40.815  1.00 56.48           C
ATOM    196  O   ALA   205       9.284  24.744 -40.479  1.00 56.48           O
ATOM    197  N   LEU   206       7.328  24.433 -41.566  1.00 95.25           N
ATOM    198  CA  LEU   206       7.715  23.147 -42.066  1.00 95.25           C
ATOM    199  CB  LEU   206       6.566  22.295 -42.630  1.00 95.25           C
ATOM    200  CG  LEU   206       7.058  20.951 -43.205  1.00 95.25           C
ATOM    201  CD1 LEU   206       7.833  20.134 -42.155  1.00 95.25           C
ATOM    202  CD2 LEU   206       5.901  20.153 -43.830  1.00 95.25           C
ATOM    203  C   LEU   206       8.713  23.333 -43.160  1.00 95.25           C
ATOM    204  O   LEU   206       9.648  22.548 -43.291  1.00 95.25           O
ATOM    205  N   GLN   207       8.549  24.393 -43.974  1.00 78.19           N
ATOM    206  CA  GLN   207       9.413  24.580 -45.105  1.00 78.19           C
ATOM    207  CB  GLN   207       9.106  25.853 -45.907  1.00 78.19           C
ATOM    208  CG  GLN   207      10.011  26.010 -47.132  1.00 78.19           C
ATOM    209  CD  GLN   207       9.740  27.374 -47.744  1.00 78.19           C
ATOM    210  OE1 GLN   207      10.045  28.398 -47.136  1.00 78.19           O
ATOM    211  NE2 GLN   207       9.160  27.394 -48.974  1.00 78.19           N
ATOM    212  C   GLN   207      10.815  24.711 -44.610  1.00 78.19           C
ATOM    213  O   GLN   207      11.752  24.218 -45.234  1.00 78.19           O
ATOM    214  N   GLN   208      10.995  25.402 -43.473  1.00 83.80           N
ATOM    215  CA  GLN   208      12.302  25.581 -42.917  1.00 83.80           C
ATOM    216  CB  GLN   208      12.256  26.440 -41.643  1.00 83.80           C
ATOM    217  CG  GLN   208      13.619  26.672 -40.992  1.00 83.80           C
ATOM    218  CD  GLN   208      13.381  27.482 -39.726  1.00 83.80           C
ATOM    219  OE1 GLN   208      13.844  28.613 -39.592  1.00 83.80           O
ATOM    220  NE2 GLN   208      12.634  26.879 -38.764  1.00 83.80           N
ATOM    221  C   GLN   208      12.855  24.242 -42.526  1.00 83.80           C
ATOM    222  O   GLN   208      13.999  23.932 -42.834  1.00 83.80           O
ATOM    223  N   LEU   209      12.061  23.394 -41.846  1.00 93.18           N
ATOM    224  CA  LEU   209      12.536  22.111 -41.397  1.00 93.18           C
ATOM    225  CB  LEU   209      11.494  21.378 -40.514  1.00 93.18           C
ATOM    226  CG  LEU   209      11.866  19.978 -39.952  1.00 93.18           C
ATOM    227  CD1 LEU   209      10.796  19.516 -38.950  1.00 93.18           C
ATOM    228  CD2 LEU   209      12.065  18.898 -41.033  1.00 93.18           C
ATOM    229  C   LEU   209      12.822  21.259 -42.586  1.00 93.18           C
ATOM    230  O   LEU   209      13.776  20.484 -42.594  1.00 93.18           O
ATOM    231  N   ALA   210      11.958  21.362 -43.608  1.00 48.26           N
ATOM    232  CA  ALA   210      12.040  20.523 -44.763  1.00 48.26           C
ATOM    233  CB  ALA   210      10.866  20.741 -45.734  1.00 48.26           C
ATOM    234  C   ALA   210      13.297  20.756 -45.544  1.00 48.26           C
ATOM    235  O   ALA   210      13.942  19.794 -45.958  1.00 48.26           O
ATOM    236  N   GLN   211      13.701  22.022 -45.780  1.00 59.57           N
ATOM    237  CA  GLN   211      14.845  22.140 -46.638  1.00 59.57           C
ATOM    238  CB  GLN   211      15.154  23.566 -47.143  1.00 59.57           C
ATOM    239  CG  GLN   211      14.158  24.071 -48.192  1.00 59.57           C
ATOM    240  CD  GLN   211      14.741  25.330 -48.821  1.00 59.57           C
ATOM    241  OE1 GLN   211      15.818  25.776 -48.430  1.00 59.57           O
ATOM    242  NE2 GLN   211      14.026  25.912 -49.822  1.00 59.57           N
ATOM    243  C   GLN   211      16.057  21.550 -45.985  1.00 59.57           C
ATOM    244  O   GLN   211      16.780  20.784 -46.617  1.00 59.57           O
ATOM    245  N   PRO   212      16.302  21.854 -44.742  1.00168.50           N
ATOM    246  CA  PRO   212      17.409  21.217 -44.092  1.00168.50           C
ATOM    247  CD  PRO   212      16.240  23.249 -44.346  1.00168.50           C
ATOM    248  CB  PRO   212      17.640  21.997 -42.805  1.00168.50           C
ATOM    249  CG  PRO   212      17.265  23.429 -43.214  1.00168.50           C
ATOM    250  C   PRO   212      17.208  19.747 -43.921  1.00168.50           C
ATOM    251  O   PRO   212      18.182  19.050 -43.643  1.00168.50           O
ATOM    252  N   THR   213      15.967  19.257 -44.092  1.00140.16           N
ATOM    253  CA  THR   213      15.680  17.856 -43.979  1.00140.16           C
ATOM    254  CB  THR   213      16.403  17.040 -45.017  1.00140.16           C
ATOM    255  OG1 THR   213      16.109  17.548 -46.310  1.00140.16           O
ATOM    256  CG2 THR   213      15.929  15.579 -44.934  1.00140.16           C
ATOM    257  C   THR   213      16.055  17.378 -42.610  1.00140.16           C
ATOM    258  O   THR   213      16.756  16.378 -42.453  1.00140.16           O
ATOM    259  N   GLN   214      15.611  18.113 -41.570  1.00149.45           N
ATOM    260  CA  GLN   214      15.852  17.669 -40.231  1.00149.45           C
ATOM    261  CB  GLN   214      16.519  18.739 -39.346  1.00149.45           C
ATOM    262  CG  GLN   214      17.927  19.137 -39.795  1.00149.45           C
ATOM    263  CD  GLN   214      18.436  20.193 -38.822  1.00149.45           C
ATOM    264  OE1 GLN   214      19.236  19.904 -37.933  1.00149.45           O
ATOM    265  NE2 GLN   214      17.950  21.452 -38.986  1.00149.45           N
ATOM    266  C   GLN   214      14.525  17.375 -39.616  1.00149.45           C
ATOM    267  O   GLN   214      14.191  17.917 -38.569  1.00149.45           O
ATOM    268  N   GLY   215      13.696  16.534 -40.254  1.00 52.28           N
ATOM    269  CA  GLY   215      12.472  16.183 -39.597  1.00 52.28           C
ATOM    270  C   GLY   215      12.826  15.303 -38.444  1.00 52.28           C
ATOM    271  O   GLY   215      12.306  15.439 -37.338  1.00 52.28           O
ATOM    272  N   THR   216      13.769  14.380 -38.702  1.00104.76           N
ATOM    273  CA  THR   216      14.157  13.364 -37.773  1.00104.76           C
ATOM    274  CB  THR   216      15.172  12.416 -38.353  1.00104.76           C
ATOM    275  OG1 THR   216      15.420  11.351 -37.447  1.00104.76           O
ATOM    276  CG2 THR   216      16.473  13.179 -38.659  1.00104.76           C
ATOM    277  C   THR   216      14.734  13.968 -36.538  1.00104.76           C
ATOM    278  O   THR   216      14.417  13.532 -35.432  1.00104.76           O
ATOM    279  N   THR   217      15.593  14.993 -36.674  1.00146.59           N
ATOM    280  CA  THR   217      16.213  15.483 -35.480  1.00146.59           C
ATOM    281  CB  THR   217      17.459  16.311 -35.723  1.00146.59           C
ATOM    282  OG1 THR   217      17.924  16.860 -34.500  1.00146.59           O
ATOM    283  CG2 THR   217      17.285  17.367 -36.827  1.00146.59           C
ATOM    284  C   THR   217      15.223  16.088 -34.523  1.00146.59           C
ATOM    285  O   THR   217      15.319  15.789 -33.333  1.00146.59           O
ATOM    286  N   PRO   218      14.269  16.897 -34.900  1.00111.88           N
ATOM    287  CA  PRO   218      13.339  17.305 -33.892  1.00111.88           C
ATOM    288  CD  PRO   218      14.537  18.000 -35.798  1.00111.88           C
ATOM    289  CB  PRO   218      12.576  18.494 -34.459  1.00111.88           C
ATOM    290  CG  PRO   218      13.629  19.159 -35.359  1.00111.88           C
ATOM    291  C   PRO   218      12.510  16.150 -33.462  1.00111.88           C
ATOM    292  O   PRO   218      11.933  16.202 -32.379  1.00111.88           O
ATOM    293  N   SER   219      12.430  15.097 -34.289  1.00 71.98           N
ATOM    294  CA  SER   219      11.644  13.970 -33.898  1.00 71.98           C
ATOM    295  CB  SER   219      11.679  12.833 -34.922  1.00 71.98           C
ATOM    296  OG  SER   219      10.918  11.738 -34.436  1.00 71.98           O
ATOM    297  C   SER   219      12.218  13.428 -32.630  1.00 71.98           C
ATOM    298  O   SER   219      11.484  13.062 -31.715  1.00 71.98           O
ATOM    299  N   SER   220      13.559  13.368 -32.545  1.00 73.25           N
ATOM    300  CA  SER   220      14.199  12.821 -31.384  1.00 73.25           C
ATOM    301  CB  SER   220      15.723  12.669 -31.552  1.00 73.25           C
ATOM    302  OG  SER   220      16.342  13.940 -31.680  1.00 73.25           O
ATOM    303  C   SER   220      13.938  13.708 -30.204  1.00 73.25           C
ATOM    304  O   SER   220      13.784  13.233 -29.080  1.00 73.25           O
ATOM    305  N   LYS   221      13.870  15.030 -30.438  1.00 81.56           N
ATOM    306  CA  LYS   221      13.660  15.992 -29.393  1.00 81.56           C
ATOM    307  CB  LYS   221      13.647  17.413 -29.965  1.00 81.56           C
ATOM    308  CG  LYS   221      14.978  17.790 -30.615  1.00 81.56           C
ATOM    309  CD  LYS   221      14.850  18.904 -31.652  1.00 81.56           C
ATOM    310  CE  LYS   221      13.789  19.944 -31.294  1.00 81.56           C
ATOM    311  NZ  LYS   221      13.683  20.940 -32.381  1.00 81.56           N
ATOM    312  C   LYS   221      12.325  15.743 -28.769  1.00 81.56           C
ATOM    313  O   LYS   221      12.180  15.770 -27.548  1.00 81.56           O
ATOM    314  N   LEU   222      11.307  15.494 -29.610  1.00 77.58           N
ATOM    315  CA  LEU   222       9.973  15.258 -29.143  1.00 77.58           C
ATOM    316  CB  LEU   222       8.975  15.117 -30.307  1.00 77.58           C
ATOM    317  CG  LEU   222       7.509  14.853 -29.906  1.00 77.58           C
ATOM    318  CD1 LEU   222       7.292  13.418 -29.403  1.00 77.58           C
ATOM    319  CD2 LEU   222       7.007  15.915 -28.911  1.00 77.58           C
ATOM    320  C   LEU   222       9.982  13.989 -28.356  1.00 77.58           C
ATOM    321  O   LEU   222       9.309  13.870 -27.333  1.00 77.58           O
ATOM    322  N   GLY   223      10.765  13.001 -28.816  1.00 22.59           N
ATOM    323  CA  GLY   223      10.793  11.738 -28.146  1.00 22.59           C
ATOM    324  C   GLY   223      11.282  11.936 -26.746  1.00 22.59           C
ATOM    325  O   GLY   223      10.774  11.317 -25.814  1.00 22.59           O
ATOM    326  N   GLY   224      12.297  12.799 -26.559  1.00 23.69           N
ATOM    327  CA  GLY   224      12.848  12.989 -25.249  1.00 23.69           C
ATOM    328  C   GLY   224      11.800  13.562 -24.348  1.00 23.69           C
ATOM    329  O   GLY   224      11.683  13.171 -23.188  1.00 23.69           O
ATOM    330  N   LEU   225      11.026  14.534 -24.865  1.00 50.67           N
ATOM    331  CA  LEU   225      10.019  15.185 -24.080  1.00 50.67           C
ATOM    332  CB  LEU   225       9.418  16.420 -24.766  1.00 50.67           C
ATOM    333  CG  LEU   225      10.434  17.575 -24.842  1.00 50.67           C
ATOM    334  CD1 LEU   225       9.818  18.829 -25.475  1.00 50.67           C
ATOM    335  CD2 LEU   225      11.058  17.847 -23.464  1.00 50.67           C
ATOM    336  C   LEU   225       8.922  14.233 -23.724  1.00 50.67           C
ATOM    337  O   LEU   225       8.401  14.281 -22.611  1.00 50.67           O
ATOM    338  N   TRP   226       8.528  13.342 -24.653  1.00 56.63           N
ATOM    339  CA  TRP   226       7.488  12.414 -24.315  1.00 56.63           C
ATOM    340  CB  TRP   226       7.073  11.464 -25.451  1.00 56.63           C
ATOM    341  CG  TRP   226       5.983  10.528 -24.991  1.00 56.63           C
ATOM    342  CD2 TRP   226       6.217   9.209 -24.474  1.00 56.63           C
ATOM    343  CD1 TRP   226       4.637  10.736 -24.925  1.00 56.63           C
ATOM    344  NE1 TRP   226       4.016   9.633 -24.383  1.00 56.63           N
ATOM    345  CE2 TRP   226       4.977   8.685 -24.102  1.00 56.63           C
ATOM    346  CE3 TRP   226       7.368   8.493 -24.316  1.00 56.63           C
ATOM    347  CZ2 TRP   226       4.872   7.434 -23.564  1.00 56.63           C
ATOM    348  CZ3 TRP   226       7.257   7.231 -23.776  1.00 56.63           C
ATOM    349  CH2 TRP   226       6.034   6.713 -23.405  1.00 56.63           C
ATOM    350  C   TRP   226       8.008  11.560 -23.209  1.00 56.63           C
ATOM    351  O   TRP   226       7.292  11.213 -22.271  1.00 56.63           O
ATOM    352  N   LYS   227       9.305  11.223 -23.300  1.00130.45           N
ATOM    353  CA  LYS   227       9.978  10.386 -22.353  1.00130.45           C
ATOM    354  CB  LYS   227      11.480  10.317 -22.663  1.00130.45           C
ATOM    355  CG  LYS   227      12.301   9.471 -21.695  1.00130.45           C
ATOM    356  CD  LYS   227      13.760   9.320 -22.134  1.00130.45           C
ATOM    357  CE  LYS   227      14.608  10.573 -21.890  1.00130.45           C
ATOM    358  NZ  LYS   227      14.166  11.668 -22.784  1.00130.45           N
ATOM    359  C   LYS   227       9.844  11.018 -21.008  1.00130.45           C
ATOM    360  O   LYS   227       9.616  10.335 -20.012  1.00130.45           O
ATOM    361  N   THR   228       9.967  12.354 -20.955  1.00 36.51           N
ATOM    362  CA  THR   228       9.918  13.070 -19.717  1.00 36.51           C
ATOM    363  CB  THR   228      10.111  14.547 -19.917  1.00 36.51           C
ATOM    364  OG1 THR   228      11.339  14.785 -20.592  1.00 36.51           O
ATOM    365  CG2 THR   228      10.133  15.236 -18.543  1.00 36.51           C
ATOM    366  C   THR   228       8.571  12.849 -19.091  1.00 36.51           C
ATOM    367  O   THR   228       8.470  12.661 -17.880  1.00 36.51           O
ATOM    368  N   VAL   229       7.502  12.855 -19.912  1.00 54.92           N
ATOM    369  CA  VAL   229       6.143  12.679 -19.466  1.00 54.92           C
ATOM    370  CB  VAL   229       5.143  12.689 -20.594  1.00 54.92           C
ATOM    371  CG1 VAL   229       3.749  12.378 -20.019  1.00 54.92           C
ATOM    372  CG2 VAL   229       5.232  14.017 -21.359  1.00 54.92           C
ATOM    373  C   VAL   229       6.000  11.315 -18.862  1.00 54.92           C
ATOM    374  O   VAL   229       5.286  11.121 -17.879  1.00 54.92           O
ATOM    375  N   SER   230       6.738  10.351 -19.436  1.00 86.31           N
ATOM    376  CA  SER   230       6.632   8.930 -19.243  1.00 86.31           C
ATOM    377  CB  SER   230       7.747   8.179 -19.982  1.00 86.31           C
ATOM    378  OG  SER   230       7.731   8.525 -21.357  1.00 86.31           O
ATOM    379  C   SER   230       6.723   8.467 -17.818  1.00 86.31           C
ATOM    380  O   SER   230       6.190   7.395 -17.529  1.00 86.31           O
ATOM    381  N   PRO   231       7.327   9.142 -16.892  1.00269.66           N
ATOM    382  CA  PRO   231       7.434   8.514 -15.602  1.00269.66           C
ATOM    383  CD  PRO   231       8.518   9.922 -17.192  1.00269.66           C
ATOM    384  CB  PRO   231       8.439   9.356 -14.825  1.00269.66           C
ATOM    385  CG  PRO   231       9.387   9.869 -15.924  1.00269.66           C
ATOM    386  C   PRO   231       6.153   8.227 -14.852  1.00269.66           C
ATOM    387  O   PRO   231       5.166   8.930 -15.060  1.00269.66           O
ATOM    388  N   HIS   232       6.155   7.170 -13.991  1.00242.45           N
ATOM    389  CA  HIS   232       5.017   6.775 -13.192  1.00242.45           C
ATOM    390  ND1 HIS   232       2.885   4.314 -12.186  1.00242.45           N
ATOM    391  CG  HIS   232       3.971   4.995 -11.680  1.00242.45           C
ATOM    392  CB  HIS   232       5.169   5.405 -12.497  1.00242.45           C
ATOM    393  NE2 HIS   232       2.475   4.640 -10.025  1.00242.45           N
ATOM    394  CD2 HIS   232       3.703   5.185 -10.358  1.00242.45           C
ATOM    395  CE1 HIS   232       2.021   4.128 -11.155  1.00242.45           C
ATOM    396  C   HIS   232       4.832   7.805 -12.136  1.00242.45           C
ATOM    397  O   HIS   232       5.759   8.167 -11.412  1.00242.45           O
ATOM    398  N   ARG   233       3.588   8.277 -11.993  1.00374.98           N
ATOM    399  CA  ARG   233       3.373   9.364 -11.103  1.00374.98           C
ATOM    400  CB  ARG   233       2.022  10.074 -11.307  1.00374.98           C
ATOM    401  CG  ARG   233       0.805   9.159 -11.155  1.00374.98           C
ATOM    402  CD  ARG   233       0.159   8.763 -12.488  1.00374.98           C
ATOM    403  NE  ARG   233       1.189   8.057 -13.298  1.00374.98           N
ATOM    404  CZ  ARG   233       0.851   7.405 -14.450  1.00374.98           C
ATOM    405  NH1 ARG   233      -0.453   7.339 -14.851  1.00374.98           N
ATOM    406  NH2 ARG   233       1.826   6.817 -15.205  1.00374.98           N
ATOM    407  C   ARG   233       3.475   8.940  -9.691  1.00374.98           C
ATOM    408  O   ARG   233       2.914   7.929  -9.269  1.00374.98           O
ATOM    409  N   SER   234       4.224   9.768  -8.944  1.00235.52           N
ATOM    410  CA  SER   234       4.314   9.675  -7.531  1.00235.52           C
ATOM    411  CB  SER   234       3.110  10.350  -6.871  1.00235.52           C
ATOM    412  OG  SER   234       1.926   9.871  -7.489  1.00235.52           O
ATOM    413  C   SER   234       4.444   8.285  -7.037  1.00235.52           C
ATOM    414  O   SER   234       3.468   7.569  -6.816  1.00235.52           O
ATOM    415  N   PRO   235       5.676   7.891  -6.882  1.00116.63           N
ATOM    416  CA  PRO   235       5.973   6.685  -6.176  1.00116.63           C
ATOM    417  CD  PRO   235       6.761   8.300  -7.755  1.00116.63           C
ATOM    418  CB  PRO   235       7.466   6.418  -6.398  1.00116.63           C
ATOM    419  CG  PRO   235       8.002   7.694  -7.079  1.00116.63           C
ATOM    420  C   PRO   235       5.549   6.998  -4.772  1.00116.63           C
ATOM    421  O   PRO   235       5.368   6.090  -3.969  1.00116.63           O
ATOM    422  N   ILE   236       5.420   8.293  -4.443  1.00168.87           N
ATOM    423  CA  ILE   236       4.864   8.700  -3.202  1.00168.87           C
ATOM    424  CB  ILE   236       4.920  10.189  -3.004  1.00168.87           C
ATOM    425  CG2 ILE   236       4.238  10.862  -4.199  1.00168.87           C
ATOM    426  CG1 ILE   236       4.340  10.575  -1.635  1.00168.87           C
ATOM    427  CD1 ILE   236       5.171  10.064  -0.462  1.00168.87           C
ATOM    428  C   ILE   236       3.441   8.231  -3.183  1.00168.87           C
ATOM    429  O   ILE   236       2.934   7.802  -2.150  1.00168.87           O
ATOM    430  N   SER   237       2.740   8.309  -4.330  1.00 93.89           N
ATOM    431  CA  SER   237       1.361   7.913  -4.343  1.00 93.89           C
ATOM    432  CB  SER   237       0.628   8.252  -5.650  1.00 93.89           C
ATOM    433  OG  SER   237      -0.731   7.844  -5.576  1.00 93.89           O
ATOM    434  C   SER   237       1.208   6.437  -4.127  1.00 93.89           C
ATOM    435  O   SER   237       0.269   6.016  -3.453  1.00 93.89           O
ATOM    436  N   ASN   238       2.113   5.596  -4.671  1.00119.18           N
ATOM    437  CA  ASN   238       1.829   4.195  -4.537  1.00119.18           C
ATOM    438  CB  ASN   238       2.721   3.211  -5.335  1.00119.18           C
ATOM    439  CG  ASN   238       4.035   2.871  -4.643  1.00119.18           C
ATOM    440  OD1 ASN   238       4.696   3.667  -3.984  1.00119.18           O
ATOM    441  ND2 ASN   238       4.442   1.584  -4.798  1.00119.18           N
ATOM    442  C   ASN   238       1.894   3.834  -3.095  1.00119.18           C
ATOM    443  O   ASN   238       1.120   3.000  -2.636  1.00119.18           O
ATOM    444  N   MET   239       2.822   4.447  -2.337  1.00 83.08           N
ATOM    445  CA  MET   239       2.901   4.117  -0.947  1.00 83.08           C
ATOM    446  CB  MET   239       4.080   4.744  -0.187  1.00 83.08           C
ATOM    447  CG  MET   239       4.313   4.018   1.144  1.00 83.08           C
ATOM    448  SD  MET   239       5.607   4.704   2.217  1.00 83.08           S
ATOM    449  CE  MET   239       4.535   5.956   2.978  1.00 83.08           C
ATOM    450  C   MET   239       1.651   4.586  -0.278  1.00 83.08           C
ATOM    451  O   MET   239       1.139   3.928   0.626  1.00 83.08           O
ATOM    452  N   VAL   240       1.123   5.747  -0.712  1.00 51.64           N
ATOM    453  CA  VAL   240      -0.059   6.277  -0.096  1.00 51.64           C
ATOM    454  CB  VAL   240      -0.530   7.539  -0.754  1.00 51.64           C
ATOM    455  CG1 VAL   240      -1.816   8.000  -0.051  1.00 51.64           C
ATOM    456  CG2 VAL   240       0.613   8.569  -0.713  1.00 51.64           C
ATOM    457  C   VAL   240      -1.134   5.252  -0.247  1.00 51.64           C
ATOM    458  O   VAL   240      -1.842   4.929   0.707  1.00 51.64           O
ATOM    459  N   SER   241      -1.267   4.705  -1.470  1.00 77.26           N
ATOM    460  CA  SER   241      -2.247   3.698  -1.749  1.00 77.26           C
ATOM    461  CB  SER   241      -2.348   3.349  -3.241  1.00 77.26           C
ATOM    462  OG  SER   241      -3.336   2.348  -3.435  1.00 77.26           O
ATOM    463  C   SER   241      -1.855   2.453  -1.020  1.00 77.26           C
ATOM    464  O   SER   241      -2.700   1.625  -0.688  1.00 77.26           O
ATOM    465  N   MET   242      -0.547   2.285  -0.758  1.00123.39           N
ATOM    466  CA  MET   242      -0.091   1.121  -0.059  1.00123.39           C
ATOM    467  CB  MET   242       1.427   1.161   0.202  1.00123.39           C
ATOM    468  CG  MET   242       2.098  -0.182   0.523  1.00123.39           C
ATOM    469  SD  MET   242       2.575  -1.192  -0.918  1.00123.39           S
ATOM    470  CE  MET   242       0.978  -2.005  -1.198  1.00123.39           C
ATOM    471  C   MET   242      -0.755   1.199   1.275  1.00123.39           C
ATOM    472  O   MET   242      -1.268   0.210   1.796  1.00123.39           O
ATOM    473  N   ALA   243      -0.780   2.420   1.844  1.00 35.88           N
ATOM    474  CA  ALA   243      -1.355   2.661   3.135  1.00 35.88           C
ATOM    475  CB  ALA   243      -1.219   4.122   3.595  1.00 35.88           C
ATOM    476  C   ALA   243      -2.816   2.349   3.093  1.00 35.88           C
ATOM    477  O   ALA   243      -3.358   1.764   4.029  1.00 35.88           O
ATOM    478  N   ASN   244      -3.495   2.717   1.993  1.00 60.64           N
ATOM    479  CA  ASN   244      -4.911   2.501   1.911  1.00 60.64           C
ATOM    480  CB  ASN   244      -5.541   3.018   0.605  1.00 60.64           C
ATOM    481  CG  ASN   244      -5.727   4.526   0.733  1.00 60.64           C
ATOM    482  OD1 ASN   244      -4.777   5.306   0.685  1.00 60.64           O
ATOM    483  ND2 ASN   244      -7.009   4.953   0.900  1.00 60.64           N
ATOM    484  C   ASN   244      -5.194   1.035   2.035  1.00 60.64           C
ATOM    485  O   ASN   244      -6.200   0.649   2.626  1.00 60.64           O
ATOM    486  N   ASN   245      -4.326   0.174   1.470  1.00 46.08           N
ATOM    487  CA  ASN   245      -4.528  -1.247   1.565  1.00 46.08           C
ATOM    488  CB  ASN   245      -3.407  -2.068   0.907  1.00 46.08           C
ATOM    489  CG  ASN   245      -3.324  -1.742  -0.573  1.00 46.08           C
ATOM    490  OD1 ASN   245      -4.256  -1.200  -1.166  1.00 46.08           O
ATOM    491  ND2 ASN   245      -2.164  -2.087  -1.194  1.00 46.08           N
ATOM    492  C   ASN   245      -4.451  -1.610   3.010  1.00 46.08           C
ATOM    493  O   ASN   245      -5.242  -2.408   3.512  1.00 46.08           O
ATOM    494  N   HIS   246      -3.470  -1.002   3.705  1.00 74.47           N
ATOM    495  CA  HIS   246      -3.194  -1.259   5.088  1.00 74.47           C
ATOM    496  ND1 HIS   246      -0.350  -1.527   7.189  1.00 74.47           N
ATOM    497  CG  HIS   246      -1.556  -0.898   6.976  1.00 74.47           C
ATOM    498  CB  HIS   246      -2.025  -0.423   5.635  1.00 74.47           C
ATOM    499  NE2 HIS   246      -1.376  -1.440   9.160  1.00 74.47           N
ATOM    500  CD2 HIS   246      -2.171  -0.853   8.190  1.00 74.47           C
ATOM    501  CE1 HIS   246      -0.293  -1.829   8.512  1.00 74.47           C
ATOM    502  C   HIS   246      -4.404  -0.861   5.858  1.00 74.47           C
ATOM    503  O   HIS   246      -4.781  -1.504   6.835  1.00 74.47           O
ATOM    504  N   MET   247      -5.055   0.219   5.404  1.00118.71           N
ATOM    505  CA  MET   247      -6.227   0.736   6.037  1.00118.71           C
ATOM    506  CB  MET   247      -6.820   1.933   5.270  1.00118.71           C
ATOM    507  CG  MET   247      -8.167   2.432   5.801  1.00118.71           C
ATOM    508  SD  MET   247      -8.100   3.299   7.397  1.00118.71           S
ATOM    509  CE  MET   247      -9.877   3.670   7.454  1.00118.71           C
ATOM    510  C   MET   247      -7.257  -0.343   6.005  1.00118.71           C
ATOM    511  O   MET   247      -8.054  -0.477   6.930  1.00118.71           O
ATOM    512  N   SER   248      -7.278  -1.144   4.928  1.00 38.71           N
ATOM    513  CA  SER   248      -8.283  -2.159   4.827  1.00 38.71           C
ATOM    514  CB  SER   248      -8.132  -3.043   3.577  1.00 38.71           C
ATOM    515  OG  SER   248      -9.160  -4.023   3.551  1.00 38.71           O
ATOM    516  C   SER   248      -8.210  -3.074   6.010  1.00 38.71           C
ATOM    517  O   SER   248      -9.214  -3.304   6.680  1.00 38.71           O
ATOM    518  N   MET   249      -7.015  -3.620   6.300  1.00113.92           N
ATOM    519  CA  MET   249      -6.844  -4.566   7.369  1.00113.92           C
ATOM    520  CB  MET   249      -5.456  -5.231   7.359  1.00113.92           C
ATOM    521  CG  MET   249      -5.309  -6.232   6.210  1.00113.92           C
ATOM    522  SD  MET   249      -6.427  -7.661   6.345  1.00113.92           S
ATOM    523  CE  MET   249      -5.913  -8.465   4.799  1.00113.92           C
ATOM    524  C   MET   249      -7.066  -3.931   8.703  1.00113.92           C
ATOM    525  O   MET   249      -7.593  -4.568   9.613  1.00113.92           O
ATOM    526  N   THR   250      -6.669  -2.656   8.855  1.00 36.01           N
ATOM    527  CA  THR   250      -6.788  -1.966  10.107  1.00 36.01           C
ATOM    528  CB  THR   250      -6.323  -0.541   9.998  1.00 36.01           C
ATOM    529  OG1 THR   250      -4.972  -0.514   9.563  1.00 36.01           O
ATOM    530  CG2 THR   250      -6.462   0.157  11.363  1.00 36.01           C
ATOM    531  C   THR   250      -8.232  -1.953  10.474  1.00 36.01           C
ATOM    532  O   THR   250      -8.585  -2.148  11.636  1.00 36.01           O
ATOM    533  N   ASN   251      -9.105  -1.744   9.471  1.00 81.48           N
ATOM    534  CA  ASN   251     -10.516  -1.671   9.705  1.00 81.48           C
ATOM    535  CB  ASN   251     -11.340  -1.470   8.422  1.00 81.48           C
ATOM    536  CG  ASN   251     -11.326   0.010   8.090  1.00 81.48           C
ATOM    537  OD1 ASN   251     -10.777   0.451   7.082  1.00 81.48           O
ATOM    538  ND2 ASN   251     -11.964   0.813   8.983  1.00 81.48           N
ATOM    539  C   ASN   251     -10.986  -2.946  10.315  1.00 81.48           C
ATOM    540  O   ASN   251     -11.767  -2.926  11.265  1.00 81.48           O
ATOM    541  N   SER   252     -10.537  -4.099   9.791  1.00 79.18           N
ATOM    542  CA  SER   252     -11.018  -5.314  10.371  1.00 79.18           C
ATOM    543  CB  SER   252     -10.561  -6.589   9.639  1.00 79.18           C
ATOM    544  OG  SER   252      -9.173  -6.811   9.839  1.00 79.18           O
ATOM    545  C   SER   252     -10.516  -5.400  11.778  1.00 79.18           C
ATOM    546  O   SER   252     -11.256  -5.771  12.686  1.00 79.18           O
ATOM    547  N   GLY   253      -9.238  -5.047  12.003  1.00 28.80           N
ATOM    548  CA  GLY   253      -8.678  -5.179  13.319  1.00 28.80           C
ATOM    549  C   GLY   253      -9.389  -4.284  14.286  1.00 28.80           C
ATOM    550  O   GLY   253      -9.729  -4.699  15.393  1.00 28.80           O
ATOM    551  N   VAL   254      -9.648  -3.027  13.887  1.00102.04           N
ATOM    552  CA  VAL   254     -10.264  -2.099  14.788  1.00102.04           C
ATOM    553  CB  VAL   254     -10.372  -0.712  14.218  1.00102.04           C
ATOM    554  CG1 VAL   254      -8.947  -0.167  14.023  1.00102.04           C
ATOM    555  CG2 VAL   254     -11.188  -0.760  12.915  1.00102.04           C
ATOM    556  C   VAL   254     -11.626  -2.594  15.144  1.00102.04           C
ATOM    557  O   VAL   254     -12.069  -2.412  16.274  1.00102.04           O
ATOM    558  N   SER   255     -12.346  -3.209  14.188  1.00 42.37           N
ATOM    559  CA  SER   255     -13.660  -3.700  14.499  1.00 42.37           C
ATOM    560  CB  SER   255     -14.431  -4.194  13.259  1.00 42.37           C
ATOM    561  OG  SER   255     -13.793  -5.326  12.685  1.00 42.37           O
ATOM    562  C   SER   255     -13.565  -4.838  15.471  1.00 42.37           C
ATOM    563  O   SER   255     -14.355  -4.923  16.410  1.00 42.37           O
ATOM    564  N   MET   256     -12.590  -5.745  15.270  1.00 85.54           N
ATOM    565  CA  MET   256     -12.438  -6.886  16.127  1.00 85.54           C
ATOM    566  CB  MET   256     -11.355  -7.866  15.649  1.00 85.54           C
ATOM    567  CG  MET   256     -11.766  -8.623  14.385  1.00 85.54           C
ATOM    568  SD  MET   256     -10.562  -9.862  13.818  1.00 85.54           S
ATOM    569  CE  MET   256     -11.743 -10.742  12.754  1.00 85.54           C
ATOM    570  C   MET   256     -12.086  -6.413  17.493  1.00 85.54           C
ATOM    571  O   MET   256     -12.544  -6.963  18.493  1.00 85.54           O
ATOM    572  N   THR   257     -11.251  -5.371  17.601  1.00280.91           N
ATOM    573  CA  THR   257     -11.072  -4.911  18.935  1.00280.91           C
ATOM    574  CB  THR   257      -9.864  -4.045  19.160  1.00280.91           C
ATOM    575  OG1 THR   257      -9.706  -3.777  20.546  1.00280.91           O
ATOM    576  CG2 THR   257     -10.030  -2.735  18.373  1.00280.91           C
ATOM    577  C   THR   257     -12.294  -4.093  19.144  1.00280.91           C
ATOM    578  O   THR   257     -12.996  -3.756  18.200  1.00280.91           O
ATOM    579  N   ASN   258     -12.664  -3.844  20.395  1.00249.84           N
ATOM    580  CA  ASN   258     -13.822  -3.045  20.661  1.00249.84           C
ATOM    581  CB  ASN   258     -13.832  -1.737  19.835  1.00249.84           C
ATOM    582  CG  ASN   258     -14.830  -0.752  20.415  1.00249.84           C
ATOM    583  OD1 ASN   258     -15.606  -1.093  21.305  1.00249.84           O
ATOM    584  ND2 ASN   258     -14.813   0.508  19.898  1.00249.84           N
ATOM    585  C   ASN   258     -15.066  -3.839  20.355  1.00249.84           C
ATOM    586  O   ASN   258     -16.126  -3.554  20.910  1.00249.84           O
ATOM    587  N   THR   259     -14.988  -4.864  19.478  1.00136.11           N
ATOM    588  CA  THR   259     -16.141  -5.687  19.250  1.00136.11           C
ATOM    589  CB  THR   259     -16.120  -6.479  17.972  1.00136.11           C
ATOM    590  OG1 THR   259     -17.428  -6.962  17.707  1.00136.11           O
ATOM    591  CG2 THR   259     -15.153  -7.667  18.086  1.00136.11           C
ATOM    592  C   THR   259     -16.243  -6.624  20.403  1.00136.11           C
ATOM    593  O   THR   259     -17.327  -6.927  20.898  1.00136.11           O
ATOM    594  N   LEU   260     -15.071  -7.109  20.851  1.00 48.84           N
ATOM    595  CA  LEU   260     -14.974  -8.005  21.959  1.00 48.84           C
ATOM    596  CB  LEU   260     -13.532  -8.490  22.178  1.00 48.84           C
ATOM    597  CG  LEU   260     -12.986  -9.243  20.950  1.00 48.84           C
ATOM    598  CD1 LEU   260     -11.559  -9.755  21.188  1.00 48.84           C
ATOM    599  CD2 LEU   260     -13.951 -10.349  20.497  1.00 48.84           C
ATOM    600  C   LEU   260     -15.388  -7.217  23.146  1.00 48.84           C
ATOM    601  O   LEU   260     -16.035  -7.722  24.062  1.00 48.84           O
ATOM    602  N   SER   261     -15.038  -5.923  23.120  1.00 84.25           N
ATOM    603  CA  SER   261     -15.307  -5.060  24.223  1.00 84.25           C
ATOM    604  CB  SER   261     -14.933  -3.600  23.912  1.00 84.25           C
ATOM    605  OG  SER   261     -15.219  -2.770  25.027  1.00 84.25           O
ATOM    606  C   SER   261     -16.775  -5.096  24.507  1.00 84.25           C
ATOM    607  O   SER   261     -17.169  -5.128  25.670  1.00 84.25           O
ATOM    608  N   SER   262     -17.620  -5.063  23.457  1.00 48.72           N
ATOM    609  CA  SER   262     -19.049  -5.043  23.627  1.00 48.72           C
ATOM    610  CB  SER   262     -19.790  -4.584  22.362  1.00 48.72           C
ATOM    611  OG  SER   262     -19.617  -5.534  21.322  1.00 48.72           O
ATOM    612  C   SER   262     -19.605  -6.385  24.009  1.00 48.72           C
ATOM    613  O   SER   262     -20.562  -6.460  24.780  1.00 48.72           O
ATOM    614  N   MET   263     -19.029  -7.481  23.470  1.00110.24           N
ATOM    615  CA  MET   263     -19.539  -8.809  23.697  1.00110.24           C
ATOM    616  CB  MET   263     -18.704  -9.895  22.988  1.00110.24           C
ATOM    617  CG  MET   263     -18.633  -9.791  21.463  1.00110.24           C
ATOM    618  SD  MET   263     -20.163 -10.165  20.559  1.00110.24           S
ATOM    619  CE  MET   263     -19.308 -10.123  18.959  1.00110.24           C
ATOM    620  C   MET   263     -19.442  -9.125  25.154  1.00110.24           C
ATOM    621  O   MET   263     -20.375  -9.655  25.755  1.00110.24           O
ATOM    622  N   LEU   264     -18.296  -8.776  25.762  1.00 47.07           N
ATOM    623  CA  LEU   264     -18.029  -9.089  27.134  1.00 47.07           C
ATOM    624  CB  LEU   264     -16.602  -8.659  27.531  1.00 47.07           C
ATOM    625  CG  LEU   264     -16.126  -9.016  28.954  1.00 47.07           C
ATOM    626  CD1 LEU   264     -14.646  -8.639  29.114  1.00 47.07           C
ATOM    627  CD2 LEU   264     -16.978  -8.361  30.052  1.00 47.07           C
ATOM    628  C   LEU   264     -19.047  -8.380  27.967  1.00 47.07           C
ATOM    629  O   LEU   264     -19.518  -8.910  28.973  1.00 47.07           O
ATOM    630  N   LYS   265     -19.416  -7.154  27.563  1.00 63.78           N
ATOM    631  CA  LYS   265     -20.382  -6.381  28.286  1.00 63.78           C
ATOM    632  CB  LYS   265     -20.608  -4.989  27.676  1.00 63.78           C
ATOM    633  CG  LYS   265     -19.415  -4.046  27.829  1.00 63.78           C
ATOM    634  CD  LYS   265     -19.544  -2.773  26.993  1.00 63.78           C
ATOM    635  CE  LYS   265     -18.566  -1.681  27.422  1.00 63.78           C
ATOM    636  NZ  LYS   265     -18.801  -1.345  28.844  1.00 63.78           N
ATOM    637  C   LYS   265     -21.691  -7.104  28.251  1.00 63.78           C
ATOM    638  O   LYS   265     -22.461  -7.067  29.209  1.00 63.78           O
ATOM    639  N   GLY   266     -21.981  -7.791  27.134  1.00 22.95           N
ATOM    640  CA  GLY   266     -23.240  -8.461  27.018  1.00 22.95           C
ATOM    641  C   GLY   266     -24.112  -7.549  26.228  1.00 22.95           C
ATOM    642  O   GLY   266     -25.241  -7.884  25.878  1.00 22.95           O
ATOM    643  N   PHE   267     -23.589  -6.345  25.941  1.00 55.51           N
ATOM    644  CA  PHE   267     -24.294  -5.373  25.168  1.00 55.51           C
ATOM    645  CB  PHE   267     -23.633  -3.991  25.194  1.00 55.51           C
ATOM    646  CG  PHE   267     -24.034  -3.413  26.505  1.00 55.51           C
ATOM    647  CD1 PHE   267     -23.358  -3.721  27.664  1.00 55.51           C
ATOM    648  CD2 PHE   267     -25.114  -2.566  26.567  1.00 55.51           C
ATOM    649  CE1 PHE   267     -23.755  -3.178  28.864  1.00 55.51           C
ATOM    650  CE2 PHE   267     -25.515  -2.021  27.762  1.00 55.51           C
ATOM    651  CZ  PHE   267     -24.834  -2.327  28.915  1.00 55.51           C
ATOM    652  C   PHE   267     -24.436  -5.835  23.755  1.00 55.51           C
ATOM    653  O   PHE   267     -25.481  -5.630  23.139  1.00 55.51           O
ATOM    654  N   ALA   268     -23.388  -6.464  23.192  1.00 42.97           N
ATOM    655  CA  ALA   268     -23.488  -6.858  21.818  1.00 42.97           C
ATOM    656  CB  ALA   268     -22.270  -6.430  20.980  1.00 42.97           C
ATOM    657  C   ALA   268     -23.576  -8.347  21.724  1.00 42.97           C
ATOM    658  O   ALA   268     -22.849  -9.084  22.390  1.00 42.97           O
ATOM    659  N   PRO   269     -24.499  -8.789  20.912  1.00150.84           N
ATOM    660  CA  PRO   269     -24.625 -10.201  20.672  1.00150.84           C
ATOM    661  CD  PRO   269     -25.790  -8.117  20.864  1.00150.84           C
ATOM    662  CB  PRO   269     -26.047 -10.422  20.156  1.00150.84           C
ATOM    663  CG  PRO   269     -26.836  -9.235  20.734  1.00150.84           C
ATOM    664  C   PRO   269     -23.578 -10.599  19.681  1.00150.84           C
ATOM    665  O   PRO   269     -23.138  -9.745  18.914  1.00150.84           O
ATOM    666  N   ALA   270     -23.142 -11.873  19.694  1.00 30.15           N
ATOM    667  CA  ALA   270     -22.164 -12.315  18.743  1.00 30.15           C
ATOM    668  CB  ALA   270     -21.682 -13.751  19.006  1.00 30.15           C
ATOM    669  C   ALA   270     -22.775 -12.283  17.377  1.00 30.15           C
ATOM    670  O   ALA   270     -22.155 -11.825  16.419  1.00 30.15           O
ATOM    671  N   ALA   271     -24.032 -12.752  17.260  1.00 28.88           N
ATOM    672  CA  ALA   271     -24.678 -12.828  15.981  1.00 28.88           C
ATOM    673  CB  ALA   271     -26.083 -13.452  16.057  1.00 28.88           C
ATOM    674  C   ALA   271     -24.806 -11.445  15.427  1.00 28.88           C
ATOM    675  O   ALA   271     -24.626 -11.230  14.230  1.00 28.88           O
ATOM    676  N   ALA   272     -25.123 -10.466  16.290  1.00 31.90           N
ATOM    677  CA  ALA   272     -25.285  -9.110  15.852  1.00 31.90           C
ATOM    678  CB  ALA   272     -25.699  -8.164  16.992  1.00 31.90           C
ATOM    679  C   ALA   272     -23.979  -8.613  15.311  1.00 31.90           C
ATOM    680  O   ALA   272     -23.950  -7.885  14.321  1.00 31.90           O
ATOM    681  N   ALA   273     -22.859  -8.983  15.962  1.00 31.68           N
ATOM    682  CA  ALA   273     -21.564  -8.519  15.552  1.00 31.68           C
ATOM    683  CB  ALA   273     -20.427  -8.999  16.471  1.00 31.68           C
ATOM    684  C   ALA   273     -21.251  -9.023  14.182  1.00 31.68           C
ATOM    685  O   ALA   273     -20.730  -8.285  13.348  1.00 31.68           O
ATOM    686  N   GLN   274     -21.555 -10.303  13.906  1.00103.08           N
ATOM    687  CA  GLN   274     -21.201 -10.825  12.622  1.00103.08           C
ATOM    688  CB  GLN   274     -21.499 -12.326  12.461  1.00103.08           C
ATOM    689  CG  GLN   274     -22.985 -12.647  12.339  1.00103.08           C
ATOM    690  CD  GLN   274     -23.300 -12.670  10.848  1.00103.08           C
ATOM    691  OE1 GLN   274     -24.452 -12.558  10.434  1.00103.08           O
ATOM    692  NE2 GLN   274     -22.238 -12.831  10.012  1.00103.08           N
ATOM    693  C   GLN   274     -22.014 -10.101  11.599  1.00103.08           C
ATOM    694  O   GLN   274     -21.511  -9.743  10.535  1.00103.08           O
ATOM    695  N   ALA   275     -23.303  -9.862  11.906  1.00 33.96           N
ATOM    696  CA  ALA   275     -24.194  -9.229  10.976  1.00 33.96           C
ATOM    697  CB  ALA   275     -25.636  -9.140  11.499  1.00 33.96           C
ATOM    698  C   ALA   275     -23.744  -7.830  10.688  1.00 33.96           C
ATOM    699  O   ALA   275     -23.715  -7.410   9.533  1.00 33.96           O
ATOM    700  N   VAL   276     -23.356  -7.072  11.729  1.00 94.68           N
ATOM    701  CA  VAL   276     -22.989  -5.704  11.516  1.00 94.68           C
ATOM    702  CB  VAL   276     -22.634  -4.974  12.785  1.00 94.68           C
ATOM    703  CG1 VAL   276     -23.875  -4.953  13.693  1.00 94.68           C
ATOM    704  CG2 VAL   276     -21.396  -5.625  13.425  1.00 94.68           C
ATOM    705  C   VAL   276     -21.793  -5.669  10.622  1.00 94.68           C
ATOM    706  O   VAL   276     -21.700  -4.828   9.729  1.00 94.68           O
ATOM    707  N   GLN   277     -20.844  -6.599  10.832  1.00 52.51           N
ATOM    708  CA  GLN   277     -19.645  -6.594  10.051  1.00 52.51           C
ATOM    709  CB  GLN   277     -18.732  -7.786  10.392  1.00 52.51           C
ATOM    710  CG  GLN   277     -17.501  -7.902   9.487  1.00 52.51           C
ATOM    711  CD  GLN   277     -16.869  -9.272   9.714  1.00 52.51           C
ATOM    712  OE1 GLN   277     -17.563 -10.288   9.743  1.00 52.51           O
ATOM    713  NE2 GLN   277     -15.519  -9.307   9.876  1.00 52.51           N
ATOM    714  C   GLN   277     -19.996  -6.773   8.612  1.00 52.51           C
ATOM    715  O   GLN   277     -19.568  -6.000   7.757  1.00 52.51           O
ATOM    716  N   THR   278     -20.806  -7.804   8.322  1.00111.38           N
ATOM    717  CA  THR   278     -21.145  -8.142   6.972  1.00111.38           C
ATOM    718  CB  THR   278     -21.807  -9.484   6.857  1.00111.38           C
ATOM    719  OG1 THR   278     -21.952  -9.840   5.489  1.00111.38           O
ATOM    720  CG2 THR   278     -23.179  -9.435   7.550  1.00111.38           C
ATOM    721  C   THR   278     -22.047  -7.118   6.357  1.00111.38           C
ATOM    722  O   THR   278     -21.894  -6.762   5.190  1.00111.38           O
ATOM    723  N   ALA   279     -23.014  -6.591   7.124  1.00 40.47           N
ATOM    724  CA  ALA   279     -23.969  -5.709   6.520  1.00 40.47           C
ATOM    725  CB  ALA   279     -25.023  -5.200   7.518  1.00 40.47           C
ATOM    726  C   ALA   279     -23.285  -4.507   5.953  1.00 40.47           C
ATOM    727  O   ALA   279     -23.580  -4.094   4.834  1.00 40.47           O
ATOM    728  N   ALA   280     -22.328  -3.927   6.697  1.00 37.29           N
ATOM    729  CA  ALA   280     -21.715  -2.706   6.261  1.00 37.29           C
ATOM    730  CB  ALA   280     -20.689  -2.163   7.268  1.00 37.29           C
ATOM    731  C   ALA   280     -21.000  -2.912   4.963  1.00 37.29           C
ATOM    732  O   ALA   280     -21.080  -2.073   4.067  1.00 37.29           O
ATOM    733  N   GLN   281     -20.294  -4.048   4.822  1.00112.48           N
ATOM    734  CA  GLN   281     -19.498  -4.280   3.652  1.00112.48           C
ATOM    735  CB  GLN   281     -18.714  -5.604   3.743  1.00112.48           C
ATOM    736  CG  GLN   281     -19.577  -6.865   3.741  1.00112.48           C
ATOM    737  CD  GLN   281     -18.773  -7.977   4.401  1.00112.48           C
ATOM    738  OE1 GLN   281     -17.959  -7.709   5.283  1.00112.48           O
ATOM    739  NE2 GLN   281     -19.014  -9.250   3.988  1.00112.48           N
ATOM    740  C   GLN   281     -20.403  -4.301   2.468  1.00112.48           C
ATOM    741  O   GLN   281     -20.103  -3.695   1.440  1.00112.48           O
ATOM    742  N   ASN   282     -21.559  -4.977   2.584  1.00199.73           N
ATOM    743  CA  ASN   282     -22.465  -4.945   1.481  1.00199.73           C
ATOM    744  CB  ASN   282     -23.487  -6.092   1.477  1.00199.73           C
ATOM    745  CG  ASN   282     -22.734  -7.377   1.179  1.00199.73           C
ATOM    746  OD1 ASN   282     -21.557  -7.507   1.509  1.00199.73           O
ATOM    747  ND2 ASN   282     -23.427  -8.349   0.527  1.00199.73           N
ATOM    748  C   ASN   282     -23.232  -3.684   1.655  1.00199.73           C
ATOM    749  O   ASN   282     -24.180  -3.597   2.422  1.00199.73           O
ATOM    750  N   GLY   283     -22.906  -2.657   0.883  1.00244.39           N
ATOM    751  CA  GLY   283     -23.567  -1.421   1.137  1.00244.39           C
ATOM    752  C   GLY   283     -22.505  -0.390   1.056  1.00244.39           C
ATOM    753  O   GLY   283     -22.684   0.639   0.409  1.00244.39           O
ATOM    754  N   VAL   284     -21.357  -0.627   1.706  1.00129.67           N
ATOM    755  CA  VAL   284     -20.300   0.298   1.455  1.00129.67           C
ATOM    756  CB  VAL   284     -19.096   0.076   2.331  1.00129.67           C
ATOM    757  CG1 VAL   284     -18.631  -1.383   2.202  1.00129.67           C
ATOM    758  CG2 VAL   284     -18.019   1.098   1.931  1.00129.67           C
ATOM    759  C   VAL   284     -19.922   0.089   0.023  1.00129.67           C
ATOM    760  O   VAL   284     -19.771   1.039  -0.742  1.00129.67           O
ATOM    761  N   ARG   285     -19.783  -1.193  -0.371  1.00136.20           N
ATOM    762  CA  ARG   285     -19.427  -1.563  -1.712  1.00136.20           C
ATOM    763  CB  ARG   285     -19.102  -3.059  -1.858  1.00136.20           C
ATOM    764  CG  ARG   285     -20.268  -3.966  -1.462  1.00136.20           C
ATOM    765  CD  ARG   285     -19.986  -5.453  -1.674  1.00136.20           C
ATOM    766  NE  ARG   285     -18.881  -5.841  -0.754  1.00136.20           N
ATOM    767  CZ  ARG   285     -17.885  -6.659  -1.203  1.00136.20           C
ATOM    768  NH1 ARG   285     -17.893  -7.085  -2.500  1.00136.20           N
ATOM    769  NH2 ARG   285     -16.880  -7.044  -0.364  1.00136.20           N
ATOM    770  C   ARG   285     -20.552  -1.259  -2.653  1.00136.20           C
ATOM    771  O   ARG   285     -20.325  -0.825  -3.781  1.00136.20           O
ATOM    772  N   ALA   286     -21.805  -1.468  -2.205  1.00 48.41           N
ATOM    773  CA  ALA   286     -22.942  -1.349  -3.077  1.00 48.41           C
ATOM    774  CB  ALA   286     -24.265  -1.651  -2.353  1.00 48.41           C
ATOM    775  C   ALA   286     -23.048   0.035  -3.628  1.00 48.41           C
ATOM    776  O   ALA   286     -23.352   0.218  -4.806  1.00 48.41           O
ATOM    777  N   MET   287     -22.786   1.056  -2.797  1.00 82.08           N
ATOM    778  CA  MET   287     -22.979   2.394  -3.266  1.00 82.08           C
ATOM    779  CB  MET   287     -22.745   3.441  -2.163  1.00 82.08           C
ATOM    780  CG  MET   287     -23.768   3.307  -1.030  1.00 82.08           C
ATOM    781  SD  MET   287     -23.607   4.514   0.318  1.00 82.08           S
ATOM    782  CE  MET   287     -24.457   5.838  -0.587  1.00 82.08           C
ATOM    783  C   MET   287     -22.077   2.666  -4.428  1.00 82.08           C
ATOM    784  O   MET   287     -22.505   3.259  -5.417  1.00 82.08           O
ATOM    785  N   SER   288     -20.805   2.232  -4.361  1.00 87.17           N
ATOM    786  CA  SER   288     -19.914   2.497  -5.455  1.00 87.17           C
ATOM    787  CB  SER   288     -18.449   2.143  -5.141  1.00 87.17           C
ATOM    788  OG  SER   288     -17.949   3.006  -4.129  1.00 87.17           O
ATOM    789  C   SER   288     -20.334   1.701  -6.656  1.00 87.17           C
ATOM    790  O   SER   288     -20.167   2.150  -7.789  1.00 87.17           O
ATOM    791  N   SER   289     -20.899   0.496  -6.447  1.00 55.85           N
ATOM    792  CA  SER   289     -21.224  -0.343  -7.566  1.00 55.85           C
ATOM    793  CB  SER   289     -21.737  -1.741  -7.164  1.00 55.85           C
ATOM    794  OG  SER   289     -23.012  -1.654  -6.545  1.00 55.85           O
ATOM    795  C   SER   289     -22.260   0.304  -8.418  1.00 55.85           C
ATOM    796  O   SER   289     -22.095   0.371  -9.635  1.00 55.85           O
ATOM    797  N   LEU   290     -23.349   0.811  -7.806  1.00 73.55           N
ATOM    798  CA  LEU   290     -24.379   1.404  -8.608  1.00 73.55           C
ATOM    799  CB  LEU   290     -25.521   1.948  -7.739  1.00 73.55           C
ATOM    800  CG  LEU   290     -26.158   0.852  -6.858  1.00 73.55           C
ATOM    801  CD1 LEU   290     -27.300   1.417  -5.999  1.00 73.55           C
ATOM    802  CD2 LEU   290     -26.578  -0.369  -7.690  1.00 73.55           C
ATOM    803  C   LEU   290     -23.729   2.540  -9.325  1.00 73.55           C
ATOM    804  O   LEU   290     -23.805   2.646 -10.549  1.00 73.55           O
ATOM    805  N   GLY   291     -23.071   3.408  -8.535  1.00162.87           N
ATOM    806  CA  GLY   291     -22.201   4.468  -8.954  1.00162.87           C
ATOM    807  C   GLY   291     -22.597   5.080 -10.248  1.00162.87           C
ATOM    808  O   GLY   291     -23.735   5.495 -10.466  1.00162.87           O
ATOM    809  N   SER   292     -21.587   5.130 -11.137  1.00 74.73           N
ATOM    810  CA  SER   292     -21.628   5.754 -12.421  1.00 74.73           C
ATOM    811  CB  SER   292     -20.239   5.901 -13.068  1.00 74.73           C
ATOM    812  OG  SER   292     -19.648   4.628 -13.283  1.00 74.73           O
ATOM    813  C   SER   292     -22.499   5.023 -13.386  1.00 74.73           C
ATOM    814  O   SER   292     -22.980   5.635 -14.338  1.00 74.73           O
ATOM    815  N   SER   293     -22.724   3.707 -13.201  1.00 74.68           N
ATOM    816  CA  SER   293     -23.543   3.035 -14.170  1.00 74.68           C
ATOM    817  CB  SER   293     -23.735   1.534 -13.886  1.00 74.68           C
ATOM    818  OG  SER   293     -24.532   1.347 -12.725  1.00 74.68           O
ATOM    819  C   SER   293     -24.885   3.688 -14.130  1.00 74.68           C
ATOM    820  O   SER   293     -25.518   3.922 -15.158  1.00 74.68           O
ATOM    821  N   LEU   294     -25.331   4.027 -12.911  1.00105.21           N
ATOM    822  CA  LEU   294     -26.595   4.665 -12.716  1.00105.21           C
ATOM    823  CB  LEU   294     -26.918   4.816 -11.211  1.00105.21           C
ATOM    824  CG  LEU   294     -28.297   5.412 -10.833  1.00105.21           C
ATOM    825  CD1 LEU   294     -28.509   5.336  -9.314  1.00105.21           C
ATOM    826  CD2 LEU   294     -28.500   6.851 -11.334  1.00105.21           C
ATOM    827  C   LEU   294     -26.545   6.019 -13.353  1.00105.21           C
ATOM    828  O   LEU   294     -27.490   6.422 -14.028  1.00105.21           O
ATOM    829  N   GLY   295     -25.419   6.741 -13.195  1.00 89.29           N
ATOM    830  CA  GLY   295     -25.351   8.102 -13.646  1.00 89.29           C
ATOM    831  C   GLY   295     -25.633   8.161 -15.108  1.00 89.29           C
ATOM    832  O   GLY   295     -26.329   9.064 -15.570  1.00 89.29           O
ATOM    833  N   SER   296     -25.088   7.206 -15.880  1.00 65.75           N
ATOM    834  CA  SER   296     -25.315   7.219 -17.294  1.00 65.75           C
ATOM    835  CB  SER   296     -24.424   6.227 -18.059  1.00 65.75           C
ATOM    836  OG  SER   296     -23.060   6.605 -17.932  1.00 65.75           O
ATOM    837  C   SER   296     -26.772   6.838 -17.538  1.00 65.75           C
ATOM    838  O   SER   296     -27.023   5.710 -18.040  1.00 65.75           O
ATOM    839  OXT SER   296     -27.656   7.681 -17.232  1.00 65.75           O
END 
