# Supplementary material for: Predicted Structural Variability of Mycobacterium tuberculosis PPE18 Protein With Immunological Implications Among Clinical Strains
Source: Front Microbiol. 2021 Jan 8;11:595312. doi: 10.3389/fmicb.2020.595312 (PMC7819968; doi:10.3389/fmicb.2020.595312)
Supplement: Supplementary file 3 [file Data_Sheet_2.ZIP › domain 2 RaptorX pdbs/4f4cA-389763_2_TK039.pdb]

REMARK   templates = 4f4cA 
EXPDTA    THEORETICAL MODEL, MODELLER 9v8 2018/10/16 10:57:08
REMARK   6 MODELLER OBJECTIVE FUNCTION:       448.4787
REMARK   6 MODELLER BEST TEMPLATE % SEQ ID:   8.403
SEQRES   1    119  GLY LEU LEU GLU GLN ALA ALA ALA VAL GLU GLU ALA SER
SEQRES   2    119  ASP THR ALA ALA ALA ASN GLN LEU MET ASN ASN VAL PRO
SEQRES   3    119  GLN ALA LEU GLN GLN LEU ALA GLN PRO THR GLN GLY THR
SEQRES   4    119  THR PRO SER SER LYS LEU GLY GLY LEU TRP LYS THR VAL
SEQRES   5    119  SER PRO HIS ARG SER PRO ILE SER ASN MET VAL SER MET
SEQRES   6    119  ALA ASN ASN HIS MET SER MET THR ASN SER GLY VAL SER
SEQRES   7    119  MET THR ASN THR LEU SER SER MET LEU LYS GLY PHE ALA
SEQRES   8    119  PRO ALA ALA ALA ALA GLN ALA VAL GLN THR ALA ALA GLN
SEQRES   9    119  ASN GLY VAL ARG ALA MET SER SER LEU GLY SER SER LEU
SEQRES  10    119  GLY SER
ATOM      1  N   GLY   180      -5.000  10.413  -5.454  1.00 29.36           N
ATOM      2  CA  GLY   180      -5.516  11.449  -4.532  1.00 29.36           C
ATOM      3  C   GLY   180      -4.821  12.733  -4.797  1.00 29.36           C
ATOM      4  O   GLY   180      -4.662  13.124  -5.952  1.00 29.36           O
ATOM      5  N   LEU   181      -4.389  13.426  -3.727  1.00100.83           N
ATOM      6  CA  LEU   181      -3.740  14.688  -3.911  1.00100.83           C
ATOM      7  CB  LEU   181      -3.442  15.464  -2.615  1.00100.83           C
ATOM      8  CG  LEU   181      -2.425  14.809  -1.668  1.00100.83           C
ATOM      9  CD1 LEU   181      -2.218  15.686  -0.423  1.00100.83           C
ATOM     10  CD2 LEU   181      -2.844  13.374  -1.304  1.00100.83           C
ATOM     11  C   LEU   181      -2.442  14.484  -4.624  1.00100.83           C
ATOM     12  O   LEU   181      -2.070  15.293  -5.471  1.00100.83           O
ATOM     13  N   LEU   182      -1.722  13.386  -4.315  1.00 96.58           N
ATOM     14  CA  LEU   182      -0.439  13.207  -4.926  1.00 96.58           C
ATOM     15  CB  LEU   182       0.272  11.904  -4.514  1.00 96.58           C
ATOM     16  CG  LEU   182       0.518  11.762  -2.998  1.00 96.58           C
ATOM     17  CD1 LEU   182       1.330  12.944  -2.442  1.00 96.58           C
ATOM     18  CD2 LEU   182      -0.786  11.490  -2.234  1.00 96.58           C
ATOM     19  C   LEU   182      -0.645  13.142  -6.401  1.00 96.58           C
ATOM     20  O   LEU   182       0.109  13.735  -7.172  1.00 96.58           O
ATOM     21  N   GLU   183      -1.699  12.427  -6.829  1.00 50.70           N
ATOM     22  CA  GLU   183      -1.975  12.300  -8.225  1.00 50.70           C
ATOM     23  CB  GLU   183      -3.137  11.348  -8.539  1.00 50.70           C
ATOM     24  CG  GLU   183      -2.777   9.888  -8.268  1.00 50.70           C
ATOM     25  CD  GLU   183      -3.921   9.018  -8.761  1.00 50.70           C
ATOM     26  OE1 GLU   183      -5.101   9.400  -8.548  1.00 50.70           O
ATOM     27  OE2 GLU   183      -3.620   7.949  -9.356  1.00 50.70           O
ATOM     28  C   GLU   183      -2.306  13.651  -8.758  1.00 50.70           C
ATOM     29  O   GLU   183      -1.995  13.957  -9.907  1.00 50.70           O
ATOM     30  N   GLN   184      -2.950  14.499  -7.933  1.00 84.27           N
ATOM     31  CA  GLN   184      -3.322  15.811  -8.381  1.00 84.27           C
ATOM     32  CB  GLN   184      -3.995  16.649  -7.276  1.00 84.27           C
ATOM     33  CG  GLN   184      -5.421  16.234  -6.904  1.00 84.27           C
ATOM     34  CD  GLN   184      -6.376  16.948  -7.849  1.00 84.27           C
ATOM     35  OE1 GLN   184      -7.593  16.886  -7.680  1.00 84.27           O
ATOM     36  NE2 GLN   184      -5.811  17.653  -8.865  1.00 84.27           N
ATOM     37  C   GLN   184      -2.079  16.555  -8.753  1.00 84.27           C
ATOM     38  O   GLN   184      -2.025  17.196  -9.801  1.00 84.27           O
ATOM     39  N   ALA   185      -1.038  16.481  -7.905  1.00 33.14           N
ATOM     40  CA  ALA   185       0.170  17.211  -8.166  1.00 33.14           C
ATOM     41  CB  ALA   185       1.204  17.089  -7.033  1.00 33.14           C
ATOM     42  C   ALA   185       0.809  16.705  -9.418  1.00 33.14           C
ATOM     43  O   ALA   185       1.272  17.490 -10.244  1.00 33.14           O
ATOM     44  N   ALA   186       0.835  15.372  -9.599  1.00 40.40           N
ATOM     45  CA  ALA   186       1.476  14.777 -10.738  1.00 40.40           C
ATOM     46  CB  ALA   186       1.458  13.235 -10.726  1.00 40.40           C
ATOM     47  C   ALA   186       0.790  15.215 -11.991  1.00 40.40           C
ATOM     48  O   ALA   186       1.441  15.452 -13.006  1.00 40.40           O
ATOM     49  N   ALA   187      -0.549  15.337 -11.961  1.00 39.00           N
ATOM     50  CA  ALA   187      -1.277  15.666 -13.154  1.00 39.00           C
ATOM     51  CB  ALA   187      -2.795  15.754 -12.919  1.00 39.00           C
ATOM     52  C   ALA   187      -0.842  16.997 -13.681  1.00 39.00           C
ATOM     53  O   ALA   187      -0.621  17.145 -14.882  1.00 39.00           O
ATOM     54  N   VAL   188      -0.704  18.007 -12.802  1.00 88.52           N
ATOM     55  CA  VAL   188      -0.324  19.310 -13.267  1.00 88.52           C
ATOM     56  CB  VAL   188      -0.364  20.366 -12.187  1.00 88.52           C
ATOM     57  CG1 VAL   188       0.669  20.043 -11.092  1.00 88.52           C
ATOM     58  CG2 VAL   188      -0.156  21.738 -12.846  1.00 88.52           C
ATOM     59  C   VAL   188       1.064  19.249 -13.818  1.00 88.52           C
ATOM     60  O   VAL   188       1.350  19.819 -14.870  1.00 88.52           O
ATOM     61  N   GLU   189       1.960  18.540 -13.106  1.00106.47           N
ATOM     62  CA  GLU   189       3.351  18.457 -13.443  1.00106.47           C
ATOM     63  CB  GLU   189       4.183  17.725 -12.372  1.00106.47           C
ATOM     64  CG  GLU   189       4.218  18.440 -11.014  1.00106.47           C
ATOM     65  CD  GLU   189       4.934  19.776 -11.173  1.00106.47           C
ATOM     66  OE1 GLU   189       5.428  20.052 -12.302  1.00106.47           O
ATOM     67  OE2 GLU   189       4.995  20.538 -10.174  1.00106.47           O
ATOM     68  C   GLU   189       3.519  17.744 -14.748  1.00106.47           C
ATOM     69  O   GLU   189       4.392  18.098 -15.538  1.00106.47           O
ATOM     70  N   GLU   190       2.693  16.714 -15.012  1.00 64.89           N
ATOM     71  CA  GLU   190       2.808  15.963 -16.232  1.00 64.89           C
ATOM     72  CB  GLU   190       1.803  14.801 -16.349  1.00 64.89           C
ATOM     73  CG  GLU   190       2.097  13.603 -15.446  1.00 64.89           C
ATOM     74  CD  GLU   190       1.016  12.554 -15.686  1.00 64.89           C
ATOM     75  OE1 GLU   190       0.047  12.857 -16.432  1.00 64.89           O
ATOM     76  OE2 GLU   190       1.141  11.433 -15.124  1.00 64.89           O
ATOM     77  C   GLU   190       2.515  16.874 -17.376  1.00 64.89           C
ATOM     78  O   GLU   190       3.149  16.793 -18.427  1.00 64.89           O
ATOM     79  N   ALA   191       1.532  17.771 -17.193  1.00 31.57           N
ATOM     80  CA  ALA   191       1.131  18.643 -18.253  1.00 31.57           C
ATOM     81  CB  ALA   191      -0.021  19.581 -17.851  1.00 31.57           C
ATOM     82  C   ALA   191       2.296  19.493 -18.632  1.00 31.57           C
ATOM     83  O   ALA   191       2.562  19.691 -19.815  1.00 31.57           O
ATOM     84  N   SER   192       3.036  20.002 -17.633  1.00 35.02           N
ATOM     85  CA  SER   192       4.136  20.868 -17.934  1.00 35.02           C
ATOM     86  CB  SER   192       4.782  21.487 -16.683  1.00 35.02           C
ATOM     87  OG  SER   192       5.370  20.476 -15.880  1.00 35.02           O
ATOM     88  C   SER   192       5.192  20.101 -18.669  1.00 35.02           C
ATOM     89  O   SER   192       5.846  20.640 -19.557  1.00 35.02           O
ATOM     90  N   ASP   193       5.383  18.815 -18.318  1.00 47.69           N
ATOM     91  CA  ASP   193       6.413  18.009 -18.912  1.00 47.69           C
ATOM     92  CB  ASP   193       6.458  16.589 -18.314  1.00 47.69           C
ATOM     93  CG  ASP   193       6.950  16.652 -16.873  1.00 47.69           C
ATOM     94  OD1 ASP   193       7.275  17.771 -16.393  1.00 47.69           O
ATOM     95  OD2 ASP   193       7.011  15.568 -16.235  1.00 47.69           O
ATOM     96  C   ASP   193       6.158  17.843 -20.379  1.00 47.69           C
ATOM     97  O   ASP   193       7.073  17.957 -21.193  1.00 47.69           O
ATOM     98  N   THR   194       4.899  17.543 -20.748  1.00112.29           N
ATOM     99  CA  THR   194       4.528  17.336 -22.118  1.00112.29           C
ATOM    100  CB  THR   194       3.178  16.702 -22.296  1.00112.29           C
ATOM    101  OG1 THR   194       3.015  16.303 -23.650  1.00112.29           O
ATOM    102  CG2 THR   194       2.081  17.702 -21.893  1.00112.29           C
ATOM    103  C   THR   194       4.545  18.645 -22.839  1.00112.29           C
ATOM    104  O   THR   194       4.763  18.701 -24.047  1.00112.29           O
ATOM    105  N   ALA   195       4.319  19.747 -22.102  1.00 40.22           N
ATOM    106  CA  ALA   195       4.217  21.045 -22.701  1.00 40.22           C
ATOM    107  CB  ALA   195       4.007  22.165 -21.668  1.00 40.22           C
ATOM    108  C   ALA   195       5.483  21.338 -23.447  1.00 40.22           C
ATOM    109  O   ALA   195       5.446  21.944 -24.517  1.00 40.22           O
ATOM    110  N   ALA   196       6.641  20.925 -22.897  1.00 34.20           N
ATOM    111  CA  ALA   196       7.898  21.157 -23.553  1.00 34.20           C
ATOM    112  CB  ALA   196       9.098  20.621 -22.755  1.00 34.20           C
ATOM    113  C   ALA   196       7.866  20.439 -24.861  1.00 34.20           C
ATOM    114  O   ALA   196       8.335  20.956 -25.874  1.00 34.20           O
ATOM    115  N   ALA   197       7.297  19.222 -24.868  1.00 38.42           N
ATOM    116  CA  ALA   197       7.177  18.444 -26.064  1.00 38.42           C
ATOM    117  CB  ALA   197       6.487  17.092 -25.818  1.00 38.42           C
ATOM    118  C   ALA   197       6.320  19.232 -27.000  1.00 38.42           C
ATOM    119  O   ALA   197       6.521  19.219 -28.213  1.00 38.42           O
ATOM    120  N   ASN   198       5.332  19.946 -26.433  1.00 47.10           N
ATOM    121  CA  ASN   198       4.399  20.725 -27.189  1.00 47.10           C
ATOM    122  CB  ASN   198       3.369  21.447 -26.307  1.00 47.10           C
ATOM    123  CG  ASN   198       2.392  20.406 -25.786  1.00 47.10           C
ATOM    124  OD1 ASN   198       2.187  19.361 -26.401  1.00 47.10           O
ATOM    125  ND2 ASN   198       1.764  20.699 -24.616  1.00 47.10           N
ATOM    126  C   ASN   198       5.131  21.775 -27.966  1.00 47.10           C
ATOM    127  O   ASN   198       4.767  22.063 -29.104  1.00 47.10           O
ATOM    128  N   GLN   199       6.180  22.383 -27.381  1.00 38.56           N
ATOM    129  CA  GLN   199       6.878  23.418 -28.090  1.00 38.56           C
ATOM    130  CB  GLN   199       8.081  24.009 -27.332  1.00 38.56           C
ATOM    131  CG  GLN   199       7.736  24.826 -26.089  1.00 38.56           C
ATOM    132  CD  GLN   199       9.049  25.346 -25.515  1.00 38.56           C
ATOM    133  OE1 GLN   199      10.134  25.036 -26.005  1.00 38.56           O
ATOM    134  NE2 GLN   199       8.946  26.172 -24.440  1.00 38.56           N
ATOM    135  C   GLN   199       7.455  22.833 -29.336  1.00 38.56           C
ATOM    136  O   GLN   199       7.412  23.457 -30.394  1.00 38.56           O
ATOM    137  N   LEU   200       8.010  21.611 -29.243  1.00149.64           N
ATOM    138  CA  LEU   200       8.648  21.019 -30.381  1.00149.64           C
ATOM    139  CB  LEU   200       9.259  19.637 -30.082  1.00149.64           C
ATOM    140  CG  LEU   200      10.494  19.677 -29.157  1.00149.64           C
ATOM    141  CD1 LEU   200      11.684  20.371 -29.839  1.00149.64           C
ATOM    142  CD2 LEU   200      10.164  20.332 -27.812  1.00149.64           C
ATOM    143  C   LEU   200       7.649  20.824 -31.476  1.00149.64           C
ATOM    144  O   LEU   200       7.906  21.175 -32.626  1.00149.64           O
ATOM    145  N   MET   201       6.471  20.273 -31.141  1.00119.44           N
ATOM    146  CA  MET   201       5.466  19.982 -32.121  1.00119.44           C
ATOM    147  CB  MET   201       4.250  19.250 -31.525  1.00119.44           C
ATOM    148  CG  MET   201       3.253  18.741 -32.571  1.00119.44           C
ATOM    149  SD  MET   201       2.221  20.018 -33.354  1.00119.44           S
ATOM    150  CE  MET   201       1.038  20.182 -31.983  1.00119.44           C
ATOM    151  C   MET   201       4.970  21.249 -32.743  1.00119.44           C
ATOM    152  O   MET   201       4.722  21.295 -33.942  1.00119.44           O
ATOM    153  N   ASN   202       4.777  22.320 -31.959  1.00 89.14           N
ATOM    154  CA  ASN   202       4.249  23.505 -32.570  1.00 89.14           C
ATOM    155  CB  ASN   202       3.891  24.615 -31.568  1.00 89.14           C
ATOM    156  CG  ASN   202       3.353  25.788 -32.375  1.00 89.14           C
ATOM    157  OD1 ASN   202       2.570  25.611 -33.308  1.00 89.14           O
ATOM    158  ND2 ASN   202       3.806  27.020 -32.020  1.00 89.14           N
ATOM    159  C   ASN   202       5.225  24.101 -33.537  1.00 89.14           C
ATOM    160  O   ASN   202       4.864  24.414 -34.670  1.00 89.14           O
ATOM    161  N   ASN   203       6.495  24.246 -33.124  1.00 81.71           N
ATOM    162  CA  ASN   203       7.447  24.966 -33.920  1.00 81.71           C
ATOM    163  CB  ASN   203       8.809  25.129 -33.211  1.00 81.71           C
ATOM    164  CG  ASN   203       9.608  26.198 -33.945  1.00 81.71           C
ATOM    165  OD1 ASN   203       9.348  26.488 -35.111  1.00 81.71           O
ATOM    166  ND2 ASN   203      10.615  26.799 -33.256  1.00 81.71           N
ATOM    167  C   ASN   203       7.696  24.306 -35.246  1.00 81.71           C
ATOM    168  O   ASN   203       7.643  24.975 -36.276  1.00 81.71           O
ATOM    169  N   VAL   204       7.987  22.989 -35.267  1.00130.01           N
ATOM    170  CA  VAL   204       8.330  22.352 -36.510  1.00130.01           C
ATOM    171  CB  VAL   204       9.083  21.052 -36.341  1.00130.01           C
ATOM    172  CG1 VAL   204      10.547  21.419 -36.049  1.00130.01           C
ATOM    173  CG2 VAL   204       8.525  20.263 -35.144  1.00130.01           C
ATOM    174  C   VAL   204       7.207  22.266 -37.513  1.00130.01           C
ATOM    175  O   VAL   204       7.440  22.626 -38.666  1.00130.01           O
ATOM    176  N   PRO   205       6.010  21.839 -37.212  1.00107.88           N
ATOM    177  CA  PRO   205       5.030  21.878 -38.258  1.00107.88           C
ATOM    178  CD  PRO   205       5.836  20.636 -36.423  1.00107.88           C
ATOM    179  CB  PRO   205       3.859  21.035 -37.773  1.00107.88           C
ATOM    180  CG  PRO   205       4.550  19.957 -36.926  1.00107.88           C
ATOM    181  C   PRO   205       4.679  23.263 -38.677  1.00107.88           C
ATOM    182  O   PRO   205       4.203  23.434 -39.799  1.00107.88           O
ATOM    183  N   GLN   206       4.904  24.267 -37.810  1.00110.80           N
ATOM    184  CA  GLN   206       4.555  25.600 -38.195  1.00110.80           C
ATOM    185  CB  GLN   206       4.945  26.634 -37.125  1.00110.80           C
ATOM    186  CG  GLN   206       4.567  28.074 -37.473  1.00110.80           C
ATOM    187  CD  GLN   206       3.174  28.364 -36.928  1.00110.80           C
ATOM    188  OE1 GLN   206       2.473  27.476 -36.444  1.00110.80           O
ATOM    189  NE2 GLN   206       2.763  29.658 -37.005  1.00110.80           N
ATOM    190  C   GLN   206       5.353  25.898 -39.419  1.00110.80           C
ATOM    191  O   GLN   206       4.815  26.364 -40.422  1.00110.80           O
ATOM    192  N   ALA   207       6.670  25.622 -39.373  1.00 54.06           N
ATOM    193  CA  ALA   207       7.432  25.805 -40.570  1.00 54.06           C
ATOM    194  CB  ALA   207       8.560  26.842 -40.424  1.00 54.06           C
ATOM    195  C   ALA   207       8.065  24.488 -40.887  1.00 54.06           C
ATOM    196  O   ALA   207       9.186  24.202 -40.470  1.00 54.06           O
ATOM    197  N   LEU   208       7.345  23.654 -41.656  1.00 93.32           N
ATOM    198  CA  LEU   208       7.833  22.372 -42.068  1.00 93.32           C
ATOM    199  CB  LEU   208       6.726  21.501 -42.688  1.00 93.32           C
ATOM    200  CG  LEU   208       7.171  20.069 -43.032  1.00 93.32           C
ATOM    201  CD1 LEU   208       7.588  19.302 -41.767  1.00 93.32           C
ATOM    202  CD2 LEU   208       6.092  19.327 -43.839  1.00 93.32           C
ATOM    203  C   LEU   208       8.912  22.580 -43.090  1.00 93.32           C
ATOM    204  O   LEU   208       9.917  21.871 -43.104  1.00 93.32           O
ATOM    205  N   GLN   209       8.734  23.594 -43.963  1.00 88.87           N
ATOM    206  CA  GLN   209       9.641  23.847 -45.052  1.00 88.87           C
ATOM    207  CB  GLN   209       9.278  25.096 -45.875  1.00 88.87           C
ATOM    208  CG  GLN   209      10.251  25.364 -47.030  1.00 88.87           C
ATOM    209  CD  GLN   209      10.012  26.786 -47.515  1.00 88.87           C
ATOM    210  OE1 GLN   209      10.882  27.647 -47.395  1.00 88.87           O
ATOM    211  NE2 GLN   209       8.799  27.044 -48.074  1.00 88.87           N
ATOM    212  C   GLN   209      11.004  24.116 -44.508  1.00 88.87           C
ATOM    213  O   GLN   209      11.999  23.645 -45.055  1.00 88.87           O
ATOM    214  N   GLN   210      11.092  24.907 -43.426  1.00 84.05           N
ATOM    215  CA  GLN   210      12.382  25.202 -42.887  1.00 84.05           C
ATOM    216  CB  GLN   210      12.363  26.305 -41.812  1.00 84.05           C
ATOM    217  CG  GLN   210      13.764  26.676 -41.315  1.00 84.05           C
ATOM    218  CD  GLN   210      13.662  27.887 -40.395  1.00 84.05           C
ATOM    219  OE1 GLN   210      13.487  29.014 -40.858  1.00 84.05           O
ATOM    220  NE2 GLN   210      13.776  27.654 -39.060  1.00 84.05           N
ATOM    221  C   GLN   210      12.955  23.953 -42.300  1.00 84.05           C
ATOM    222  O   GLN   210      14.142  23.686 -42.433  1.00 84.05           O
ATOM    223  N   LEU   211      12.129  23.128 -41.643  1.00101.63           N
ATOM    224  CA  LEU   211      12.636  21.938 -41.030  1.00101.63           C
ATOM    225  CB  LEU   211      11.481  21.176 -40.322  1.00101.63           C
ATOM    226  CG  LEU   211      11.793  19.841 -39.599  1.00101.63           C
ATOM    227  CD1 LEU   211      10.534  19.268 -38.928  1.00101.63           C
ATOM    228  CD2 LEU   211      12.356  18.775 -40.548  1.00101.63           C
ATOM    229  C   LEU   211      13.228  21.087 -42.102  1.00101.63           C
ATOM    230  O   LEU   211      14.315  20.533 -41.945  1.00101.63           O
ATOM    231  N   ALA   212      12.511  20.970 -43.226  1.00 41.25           N
ATOM    232  CA  ALA   212      12.912  20.105 -44.293  1.00 41.25           C
ATOM    233  CB  ALA   212      11.872  20.039 -45.424  1.00 41.25           C
ATOM    234  C   ALA   212      14.213  20.535 -44.910  1.00 41.25           C
ATOM    235  O   ALA   212      15.078  19.698 -45.165  1.00 41.25           O
ATOM    236  N   GLN   213      14.416  21.845 -45.159  1.00132.87           N
ATOM    237  CA  GLN   213      15.606  22.189 -45.890  1.00132.87           C
ATOM    238  CB  GLN   213      15.637  23.659 -46.352  1.00132.87           C
ATOM    239  CG  GLN   213      16.701  23.937 -47.418  1.00132.87           C
ATOM    240  CD  GLN   213      18.076  23.961 -46.765  1.00132.87           C
ATOM    241  OE1 GLN   213      18.959  23.194 -47.144  1.00132.87           O
ATOM    242  NE2 GLN   213      18.272  24.870 -45.773  1.00132.87           N
ATOM    243  C   GLN   213      16.839  21.844 -45.091  1.00132.87           C
ATOM    244  O   GLN   213      17.732  21.179 -45.612  1.00132.87           O
ATOM    245  N   PRO   214      16.939  22.231 -43.845  1.00171.97           N
ATOM    246  CA  PRO   214      18.067  21.769 -43.087  1.00171.97           C
ATOM    247  CD  PRO   214      16.699  23.632 -43.534  1.00171.97           C
ATOM    248  CB  PRO   214      18.152  22.666 -41.854  1.00171.97           C
ATOM    249  CG  PRO   214      17.651  24.015 -42.389  1.00171.97           C
ATOM    250  C   PRO   214      18.010  20.300 -42.813  1.00171.97           C
ATOM    251  O   PRO   214      19.006  19.749 -42.350  1.00171.97           O
ATOM    252  N   THR   215      16.870  19.648 -43.101  1.00136.85           N
ATOM    253  CA  THR   215      16.699  18.236 -42.907  1.00136.85           C
ATOM    254  CB  THR   215      17.601  17.410 -43.782  1.00136.85           C
ATOM    255  OG1 THR   215      17.406  17.782 -45.138  1.00136.85           O
ATOM    256  CG2 THR   215      17.226  15.924 -43.626  1.00136.85           C
ATOM    257  C   THR   215      16.905  17.891 -41.462  1.00136.85           C
ATOM    258  O   THR   215      17.621  16.948 -41.124  1.00136.85           O
ATOM    259  N   GLN   216      16.296  18.688 -40.557  1.00129.56           N
ATOM    260  CA  GLN   216      16.339  18.395 -39.153  1.00129.56           C
ATOM    261  CB  GLN   216      15.700  19.505 -38.297  1.00129.56           C
ATOM    262  CG  GLN   216      16.481  20.823 -38.290  1.00129.56           C
ATOM    263  CD  GLN   216      17.697  20.661 -37.388  1.00129.56           C
ATOM    264  OE1 GLN   216      17.962  19.581 -36.860  1.00129.56           O
ATOM    265  NE2 GLN   216      18.462  21.770 -37.204  1.00129.56           N
ATOM    266  C   GLN   216      15.550  17.141 -38.915  1.00129.56           C
ATOM    267  O   GLN   216      16.021  16.233 -38.249  1.00129.56           O
ATOM    268  N   GLY   217      14.310  17.084 -39.438  1.00147.39           N
ATOM    269  CA  GLY   217      13.427  15.946 -39.454  1.00147.39           C
ATOM    270  C   GLY   217      13.517  15.113 -38.219  1.00147.39           C
ATOM    271  O   GLY   217      12.859  15.363 -37.209  1.00147.39           O
ATOM    272  N   THR   218      14.350  14.062 -38.317  1.00123.16           N
ATOM    273  CA  THR   218      14.500  13.058 -37.311  1.00123.16           C
ATOM    274  CB  THR   218      15.488  12.001 -37.691  1.00123.16           C
ATOM    275  OG1 THR   218      15.432  10.933 -36.758  1.00123.16           O
ATOM    276  CG2 THR   218      16.895  12.622 -37.720  1.00123.16           C
ATOM    277  C   THR   218      14.964  13.688 -36.044  1.00123.16           C
ATOM    278  O   THR   218      14.555  13.275 -34.961  1.00123.16           O
ATOM    279  N   THR   219      15.831  14.707 -36.133  1.00 44.63           N
ATOM    280  CA  THR   219      16.312  15.325 -34.937  1.00 44.63           C
ATOM    281  CB  THR   219      17.251  16.469 -35.204  1.00 44.63           C
ATOM    282  OG1 THR   219      18.413  16.007 -35.877  1.00 44.63           O
ATOM    283  CG2 THR   219      17.613  17.147 -33.873  1.00 44.63           C
ATOM    284  C   THR   219      15.135  15.834 -34.168  1.00 44.63           C
ATOM    285  O   THR   219      15.078  15.619 -32.955  1.00 44.63           O
ATOM    286  N   PRO   220      14.189  16.500 -34.775  1.00104.19           N
ATOM    287  CA  PRO   220      13.053  16.922 -34.005  1.00104.19           C
ATOM    288  CD  PRO   220      14.460  17.416 -35.875  1.00104.19           C
ATOM    289  CB  PRO   220      12.311  17.939 -34.866  1.00104.19           C
ATOM    290  CG  PRO   220      13.421  18.545 -35.738  1.00104.19           C
ATOM    291  C   PRO   220      12.196  15.786 -33.554  1.00104.19           C
ATOM    292  O   PRO   220      11.613  15.871 -32.475  1.00104.19           O
ATOM    293  N   SER   221      12.094  14.717 -34.361  1.00 32.56           N
ATOM    294  CA  SER   221      11.241  13.626 -33.998  1.00 32.56           C
ATOM    295  CB  SER   221      11.131  12.560 -35.098  1.00 32.56           C
ATOM    296  OG  SER   221      12.385  11.924 -35.287  1.00 32.56           O
ATOM    297  C   SER   221      11.806  12.975 -32.783  1.00 32.56           C
ATOM    298  O   SER   221      11.071  12.536 -31.900  1.00 32.56           O
ATOM    299  N   SER   222      13.145  12.886 -32.720  1.00 69.25           N
ATOM    300  CA  SER   222      13.790  12.259 -31.608  1.00 69.25           C
ATOM    301  CB  SER   222      15.299  12.069 -31.830  1.00 69.25           C
ATOM    302  OG  SER   222      15.885  11.445 -30.697  1.00 69.25           O
ATOM    303  C   SER   222      13.600  13.097 -30.380  1.00 69.25           C
ATOM    304  O   SER   222      13.375  12.561 -29.296  1.00 69.25           O
ATOM    305  N   LYS   223      13.673  14.436 -30.520  1.00 71.81           N
ATOM    306  CA  LYS   223      13.562  15.307 -29.385  1.00 71.81           C
ATOM    307  CB  LYS   223      13.783  16.788 -29.733  1.00 71.81           C
ATOM    308  CG  LYS   223      15.194  17.074 -30.258  1.00 71.81           C
ATOM    309  CD  LYS   223      15.386  18.478 -30.836  1.00 71.81           C
ATOM    310  CE  LYS   223      16.780  18.700 -31.436  1.00 71.81           C
ATOM    311  NZ  LYS   223      17.827  18.471 -30.413  1.00 71.81           N
ATOM    312  C   LYS   223      12.203  15.168 -28.787  1.00 71.81           C
ATOM    313  O   LYS   223      12.072  15.081 -27.570  1.00 71.81           O
ATOM    314  N   LEU   224      11.158  15.098 -29.627  1.00 82.16           N
ATOM    315  CA  LEU   224       9.812  15.008 -29.143  1.00 82.16           C
ATOM    316  CB  LEU   224       8.802  14.895 -30.302  1.00 82.16           C
ATOM    317  CG  LEU   224       7.323  14.793 -29.882  1.00 82.16           C
ATOM    318  CD1 LEU   224       6.831  16.095 -29.227  1.00 82.16           C
ATOM    319  CD2 LEU   224       6.441  14.355 -31.063  1.00 82.16           C
ATOM    320  C   LEU   224       9.742  13.759 -28.327  1.00 82.16           C
ATOM    321  O   LEU   224       9.080  13.713 -27.292  1.00 82.16           O
ATOM    322  N   GLY   225      10.438  12.703 -28.783  1.00 25.16           N
ATOM    323  CA  GLY   225      10.450  11.459 -28.074  1.00 25.16           C
ATOM    324  C   GLY   225      11.081  11.669 -26.730  1.00 25.16           C
ATOM    325  O   GLY   225      10.638  11.093 -25.738  1.00 25.16           O
ATOM    326  N   GLY   226      12.152  12.486 -26.669  1.00 28.61           N
ATOM    327  CA  GLY   226      12.851  12.716 -25.436  1.00 28.61           C
ATOM    328  C   GLY   226      11.937  13.378 -24.456  1.00 28.61           C
ATOM    329  O   GLY   226      11.941  13.035 -23.276  1.00 28.61           O
ATOM    330  N   LEU   227      11.137  14.360 -24.912  1.00 89.57           N
ATOM    331  CA  LEU   227      10.248  15.042 -24.014  1.00 89.57           C
ATOM    332  CB  LEU   227       9.465  16.214 -24.646  1.00 89.57           C
ATOM    333  CG  LEU   227      10.295  17.472 -24.992  1.00 89.57           C
ATOM    334  CD1 LEU   227      11.026  18.005 -23.751  1.00 89.57           C
ATOM    335  CD2 LEU   227      11.219  17.279 -26.198  1.00 89.57           C
ATOM    336  C   LEU   227       9.232  14.065 -23.522  1.00 89.57           C
ATOM    337  O   LEU   227       8.804  14.120 -22.371  1.00 89.57           O
ATOM    338  N   TRP   228       8.792  13.151 -24.402  1.00 92.57           N
ATOM    339  CA  TRP   228       7.812  12.190 -24.002  1.00 92.57           C
ATOM    340  CB  TRP   228       7.356  11.249 -25.126  1.00 92.57           C
ATOM    341  CG  TRP   228       6.320  10.254 -24.665  1.00 92.57           C
ATOM    342  CD2 TRP   228       4.910  10.518 -24.644  1.00 92.57           C
ATOM    343  CD1 TRP   228       6.480   8.982 -24.188  1.00 92.57           C
ATOM    344  NE1 TRP   228       5.255   8.445 -23.871  1.00 92.57           N
ATOM    345  CE2 TRP   228       4.277   9.382 -24.145  1.00 92.57           C
ATOM    346  CE3 TRP   228       4.197  11.627 -25.009  1.00 92.57           C
ATOM    347  CZ2 TRP   228       2.919   9.330 -24.004  1.00 92.57           C
ATOM    348  CZ3 TRP   228       2.828  11.573 -24.866  1.00 92.57           C
ATOM    349  CH2 TRP   228       2.201  10.447 -24.373  1.00 92.57           C
ATOM    350  C   TRP   228       8.430  11.333 -22.947  1.00 92.57           C
ATOM    351  O   TRP   228       7.773  10.919 -21.998  1.00 92.57           O
ATOM    352  N   LYS   229       9.732  11.036 -23.090  1.00100.39           N
ATOM    353  CA  LYS   229      10.394  10.174 -22.156  1.00100.39           C
ATOM    354  CB  LYS   229      11.891   9.997 -22.475  1.00100.39           C
ATOM    355  CG  LYS   229      12.580   8.934 -21.616  1.00100.39           C
ATOM    356  CD  LYS   229      13.984   8.553 -22.099  1.00100.39           C
ATOM    357  CE  LYS   229      13.993   7.791 -23.427  1.00100.39           C
ATOM    358  NZ  LYS   229      15.381   7.597 -23.907  1.00100.39           N
ATOM    359  C   LYS   229      10.299  10.783 -20.796  1.00100.39           C
ATOM    360  O   LYS   229      10.003  10.083 -19.831  1.00100.39           O
ATOM    361  N   THR   230      10.518  12.108 -20.682  1.00106.04           N
ATOM    362  CA  THR   230      10.524  12.747 -19.395  1.00106.04           C
ATOM    363  CB  THR   230      10.933  14.194 -19.412  1.00106.04           C
ATOM    364  OG1 THR   230      11.216  14.621 -18.087  1.00106.04           O
ATOM    365  CG2 THR   230       9.798  15.048 -19.998  1.00106.04           C
ATOM    366  C   THR   230       9.172  12.672 -18.766  1.00106.04           C
ATOM    367  O   THR   230       9.051  12.477 -17.559  1.00106.04           O
ATOM    368  N   VAL   231       8.105  12.821 -19.566  1.00100.54           N
ATOM    369  CA  VAL   231       6.799  12.808 -18.977  1.00100.54           C
ATOM    370  CB  VAL   231       5.675  13.029 -19.953  1.00100.54           C
ATOM    371  CG1 VAL   231       5.473  11.758 -20.788  1.00100.54           C
ATOM    372  CG2 VAL   231       4.418  13.445 -19.171  1.00100.54           C
ATOM    373  C   VAL   231       6.596  11.465 -18.343  1.00100.54           C
ATOM    374  O   VAL   231       5.922  11.339 -17.322  1.00100.54           O
ATOM    375  N   SER   232       7.212  10.422 -18.925  1.00 69.12           N
ATOM    376  CA  SER   232       6.982   9.068 -18.513  1.00 69.12           C
ATOM    377  CB  SER   232       7.872   8.063 -19.268  1.00 69.12           C
ATOM    378  OG  SER   232       7.496   8.012 -20.639  1.00 69.12           O
ATOM    379  C   SER   232       7.207   8.866 -17.036  1.00 69.12           C
ATOM    380  O   SER   232       6.335   8.286 -16.390  1.00 69.12           O
ATOM    381  N   PRO   233       8.294   9.292 -16.439  1.00219.44           N
ATOM    382  CA  PRO   233       8.495   9.002 -15.037  1.00219.44           C
ATOM    383  CD  PRO   233       9.559   9.412 -17.137  1.00219.44           C
ATOM    384  CB  PRO   233       9.996   9.139 -14.778  1.00219.44           C
ATOM    385  CG  PRO   233      10.550   9.825 -16.037  1.00219.44           C
ATOM    386  C   PRO   233       7.677   9.820 -14.072  1.00219.44           C
ATOM    387  O   PRO   233       7.504  11.005 -14.345  1.00219.44           O
ATOM    388  N   HIS   234       7.190   9.228 -12.941  1.00304.99           N
ATOM    389  CA  HIS   234       6.456  10.017 -11.974  1.00304.99           C
ATOM    390  ND1 HIS   234       5.216  13.421 -12.123  1.00304.99           N
ATOM    391  CG  HIS   234       4.985  12.110 -11.763  1.00304.99           C
ATOM    392  CB  HIS   234       5.393  10.937 -12.616  1.00304.99           C
ATOM    393  NE2 HIS   234       4.217  13.472 -10.135  1.00304.99           N
ATOM    394  CD2 HIS   234       4.377  12.160 -10.551  1.00304.99           C
ATOM    395  CE1 HIS   234       4.735  14.190 -11.112  1.00304.99           C
ATOM    396  C   HIS   234       5.684   9.144 -11.040  1.00304.99           C
ATOM    397  O   HIS   234       6.210   8.321 -10.295  1.00304.99           O
ATOM    398  N   ARG   235       4.359   9.362 -11.093  1.00348.42           N
ATOM    399  CA  ARG   235       3.351   8.753 -10.293  1.00348.42           C
ATOM    400  CB  ARG   235       1.941   9.141 -10.753  1.00348.42           C
ATOM    401  CG  ARG   235       1.758   8.815 -12.236  1.00348.42           C
ATOM    402  CD  ARG   235       0.321   8.876 -12.745  1.00348.42           C
ATOM    403  NE  ARG   235       0.399   8.733 -14.224  1.00348.42           N
ATOM    404  CZ  ARG   235       0.599   7.502 -14.774  1.00348.42           C
ATOM    405  NH1 ARG   235       0.804   6.418 -13.967  1.00348.42           N
ATOM    406  NH2 ARG   235       0.614   7.358 -16.131  1.00348.42           N
ATOM    407  C   ARG   235       3.460   7.280 -10.434  1.00348.42           C
ATOM    408  O   ARG   235       4.171   6.771 -11.291  1.00348.42           O
ATOM    409  N   SER   236       2.690   6.575  -9.595  1.00248.33           N
ATOM    410  CA  SER   236       2.651   5.154  -9.429  1.00248.33           C
ATOM    411  CB  SER   236       2.961   4.380 -10.720  1.00248.33           C
ATOM    412  OG  SER   236       1.977   4.668 -11.700  1.00248.33           O
ATOM    413  C   SER   236       3.658   4.749  -8.397  1.00248.33           C
ATOM    414  O   SER   236       3.327   3.886  -7.587  1.00248.33           O
ATOM    415  N   PRO   237       4.843   5.283  -8.307  1.00163.67           N
ATOM    416  CA  PRO   237       5.567   4.939  -7.124  1.00163.67           C
ATOM    417  CD  PRO   237       5.730   5.348  -9.456  1.00163.67           C
ATOM    418  CB  PRO   237       7.021   5.312  -7.400  1.00163.67           C
ATOM    419  CG  PRO   237       7.149   5.103  -8.921  1.00163.67           C
ATOM    420  C   PRO   237       4.888   5.675  -6.020  1.00163.67           C
ATOM    421  O   PRO   237       4.811   5.173  -4.900  1.00163.67           O
ATOM    422  N   ILE   238       4.397   6.887  -6.342  1.00102.56           N
ATOM    423  CA  ILE   238       3.675   7.726  -5.436  1.00102.56           C
ATOM    424  CB  ILE   238       3.491   9.111  -6.006  1.00102.56           C
ATOM    425  CG2 ILE   238       2.654   9.019  -7.292  1.00102.56           C
ATOM    426  CG1 ILE   238       2.945  10.081  -4.950  1.00102.56           C
ATOM    427  CD1 ILE   238       3.101  11.546  -5.353  1.00102.56           C
ATOM    428  C   ILE   238       2.354   7.084  -5.174  1.00102.56           C
ATOM    429  O   ILE   238       1.887   7.033  -4.037  1.00102.56           O
ATOM    430  N   SER   239       1.722   6.568  -6.243  1.00 78.85           N
ATOM    431  CA  SER   239       0.451   5.932  -6.094  1.00 78.85           C
ATOM    432  CB  SER   239      -0.170   5.508  -7.434  1.00 78.85           C
ATOM    433  OG  SER   239      -1.420   4.876  -7.205  1.00 78.85           O
ATOM    434  C   SER   239       0.639   4.700  -5.279  1.00 78.85           C
ATOM    435  O   SER   239      -0.276   4.252  -4.591  1.00 78.85           O
ATOM    436  N   ASN   240       1.848   4.117  -5.324  1.00 82.40           N
ATOM    437  CA  ASN   240       2.062   2.891  -4.619  1.00 82.40           C
ATOM    438  CB  ASN   240       3.457   2.284  -4.839  1.00 82.40           C
ATOM    439  CG  ASN   240       3.346   0.818  -4.449  1.00 82.40           C
ATOM    440  OD1 ASN   240       2.624   0.065  -5.101  1.00 82.40           O
ATOM    441  ND2 ASN   240       4.051   0.400  -3.365  1.00 82.40           N
ATOM    442  C   ASN   240       1.873   3.125  -3.152  1.00 82.40           C
ATOM    443  O   ASN   240       1.299   2.290  -2.458  1.00 82.40           O
ATOM    444  N   MET   241       2.353   4.268  -2.621  1.00105.55           N
ATOM    445  CA  MET   241       2.160   4.466  -1.213  1.00105.55           C
ATOM    446  CB  MET   241       2.720   5.791  -0.657  1.00105.55           C
ATOM    447  CG  MET   241       4.241   5.871  -0.508  1.00105.55           C
ATOM    448  SD  MET   241       5.178   6.138  -2.039  1.00105.55           S
ATOM    449  CE  MET   241       6.742   6.429  -1.159  1.00105.55           C
ATOM    450  C   MET   241       0.695   4.528  -0.943  1.00105.55           C
ATOM    451  O   MET   241       0.204   3.892  -0.012  1.00105.55           O
ATOM    452  N   VAL   242      -0.052   5.288  -1.764  1.00 46.14           N
ATOM    453  CA  VAL   242      -1.451   5.429  -1.482  1.00 46.14           C
ATOM    454  CB  VAL   242      -2.167   6.318  -2.458  1.00 46.14           C
ATOM    455  CG1 VAL   242      -3.674   6.238  -2.160  1.00 46.14           C
ATOM    456  CG2 VAL   242      -1.588   7.741  -2.358  1.00 46.14           C
ATOM    457  C   VAL   242      -2.108   4.091  -1.560  1.00 46.14           C
ATOM    458  O   VAL   242      -2.852   3.694  -0.664  1.00 46.14           O
ATOM    459  N   SER   243      -1.821   3.345  -2.639  1.00 80.22           N
ATOM    460  CA  SER   243      -2.467   2.088  -2.862  1.00 80.22           C
ATOM    461  CB  SER   243      -2.049   1.452  -4.196  1.00 80.22           C
ATOM    462  OG  SER   243      -2.714   0.210  -4.374  1.00 80.22           O
ATOM    463  C   SER   243      -2.095   1.126  -1.784  1.00 80.22           C
ATOM    464  O   SER   243      -2.949   0.396  -1.281  1.00 80.22           O
ATOM    465  N   MET   244      -0.805   1.099  -1.397  1.00 96.63           N
ATOM    466  CA  MET   244      -0.373   0.144  -0.418  1.00 96.63           C
ATOM    467  CB  MET   244       1.148   0.146  -0.176  1.00 96.63           C
ATOM    468  CG  MET   244       1.614  -1.106   0.574  1.00 96.63           C
ATOM    469  SD  MET   244       3.410  -1.272   0.809  1.00 96.63           S
ATOM    470  CE  MET   244       3.506  -0.029   2.128  1.00 96.63           C
ATOM    471  C   MET   244      -1.053   0.443   0.879  1.00 96.63           C
ATOM    472  O   MET   244      -1.486  -0.463   1.590  1.00 96.63           O
ATOM    473  N   ALA   245      -1.168   1.742   1.210  1.00 32.36           N
ATOM    474  CA  ALA   245      -1.761   2.172   2.442  1.00 32.36           C
ATOM    475  CB  ALA   245      -1.705   3.699   2.627  1.00 32.36           C
ATOM    476  C   ALA   245      -3.198   1.767   2.467  1.00 32.36           C
ATOM    477  O   ALA   245      -3.707   1.325   3.496  1.00 32.36           O
ATOM    478  N   ASN   246      -3.892   1.885   1.322  1.00 56.18           N
ATOM    479  CA  ASN   246      -5.298   1.604   1.293  1.00 56.18           C
ATOM    480  CB  ASN   246      -5.935   1.819  -0.090  1.00 56.18           C
ATOM    481  CG  ASN   246      -5.875   3.309  -0.405  1.00 56.18           C
ATOM    482  OD1 ASN   246      -5.365   3.712  -1.449  1.00 56.18           O
ATOM    483  ND2 ASN   246      -6.409   4.154   0.517  1.00 56.18           N
ATOM    484  C   ASN   246      -5.523   0.180   1.691  1.00 56.18           C
ATOM    485  O   ASN   246      -6.469  -0.117   2.417  1.00 56.18           O
ATOM    486  N   ASN   247      -4.668  -0.749   1.227  1.00 38.52           N
ATOM    487  CA  ASN   247      -4.855  -2.121   1.602  1.00 38.52           C
ATOM    488  CB  ASN   247      -3.827  -3.079   0.970  1.00 38.52           C
ATOM    489  CG  ASN   247      -4.121  -3.214  -0.515  1.00 38.52           C
ATOM    490  OD1 ASN   247      -5.067  -2.620  -1.030  1.00 38.52           O
ATOM    491  ND2 ASN   247      -3.299  -4.037  -1.221  1.00 38.52           N
ATOM    492  C   ASN   247      -4.676  -2.218   3.082  1.00 38.52           C
ATOM    493  O   ASN   247      -5.392  -2.948   3.765  1.00 38.52           O
ATOM    494  N   HIS   248      -3.698  -1.465   3.609  1.00 43.36           N
ATOM    495  CA  HIS   248      -3.366  -1.472   5.004  1.00 43.36           C
ATOM    496  ND1 HIS   248      -2.465   0.116   7.745  1.00 43.36           N
ATOM    497  CG  HIS   248      -1.762  -0.470   6.720  1.00 43.36           C
ATOM    498  CB  HIS   248      -2.217  -0.494   5.293  1.00 43.36           C
ATOM    499  NE2 HIS   248      -0.599  -0.696   8.641  1.00 43.36           N
ATOM    500  CD2 HIS   248      -0.623  -0.963   7.283  1.00 43.36           C
ATOM    501  CE1 HIS   248      -1.726  -0.047   8.873  1.00 43.36           C
ATOM    502  C   HIS   248      -4.549  -1.008   5.795  1.00 43.36           C
ATOM    503  O   HIS   248      -4.906  -1.605   6.809  1.00 43.36           O
ATOM    504  N   MET   249      -5.206   0.064   5.323  1.00118.48           N
ATOM    505  CA  MET   249      -6.304   0.674   6.014  1.00118.48           C
ATOM    506  CB  MET   249      -6.909   1.845   5.219  1.00118.48           C
ATOM    507  CG  MET   249      -5.939   2.976   4.885  1.00118.48           C
ATOM    508  SD  MET   249      -5.391   3.958   6.310  1.00118.48           S
ATOM    509  CE  MET   249      -4.232   2.712   6.941  1.00118.48           C
ATOM    510  C   MET   249      -7.416  -0.315   6.131  1.00118.48           C
ATOM    511  O   MET   249      -8.075  -0.399   7.164  1.00118.48           O
ATOM    512  N   SER   250      -7.652  -1.099   5.064  1.00 86.31           N
ATOM    513  CA  SER   250      -8.787  -1.974   5.030  1.00 86.31           C
ATOM    514  CB  SER   250      -8.903  -2.764   3.713  1.00 86.31           C
ATOM    515  OG  SER   250      -7.849  -3.706   3.603  1.00 86.31           O
ATOM    516  C   SER   250      -8.732  -2.966   6.150  1.00 86.31           C
ATOM    517  O   SER   250      -9.715  -3.157   6.861  1.00 86.31           O
ATOM    518  N   MET   251      -7.572  -3.618   6.344  1.00 70.51           N
ATOM    519  CA  MET   251      -7.413  -4.631   7.348  1.00 70.51           C
ATOM    520  CB  MET   251      -6.028  -5.297   7.289  1.00 70.51           C
ATOM    521  CG  MET   251      -5.756  -6.048   5.983  1.00 70.51           C
ATOM    522  SD  MET   251      -4.121  -6.842   5.895  1.00 70.51           S
ATOM    523  CE  MET   251      -4.348  -7.530   4.228  1.00 70.51           C
ATOM    524  C   MET   251      -7.558  -4.016   8.702  1.00 70.51           C
ATOM    525  O   MET   251      -8.109  -4.626   9.617  1.00 70.51           O
ATOM    526  N   THR   252      -7.067  -2.775   8.862  1.00 39.40           N
ATOM    527  CA  THR   252      -7.101  -2.100  10.126  1.00 39.40           C
ATOM    528  CB  THR   252      -6.561  -0.703  10.048  1.00 39.40           C
ATOM    529  OG1 THR   252      -5.213  -0.713   9.603  1.00 39.40           O
ATOM    530  CG2 THR   252      -6.657  -0.075  11.446  1.00 39.40           C
ATOM    531  C   THR   252      -8.526  -1.979  10.546  1.00 39.40           C
ATOM    532  O   THR   252      -8.850  -2.100  11.726  1.00 39.40           O
ATOM    533  N   ASN   253      -9.425  -1.737   9.579  1.00 71.05           N
ATOM    534  CA  ASN   253     -10.808  -1.569   9.906  1.00 71.05           C
ATOM    535  CB  ASN   253     -11.703  -1.341   8.677  1.00 71.05           C
ATOM    536  CG  ASN   253     -11.416   0.031   8.093  1.00 71.05           C
ATOM    537  OD1 ASN   253     -10.535   0.754   8.554  1.00 71.05           O
ATOM    538  ND2 ASN   253     -12.202   0.407   7.048  1.00 71.05           N
ATOM    539  C   ASN   253     -11.301  -2.818  10.561  1.00 71.05           C
ATOM    540  O   ASN   253     -12.087  -2.757  11.505  1.00 71.05           O
ATOM    541  N   SER   254     -10.868  -3.988  10.064  1.00 39.82           N
ATOM    542  CA  SER   254     -11.331  -5.212  10.642  1.00 39.82           C
ATOM    543  CB  SER   254     -10.800  -6.451   9.906  1.00 39.82           C
ATOM    544  OG  SER   254     -11.335  -6.504   8.593  1.00 39.82           O
ATOM    545  C   SER   254     -10.865  -5.311  12.064  1.00 39.82           C
ATOM    546  O   SER   254     -11.653  -5.554  12.978  1.00 39.82           O
ATOM    547  N   GLY   255      -9.557  -5.090  12.289  1.00 32.96           N
ATOM    548  CA  GLY   255      -9.003  -5.285  13.598  1.00 32.96           C
ATOM    549  C   GLY   255      -9.656  -4.364  14.578  1.00 32.96           C
ATOM    550  O   GLY   255     -10.017  -4.769  15.684  1.00 32.96           O
ATOM    551  N   VAL   256      -9.832  -3.091  14.189  1.00 97.85           N
ATOM    552  CA  VAL   256     -10.389  -2.120  15.085  1.00 97.85           C
ATOM    553  CB  VAL   256     -10.415  -0.732  14.506  1.00 97.85           C
ATOM    554  CG1 VAL   256      -8.963  -0.265  14.301  1.00 97.85           C
ATOM    555  CG2 VAL   256     -11.225  -0.755  13.199  1.00 97.85           C
ATOM    556  C   VAL   256     -11.789  -2.512  15.438  1.00 97.85           C
ATOM    557  O   VAL   256     -12.203  -2.350  16.584  1.00 97.85           O
ATOM    558  N   SER   257     -12.576  -3.023  14.474  1.00 75.24           N
ATOM    559  CA  SER   257     -13.931  -3.389  14.784  1.00 75.24           C
ATOM    560  CB  SER   257     -14.719  -3.843  13.544  1.00 75.24           C
ATOM    561  OG  SER   257     -14.848  -2.761  12.632  1.00 75.24           O
ATOM    562  C   SER   257     -13.896  -4.525  15.758  1.00 75.24           C
ATOM    563  O   SER   257     -14.748  -4.624  16.641  1.00 75.24           O
ATOM    564  N   MET   258     -12.898  -5.418  15.604  1.00169.31           N
ATOM    565  CA  MET   258     -12.732  -6.551  16.471  1.00169.31           C
ATOM    566  CB  MET   258     -11.552  -7.443  16.045  1.00169.31           C
ATOM    567  CG  MET   258     -11.324  -8.690  16.907  1.00169.31           C
ATOM    568  SD  MET   258     -10.623  -8.393  18.562  1.00169.31           S
ATOM    569  CE  MET   258      -8.962  -7.950  17.974  1.00169.31           C
ATOM    570  C   MET   258     -12.437  -6.027  17.831  1.00169.31           C
ATOM    571  O   MET   258     -12.959  -6.514  18.832  1.00169.31           O
ATOM    572  N   THR   259     -11.589  -4.993  17.917  1.00284.37           N
ATOM    573  CA  THR   259     -11.430  -4.482  19.233  1.00284.37           C
ATOM    574  CB  THR   259     -10.257  -3.563  19.448  1.00284.37           C
ATOM    575  OG1 THR   259     -10.081  -3.325  20.839  1.00284.37           O
ATOM    576  CG2 THR   259     -10.476  -2.237  18.701  1.00284.37           C
ATOM    577  C   THR   259     -12.697  -3.738  19.424  1.00284.37           C
ATOM    578  O   THR   259     -13.430  -3.480  18.477  1.00284.37           O
ATOM    579  N   ASN   260     -13.075  -3.509  20.669  1.00296.63           N
ATOM    580  CA  ASN   260     -14.287  -2.844  21.027  1.00296.63           C
ATOM    581  CB  ASN   260     -14.395  -1.342  20.660  1.00296.63           C
ATOM    582  CG  ASN   260     -14.523  -1.085  19.169  1.00296.63           C
ATOM    583  OD1 ASN   260     -15.610  -1.182  18.606  1.00296.63           O
ATOM    584  ND2 ASN   260     -13.389  -0.722  18.512  1.00296.63           N
ATOM    585  C   ASN   260     -15.489  -3.625  20.576  1.00296.63           C
ATOM    586  O   ASN   260     -16.615  -3.262  20.917  1.00296.63           O
ATOM    587  N   THR   261     -15.304  -4.727  19.816  1.00139.63           N
ATOM    588  CA  THR   261     -16.426  -5.571  19.543  1.00139.63           C
ATOM    589  CB  THR   261     -16.222  -6.569  18.426  1.00139.63           C
ATOM    590  OG1 THR   261     -17.485  -7.043  17.989  1.00139.63           O
ATOM    591  CG2 THR   261     -15.386  -7.770  18.898  1.00139.63           C
ATOM    592  C   THR   261     -16.636  -6.288  20.830  1.00139.63           C
ATOM    593  O   THR   261     -17.761  -6.511  21.273  1.00139.63           O
ATOM    594  N   LEU   262     -15.495  -6.635  21.466  1.00 56.68           N
ATOM    595  CA  LEU   262     -15.438  -7.306  22.729  1.00 56.68           C
ATOM    596  CB  LEU   262     -14.015  -7.656  23.201  1.00 56.68           C
ATOM    597  CG  LEU   262     -13.333  -8.787  22.417  1.00 56.68           C
ATOM    598  CD1 LEU   262     -11.918  -9.058  22.953  1.00 56.68           C
ATOM    599  CD2 LEU   262     -14.202 -10.055  22.399  1.00 56.68           C
ATOM    600  C   LEU   262     -15.959  -6.361  23.741  1.00 56.68           C
ATOM    601  O   LEU   262     -16.586  -6.766  24.719  1.00 56.68           O
ATOM    602  N   SER   263     -15.690  -5.064  23.521  1.00 86.03           N
ATOM    603  CA  SER   263     -16.070  -4.094  24.496  1.00 86.03           C
ATOM    604  CB  SER   263     -15.746  -2.657  24.048  1.00 86.03           C
ATOM    605  OG  SER   263     -16.095  -1.732  25.063  1.00 86.03           O
ATOM    606  C   SER   263     -17.548  -4.201  24.709  1.00 86.03           C
ATOM    607  O   SER   263     -18.014  -4.113  25.841  1.00 86.03           O
ATOM    608  N   SER   264     -18.326  -4.363  23.621  1.00 90.61           N
ATOM    609  CA  SER   264     -19.759  -4.460  23.709  1.00 90.61           C
ATOM    610  CB  SER   264     -20.445  -4.196  22.360  1.00 90.61           C
ATOM    611  OG  SER   264     -21.853  -4.175  22.532  1.00 90.61           O
ATOM    612  C   SER   264     -20.223  -5.809  24.206  1.00 90.61           C
ATOM    613  O   SER   264     -21.200  -5.891  24.950  1.00 90.61           O
ATOM    614  N   MET   265     -19.556  -6.909  23.794  1.00123.96           N
ATOM    615  CA  MET   265     -19.968  -8.239  24.175  1.00123.96           C
ATOM    616  CB  MET   265     -19.085  -9.343  23.575  1.00123.96           C
ATOM    617  CG  MET   265     -19.449 -10.738  24.092  1.00123.96           C
ATOM    618  SD  MET   265     -18.229 -12.039  23.731  1.00123.96           S
ATOM    619  CE  MET   265     -18.716 -12.260  21.997  1.00123.96           C
ATOM    620  C   MET   265     -19.850  -8.422  25.654  1.00123.96           C
ATOM    621  O   MET   265     -20.740  -8.987  26.291  1.00123.96           O
ATOM    622  N   LEU   266     -18.743  -7.937  26.242  1.00 91.33           N
ATOM    623  CA  LEU   266     -18.497  -8.138  27.640  1.00 91.33           C
ATOM    624  CB  LEU   266     -17.161  -7.534  28.106  1.00 91.33           C
ATOM    625  CG  LEU   266     -15.935  -8.181  27.435  1.00 91.33           C
ATOM    626  CD1 LEU   266     -14.621  -7.581  27.959  1.00 91.33           C
ATOM    627  CD2 LEU   266     -15.972  -9.711  27.557  1.00 91.33           C
ATOM    628  C   LEU   266     -19.596  -7.475  28.395  1.00 91.33           C
ATOM    629  O   LEU   266     -20.074  -7.988  29.406  1.00 91.33           O
ATOM    630  N   LYS   267     -20.034  -6.307  27.903  1.00 29.73           N
ATOM    631  CA  LYS   267     -21.088  -5.590  28.550  1.00 29.73           C
ATOM    632  CB  LYS   267     -21.442  -4.280  27.829  1.00 29.73           C
ATOM    633  CG  LYS   267     -20.305  -3.257  27.822  1.00 29.73           C
ATOM    634  CD  LYS   267     -20.526  -2.109  26.837  1.00 29.73           C
ATOM    635  CE  LYS   267     -19.393  -1.081  26.829  1.00 29.73           C
ATOM    636  NZ  LYS   267     -19.662  -0.049  25.802  1.00 29.73           N
ATOM    637  C   LYS   267     -22.296  -6.467  28.510  1.00 29.73           C
ATOM    638  O   LYS   267     -23.079  -6.512  29.457  1.00 29.73           O
ATOM    639  N   GLY   268     -22.462  -7.215  27.404  1.00 20.29           N
ATOM    640  CA  GLY   268     -23.616  -8.046  27.256  1.00 20.29           C
ATOM    641  C   GLY   268     -24.568  -7.292  26.391  1.00 20.29           C
ATOM    642  O   GLY   268     -25.615  -7.808  26.001  1.00 20.29           O
ATOM    643  N   PHE   269     -24.215  -6.034  26.070  1.00 55.99           N
ATOM    644  CA  PHE   269     -25.048  -5.224  25.237  1.00 55.99           C
ATOM    645  CB  PHE   269     -24.614  -3.750  25.178  1.00 55.99           C
ATOM    646  CG  PHE   269     -25.017  -3.145  26.483  1.00 55.99           C
ATOM    647  CD1 PHE   269     -24.226  -3.284  27.601  1.00 55.99           C
ATOM    648  CD2 PHE   269     -26.193  -2.435  26.585  1.00 55.99           C
ATOM    649  CE1 PHE   269     -24.609  -2.728  28.801  1.00 55.99           C
ATOM    650  CE2 PHE   269     -26.579  -1.878  27.781  1.00 55.99           C
ATOM    651  CZ  PHE   269     -25.781  -2.015  28.892  1.00 55.99           C
ATOM    652  C   PHE   269     -25.107  -5.794  23.852  1.00 55.99           C
ATOM    653  O   PHE   269     -26.178  -5.828  23.250  1.00 55.99           O
ATOM    654  N   ALA   270     -23.974  -6.271  23.295  1.00 43.71           N
ATOM    655  CA  ALA   270     -24.055  -6.772  21.947  1.00 43.71           C
ATOM    656  CB  ALA   270     -22.991  -6.198  20.997  1.00 43.71           C
ATOM    657  C   ALA   270     -23.901  -8.264  21.923  1.00 43.71           C
ATOM    658  O   ALA   270     -23.104  -8.853  22.651  1.00 43.71           O
ATOM    659  N   PRO   271     -24.709  -8.877  21.092  1.00149.65           N
ATOM    660  CA  PRO   271     -24.631 -10.304  20.916  1.00149.65           C
ATOM    661  CD  PRO   271     -26.070  -8.390  20.935  1.00149.65           C
ATOM    662  CB  PRO   271     -25.983 -10.744  20.358  1.00149.65           C
ATOM    663  CG  PRO   271     -26.951  -9.646  20.829  1.00149.65           C
ATOM    664  C   PRO   271     -23.500 -10.631  19.992  1.00149.65           C
ATOM    665  O   PRO   271     -23.156  -9.794  19.159  1.00149.65           O
ATOM    666  N   ALA   272     -22.894 -11.824  20.130  1.00 32.96           N
ATOM    667  CA  ALA   272     -21.830 -12.198  19.243  1.00 32.96           C
ATOM    668  CB  ALA   272     -21.137 -13.500  19.676  1.00 32.96           C
ATOM    669  C   ALA   272     -22.366 -12.402  17.856  1.00 32.96           C
ATOM    670  O   ALA   272     -21.796 -11.913  16.881  1.00 32.96           O
ATOM    671  N   ALA   273     -23.505 -13.115  17.737  1.00 25.02           N
ATOM    672  CA  ALA   273     -24.054 -13.443  16.452  1.00 25.02           C
ATOM    673  CB  ALA   273     -25.324 -14.307  16.543  1.00 25.02           C
ATOM    674  C   ALA   273     -24.407 -12.177  15.749  1.00 25.02           C
ATOM    675  O   ALA   273     -24.196 -12.048  14.545  1.00 25.02           O
ATOM    676  N   ALA   274     -24.963 -11.200  16.481  1.00 26.87           N
ATOM    677  CA  ALA   274     -25.326  -9.953  15.876  1.00 26.87           C
ATOM    678  CB  ALA   274     -25.995  -8.989  16.867  1.00 26.87           C
ATOM    679  C   ALA   274     -24.087  -9.279  15.374  1.00 26.87           C
ATOM    680  O   ALA   274     -24.084  -8.694  14.293  1.00 26.87           O
ATOM    681  N   ALA   275     -22.987  -9.352  16.145  1.00 27.07           N
ATOM    682  CA  ALA   275     -21.793  -8.654  15.766  1.00 27.07           C
ATOM    683  CB  ALA   275     -20.656  -8.818  16.790  1.00 27.07           C
ATOM    684  C   ALA   275     -21.310  -9.174  14.450  1.00 27.07           C
ATOM    685  O   ALA   275     -20.900  -8.401  13.586  1.00 27.07           O
ATOM    686  N   GLN   276     -21.347 -10.504  14.250  1.00 86.25           N
ATOM    687  CA  GLN   276     -20.860 -11.046  13.017  1.00 86.25           C
ATOM    688  CB  GLN   276     -20.824 -12.586  12.997  1.00 86.25           C
ATOM    689  CG  GLN   276     -22.206 -13.231  13.078  1.00 86.25           C
ATOM    690  CD  GLN   276     -22.021 -14.743  13.038  1.00 86.25           C
ATOM    691  OE1 GLN   276     -20.908 -15.245  13.182  1.00 86.25           O
ATOM    692  NE2 GLN   276     -23.138 -15.491  12.835  1.00 86.25           N
ATOM    693  C   GLN   276     -21.727 -10.573  11.894  1.00 86.25           C
ATOM    694  O   GLN   276     -21.224 -10.195  10.837  1.00 86.25           O
ATOM    695  N   ALA   277     -23.057 -10.571  12.099  1.00 30.26           N
ATOM    696  CA  ALA   277     -23.967 -10.182  11.059  1.00 30.26           C
ATOM    697  CB  ALA   277     -25.440 -10.363  11.464  1.00 30.26           C
ATOM    698  C   ALA   277     -23.776  -8.738  10.712  1.00 30.26           C
ATOM    699  O   ALA   277     -23.758  -8.367   9.539  1.00 30.26           O
ATOM    700  N   VAL   278     -23.621  -7.876  11.732  1.00 92.58           N
ATOM    701  CA  VAL   278     -23.530  -6.473  11.473  1.00 92.58           C
ATOM    702  CB  VAL   278     -23.474  -5.645  12.727  1.00 92.58           C
ATOM    703  CG1 VAL   278     -24.790  -5.852  13.496  1.00 92.58           C
ATOM    704  CG2 VAL   278     -22.215  -6.003  13.530  1.00 92.58           C
ATOM    705  C   VAL   278     -22.307  -6.196  10.666  1.00 92.58           C
ATOM    706  O   VAL   278     -22.366  -5.459   9.685  1.00 92.58           O
ATOM    707  N   GLN   279     -21.167  -6.808  11.033  1.00 85.63           N
ATOM    708  CA  GLN   279     -19.945  -6.512  10.347  1.00 85.63           C
ATOM    709  CB  GLN   279     -18.710  -7.190  10.971  1.00 85.63           C
ATOM    710  CG  GLN   279     -18.360  -6.652  12.362  1.00 85.63           C
ATOM    711  CD  GLN   279     -16.982  -7.173  12.759  1.00 85.63           C
ATOM    712  OE1 GLN   279     -15.963  -6.582  12.405  1.00 85.63           O
ATOM    713  NE2 GLN   279     -16.941  -8.297  13.521  1.00 85.63           N
ATOM    714  C   GLN   279     -20.045  -6.937   8.912  1.00 85.63           C
ATOM    715  O   GLN   279     -19.618  -6.210   8.018  1.00 85.63           O
ATOM    716  N   THR   280     -20.623  -8.124   8.649  1.00100.38           N
ATOM    717  CA  THR   280     -20.727  -8.597   7.297  1.00100.38           C
ATOM    718  CB  THR   280     -21.251 -10.004   7.205  1.00100.38           C
ATOM    719  OG1 THR   280     -21.106 -10.496   5.880  1.00100.38           O
ATOM    720  CG2 THR   280     -22.732 -10.024   7.612  1.00100.38           C
ATOM    721  C   THR   280     -21.635  -7.694   6.514  1.00100.38           C
ATOM    722  O   THR   280     -21.350  -7.361   5.364  1.00100.38           O
ATOM    723  N   ALA   281     -22.744  -7.245   7.137  1.00 34.46           N
ATOM    724  CA  ALA   281     -23.737  -6.451   6.470  1.00 34.46           C
ATOM    725  CB  ALA   281     -24.925  -6.094   7.380  1.00 34.46           C
ATOM    726  C   ALA   281     -23.153  -5.156   6.003  1.00 34.46           C
ATOM    727  O   ALA   281     -23.468  -4.686   4.913  1.00 34.46           O
ATOM    728  N   ALA   282     -22.282  -4.539   6.818  1.00 37.50           N
ATOM    729  CA  ALA   282     -21.767  -3.250   6.466  1.00 37.50           C
ATOM    730  CB  ALA   282     -20.801  -2.683   7.519  1.00 37.50           C
ATOM    731  C   ALA   282     -21.020  -3.348   5.177  1.00 37.50           C
ATOM    732  O   ALA   282     -21.155  -2.483   4.313  1.00 37.50           O
ATOM    733  N   GLN   283     -20.234  -4.424   4.988  1.00 60.15           N
ATOM    734  CA  GLN   283     -19.438  -4.496   3.798  1.00 60.15           C
ATOM    735  CB  GLN   283     -18.610  -5.792   3.685  1.00 60.15           C
ATOM    736  CG  GLN   283     -17.532  -5.950   4.757  1.00 60.15           C
ATOM    737  CD  GLN   283     -16.744  -7.215   4.438  1.00 60.15           C
ATOM    738  OE1 GLN   283     -16.984  -7.883   3.433  1.00 60.15           O
ATOM    739  NE2 GLN   283     -15.758  -7.541   5.315  1.00 60.15           N
ATOM    740  C   GLN   283     -20.338  -4.477   2.611  1.00 60.15           C
ATOM    741  O   GLN   283     -20.137  -3.697   1.681  1.00 60.15           O
ATOM    742  N   ASN   284     -21.391  -5.310   2.624  1.00212.85           N
ATOM    743  CA  ASN   284     -22.237  -5.295   1.476  1.00212.85           C
ATOM    744  CB  ASN   284     -22.955  -6.630   1.212  1.00212.85           C
ATOM    745  CG  ASN   284     -21.903  -7.644   0.784  1.00212.85           C
ATOM    746  OD1 ASN   284     -22.223  -8.778   0.432  1.00212.85           O
ATOM    747  ND2 ASN   284     -20.610  -7.225   0.807  1.00212.85           N
ATOM    748  C   ASN   284     -23.251  -4.239   1.720  1.00212.85           C
ATOM    749  O   ASN   284     -24.178  -4.385   2.503  1.00212.85           O
ATOM    750  N   GLY   285     -23.156  -3.126   1.006  1.00243.09           N
ATOM    751  CA  GLY   285     -24.093  -2.095   1.310  1.00243.09           C
ATOM    752  C   GLY   285     -23.321  -0.830   1.406  1.00243.09           C
ATOM    753  O   GLY   285     -23.712   0.178   0.823  1.00243.09           O
ATOM    754  N   VAL   286     -22.196  -0.824   2.133  1.00137.36           N
ATOM    755  CA  VAL   286     -21.431   0.380   2.073  1.00137.36           C
ATOM    756  CB  VAL   286     -20.275   0.386   3.032  1.00137.36           C
ATOM    757  CG1 VAL   286     -19.360  -0.809   2.723  1.00137.36           C
ATOM    758  CG2 VAL   286     -19.574   1.752   2.951  1.00137.36           C
ATOM    759  C   VAL   286     -20.941   0.447   0.667  1.00137.36           C
ATOM    760  O   VAL   286     -20.949   1.502   0.034  1.00137.36           O
ATOM    761  N   ARG   287     -20.513  -0.721   0.146  1.00167.74           N
ATOM    762  CA  ARG   287     -20.004  -0.845  -1.188  1.00167.74           C
ATOM    763  CB  ARG   287     -19.277  -2.170  -1.473  1.00167.74           C
ATOM    764  CG  ARG   287     -20.130  -3.417  -1.262  1.00167.74           C
ATOM    765  CD  ARG   287     -19.545  -4.660  -1.934  1.00167.74           C
ATOM    766  NE  ARG   287     -19.734  -4.491  -3.403  1.00167.74           N
ATOM    767  CZ  ARG   287     -18.778  -4.921  -4.280  1.00167.74           C
ATOM    768  NH1 ARG   287     -17.608  -5.448  -3.819  1.00167.74           N
ATOM    769  NH2 ARG   287     -18.996  -4.826  -5.625  1.00167.74           N
ATOM    770  C   ARG   287     -21.104  -0.687  -2.188  1.00167.74           C
ATOM    771  O   ARG   287     -20.874  -0.203  -3.295  1.00167.74           O
ATOM    772  N   ALA   288     -22.340  -1.081  -1.825  1.00 46.05           N
ATOM    773  CA  ALA   288     -23.417  -1.051  -2.776  1.00 46.05           C
ATOM    774  CB  ALA   288     -24.769  -1.488  -2.176  1.00 46.05           C
ATOM    775  C   ALA   288     -23.573   0.345  -3.289  1.00 46.05           C
ATOM    776  O   ALA   288     -23.864   0.543  -4.469  1.00 46.05           O
ATOM    777  N   MET   289     -23.379   1.361  -2.432  1.00 91.56           N
ATOM    778  CA  MET   289     -23.577   2.693  -2.927  1.00 91.56           C
ATOM    779  CB  MET   289     -23.404   3.801  -1.879  1.00 91.56           C
ATOM    780  CG  MET   289     -23.640   5.190  -2.482  1.00 91.56           C
ATOM    781  SD  MET   289     -23.407   6.587  -1.341  1.00 91.56           S
ATOM    782  CE  MET   289     -25.075   6.554  -0.624  1.00 91.56           C
ATOM    783  C   MET   289     -22.603   2.977  -4.032  1.00 91.56           C
ATOM    784  O   MET   289     -22.958   3.613  -5.023  1.00 91.56           O
ATOM    785  N   SER   290     -21.349   2.505  -3.910  1.00 77.81           N
ATOM    786  CA  SER   290     -20.384   2.808  -4.928  1.00 77.81           C
ATOM    787  CB  SER   290     -19.010   2.164  -4.675  1.00 77.81           C
ATOM    788  OG  SER   290     -18.122   2.505  -5.729  1.00 77.81           O
ATOM    789  C   SER   290     -20.866   2.283  -6.244  1.00 77.81           C
ATOM    790  O   SER   290     -20.686   2.933  -7.271  1.00 77.81           O
ATOM    791  N   SER   291     -21.480   1.084  -6.256  1.00 42.36           N
ATOM    792  CA  SER   291     -21.916   0.485  -7.490  1.00 42.36           C
ATOM    793  CB  SER   291     -22.381  -0.970  -7.321  1.00 42.36           C
ATOM    794  OG  SER   291     -23.531  -1.025  -6.491  1.00 42.36           O
ATOM    795  C   SER   291     -23.055   1.245  -8.098  1.00 42.36           C
ATOM    796  O   SER   291     -23.148   1.358  -9.319  1.00 42.36           O
ATOM    797  N   LEU   292     -23.956   1.794  -7.264  1.00 46.53           N
ATOM    798  CA  LEU   292     -25.125   2.464  -7.768  1.00 46.53           C
ATOM    799  CB  LEU   292     -26.047   2.965  -6.647  1.00 46.53           C
ATOM    800  CG  LEU   292     -26.712   1.826  -5.855  1.00 46.53           C
ATOM    801  CD1 LEU   292     -27.633   2.369  -4.749  1.00 46.53           C
ATOM    802  CD2 LEU   292     -27.431   0.854  -6.805  1.00 46.53           C
ATOM    803  C   LEU   292     -24.743   3.656  -8.588  1.00 46.53           C
ATOM    804  O   LEU   292     -25.331   3.909  -9.638  1.00 46.53           O
ATOM    805  N   GLY   293     -23.728   4.413  -8.146  1.00 30.73           N
ATOM    806  CA  GLY   293     -23.386   5.623  -8.835  1.00 30.73           C
ATOM    807  C   GLY   293     -23.009   5.299 -10.246  1.00 30.73           C
ATOM    808  O   GLY   293     -23.322   6.046 -11.172  1.00 30.73           O
ATOM    809  N   SER   294     -22.317   4.165 -10.445  1.00 97.38           N
ATOM    810  CA  SER   294     -21.829   3.811 -11.745  1.00 97.38           C
ATOM    811  CB  SER   294     -21.173   2.420 -11.763  1.00 97.38           C
ATOM    812  OG  SER   294     -20.057   2.388 -10.887  1.00 97.38           O
ATOM    813  C   SER   294     -22.953   3.762 -12.725  1.00 97.38           C
ATOM    814  O   SER   294     -22.946   4.501 -13.708  1.00 97.38           O
ATOM    815  N   SER   295     -23.965   2.908 -12.480  1.00 93.49           N
ATOM    816  CA  SER   295     -25.000   2.773 -13.462  1.00 93.49           C
ATOM    817  CB  SER   295     -26.098   1.767 -13.076  1.00 93.49           C
ATOM    818  OG  SER   295     -27.078   1.720 -14.102  1.00 93.49           O
ATOM    819  C   SER   295     -25.658   4.094 -13.677  1.00 93.49           C
ATOM    820  O   SER   295     -25.678   4.606 -14.796  1.00 93.49           O
ATOM    821  N   LEU   296     -26.184   4.701 -12.598  1.00154.97           N
ATOM    822  CA  LEU   296     -26.862   5.946 -12.777  1.00154.97           C
ATOM    823  CB  LEU   296     -27.991   6.172 -11.752  1.00154.97           C
ATOM    824  CG  LEU   296     -29.156   5.173 -11.895  1.00154.97           C
ATOM    825  CD1 LEU   296     -30.269   5.448 -10.870  1.00154.97           C
ATOM    826  CD2 LEU   296     -29.679   5.146 -13.341  1.00154.97           C
ATOM    827  C   LEU   296     -25.859   7.033 -12.599  1.00154.97           C
ATOM    828  O   LEU   296     -25.682   7.566 -11.505  1.00154.97           O
ATOM    829  N   GLY   297     -25.180   7.401 -13.699  1.00104.57           N
ATOM    830  CA  GLY   297     -24.215   8.453 -13.628  1.00104.57           C
ATOM    831  C   GLY   297     -24.969   9.683 -13.269  1.00104.57           C
ATOM    832  O   GLY   297     -24.515  10.506 -12.475  1.00104.57           O
ATOM    833  N   SER   298     -26.163   9.830 -13.867  1.00 65.45           N
ATOM    834  CA  SER   298     -26.982  10.971 -13.608  1.00 65.45           C
ATOM    835  CB  SER   298     -27.956  11.264 -14.761  1.00 65.45           C
ATOM    836  OG  SER   298     -28.753  12.399 -14.461  1.00 65.45           O
ATOM    837  C   SER   298     -27.809  10.649 -12.371  1.00 65.45           C
ATOM    838  O   SER   298     -29.062  10.620 -12.489  1.00 65.45           O
ATOM    839  OXT SER   298     -27.201  10.427 -11.288  1.00 65.45           O
END 
