# Supplementary material for: Predicted Structural Variability of Mycobacterium tuberculosis PPE18 Protein With Immunological Implications Among Clinical Strains
Source: Front Microbiol. 2021 Jan 8;11:595312. doi: 10.3389/fmicb.2020.595312 (PMC7819968; doi:10.3389/fmicb.2020.595312)
Supplement: Supplementary file 3 [file Data_Sheet_2.ZIP › domain 2 RaptorX pdbs/4f4cA-389765_2_TK016.pdb]

REMARK   templates = 4f4cA 
EXPDTA    THEORETICAL MODEL, MODELLER 9v8 2018/10/16 16:45:19
REMARK   6 MODELLER OBJECTIVE FUNCTION:       522.7720
REMARK   6 MODELLER BEST TEMPLATE % SEQ ID:   8.403
SEQRES   1    119  GLY LEU LEU GLU GLN ALA ALA ALA VAL GLU GLU ALA SER
SEQRES   2    119  ASP THR ALA ALA ALA ASN GLN LEU MET ASN ASN VAL PRO
SEQRES   3    119  GLN ALA LEU GLN GLN LEU ALA GLN PRO THR GLN GLY THR
SEQRES   4    119  THR PRO SER SER LYS LEU GLY GLY LEU TRP LYS THR VAL
SEQRES   5    119  SER PRO HIS ARG SER PRO ILE SER ASN MET VAL SER MET
SEQRES   6    119  ALA ASN ASN HIS MET SER MET THR ASN SER GLY VAL SER
SEQRES   7    119  MET THR ASN THR LEU SER SER MET LEU LYS GLY PHE ALA
SEQRES   8    119  PRO ALA ALA ALA ALA GLN ALA VAL GLN THR ALA ALA GLN
SEQRES   9    119  ASN GLY VAL ARG ALA MET SER SER LEU GLY SER SER LEU
SEQRES  10    119  GLY SER
ATOM      1  N   GLY   180      -4.860  11.715  -3.546  1.00 26.08           N
ATOM      2  CA  GLY   180      -5.709  12.828  -4.024  1.00 26.08           C
ATOM      3  C   GLY   180      -4.846  13.999  -4.333  1.00 26.08           C
ATOM      4  O   GLY   180      -4.813  14.478  -5.466  1.00 26.08           O
ATOM      5  N   LEU   181      -4.114  14.486  -3.315  1.00 48.27           N
ATOM      6  CA  LEU   181      -3.264  15.616  -3.518  1.00 48.27           C
ATOM      7  CB  LEU   181      -2.570  16.111  -2.233  1.00 48.27           C
ATOM      8  CG  LEU   181      -3.548  16.695  -1.198  1.00 48.27           C
ATOM      9  CD1 LEU   181      -2.812  17.398  -0.044  1.00 48.27           C
ATOM     10  CD2 LEU   181      -4.584  17.600  -1.882  1.00 48.27           C
ATOM     11  C   LEU   181      -2.201  15.233  -4.491  1.00 48.27           C
ATOM     12  O   LEU   181      -1.843  16.015  -5.368  1.00 48.27           O
ATOM     13  N   LEU   182      -1.681  14.000  -4.371  1.00 98.35           N
ATOM     14  CA  LEU   182      -0.625  13.588  -5.242  1.00 98.35           C
ATOM     15  CB  LEU   182      -0.188  12.142  -4.983  1.00 98.35           C
ATOM     16  CG  LEU   182       0.818  11.643  -6.030  1.00 98.35           C
ATOM     17  CD1 LEU   182       2.119  12.460  -6.002  1.00 98.35           C
ATOM     18  CD2 LEU   182       1.025  10.130  -5.909  1.00 98.35           C
ATOM     19  C   LEU   182      -1.096  13.638  -6.656  1.00 98.35           C
ATOM     20  O   LEU   182      -0.426  14.198  -7.523  1.00 98.35           O
ATOM     21  N   GLU   183      -2.288  13.079  -6.926  1.00 49.08           N
ATOM     22  CA  GLU   183      -2.732  13.012  -8.287  1.00 49.08           C
ATOM     23  CB  GLU   183      -4.073  12.277  -8.469  1.00 49.08           C
ATOM     24  CG  GLU   183      -4.011  10.764  -8.251  1.00 49.08           C
ATOM     25  CD  GLU   183      -5.306  10.182  -8.804  1.00 49.08           C
ATOM     26  OE1 GLU   183      -5.720  10.622  -9.911  1.00 49.08           O
ATOM     27  OE2 GLU   183      -5.895   9.296  -8.132  1.00 49.08           O
ATOM     28  C   GLU   183      -2.908  14.391  -8.827  1.00 49.08           C
ATOM     29  O   GLU   183      -2.560  14.665  -9.973  1.00 49.08           O
ATOM     30  N   GLN   184      -3.452  15.308  -8.013  1.00 41.06           N
ATOM     31  CA  GLN   184      -3.707  16.631  -8.497  1.00 41.06           C
ATOM     32  CB  GLN   184      -4.442  17.489  -7.453  1.00 41.06           C
ATOM     33  CG  GLN   184      -5.792  16.877  -7.055  1.00 41.06           C
ATOM     34  CD  GLN   184      -6.446  17.789  -6.029  1.00 41.06           C
ATOM     35  OE1 GLN   184      -6.746  18.951  -6.304  1.00 41.06           O
ATOM     36  NE2 GLN   184      -6.668  17.247  -4.803  1.00 41.06           N
ATOM     37  C   GLN   184      -2.400  17.275  -8.850  1.00 41.06           C
ATOM     38  O   GLN   184      -2.299  17.985  -9.850  1.00 41.06           O
ATOM     39  N   ALA   185      -1.357  17.035  -8.033  1.00 33.02           N
ATOM     40  CA  ALA   185      -0.061  17.605  -8.270  1.00 33.02           C
ATOM     41  CB  ALA   185       0.967  17.227  -7.192  1.00 33.02           C
ATOM     42  C   ALA   185       0.457  17.077  -9.567  1.00 33.02           C
ATOM     43  O   ALA   185       1.109  17.794 -10.322  1.00 33.02           O
ATOM     44  N   ALA   186       0.199  15.791  -9.854  1.00 45.02           N
ATOM     45  CA  ALA   186       0.677  15.177 -11.057  1.00 45.02           C
ATOM     46  CB  ALA   186       0.306  13.686 -11.157  1.00 45.02           C
ATOM     47  C   ALA   186       0.070  15.866 -12.233  1.00 45.02           C
ATOM     48  O   ALA   186       0.728  16.030 -13.256  1.00 45.02           O
ATOM     49  N   ALA   187      -1.202  16.290 -12.124  1.00 41.75           N
ATOM     50  CA  ALA   187      -1.877  16.875 -13.248  1.00 41.75           C
ATOM     51  CB  ALA   187      -3.314  17.316 -12.916  1.00 41.75           C
ATOM     52  C   ALA   187      -1.153  18.102 -13.708  1.00 41.75           C
ATOM     53  O   ALA   187      -0.970  18.294 -14.909  1.00 41.75           O
ATOM     54  N   VAL   188      -0.729  18.970 -12.767  1.00 94.51           N
ATOM     55  CA  VAL   188      -0.064  20.184 -13.151  1.00 94.51           C
ATOM     56  CB  VAL   188       0.193  21.126 -12.004  1.00 94.51           C
ATOM     57  CG1 VAL   188       1.100  20.450 -10.964  1.00 94.51           C
ATOM     58  CG2 VAL   188       0.790  22.421 -12.579  1.00 94.51           C
ATOM     59  C   VAL   188       1.252  19.881 -13.797  1.00 94.51           C
ATOM     60  O   VAL   188       1.559  20.403 -14.867  1.00 94.51           O
ATOM     61  N   GLU   189       2.056  18.999 -13.175  1.00 69.92           N
ATOM     62  CA  GLU   189       3.369  18.713 -13.673  1.00 69.92           C
ATOM     63  CB  GLU   189       4.202  17.801 -12.747  1.00 69.92           C
ATOM     64  CG  GLU   189       4.632  18.482 -11.442  1.00 69.92           C
ATOM     65  CD  GLU   189       5.647  17.591 -10.735  1.00 69.92           C
ATOM     66  OE1 GLU   189       6.013  16.530 -11.310  1.00 69.92           O
ATOM     67  OE2 GLU   189       6.071  17.963  -9.608  1.00 69.92           O
ATOM     68  C   GLU   189       3.285  18.043 -15.012  1.00 69.92           C
ATOM     69  O   GLU   189       4.075  18.337 -15.906  1.00 69.92           O
ATOM     70  N   GLU   190       2.319  17.126 -15.193  1.00 50.66           N
ATOM     71  CA  GLU   190       2.219  16.381 -16.417  1.00 50.66           C
ATOM     72  CB  GLU   190       1.122  15.304 -16.344  1.00 50.66           C
ATOM     73  CG  GLU   190       1.223  14.260 -17.459  1.00 50.66           C
ATOM     74  CD  GLU   190       0.317  13.087 -17.103  1.00 50.66           C
ATOM     75  OE1 GLU   190      -0.813  13.344 -16.615  1.00 50.66           O
ATOM     76  OE2 GLU   190       0.743  11.921 -17.319  1.00 50.66           O
ATOM     77  C   GLU   190       1.916  17.306 -17.556  1.00 50.66           C
ATOM     78  O   GLU   190       2.494  17.182 -18.634  1.00 50.66           O
ATOM     79  N   ALA   191       1.007  18.276 -17.342  1.00 28.86           N
ATOM     80  CA  ALA   191       0.647  19.186 -18.390  1.00 28.86           C
ATOM     81  CB  ALA   191      -0.436  20.197 -17.968  1.00 28.86           C
ATOM     82  C   ALA   191       1.865  19.964 -18.764  1.00 28.86           C
ATOM     83  O   ALA   191       2.104  20.230 -19.940  1.00 28.86           O
ATOM     84  N   SER   192       2.670  20.344 -17.755  1.00 70.69           N
ATOM     85  CA  SER   192       3.841  21.139 -17.974  1.00 70.69           C
ATOM     86  CB  SER   192       4.583  21.458 -16.664  1.00 70.69           C
ATOM     87  OG  SER   192       5.737  22.238 -16.932  1.00 70.69           O
ATOM     88  C   SER   192       4.791  20.385 -18.845  1.00 70.69           C
ATOM     89  O   SER   192       5.435  20.965 -19.716  1.00 70.69           O
ATOM     90  N   ASP   193       4.894  19.062 -18.624  1.00 46.77           N
ATOM     91  CA  ASP   193       5.819  18.222 -19.328  1.00 46.77           C
ATOM     92  CB  ASP   193       5.766  16.768 -18.831  1.00 46.77           C
ATOM     93  CG  ASP   193       6.329  16.747 -17.419  1.00 46.77           C
ATOM     94  OD1 ASP   193       6.869  17.801 -16.991  1.00 46.77           O
ATOM     95  OD2 ASP   193       6.233  15.684 -16.750  1.00 46.77           O
ATOM     96  C   ASP   193       5.490  18.205 -20.785  1.00 46.77           C
ATOM     97  O   ASP   193       6.386  18.283 -21.623  1.00 46.77           O
ATOM     98  N   THR   194       4.194  18.086 -21.124  1.00116.34           N
ATOM     99  CA  THR   194       3.753  18.041 -22.490  1.00116.34           C
ATOM    100  CB  THR   194       2.322  17.619 -22.652  1.00116.34           C
ATOM    101  OG1 THR   194       1.451  18.536 -22.005  1.00116.34           O
ATOM    102  CG2 THR   194       2.170  16.211 -22.054  1.00116.34           C
ATOM    103  C   THR   194       3.929  19.386 -23.117  1.00116.34           C
ATOM    104  O   THR   194       4.086  19.501 -24.331  1.00116.34           O
ATOM    105  N   ALA   195       3.903  20.447 -22.292  1.00 36.80           N
ATOM    106  CA  ALA   195       3.972  21.785 -22.796  1.00 36.80           C
ATOM    107  CB  ALA   195       4.033  22.834 -21.675  1.00 36.80           C
ATOM    108  C   ALA   195       5.224  21.930 -23.601  1.00 36.80           C
ATOM    109  O   ALA   195       5.212  22.568 -24.652  1.00 36.80           O
ATOM    110  N   ALA   196       6.343  21.347 -23.133  1.00 31.73           N
ATOM    111  CA  ALA   196       7.574  21.458 -23.860  1.00 31.73           C
ATOM    112  CB  ALA   196       8.749  20.759 -23.153  1.00 31.73           C
ATOM    113  C   ALA   196       7.384  20.809 -25.194  1.00 31.73           C
ATOM    114  O   ALA   196       7.821  21.338 -26.214  1.00 31.73           O
ATOM    115  N   ALA   197       6.709  19.646 -25.225  1.00 34.29           N
ATOM    116  CA  ALA   197       6.462  18.945 -26.454  1.00 34.29           C
ATOM    117  CB  ALA   197       5.692  17.627 -26.251  1.00 34.29           C
ATOM    118  C   ALA   197       5.611  19.823 -27.313  1.00 34.29           C
ATOM    119  O   ALA   197       5.799  19.897 -28.526  1.00 34.29           O
ATOM    120  N   ASN   198       4.664  20.532 -26.678  1.00 77.95           N
ATOM    121  CA  ASN   198       3.710  21.358 -27.351  1.00 77.95           C
ATOM    122  CB  ASN   198       2.793  22.079 -26.342  1.00 77.95           C
ATOM    123  CG  ASN   198       1.549  22.596 -27.047  1.00 77.95           C
ATOM    124  OD1 ASN   198       1.283  22.249 -28.196  1.00 77.95           O
ATOM    125  ND2 ASN   198       0.763  23.453 -26.339  1.00 77.95           N
ATOM    126  C   ASN   198       4.449  22.398 -28.142  1.00 77.95           C
ATOM    127  O   ASN   198       4.039  22.744 -29.248  1.00 77.95           O
ATOM    128  N   GLN   199       5.557  22.932 -27.588  1.00 87.15           N
ATOM    129  CA  GLN   199       6.330  23.954 -28.242  1.00 87.15           C
ATOM    130  CB  GLN   199       7.459  24.499 -27.347  1.00 87.15           C
ATOM    131  CG  GLN   199       8.305  25.606 -27.977  1.00 87.15           C
ATOM    132  CD  GLN   199       9.333  26.015 -26.934  1.00 87.15           C
ATOM    133  OE1 GLN   199       9.873  27.120 -26.975  1.00 87.15           O
ATOM    134  NE2 GLN   199       9.598  25.103 -25.959  1.00 87.15           N
ATOM    135  C   GLN   199       6.964  23.409 -29.484  1.00 87.15           C
ATOM    136  O   GLN   199       6.988  24.082 -30.513  1.00 87.15           O
ATOM    137  N   LEU   200       7.492  22.171 -29.425  1.00147.30           N
ATOM    138  CA  LEU   200       8.178  21.606 -30.552  1.00147.30           C
ATOM    139  CB  LEU   200       8.728  20.196 -30.264  1.00147.30           C
ATOM    140  CG  LEU   200       9.985  20.169 -29.373  1.00147.30           C
ATOM    141  CD1 LEU   200      11.234  20.596 -30.160  1.00147.30           C
ATOM    142  CD2 LEU   200       9.783  21.014 -28.106  1.00147.30           C
ATOM    143  C   LEU   200       7.230  21.487 -31.696  1.00147.30           C
ATOM    144  O   LEU   200       7.546  21.873 -32.819  1.00147.30           O
ATOM    145  N   MET   201       6.025  20.958 -31.425  1.00 83.56           N
ATOM    146  CA  MET   201       5.048  20.730 -32.443  1.00 83.56           C
ATOM    147  CB  MET   201       3.808  19.982 -31.921  1.00 83.56           C
ATOM    148  CG  MET   201       2.912  19.436 -33.038  1.00 83.56           C
ATOM    149  SD  MET   201       1.441  18.532 -32.465  1.00 83.56           S
ATOM    150  CE  MET   201       1.184  17.605 -34.007  1.00 83.56           C
ATOM    151  C   MET   201       4.594  22.032 -33.013  1.00 83.56           C
ATOM    152  O   MET   201       4.355  22.135 -34.211  1.00 83.56           O
ATOM    153  N   ASN   202       4.420  23.071 -32.182  1.00 85.19           N
ATOM    154  CA  ASN   202       3.913  24.280 -32.759  1.00 85.19           C
ATOM    155  CB  ASN   202       3.493  25.330 -31.717  1.00 85.19           C
ATOM    156  CG  ASN   202       2.610  26.345 -32.434  1.00 85.19           C
ATOM    157  OD1 ASN   202       1.748  25.970 -33.227  1.00 85.19           O
ATOM    158  ND2 ASN   202       2.823  27.660 -32.158  1.00 85.19           N
ATOM    159  C   ASN   202       4.922  24.924 -33.660  1.00 85.19           C
ATOM    160  O   ASN   202       4.605  25.280 -34.794  1.00 85.19           O
ATOM    161  N   ASN   203       6.178  25.083 -33.196  1.00107.25           N
ATOM    162  CA  ASN   203       7.112  25.849 -33.976  1.00107.25           C
ATOM    163  CB  ASN   203       8.322  26.386 -33.178  1.00107.25           C
ATOM    164  CG  ASN   203       9.096  25.260 -32.519  1.00107.25           C
ATOM    165  OD1 ASN   203       8.755  24.087 -32.626  1.00107.25           O
ATOM    166  ND2 ASN   203      10.175  25.640 -31.782  1.00107.25           N
ATOM    167  C   ASN   203       7.541  25.188 -35.257  1.00107.25           C
ATOM    168  O   ASN   203       7.686  25.874 -36.267  1.00107.25           O
ATOM    169  N   VAL   204       7.776  23.859 -35.279  1.00128.69           N
ATOM    170  CA  VAL   204       8.194  23.285 -36.530  1.00128.69           C
ATOM    171  CB  VAL   204       8.847  21.916 -36.423  1.00128.69           C
ATOM    172  CG1 VAL   204      10.285  22.154 -35.941  1.00128.69           C
ATOM    173  CG2 VAL   204       8.137  21.015 -35.396  1.00128.69           C
ATOM    174  C   VAL   204       7.120  23.387 -37.587  1.00128.69           C
ATOM    175  O   VAL   204       7.434  23.800 -38.703  1.00128.69           O
ATOM    176  N   PRO   205       5.873  23.067 -37.342  1.00115.11           N
ATOM    177  CA  PRO   205       4.926  23.314 -38.390  1.00115.11           C
ATOM    178  CD  PRO   205       5.564  21.798 -36.710  1.00115.11           C
ATOM    179  CB  PRO   205       3.676  22.512 -38.045  1.00115.11           C
ATOM    180  CG  PRO   205       4.259  21.284 -37.337  1.00115.11           C
ATOM    181  C   PRO   205       4.705  24.763 -38.687  1.00115.11           C
ATOM    182  O   PRO   205       4.203  25.057 -39.771  1.00115.11           O
ATOM    183  N   GLN   206       5.037  25.694 -37.770  1.00 51.19           N
ATOM    184  CA  GLN   206       4.826  27.058 -38.155  1.00 51.19           C
ATOM    185  CB  GLN   206       5.198  28.092 -37.072  1.00 51.19           C
ATOM    186  CG  GLN   206       4.301  28.038 -35.829  1.00 51.19           C
ATOM    187  CD  GLN   206       4.573  29.276 -34.979  1.00 51.19           C
ATOM    188  OE1 GLN   206       4.398  30.402 -35.443  1.00 51.19           O
ATOM    189  NE2 GLN   206       4.999  29.071 -33.703  1.00 51.19           N
ATOM    190  C   GLN   206       5.711  27.310 -39.333  1.00 51.19           C
ATOM    191  O   GLN   206       5.261  27.850 -40.343  1.00 51.19           O
ATOM    192  N   ALA   207       6.997  26.910 -39.243  1.00 56.09           N
ATOM    193  CA  ALA   207       7.834  27.078 -40.393  1.00 56.09           C
ATOM    194  CB  ALA   207       9.162  27.799 -40.094  1.00 56.09           C
ATOM    195  C   ALA   207       8.189  25.708 -40.877  1.00 56.09           C
ATOM    196  O   ALA   207       9.258  25.183 -40.571  1.00 56.09           O
ATOM    197  N   LEU   208       7.281  25.104 -41.665  1.00 94.95           N
ATOM    198  CA  LEU   208       7.486  23.810 -42.247  1.00 94.95           C
ATOM    199  CB  LEU   208       6.224  23.273 -42.948  1.00 94.95           C
ATOM    200  CG  LEU   208       6.411  21.890 -43.606  1.00 94.95           C
ATOM    201  CD1 LEU   208       6.727  20.801 -42.569  1.00 94.95           C
ATOM    202  CD2 LEU   208       5.208  21.525 -44.488  1.00 94.95           C
ATOM    203  C   LEU   208       8.534  23.933 -43.308  1.00 94.95           C
ATOM    204  O   LEU   208       9.421  23.091 -43.431  1.00 94.95           O
ATOM    205  N   GLN   209       8.452  25.017 -44.101  1.00 93.42           N
ATOM    206  CA  GLN   209       9.337  25.175 -45.217  1.00 93.42           C
ATOM    207  CB  GLN   209       9.010  26.391 -46.106  1.00 93.42           C
ATOM    208  CG  GLN   209       9.115  27.764 -45.441  1.00 93.42           C
ATOM    209  CD  GLN   209       8.678  28.786 -46.486  1.00 93.42           C
ATOM    210  OE1 GLN   209       8.019  29.779 -46.180  1.00 93.42           O
ATOM    211  NE2 GLN   209       9.051  28.535 -47.769  1.00 93.42           N
ATOM    212  C   GLN   209      10.731  25.281 -44.713  1.00 93.42           C
ATOM    213  O   GLN   209      11.667  24.797 -45.348  1.00 93.42           O
ATOM    214  N   GLN   210      10.908  25.937 -43.556  1.00 87.69           N
ATOM    215  CA  GLN   210      12.212  26.069 -42.982  1.00 87.69           C
ATOM    216  CB  GLN   210      12.186  26.907 -41.695  1.00 87.69           C
ATOM    217  CG  GLN   210      13.551  27.066 -41.026  1.00 87.69           C
ATOM    218  CD  GLN   210      13.346  27.860 -39.742  1.00 87.69           C
ATOM    219  OE1 GLN   210      14.238  28.568 -39.278  1.00 87.69           O
ATOM    220  NE2 GLN   210      12.134  27.729 -39.140  1.00 87.69           N
ATOM    221  C   GLN   210      12.716  24.716 -42.598  1.00 87.69           C
ATOM    222  O   GLN   210      13.858  24.373 -42.878  1.00 87.69           O
ATOM    223  N   LEU   211      11.866  23.895 -41.962  1.00 50.24           N
ATOM    224  CA  LEU   211      12.260  22.603 -41.478  1.00 50.24           C
ATOM    225  CB  LEU   211      11.110  21.905 -40.732  1.00 50.24           C
ATOM    226  CG  LEU   211      11.446  20.497 -40.205  1.00 50.24           C
ATOM    227  CD1 LEU   211      12.461  20.556 -39.060  1.00 50.24           C
ATOM    228  CD2 LEU   211      10.182  19.712 -39.818  1.00 50.24           C
ATOM    229  C   LEU   211      12.642  21.716 -42.617  1.00 50.24           C
ATOM    230  O   LEU   211      13.621  20.977 -42.539  1.00 50.24           O
ATOM    231  N   ALA   212      11.862  21.763 -43.705  1.00 38.37           N
ATOM    232  CA  ALA   212      12.094  20.899 -44.821  1.00 38.37           C
ATOM    233  CB  ALA   212      11.038  21.066 -45.928  1.00 38.37           C
ATOM    234  C   ALA   212      13.429  21.184 -45.443  1.00 38.37           C
ATOM    235  O   ALA   212      14.156  20.258 -45.798  1.00 38.37           O
ATOM    236  N   GLN   213      13.802  22.471 -45.580  1.00 97.68           N
ATOM    237  CA  GLN   213      15.007  22.788 -46.295  1.00 97.68           C
ATOM    238  CB  GLN   213      15.162  24.311 -46.499  1.00 97.68           C
ATOM    239  CG  GLN   213      16.453  24.738 -47.194  1.00 97.68           C
ATOM    240  CD  GLN   213      16.440  26.258 -47.313  1.00 97.68           C
ATOM    241  OE1 GLN   213      15.653  26.837 -48.064  1.00 97.68           O
ATOM    242  NE2 GLN   213      17.344  26.931 -46.553  1.00 97.68           N
ATOM    243  C   GLN   213      16.211  22.189 -45.617  1.00 97.68           C
ATOM    244  O   GLN   213      16.995  21.509 -46.281  1.00 97.68           O
ATOM    245  N   PRO   214      16.417  22.382 -44.339  1.00177.90           N
ATOM    246  CA  PRO   214      17.496  21.654 -43.733  1.00177.90           C
ATOM    247  CD  PRO   214      16.407  23.744 -43.822  1.00177.90           C
ATOM    248  CB  PRO   214      17.848  22.380 -42.443  1.00177.90           C
ATOM    249  CG  PRO   214      17.535  23.841 -42.785  1.00177.90           C
ATOM    250  C   PRO   214      17.210  20.196 -43.558  1.00177.90           C
ATOM    251  O   PRO   214      18.134  19.453 -43.232  1.00177.90           O
ATOM    252  N   THR   215      15.958  19.759 -43.776  1.00133.60           N
ATOM    253  CA  THR   215      15.608  18.380 -43.597  1.00133.60           C
ATOM    254  CB  THR   215      16.440  17.462 -44.454  1.00133.60           C
ATOM    255  OG1 THR   215      16.346  17.868 -45.809  1.00133.60           O
ATOM    256  CG2 THR   215      15.904  16.022 -44.341  1.00133.60           C
ATOM    257  C   THR   215      15.799  18.024 -42.148  1.00133.60           C
ATOM    258  O   THR   215      16.327  16.964 -41.817  1.00133.60           O
ATOM    259  N   GLN   216      15.417  18.933 -41.227  1.00106.21           N
ATOM    260  CA  GLN   216      15.508  18.582 -39.839  1.00106.21           C
ATOM    261  CB  GLN   216      15.297  19.774 -38.897  1.00106.21           C
ATOM    262  CG  GLN   216      16.407  20.820 -39.043  1.00106.21           C
ATOM    263  CD  GLN   216      16.183  21.914 -38.009  1.00106.21           C
ATOM    264  OE1 GLN   216      17.135  22.570 -37.589  1.00106.21           O
ATOM    265  NE2 GLN   216      14.906  22.121 -37.589  1.00106.21           N
ATOM    266  C   GLN   216      14.491  17.522 -39.554  1.00106.21           C
ATOM    267  O   GLN   216      14.830  16.529 -38.929  1.00106.21           O
ATOM    268  N   GLY   217      13.222  17.712 -39.985  1.00150.84           N
ATOM    269  CA  GLY   217      12.160  16.726 -39.958  1.00150.84           C
ATOM    270  C   GLY   217      12.213  15.792 -38.783  1.00150.84           C
ATOM    271  O   GLY   217      11.675  16.054 -37.709  1.00150.84           O
ATOM    272  N   THR   218      12.870  14.638 -39.007  1.00126.79           N
ATOM    273  CA  THR   218      12.964  13.550 -38.080  1.00126.79           C
ATOM    274  CB  THR   218      13.730  12.385 -38.644  1.00126.79           C
ATOM    275  OG1 THR   218      13.656  11.279 -37.757  1.00126.79           O
ATOM    276  CG2 THR   218      15.194  12.796 -38.888  1.00126.79           C
ATOM    277  C   THR   218      13.636  14.002 -36.825  1.00126.79           C
ATOM    278  O   THR   218      13.247  13.598 -35.732  1.00126.79           O
ATOM    279  N   THR   219      14.665  14.857 -36.925  1.00139.94           N
ATOM    280  CA  THR   219      15.298  15.253 -35.707  1.00139.94           C
ATOM    281  CB  THR   219      16.610  16.000 -35.859  1.00139.94           C
ATOM    282  OG1 THR   219      17.113  16.355 -34.580  1.00139.94           O
ATOM    283  CG2 THR   219      16.502  17.219 -36.780  1.00139.94           C
ATOM    284  C   THR   219      14.308  15.954 -34.819  1.00139.94           C
ATOM    285  O   THR   219      14.391  15.758 -33.607  1.00139.94           O
ATOM    286  N   PRO   220      13.374  16.755 -35.277  1.00101.45           N
ATOM    287  CA  PRO   220      12.430  17.270 -34.329  1.00101.45           C
ATOM    288  CD  PRO   220      13.564  17.678 -36.385  1.00101.45           C
ATOM    289  CB  PRO   220      11.695  18.414 -35.023  1.00101.45           C
ATOM    290  CG  PRO   220      12.716  18.919 -36.055  1.00101.45           C
ATOM    291  C   PRO   220      11.532  16.177 -33.834  1.00101.45           C
ATOM    292  O   PRO   220      11.022  16.289 -32.720  1.00101.45           O
ATOM    293  N   SER   221      11.315  15.112 -34.631  1.00 42.71           N
ATOM    294  CA  SER   221      10.426  14.079 -34.183  1.00 42.71           C
ATOM    295  CB  SER   221      10.142  12.981 -35.222  1.00 42.71           C
ATOM    296  OG  SER   221      11.226  12.070 -35.300  1.00 42.71           O
ATOM    297  C   SER   221      11.063  13.425 -33.002  1.00 42.71           C
ATOM    298  O   SER   221      10.382  12.927 -32.108  1.00 42.71           O
ATOM    299  N   SER   222      12.407  13.410 -32.980  1.00 68.88           N
ATOM    300  CA  SER   222      13.131  12.817 -31.896  1.00 68.88           C
ATOM    301  CB  SER   222      14.655  12.879 -32.096  1.00 68.88           C
ATOM    302  OG  SER   222      15.324  12.429 -30.927  1.00 68.88           O
ATOM    303  C   SER   222      12.831  13.572 -30.638  1.00 68.88           C
ATOM    304  O   SER   222      12.572  12.972 -29.596  1.00 68.88           O
ATOM    305  N   LYS   223      12.863  14.917 -30.712  1.00 45.59           N
ATOM    306  CA  LYS   223      12.643  15.733 -29.553  1.00 45.59           C
ATOM    307  CB  LYS   223      12.823  17.232 -29.831  1.00 45.59           C
ATOM    308  CG  LYS   223      14.280  17.630 -30.054  1.00 45.59           C
ATOM    309  CD  LYS   223      14.430  19.005 -30.702  1.00 45.59           C
ATOM    310  CE  LYS   223      15.854  19.308 -31.171  1.00 45.59           C
ATOM    311  NZ  LYS   223      15.814  20.334 -32.240  1.00 45.59           N
ATOM    312  C   LYS   223      11.242  15.544 -29.071  1.00 45.59           C
ATOM    313  O   LYS   223      10.989  15.465 -27.870  1.00 45.59           O
ATOM    314  N   LEU   224      10.290  15.455 -30.011  1.00 90.62           N
ATOM    315  CA  LEU   224       8.903  15.361 -29.670  1.00 90.62           C
ATOM    316  CB  LEU   224       8.032  15.249 -30.942  1.00 90.62           C
ATOM    317  CG  LEU   224       6.515  15.455 -30.752  1.00 90.62           C
ATOM    318  CD1 LEU   224       5.928  14.487 -29.715  1.00 90.62           C
ATOM    319  CD2 LEU   224       6.167  16.931 -30.497  1.00 90.62           C
ATOM    320  C   LEU   224       8.741  14.105 -28.868  1.00 90.62           C
ATOM    321  O   LEU   224       8.057  14.087 -27.847  1.00 90.62           O
ATOM    322  N   GLY   225       9.399  13.017 -29.315  1.00 28.40           N
ATOM    323  CA  GLY   225       9.318  11.748 -28.653  1.00 28.40           C
ATOM    324  C   GLY   225       9.929  11.829 -27.285  1.00 28.40           C
ATOM    325  O   GLY   225       9.390  11.270 -26.331  1.00 28.40           O
ATOM    326  N   GLY   226      11.086  12.512 -27.160  1.00 28.82           N
ATOM    327  CA  GLY   226      11.797  12.595 -25.911  1.00 28.82           C
ATOM    328  C   GLY   226      10.975  13.335 -24.897  1.00 28.82           C
ATOM    329  O   GLY   226      10.935  12.967 -23.724  1.00 28.82           O
ATOM    330  N   LEU   227      10.310  14.418 -25.335  1.00 45.49           N
ATOM    331  CA  LEU   227       9.508  15.241 -24.478  1.00 45.49           C
ATOM    332  CB  LEU   227       8.928  16.445 -25.227  1.00 45.49           C
ATOM    333  CG  LEU   227      10.035  17.367 -25.756  1.00 45.49           C
ATOM    334  CD1 LEU   227       9.445  18.616 -26.421  1.00 45.49           C
ATOM    335  CD2 LEU   227      11.048  17.701 -24.651  1.00 45.49           C
ATOM    336  C   LEU   227       8.384  14.402 -23.979  1.00 45.49           C
ATOM    337  O   LEU   227       7.959  14.521 -22.832  1.00 45.49           O
ATOM    338  N   TRP   228       7.872  13.522 -24.849  1.00 98.28           N
ATOM    339  CA  TRP   228       6.832  12.622 -24.464  1.00 98.28           C
ATOM    340  CB  TRP   228       6.390  11.721 -25.628  1.00 98.28           C
ATOM    341  CG  TRP   228       5.486  10.571 -25.242  1.00 98.28           C
ATOM    342  CD2 TRP   228       4.061  10.654 -25.086  1.00 98.28           C
ATOM    343  CD1 TRP   228       5.827   9.277 -24.974  1.00 98.28           C
ATOM    344  NE1 TRP   228       4.705   8.547 -24.671  1.00 98.28           N
ATOM    345  CE2 TRP   228       3.611   9.381 -24.733  1.00 98.28           C
ATOM    346  CE3 TRP   228       3.194  11.703 -25.225  1.00 98.28           C
ATOM    347  CZ2 TRP   228       2.288   9.134 -24.513  1.00 98.28           C
ATOM    348  CZ3 TRP   228       1.859  11.452 -24.999  1.00 98.28           C
ATOM    349  CH2 TRP   228       1.417  10.192 -24.650  1.00 98.28           C
ATOM    350  C   TRP   228       7.382  11.745 -23.384  1.00 98.28           C
ATOM    351  O   TRP   228       6.692  11.418 -22.419  1.00 98.28           O
ATOM    352  N   LYS   229       8.660  11.349 -23.525  1.00 69.74           N
ATOM    353  CA  LYS   229       9.262  10.454 -22.586  1.00 69.74           C
ATOM    354  CB  LYS   229      10.727  10.103 -22.912  1.00 69.74           C
ATOM    355  CG  LYS   229      10.909   9.284 -24.195  1.00 69.74           C
ATOM    356  CD  LYS   229      12.376   9.071 -24.577  1.00 69.74           C
ATOM    357  CE  LYS   229      12.573   8.312 -25.890  1.00 69.74           C
ATOM    358  NZ  LYS   229      11.919   6.988 -25.812  1.00 69.74           N
ATOM    359  C   LYS   229       9.263  11.083 -21.234  1.00 69.74           C
ATOM    360  O   LYS   229       8.906  10.430 -20.258  1.00 69.74           O
ATOM    361  N   THR   230       9.628  12.377 -21.139  1.00107.22           N
ATOM    362  CA  THR   230       9.723  13.007 -19.850  1.00107.22           C
ATOM    363  CB  THR   230      10.233  14.424 -19.882  1.00107.22           C
ATOM    364  OG1 THR   230      10.497  14.874 -18.561  1.00107.22           O
ATOM    365  CG2 THR   230       9.179  15.336 -20.522  1.00107.22           C
ATOM    366  C   THR   230       8.376  13.029 -19.220  1.00107.22           C
ATOM    367  O   THR   230       8.240  12.876 -18.008  1.00107.22           O
ATOM    368  N   VAL   231       7.341  13.225 -20.045  1.00 49.34           N
ATOM    369  CA  VAL   231       6.002  13.320 -19.563  1.00 49.34           C
ATOM    370  CB  VAL   231       5.033  13.596 -20.668  1.00 49.34           C
ATOM    371  CG1 VAL   231       3.621  13.677 -20.067  1.00 49.34           C
ATOM    372  CG2 VAL   231       5.482  14.876 -21.395  1.00 49.34           C
ATOM    373  C   VAL   231       5.612  12.028 -18.916  1.00 49.34           C
ATOM    374  O   VAL   231       4.873  12.016 -17.934  1.00 49.34           O
ATOM    375  N   SER   232       6.109  10.900 -19.448  1.00 77.76           N
ATOM    376  CA  SER   232       5.673   9.606 -19.007  1.00 77.76           C
ATOM    377  CB  SER   232       6.305   8.462 -19.830  1.00 77.76           C
ATOM    378  OG  SER   232       5.926   8.550 -21.196  1.00 77.76           O
ATOM    379  C   SER   232       5.930   9.336 -17.535  1.00 77.76           C
ATOM    380  O   SER   232       4.997   8.917 -16.852  1.00 77.76           O
ATOM    381  N   PRO   233       7.102   9.536 -16.975  1.00297.42           N
ATOM    382  CA  PRO   233       7.281   9.110 -15.600  1.00297.42           C
ATOM    383  CD  PRO   233       8.313   9.309 -17.744  1.00297.42           C
ATOM    384  CB  PRO   233       8.768   8.803 -15.431  1.00297.42           C
ATOM    385  CG  PRO   233       9.238   8.475 -16.852  1.00297.42           C
ATOM    386  C   PRO   233       6.793  10.015 -14.497  1.00297.42           C
ATOM    387  O   PRO   233       6.668  11.207 -14.770  1.00297.42           O
ATOM    388  N   HIS   234       6.506   9.461 -13.269  1.00279.86           N
ATOM    389  CA  HIS   234       6.218  10.228 -12.064  1.00279.86           C
ATOM    390  ND1 HIS   234       6.452  12.817 -10.186  1.00279.86           N
ATOM    391  CG  HIS   234       5.429  12.417 -11.015  1.00279.86           C
ATOM    392  CB  HIS   234       5.639  11.645 -12.291  1.00279.86           C
ATOM    393  NE2 HIS   234       4.567  13.547  -9.259  1.00279.86           N
ATOM    394  CD2 HIS   234       4.284  12.872 -10.435  1.00279.86           C
ATOM    395  CE1 HIS   234       5.883  13.487  -9.152  1.00279.86           C
ATOM    396  C   HIS   234       5.242   9.565 -11.141  1.00279.86           C
ATOM    397  O   HIS   234       5.599   8.956 -10.132  1.00279.86           O
ATOM    398  N   ARG   235       3.963   9.679 -11.530  1.00154.02           N
ATOM    399  CA  ARG   235       2.774   9.426 -10.767  1.00154.02           C
ATOM    400  CB  ARG   235       1.533   9.525 -11.666  1.00154.02           C
ATOM    401  CG  ARG   235       1.577   8.504 -12.809  1.00154.02           C
ATOM    402  CD  ARG   235       0.727   8.866 -14.029  1.00154.02           C
ATOM    403  NE  ARG   235      -0.700   8.618 -13.694  1.00154.02           N
ATOM    404  CZ  ARG   235      -1.471   7.844 -14.515  1.00154.02           C
ATOM    405  NH1 ARG   235      -0.941   7.279 -15.636  1.00154.02           N
ATOM    406  NH2 ARG   235      -2.789   7.654 -14.210  1.00154.02           N
ATOM    407  C   ARG   235       2.740   8.078 -10.140  1.00154.02           C
ATOM    408  O   ARG   235       2.417   7.981  -8.957  1.00154.02           O
ATOM    409  N   SER   236       3.096   7.011 -10.877  1.00100.56           N
ATOM    410  CA  SER   236       2.881   5.699 -10.339  1.00100.56           C
ATOM    411  CB  SER   236       3.347   4.569 -11.272  1.00100.56           C
ATOM    412  OG  SER   236       2.565   4.551 -12.458  1.00100.56           O
ATOM    413  C   SER   236       3.568   5.509  -9.022  1.00100.56           C
ATOM    414  O   SER   236       2.938   5.048  -8.072  1.00100.56           O
ATOM    415  N   PRO   237       4.811   5.851  -8.890  1.00100.15           N
ATOM    416  CA  PRO   237       5.505   5.593  -7.661  1.00100.15           C
ATOM    417  CD  PRO   237       5.713   6.032 -10.012  1.00100.15           C
ATOM    418  CB  PRO   237       6.979   5.900  -7.945  1.00100.15           C
ATOM    419  CG  PRO   237       6.990   6.560  -9.340  1.00100.15           C
ATOM    420  C   PRO   237       4.948   6.272  -6.452  1.00100.15           C
ATOM    421  O   PRO   237       4.848   5.631  -5.406  1.00100.15           O
ATOM    422  N   ILE   238       4.575   7.558  -6.562  1.00111.72           N
ATOM    423  CA  ILE   238       4.105   8.289  -5.422  1.00111.72           C
ATOM    424  CB  ILE   238       3.937   9.748  -5.709  1.00111.72           C
ATOM    425  CG2 ILE   238       3.517  10.423  -4.391  1.00111.72           C
ATOM    426  CG1 ILE   238       5.233  10.323  -6.301  1.00111.72           C
ATOM    427  CD1 ILE   238       6.452  10.165  -5.392  1.00111.72           C
ATOM    428  C   ILE   238       2.785   7.742  -5.006  1.00111.72           C
ATOM    429  O   ILE   238       2.503   7.573  -3.821  1.00111.72           O
ATOM    430  N   SER   239       1.934   7.458  -6.002  1.00 41.55           N
ATOM    431  CA  SER   239       0.619   6.975  -5.736  1.00 41.55           C
ATOM    432  CB  SER   239      -0.200   6.791  -7.023  1.00 41.55           C
ATOM    433  OG  SER   239       0.438   5.848  -7.873  1.00 41.55           O
ATOM    434  C   SER   239       0.765   5.644  -5.097  1.00 41.55           C
ATOM    435  O   SER   239      -0.124   5.181  -4.388  1.00 41.55           O
ATOM    436  N   ASN   240       1.915   4.997  -5.331  1.00 70.61           N
ATOM    437  CA  ASN   240       2.107   3.685  -4.810  1.00 70.61           C
ATOM    438  CB  ASN   240       3.435   3.061  -5.261  1.00 70.61           C
ATOM    439  CG  ASN   240       3.281   1.552  -5.168  1.00 70.61           C
ATOM    440  OD1 ASN   240       2.892   1.009  -4.136  1.00 70.61           O
ATOM    441  ND2 ASN   240       3.569   0.855  -6.300  1.00 70.61           N
ATOM    442  C   ASN   240       2.076   3.747  -3.315  1.00 70.61           C
ATOM    443  O   ASN   240       1.483   2.878  -2.681  1.00 70.61           O
ATOM    444  N   MET   241       2.714   4.766  -2.700  1.00 75.40           N
ATOM    445  CA  MET   241       2.681   4.825  -1.266  1.00 75.40           C
ATOM    446  CB  MET   241       3.474   5.991  -0.635  1.00 75.40           C
ATOM    447  CG  MET   241       4.992   5.974  -0.838  1.00 75.40           C
ATOM    448  SD  MET   241       5.553   6.621  -2.439  1.00 75.40           S
ATOM    449  CE  MET   241       5.330   8.366  -1.979  1.00 75.40           C
ATOM    450  C   MET   241       1.271   5.035  -0.825  1.00 75.40           C
ATOM    451  O   MET   241       0.790   4.346   0.072  1.00 75.40           O
ATOM    452  N   VAL   242       0.561   5.980  -1.472  1.00 43.70           N
ATOM    453  CA  VAL   242      -0.763   6.289  -1.026  1.00 43.70           C
ATOM    454  CB  VAL   242      -1.416   7.387  -1.812  1.00 43.70           C
ATOM    455  CG1 VAL   242      -2.869   7.520  -1.329  1.00 43.70           C
ATOM    456  CG2 VAL   242      -0.592   8.678  -1.658  1.00 43.70           C
ATOM    457  C   VAL   242      -1.623   5.080  -1.167  1.00 43.70           C
ATOM    458  O   VAL   242      -2.311   4.686  -0.228  1.00 43.70           O
ATOM    459  N   SER   243      -1.590   4.438  -2.345  1.00 77.09           N
ATOM    460  CA  SER   243      -2.453   3.315  -2.550  1.00 77.09           C
ATOM    461  CB  SER   243      -2.431   2.767  -3.985  1.00 77.09           C
ATOM    462  OG  SER   243      -3.349   1.689  -4.099  1.00 77.09           O
ATOM    463  C   SER   243      -2.023   2.213  -1.647  1.00 77.09           C
ATOM    464  O   SER   243      -2.858   1.478  -1.124  1.00 77.09           O
ATOM    465  N   MET   244      -0.704   2.078  -1.426  1.00120.63           N
ATOM    466  CA  MET   244      -0.229   1.006  -0.604  1.00120.63           C
ATOM    467  CB  MET   244       1.304   0.992  -0.474  1.00120.63           C
ATOM    468  CG  MET   244       1.858  -0.252   0.227  1.00120.63           C
ATOM    469  SD  MET   244       1.701  -1.787  -0.738  1.00120.63           S
ATOM    470  CE  MET   244      -0.017  -2.121  -0.255  1.00120.63           C
ATOM    471  C   MET   244      -0.808   1.201   0.755  1.00120.63           C
ATOM    472  O   MET   244      -1.268   0.252   1.386  1.00120.63           O
ATOM    473  N   ALA   245      -0.820   2.459   1.226  1.00 34.51           N
ATOM    474  CA  ALA   245      -1.337   2.766   2.527  1.00 34.51           C
ATOM    475  CB  ALA   245      -1.188   4.253   2.899  1.00 34.51           C
ATOM    476  C   ALA   245      -2.796   2.436   2.571  1.00 34.51           C
ATOM    477  O   ALA   245      -3.281   1.898   3.563  1.00 34.51           O
ATOM    478  N   ASN   246      -3.535   2.725   1.485  1.00 46.92           N
ATOM    479  CA  ASN   246      -4.952   2.499   1.491  1.00 46.92           C
ATOM    480  CB  ASN   246      -5.635   2.862   0.162  1.00 46.92           C
ATOM    481  CG  ASN   246      -5.616   4.375  -0.026  1.00 46.92           C
ATOM    482  OD1 ASN   246      -5.073   5.133   0.777  1.00 46.92           O
ATOM    483  ND2 ASN   246      -6.253   4.835  -1.136  1.00 46.92           N
ATOM    484  C   ASN   246      -5.200   1.048   1.739  1.00 46.92           C
ATOM    485  O   ASN   246      -6.157   0.692   2.425  1.00 46.92           O
ATOM    486  N   ASN   247      -4.353   0.171   1.171  1.00 78.32           N
ATOM    487  CA  ASN   247      -4.516  -1.240   1.362  1.00 78.32           C
ATOM    488  CB  ASN   247      -3.477  -2.061   0.576  1.00 78.32           C
ATOM    489  CG  ASN   247      -3.893  -3.523   0.622  1.00 78.32           C
ATOM    490  OD1 ASN   247      -4.811  -3.947  -0.080  1.00 78.32           O
ATOM    491  ND2 ASN   247      -3.195  -4.325   1.471  1.00 78.32           N
ATOM    492  C   ASN   247      -4.338  -1.532   2.820  1.00 78.32           C
ATOM    493  O   ASN   247      -5.088  -2.314   3.402  1.00 78.32           O
ATOM    494  N   HIS   248      -3.332  -0.899   3.453  1.00 70.74           N
ATOM    495  CA  HIS   248      -3.081  -1.108   4.852  1.00 70.74           C
ATOM    496  ND1 HIS   248      -0.150  -2.343   5.696  1.00 70.74           N
ATOM    497  CG  HIS   248      -0.556  -1.227   5.001  1.00 70.74           C
ATOM    498  CB  HIS   248      -1.787  -0.442   5.356  1.00 70.74           C
ATOM    499  NE2 HIS   248       1.336  -2.034   4.071  1.00 70.74           N
ATOM    500  CD2 HIS   248       0.363  -1.051   4.010  1.00 70.74           C
ATOM    501  CE1 HIS   248       0.985  -2.787   5.100  1.00 70.74           C
ATOM    502  C   HIS   248      -4.229  -0.596   5.670  1.00 70.74           C
ATOM    503  O   HIS   248      -4.635  -1.229   6.642  1.00 70.74           O
ATOM    504  N   MET   249      -4.804   0.556   5.286  1.00111.56           N
ATOM    505  CA  MET   249      -5.876   1.122   6.052  1.00111.56           C
ATOM    506  CB  MET   249      -6.406   2.467   5.506  1.00111.56           C
ATOM    507  CG  MET   249      -5.659   3.712   6.010  1.00111.56           C
ATOM    508  SD  MET   249      -3.971   3.977   5.392  1.00111.56           S
ATOM    509  CE  MET   249      -4.476   4.568   3.752  1.00111.56           C
ATOM    510  C   MET   249      -7.008   0.152   6.066  1.00111.56           C
ATOM    511  O   MET   249      -7.744   0.078   7.047  1.00111.56           O
ATOM    512  N   SER   250      -7.196  -0.604   4.971  1.00 36.05           N
ATOM    513  CA  SER   250      -8.284  -1.536   4.917  1.00 36.05           C
ATOM    514  CB  SER   250      -8.351  -2.302   3.588  1.00 36.05           C
ATOM    515  OG  SER   250      -9.450  -3.200   3.617  1.00 36.05           O
ATOM    516  C   SER   250      -8.133  -2.556   6.009  1.00 36.05           C
ATOM    517  O   SER   250      -9.102  -2.930   6.658  1.00 36.05           O
ATOM    518  N   MET   251      -6.905  -3.035   6.262  1.00123.21           N
ATOM    519  CA  MET   251      -6.688  -4.034   7.273  1.00123.21           C
ATOM    520  CB  MET   251      -5.220  -4.495   7.308  1.00123.21           C
ATOM    521  CG  MET   251      -4.923  -5.575   8.350  1.00123.21           C
ATOM    522  SD  MET   251      -3.200  -6.156   8.378  1.00123.21           S
ATOM    523  CE  MET   251      -3.371  -7.192   6.896  1.00123.21           C
ATOM    524  C   MET   251      -7.028  -3.446   8.608  1.00123.21           C
ATOM    525  O   MET   251      -7.577  -4.119   9.479  1.00123.21           O
ATOM    526  N   THR   252      -6.724  -2.150   8.776  1.00 45.86           N
ATOM    527  CA  THR   252      -6.926  -1.454  10.010  1.00 45.86           C
ATOM    528  CB  THR   252      -6.601   0.009   9.904  1.00 45.86           C
ATOM    529  OG1 THR   252      -5.264   0.192   9.461  1.00 45.86           O
ATOM    530  CG2 THR   252      -6.792   0.656  11.286  1.00 45.86           C
ATOM    531  C   THR   252      -8.376  -1.535  10.360  1.00 45.86           C
ATOM    532  O   THR   252      -8.712  -1.681  11.534  1.00 45.86           O
ATOM    533  N   ASN   253      -9.287  -1.431   9.371  1.00 98.79           N
ATOM    534  CA  ASN   253     -10.660  -1.448   9.779  1.00 98.79           C
ATOM    535  CB  ASN   253     -11.728  -1.195   8.679  1.00 98.79           C
ATOM    536  CG  ASN   253     -11.980  -2.389   7.753  1.00 98.79           C
ATOM    537  OD1 ASN   253     -11.573  -2.401   6.593  1.00 98.79           O
ATOM    538  ND2 ASN   253     -12.730  -3.407   8.260  1.00 98.79           N
ATOM    539  C   ASN   253     -10.950  -2.774  10.402  1.00 98.79           C
ATOM    540  O   ASN   253     -11.682  -2.856  11.385  1.00 98.79           O
ATOM    541  N   SER   254     -10.377  -3.859   9.852  1.00 39.18           N
ATOM    542  CA  SER   254     -10.657  -5.161  10.381  1.00 39.18           C
ATOM    543  CB  SER   254      -9.905  -6.278   9.642  1.00 39.18           C
ATOM    544  OG  SER   254     -10.301  -6.305   8.281  1.00 39.18           O
ATOM    545  C   SER   254     -10.204  -5.224  11.805  1.00 39.18           C
ATOM    546  O   SER   254     -10.974  -5.571  12.700  1.00 39.18           O
ATOM    547  N   GLY   255      -8.931  -4.860  12.051  1.00 30.09           N
ATOM    548  CA  GLY   255      -8.370  -4.969  13.365  1.00 30.09           C
ATOM    549  C   GLY   255      -9.095  -4.081  14.325  1.00 30.09           C
ATOM    550  O   GLY   255      -9.410  -4.491  15.441  1.00 30.09           O
ATOM    551  N   VAL   256      -9.393  -2.837  13.916  1.00 96.74           N
ATOM    552  CA  VAL   256     -10.013  -1.918  14.825  1.00 96.74           C
ATOM    553  CB  VAL   256     -10.215  -0.560  14.211  1.00 96.74           C
ATOM    554  CG1 VAL   256      -8.836   0.045  13.892  1.00 96.74           C
ATOM    555  CG2 VAL   256     -11.111  -0.706  12.973  1.00 96.74           C
ATOM    556  C   VAL   256     -11.344  -2.452  15.253  1.00 96.74           C
ATOM    557  O   VAL   256     -11.684  -2.389  16.432  1.00 96.74           O
ATOM    558  N   SER   257     -12.130  -2.998  14.300  1.00 79.46           N
ATOM    559  CA  SER   257     -13.445  -3.497  14.606  1.00 79.46           C
ATOM    560  CB  SER   257     -14.229  -3.946  13.362  1.00 79.46           C
ATOM    561  OG  SER   257     -15.506  -4.423  13.758  1.00 79.46           O
ATOM    562  C   SER   257     -13.350  -4.683  15.512  1.00 79.46           C
ATOM    563  O   SER   257     -14.142  -4.815  16.446  1.00 79.46           O
ATOM    564  N   MET   258     -12.386  -5.586  15.245  1.00 93.01           N
ATOM    565  CA  MET   258     -12.238  -6.762  16.052  1.00 93.01           C
ATOM    566  CB  MET   258     -11.133  -7.709  15.571  1.00 93.01           C
ATOM    567  CG  MET   258     -11.417  -8.302  14.193  1.00 93.01           C
ATOM    568  SD  MET   258     -10.167  -9.485  13.616  1.00 93.01           S
ATOM    569  CE  MET   258      -8.842  -8.249  13.500  1.00 93.01           C
ATOM    570  C   MET   258     -11.859  -6.322  17.419  1.00 93.01           C
ATOM    571  O   MET   258     -12.340  -6.855  18.415  1.00 93.01           O
ATOM    572  N   THR   259     -10.985  -5.313  17.529  1.00283.39           N
ATOM    573  CA  THR   259     -10.718  -4.923  18.870  1.00283.39           C
ATOM    574  CB  THR   259      -9.507  -4.060  19.047  1.00283.39           C
ATOM    575  OG1 THR   259      -9.218  -3.919  20.431  1.00283.39           O
ATOM    576  CG2 THR   259      -9.773  -2.686  18.413  1.00283.39           C
ATOM    577  C   THR   259     -11.928  -4.148  19.238  1.00283.39           C
ATOM    578  O   THR   259     -12.665  -3.654  18.395  1.00283.39           O
ATOM    579  N   ASN   260     -12.254  -4.113  20.521  1.00269.45           N
ATOM    580  CA  ASN   260     -13.422  -3.396  20.913  1.00269.45           C
ATOM    581  CB  ASN   260     -13.449  -1.945  20.400  1.00269.45           C
ATOM    582  CG  ASN   260     -14.593  -1.234  21.116  1.00269.45           C
ATOM    583  OD1 ASN   260     -15.723  -1.182  20.630  1.00269.45           O
ATOM    584  ND2 ASN   260     -14.296  -0.689  22.328  1.00269.45           N
ATOM    585  C   ASN   260     -14.662  -4.117  20.459  1.00269.45           C
ATOM    586  O   ASN   260     -15.763  -3.773  20.890  1.00269.45           O
ATOM    587  N   THR   261     -14.540  -5.144  19.587  1.00140.20           N
ATOM    588  CA  THR   261     -15.705  -5.926  19.295  1.00140.20           C
ATOM    589  CB  THR   261     -15.596  -6.843  18.099  1.00140.20           C
ATOM    590  OG1 THR   261     -16.898  -7.231  17.680  1.00140.20           O
ATOM    591  CG2 THR   261     -14.773  -8.100  18.439  1.00140.20           C
ATOM    592  C   THR   261     -15.881  -6.743  20.524  1.00140.20           C
ATOM    593  O   THR   261     -16.995  -6.998  20.979  1.00140.20           O
ATOM    594  N   LEU   262     -14.728  -7.161  21.088  1.00 58.30           N
ATOM    595  CA  LEU   262     -14.684  -7.915  22.298  1.00 58.30           C
ATOM    596  CB  LEU   262     -13.278  -8.371  22.721  1.00 58.30           C
ATOM    597  CG  LEU   262     -12.673  -9.472  21.830  1.00 58.30           C
ATOM    598  CD1 LEU   262     -11.364 -10.010  22.432  1.00 58.30           C
ATOM    599  CD2 LEU   262     -13.688 -10.597  21.569  1.00 58.30           C
ATOM    600  C   LEU   262     -15.174  -7.009  23.361  1.00 58.30           C
ATOM    601  O   LEU   262     -15.799  -7.446  24.323  1.00 58.30           O
ATOM    602  N   SER   263     -14.893  -5.704  23.193  1.00 85.97           N
ATOM    603  CA  SER   263     -15.270  -4.759  24.195  1.00 85.97           C
ATOM    604  CB  SER   263     -14.959  -3.308  23.775  1.00 85.97           C
ATOM    605  OG  SER   263     -15.370  -2.398  24.784  1.00 85.97           O
ATOM    606  C   SER   263     -16.743  -4.875  24.420  1.00 85.97           C
ATOM    607  O   SER   263     -17.198  -4.775  25.556  1.00 85.97           O
ATOM    608  N   SER   264     -17.525  -5.060  23.340  1.00 89.75           N
ATOM    609  CA  SER   264     -18.954  -5.179  23.432  1.00 89.75           C
ATOM    610  CB  SER   264     -19.634  -4.978  22.072  1.00 89.75           C
ATOM    611  OG  SER   264     -21.044  -5.005  22.228  1.00 89.75           O
ATOM    612  C   SER   264     -19.371  -6.523  23.961  1.00 89.75           C
ATOM    613  O   SER   264     -20.324  -6.613  24.732  1.00 89.75           O
ATOM    614  N   MET   265     -18.689  -7.609  23.544  1.00132.99           N
ATOM    615  CA  MET   265     -19.074  -8.925  23.976  1.00132.99           C
ATOM    616  CB  MET   265     -18.283 -10.057  23.311  1.00132.99           C
ATOM    617  CG  MET   265     -16.806 -10.059  23.703  1.00132.99           C
ATOM    618  SD  MET   265     -15.945 -11.630  23.397  1.00132.99           S
ATOM    619  CE  MET   265     -16.490 -12.395  24.954  1.00132.99           C
ATOM    620  C   MET   265     -18.839  -9.058  25.448  1.00132.99           C
ATOM    621  O   MET   265     -19.619  -9.694  26.156  1.00132.99           O
ATOM    622  N   LEU   266     -17.745  -8.458  25.955  1.00 90.93           N
ATOM    623  CA  LEU   266     -17.440  -8.583  27.352  1.00 90.93           C
ATOM    624  CB  LEU   266     -16.195  -7.789  27.789  1.00 90.93           C
ATOM    625  CG  LEU   266     -14.861  -8.390  27.323  1.00 90.93           C
ATOM    626  CD1 LEU   266     -13.678  -7.536  27.803  1.00 90.93           C
ATOM    627  CD2 LEU   266     -14.731  -9.857  27.766  1.00 90.93           C
ATOM    628  C   LEU   266     -18.585  -8.026  28.125  1.00 90.93           C
ATOM    629  O   LEU   266     -18.995  -8.588  29.140  1.00 90.93           O
ATOM    630  N   LYS   267     -19.140  -6.898  27.665  1.00 72.66           N
ATOM    631  CA  LYS   267     -20.249  -6.357  28.383  1.00 72.66           C
ATOM    632  CB  LYS   267     -20.792  -5.034  27.819  1.00 72.66           C
ATOM    633  CG  LYS   267     -21.942  -4.497  28.674  1.00 72.66           C
ATOM    634  CD  LYS   267     -22.354  -3.055  28.381  1.00 72.66           C
ATOM    635  CE  LYS   267     -23.555  -2.601  29.221  1.00 72.66           C
ATOM    636  NZ  LYS   267     -23.980  -1.238  28.831  1.00 72.66           N
ATOM    637  C   LYS   267     -21.345  -7.367  28.307  1.00 72.66           C
ATOM    638  O   LYS   267     -22.117  -7.538  29.249  1.00 72.66           O
ATOM    639  N   GLY   268     -21.431  -8.085  27.174  1.00 22.90           N
ATOM    640  CA  GLY   268     -22.466  -9.060  27.021  1.00 22.90           C
ATOM    641  C   GLY   268     -23.534  -8.402  26.224  1.00 22.90           C
ATOM    642  O   GLY   268     -24.553  -9.010  25.902  1.00 22.90           O
ATOM    643  N   PHE   269     -23.311  -7.118  25.891  1.00147.19           N
ATOM    644  CA  PHE   269     -24.291  -6.389  25.155  1.00147.19           C
ATOM    645  CB  PHE   269     -23.984  -4.896  24.973  1.00147.19           C
ATOM    646  CG  PHE   269     -25.295  -4.303  24.591  1.00147.19           C
ATOM    647  CD1 PHE   269     -25.746  -4.324  23.291  1.00147.19           C
ATOM    648  CD2 PHE   269     -26.097  -3.760  25.569  1.00147.19           C
ATOM    649  CE1 PHE   269     -26.968  -3.773  22.975  1.00147.19           C
ATOM    650  CE2 PHE   269     -27.316  -3.208  25.261  1.00147.19           C
ATOM    651  CZ  PHE   269     -27.756  -3.226  23.961  1.00147.19           C
ATOM    652  C   PHE   269     -24.400  -6.962  23.783  1.00147.19           C
ATOM    653  O   PHE   269     -25.503  -7.124  23.267  1.00147.19           O
ATOM    654  N   ALA   270     -23.254  -7.285  23.147  1.00 44.15           N
ATOM    655  CA  ALA   270     -23.345  -7.739  21.791  1.00 44.15           C
ATOM    656  CB  ALA   270     -22.425  -6.973  20.825  1.00 44.15           C
ATOM    657  C   ALA   270     -22.988  -9.186  21.697  1.00 44.15           C
ATOM    658  O   ALA   270     -22.025  -9.668  22.293  1.00 44.15           O
ATOM    659  N   PRO   271     -23.814  -9.878  20.958  1.00149.17           N
ATOM    660  CA  PRO   271     -23.589 -11.276  20.694  1.00149.17           C
ATOM    661  CD  PRO   271     -25.234  -9.572  21.043  1.00149.17           C
ATOM    662  CB  PRO   271     -24.937 -11.851  20.269  1.00149.17           C
ATOM    663  CG  PRO   271     -25.959 -10.923  20.942  1.00149.17           C
ATOM    664  C   PRO   271     -22.537 -11.448  19.642  1.00149.17           C
ATOM    665  O   PRO   271     -22.332 -10.530  18.851  1.00149.17           O
ATOM    666  N   ALA   272     -21.845 -12.606  19.633  1.00 32.49           N
ATOM    667  CA  ALA   272     -20.833 -12.885  18.654  1.00 32.49           C
ATOM    668  CB  ALA   272     -20.071 -14.191  18.937  1.00 32.49           C
ATOM    669  C   ALA   272     -21.450 -13.034  17.296  1.00 32.49           C
ATOM    670  O   ALA   272     -20.935 -12.518  16.304  1.00 32.49           O
ATOM    671  N   ALA   273     -22.589 -13.748  17.222  1.00 26.14           N
ATOM    672  CA  ALA   273     -23.195 -14.014  15.950  1.00 26.14           C
ATOM    673  CB  ALA   273     -24.468 -14.876  16.059  1.00 26.14           C
ATOM    674  C   ALA   273     -23.583 -12.716  15.331  1.00 26.14           C
ATOM    675  O   ALA   273     -23.369 -12.497  14.140  1.00 26.14           O
ATOM    676  N   ALA   274     -24.155 -11.810  16.140  1.00 26.99           N
ATOM    677  CA  ALA   274     -24.602 -10.549  15.632  1.00 26.99           C
ATOM    678  CB  ALA   274     -25.254  -9.675  16.715  1.00 26.99           C
ATOM    679  C   ALA   274     -23.420  -9.801  15.115  1.00 26.99           C
ATOM    680  O   ALA   274     -23.495  -9.135  14.084  1.00 26.99           O
ATOM    681  N   ALA   275     -22.289  -9.900  15.838  1.00 30.04           N
ATOM    682  CA  ALA   275     -21.106  -9.167  15.496  1.00 30.04           C
ATOM    683  CB  ALA   275     -19.950  -9.402  16.484  1.00 30.04           C
ATOM    684  C   ALA   275     -20.631  -9.584  14.145  1.00 30.04           C
ATOM    685  O   ALA   275     -20.224  -8.746  13.344  1.00 30.04           O
ATOM    686  N   GLN   276     -20.648 -10.892  13.841  1.00 90.90           N
ATOM    687  CA  GLN   276     -20.173 -11.283  12.546  1.00 90.90           C
ATOM    688  CB  GLN   276     -20.066 -12.806  12.342  1.00 90.90           C
ATOM    689  CG  GLN   276     -21.405 -13.547  12.365  1.00 90.90           C
ATOM    690  CD  GLN   276     -21.145 -14.973  11.884  1.00 90.90           C
ATOM    691  OE1 GLN   276     -20.756 -15.182  10.735  1.00 90.90           O
ATOM    692  NE2 GLN   276     -21.358 -15.977  12.775  1.00 90.90           N
ATOM    693  C   GLN   276     -21.098 -10.754  11.494  1.00 90.90           C
ATOM    694  O   GLN   276     -20.658 -10.281  10.447  1.00 90.90           O
ATOM    695  N   ALA   277     -22.417 -10.825  11.753  1.00 28.39           N
ATOM    696  CA  ALA   277     -23.391 -10.418  10.781  1.00 28.39           C
ATOM    697  CB  ALA   277     -24.836 -10.655  11.247  1.00 28.39           C
ATOM    698  C   ALA   277     -23.247  -8.960  10.500  1.00 28.39           C
ATOM    699  O   ALA   277     -23.299  -8.531   9.350  1.00 28.39           O
ATOM    700  N   VAL   278     -23.055  -8.147  11.550  1.00 90.66           N
ATOM    701  CA  VAL   278     -22.946  -6.737  11.334  1.00 90.66           C
ATOM    702  CB  VAL   278     -22.854  -5.938  12.597  1.00 90.66           C
ATOM    703  CG1 VAL   278     -24.191  -6.065  13.346  1.00 90.66           C
ATOM    704  CG2 VAL   278     -21.644  -6.421  13.405  1.00 90.66           C
ATOM    705  C   VAL   278     -21.724  -6.469  10.526  1.00 90.66           C
ATOM    706  O   VAL   278     -21.723  -5.586   9.670  1.00 90.66           O
ATOM    707  N   GLN   279     -20.647  -7.233  10.773  1.00 45.24           N
ATOM    708  CA  GLN   279     -19.420  -6.991  10.078  1.00 45.24           C
ATOM    709  CB  GLN   279     -18.299  -7.947  10.506  1.00 45.24           C
ATOM    710  CG  GLN   279     -16.993  -7.684   9.763  1.00 45.24           C
ATOM    711  CD  GLN   279     -15.938  -8.621  10.323  1.00 45.24           C
ATOM    712  OE1 GLN   279     -14.753  -8.467  10.035  1.00 45.24           O
ATOM    713  NE2 GLN   279     -16.372  -9.614  11.146  1.00 45.24           N
ATOM    714  C   GLN   279     -19.664  -7.192   8.616  1.00 45.24           C
ATOM    715  O   GLN   279     -19.163  -6.432   7.787  1.00 45.24           O
ATOM    716  N   THR   280     -20.436  -8.230   8.249  1.00106.20           N
ATOM    717  CA  THR   280     -20.691  -8.436   6.854  1.00106.20           C
ATOM    718  CB  THR   280     -21.379  -9.730   6.521  1.00106.20           C
ATOM    719  OG1 THR   280     -21.263  -9.972   5.127  1.00106.20           O
ATOM    720  CG2 THR   280     -22.869  -9.637   6.887  1.00106.20           C
ATOM    721  C   THR   280     -21.556  -7.327   6.334  1.00106.20           C
ATOM    722  O   THR   280     -21.393  -6.868   5.205  1.00106.20           O
ATOM    723  N   ALA   281     -22.506  -6.852   7.162  1.00 41.94           N
ATOM    724  CA  ALA   281     -23.448  -5.864   6.720  1.00 41.94           C
ATOM    725  CB  ALA   281     -24.451  -5.465   7.820  1.00 41.94           C
ATOM    726  C   ALA   281     -22.736  -4.613   6.312  1.00 41.94           C
ATOM    727  O   ALA   281     -23.085  -4.007   5.300  1.00 41.94           O
ATOM    728  N   ALA   282     -21.708  -4.190   7.059  1.00 45.64           N
ATOM    729  CA  ALA   282     -21.093  -2.935   6.733  1.00 45.64           C
ATOM    730  CB  ALA   282     -19.935  -2.593   7.687  1.00 45.64           C
ATOM    731  C   ALA   282     -20.530  -2.981   5.348  1.00 45.64           C
ATOM    732  O   ALA   282     -20.699  -2.038   4.575  1.00 45.64           O
ATOM    733  N   GLN   283     -19.862  -4.087   4.977  1.00105.05           N
ATOM    734  CA  GLN   283     -19.258  -4.114   3.679  1.00105.05           C
ATOM    735  CB  GLN   283     -18.495  -5.419   3.385  1.00105.05           C
ATOM    736  CG  GLN   283     -19.399  -6.652   3.340  1.00105.05           C
ATOM    737  CD  GLN   283     -18.524  -7.890   3.220  1.00105.05           C
ATOM    738  OE1 GLN   283     -18.080  -8.246   2.130  1.00105.05           O
ATOM    739  NE2 GLN   283     -18.259  -8.563   4.373  1.00105.05           N
ATOM    740  C   GLN   283     -20.337  -3.983   2.658  1.00105.05           C
ATOM    741  O   GLN   283     -20.216  -3.202   1.715  1.00105.05           O
ATOM    742  N   ASN   284     -21.447  -4.721   2.837  1.00240.01           N
ATOM    743  CA  ASN   284     -22.499  -4.622   1.869  1.00240.01           C
ATOM    744  CB  ASN   284     -23.452  -5.828   1.860  1.00240.01           C
ATOM    745  CG  ASN   284     -24.582  -5.533   0.880  1.00240.01           C
ATOM    746  OD1 ASN   284     -25.526  -4.818   1.215  1.00240.01           O
ATOM    747  ND2 ASN   284     -24.492  -6.094  -0.356  1.00240.01           N
ATOM    748  C   ASN   284     -23.320  -3.424   2.198  1.00240.01           C
ATOM    749  O   ASN   284     -24.156  -3.424   3.090  1.00240.01           O
ATOM    750  N   GLY   285     -23.189  -2.359   1.422  1.00245.79           N
ATOM    751  CA  GLY   285     -23.947  -1.207   1.784  1.00245.79           C
ATOM    752  C   GLY   285     -23.021  -0.059   1.669  1.00245.79           C
ATOM    753  O   GLY   285     -23.344   0.938   1.026  1.00245.79           O
ATOM    754  N   VAL   286     -21.834  -0.152   2.287  1.00139.83           N
ATOM    755  CA  VAL   286     -20.913   0.900   2.005  1.00139.83           C
ATOM    756  CB  VAL   286     -19.673   0.885   2.852  1.00139.83           C
ATOM    757  CG1 VAL   286     -18.852  -0.383   2.568  1.00139.83           C
ATOM    758  CG2 VAL   286     -18.910   2.191   2.581  1.00139.83           C
ATOM    759  C   VAL   286     -20.539   0.688   0.579  1.00139.83           C
ATOM    760  O   VAL   286     -20.397   1.630  -0.200  1.00139.83           O
ATOM    761  N   ARG   287     -20.391  -0.602   0.213  1.00149.69           N
ATOM    762  CA  ARG   287     -20.010  -0.991  -1.112  1.00149.69           C
ATOM    763  CB  ARG   287     -19.572  -2.459  -1.250  1.00149.69           C
ATOM    764  CG  ARG   287     -20.636  -3.516  -0.977  1.00149.69           C
ATOM    765  CD  ARG   287     -21.586  -3.736  -2.153  1.00149.69           C
ATOM    766  NE  ARG   287     -22.201  -5.080  -1.961  1.00149.69           N
ATOM    767  CZ  ARG   287     -22.195  -5.977  -2.988  1.00149.69           C
ATOM    768  NH1 ARG   287     -21.768  -5.605  -4.231  1.00149.69           N
ATOM    769  NH2 ARG   287     -22.630  -7.255  -2.778  1.00149.69           N
ATOM    770  C   ARG   287     -21.131  -0.711  -2.054  1.00149.69           C
ATOM    771  O   ARG   287     -20.890  -0.486  -3.237  1.00149.69           O
ATOM    772  N   ALA   288     -22.381  -0.720  -1.550  1.00 63.14           N
ATOM    773  CA  ALA   288     -23.544  -0.497  -2.365  1.00 63.14           C
ATOM    774  CB  ALA   288     -24.845  -0.506  -1.547  1.00 63.14           C
ATOM    775  C   ALA   288     -23.435   0.847  -3.004  1.00 63.14           C
ATOM    776  O   ALA   288     -23.942   1.053  -4.108  1.00 63.14           O
ATOM    777  N   MET   289     -22.803   1.813  -2.310  1.00112.97           N
ATOM    778  CA  MET   289     -22.654   3.122  -2.880  1.00112.97           C
ATOM    779  CB  MET   289     -21.752   4.021  -2.011  1.00112.97           C
ATOM    780  CG  MET   289     -21.325   5.325  -2.694  1.00112.97           C
ATOM    781  SD  MET   289     -20.249   6.407  -1.697  1.00112.97           S
ATOM    782  CE  MET   289     -21.594   7.413  -1.006  1.00112.97           C
ATOM    783  C   MET   289     -21.948   2.947  -4.184  1.00112.97           C
ATOM    784  O   MET   289     -22.390   3.441  -5.221  1.00112.97           O
ATOM    785  N   SER   290     -20.830   2.205  -4.172  1.00198.62           N
ATOM    786  CA  SER   290     -20.175   1.943  -5.413  1.00198.62           C
ATOM    787  CB  SER   290     -18.720   1.471  -5.262  1.00198.62           C
ATOM    788  OG  SER   290     -17.929   2.531  -4.742  1.00198.62           O
ATOM    789  C   SER   290     -20.997   0.862  -6.022  1.00198.62           C
ATOM    790  O   SER   290     -21.902   0.327  -5.392  1.00198.62           O
ATOM    791  N   SER   291     -20.795   0.541  -7.298  1.00233.49           N
ATOM    792  CA  SER   291     -21.626  -0.468  -7.890  1.00233.49           C
ATOM    793  CB  SER   291     -21.655  -1.791  -7.104  1.00233.49           C
ATOM    794  OG  SER   291     -20.349  -2.343  -7.032  1.00233.49           O
ATOM    795  C   SER   291     -23.028   0.061  -7.999  1.00233.49           C
ATOM    796  O   SER   291     -23.918  -0.625  -8.500  1.00233.49           O
ATOM    797  N   LEU   292     -23.250   1.335  -7.596  1.00223.88           N
ATOM    798  CA  LEU   292     -24.517   1.989  -7.756  1.00223.88           C
ATOM    799  CB  LEU   292     -24.520   3.434  -7.212  1.00223.88           C
ATOM    800  CG  LEU   292     -23.568   4.433  -7.913  1.00223.88           C
ATOM    801  CD1 LEU   292     -22.124   3.914  -7.910  1.00223.88           C
ATOM    802  CD2 LEU   292     -24.064   4.871  -9.302  1.00223.88           C
ATOM    803  C   LEU   292     -24.632   1.983  -9.222  1.00223.88           C
ATOM    804  O   LEU   292     -25.691   1.818  -9.824  1.00223.88           O
ATOM    805  N   GLY   293     -23.458   2.122  -9.835  1.00244.95           N
ATOM    806  CA  GLY   293     -23.443   1.913 -11.223  1.00244.95           C
ATOM    807  C   GLY   293     -22.621   2.941 -11.860  1.00244.95           C
ATOM    808  O   GLY   293     -23.097   3.964 -12.348  1.00244.95           O
ATOM    809  N   SER   294     -21.316   2.651 -11.862  1.00136.74           N
ATOM    810  CA  SER   294     -20.486   3.417 -12.715  1.00136.74           C
ATOM    811  CB  SER   294     -18.997   3.029 -12.621  1.00136.74           C
ATOM    812  OG  SER   294     -18.477   3.309 -11.329  1.00136.74           O
ATOM    813  C   SER   294     -20.990   2.944 -14.034  1.00136.74           C
ATOM    814  O   SER   294     -21.038   3.681 -15.017  1.00136.74           O
ATOM    815  N   SER   295     -21.396   1.654 -14.045  1.00100.27           N
ATOM    816  CA  SER   295     -21.947   1.012 -15.199  1.00100.27           C
ATOM    817  CB  SER   295     -22.157  -0.498 -14.991  1.00100.27           C
ATOM    818  OG  SER   295     -23.150  -0.717 -14.001  1.00100.27           O
ATOM    819  C   SER   295     -23.273   1.636 -15.519  1.00100.27           C
ATOM    820  O   SER   295     -23.545   1.976 -16.668  1.00100.27           O
ATOM    821  N   LEU   296     -24.139   1.816 -14.502  1.00101.92           N
ATOM    822  CA  LEU   296     -25.429   2.385 -14.763  1.00101.92           C
ATOM    823  CB  LEU   296     -26.368   2.399 -13.540  1.00101.92           C
ATOM    824  CG  LEU   296     -26.941   1.020 -13.162  1.00101.92           C
ATOM    825  CD1 LEU   296     -25.833   0.013 -12.815  1.00101.92           C
ATOM    826  CD2 LEU   296     -28.001   1.169 -12.055  1.00101.92           C
ATOM    827  C   LEU   296     -25.250   3.790 -15.231  1.00101.92           C
ATOM    828  O   LEU   296     -25.957   4.242 -16.128  1.00101.92           O
ATOM    829  N   GLY   297     -24.281   4.520 -14.651  1.00 93.96           N
ATOM    830  CA  GLY   297     -24.146   5.900 -15.020  1.00 93.96           C
ATOM    831  C   GLY   297     -23.880   5.991 -16.486  1.00 93.96           C
ATOM    832  O   GLY   297     -24.480   6.808 -17.184  1.00 93.96           O
ATOM    833  N   SER   298     -22.979   5.141 -17.006  1.00 75.28           N
ATOM    834  CA  SER   298     -22.689   5.228 -18.404  1.00 75.28           C
ATOM    835  CB  SER   298     -21.307   5.841 -18.675  1.00 75.28           C
ATOM    836  OG  SER   298     -21.031   5.853 -20.067  1.00 75.28           O
ATOM    837  C   SER   298     -22.680   3.813 -18.967  1.00 75.28           C
ATOM    838  O   SER   298     -21.563   3.265 -19.174  1.00 75.28           O
ATOM    839  OXT SER   298     -23.790   3.268 -19.212  1.00 75.28           O
END 
