# Supplementary material for: Predicted Structural Variability of Mycobacterium tuberculosis PPE18 Protein With Immunological Implications Among Clinical Strains
Source: Front Microbiol. 2021 Jan 8;11:595312. doi: 10.3389/fmicb.2020.595312 (PMC7819968; doi:10.3389/fmicb.2020.595312)
Supplement: Supplementary file 3 [file Data_Sheet_2.ZIP › domain 2 RaptorX pdbs/4zw9A-387586_2_Var5.pdb]

REMARK   templates = 4zw9A 
EXPDTA    THEORETICAL MODEL, MODELLER 9v8 2018/10/10 13:00:34
REMARK   6 MODELLER OBJECTIVE FUNCTION:       586.4482
REMARK   6 MODELLER BEST TEMPLATE % SEQ ID:   8.333
SEQRES   1    120  GLY LEU LEU GLU GLN ALA VAL ALA VAL GLU GLU ALA ILE
SEQRES   2    120  ASP THR ALA ALA ALA ASN GLN LEU MET ASN ASN VAL PRO
SEQRES   3    120  GLN ALA LEU GLN GLN LEU ALA GLN PRO THR LYS SER ILE
SEQRES   4    120  TRP PRO PHE ASP GLN LEU SER GLU LEU TRP LYS ALA ILE
SEQRES   5    120  SER PRO HIS LEU SER PRO LEU SER ASN ILE VAL SER MET
SEQRES   6    120  LEU ASN ASN HIS VAL SER MET THR ASN SER GLY VAL SER
SEQRES   7    120  MET ALA SER THR LEU HIS SER MET LEU LYS GLY PHE ALA
SEQRES   8    120  PRO ALA ALA ALA ALA GLU ALA VAL GLN THR ALA ALA GLN
SEQRES   9    120  ASN GLY VAL GLN ALA MET SER SER LEU GLY SER GLN GLY
SEQRES  10    120  ARG SER SER
ATOM      1  N   GLY   180      64.662  13.596  38.480  1.00 12.68           N
ATOM      2  CA  GLY   180      65.209  14.410  39.586  1.00 12.68           C
ATOM      3  C   GLY   180      65.540  13.545  40.751  1.00 12.68           C
ATOM      4  O   GLY   180      65.862  12.367  40.600  1.00 12.68           O
ATOM      5  N   LEU   181      65.464  14.127  41.959  1.00 37.07           N
ATOM      6  CA  LEU   181      65.779  13.393  43.143  1.00 37.07           C
ATOM      7  CB  LEU   181      65.649  14.243  44.418  1.00 37.07           C
ATOM      8  CG  LEU   181      66.517  15.519  44.414  1.00 37.07           C
ATOM      9  CD1 LEU   181      66.464  16.224  45.779  1.00 37.07           C
ATOM     10  CD2 LEU   181      67.949  15.245  43.927  1.00 37.07           C
ATOM     11  C   LEU   181      64.776  12.291  43.249  1.00 37.07           C
ATOM     12  O   LEU   181      65.111  11.154  43.577  1.00 37.07           O
ATOM     13  N   LEU   182      63.506  12.611  42.938  1.00 42.88           N
ATOM     14  CA  LEU   182      62.440  11.663  43.068  1.00 42.88           C
ATOM     15  CB  LEU   182      61.067  12.257  42.716  1.00 42.88           C
ATOM     16  CG  LEU   182      60.666  13.407  43.654  1.00 42.88           C
ATOM     17  CD1 LEU   182      59.248  13.919  43.350  1.00 42.88           C
ATOM     18  CD2 LEU   182      60.862  13.009  45.125  1.00 42.88           C
ATOM     19  C   LEU   182      62.697  10.514  42.147  1.00 42.88           C
ATOM     20  O   LEU   182      62.513   9.359  42.523  1.00 42.88           O
ATOM     21  N   GLU   183      63.155  10.803  40.915  1.00 72.29           N
ATOM     22  CA  GLU   183      63.395   9.769  39.950  1.00 72.29           C
ATOM     23  CB  GLU   183      63.832  10.342  38.587  1.00 72.29           C
ATOM     24  CG  GLU   183      64.019   9.296  37.485  1.00 72.29           C
ATOM     25  CD  GLU   183      64.067  10.033  36.151  1.00 72.29           C
ATOM     26  OE1 GLU   183      63.796  11.262  36.142  1.00 72.29           O
ATOM     27  OE2 GLU   183      64.363   9.371  35.121  1.00 72.29           O
ATOM     28  C   GLU   183      64.469   8.866  40.477  1.00 72.29           C
ATOM     29  O   GLU   183      64.387   7.644  40.357  1.00 72.29           O
ATOM     30  N   GLN   184      65.510   9.446  41.097  1.00 82.01           N
ATOM     31  CA  GLN   184      66.555   8.629  41.639  1.00 82.01           C
ATOM     32  CB  GLN   184      67.743   9.441  42.173  1.00 82.01           C
ATOM     33  CG  GLN   184      68.488  10.166  41.051  1.00 82.01           C
ATOM     34  CD  GLN   184      68.946   9.125  40.032  1.00 82.01           C
ATOM     35  OE1 GLN   184      68.134   8.454  39.396  1.00 82.01           O
ATOM     36  NE2 GLN   184      70.288   8.987  39.864  1.00 82.01           N
ATOM     37  C   GLN   184      65.971   7.822  42.749  1.00 82.01           C
ATOM     38  O   GLN   184      66.339   6.666  42.957  1.00 82.01           O
ATOM     39  N   ALA   185      65.025   8.422  43.490  1.00 41.71           N
ATOM     40  CA  ALA   185      64.426   7.750  44.602  1.00 41.71           C
ATOM     41  CB  ALA   185      63.378   8.615  45.319  1.00 41.71           C
ATOM     42  C   ALA   185      63.730   6.515  44.120  1.00 41.71           C
ATOM     43  O   ALA   185      63.826   5.460  44.744  1.00 41.71           O
ATOM     44  N   VAL   186      62.997   6.600  42.996  1.00104.54           N
ATOM     45  CA  VAL   186      62.278   5.442  42.549  1.00104.54           C
ATOM     46  CB  VAL   186      61.332   5.716  41.412  1.00104.54           C
ATOM     47  CG1 VAL   186      60.317   6.781  41.862  1.00104.54           C
ATOM     48  CG2 VAL   186      62.136   6.093  40.161  1.00104.54           C
ATOM     49  C   VAL   186      63.230   4.373  42.099  1.00104.54           C
ATOM     50  O   VAL   186      63.034   3.199  42.406  1.00104.54           O
ATOM     51  N   ALA   187      64.304   4.748  41.375  1.00 40.35           N
ATOM     52  CA  ALA   187      65.169   3.750  40.803  1.00 40.35           C
ATOM     53  CB  ALA   187      66.326   4.348  39.986  1.00 40.35           C
ATOM     54  C   ALA   187      65.795   2.907  41.871  1.00 40.35           C
ATOM     55  O   ALA   187      65.828   1.683  41.763  1.00 40.35           O
ATOM     56  N   VAL   188      66.300   3.543  42.942  1.00 51.75           N
ATOM     57  CA  VAL   188      66.973   2.835  43.994  1.00 51.75           C
ATOM     58  CB  VAL   188      67.596   3.736  45.020  1.00 51.75           C
ATOM     59  CG1 VAL   188      68.137   2.848  46.152  1.00 51.75           C
ATOM     60  CG2 VAL   188      68.684   4.590  44.347  1.00 51.75           C
ATOM     61  C   VAL   188      66.006   1.945  44.707  1.00 51.75           C
ATOM     62  O   VAL   188      66.374   0.878  45.193  1.00 51.75           O
ATOM     63  N   GLU   189      64.744   2.391  44.822  1.00 80.23           N
ATOM     64  CA  GLU   189      63.713   1.642  45.481  1.00 80.23           C
ATOM     65  CB  GLU   189      62.385   2.424  45.482  1.00 80.23           C
ATOM     66  CG  GLU   189      61.205   1.723  46.155  1.00 80.23           C
ATOM     67  CD  GLU   189      60.002   2.654  46.047  1.00 80.23           C
ATOM     68  OE1 GLU   189      60.213   3.898  46.066  1.00 80.23           O
ATOM     69  OE2 GLU   189      58.859   2.136  45.940  1.00 80.23           O
ATOM     70  C   GLU   189      63.524   0.367  44.717  1.00 80.23           C
ATOM     71  O   GLU   189      63.326  -0.700  45.293  1.00 80.23           O
ATOM     72  N   GLU   190      63.581   0.441  43.378  1.00 99.61           N
ATOM     73  CA  GLU   190      63.408  -0.743  42.592  1.00 99.61           C
ATOM     74  CB  GLU   190      63.415  -0.451  41.083  1.00 99.61           C
ATOM     75  CG  GLU   190      62.784  -1.565  40.247  1.00 99.61           C
ATOM     76  CD  GLU   190      61.276  -1.456  40.442  1.00 99.61           C
ATOM     77  OE1 GLU   190      60.839  -0.487  41.121  1.00 99.61           O
ATOM     78  OE2 GLU   190      60.543  -2.338  39.922  1.00 99.61           O
ATOM     79  C   GLU   190      64.559  -1.655  42.880  1.00 99.61           C
ATOM     80  O   GLU   190      64.391  -2.866  43.012  1.00 99.61           O
ATOM     81  N   ALA   191      65.768  -1.079  43.004  1.00 38.25           N
ATOM     82  CA  ALA   191      66.955  -1.853  43.221  1.00 38.25           C
ATOM     83  CB  ALA   191      68.219  -0.982  43.314  1.00 38.25           C
ATOM     84  C   ALA   191      66.841  -2.603  44.514  1.00 38.25           C
ATOM     85  O   ALA   191      67.195  -3.779  44.583  1.00 38.25           O
ATOM     86  N   ILE   192      66.332  -1.951  45.578  1.00102.55           N
ATOM     87  CA  ILE   192      66.254  -2.609  46.851  1.00102.55           C
ATOM     88  CB  ILE   192      65.760  -1.751  47.987  1.00102.55           C
ATOM     89  CG2 ILE   192      64.294  -1.372  47.757  1.00102.55           C
ATOM     90  CG1 ILE   192      65.970  -2.491  49.317  1.00102.55           C
ATOM     91  CD1 ILE   192      65.496  -1.693  50.532  1.00102.55           C
ATOM     92  C   ILE   192      65.315  -3.766  46.745  1.00102.55           C
ATOM     93  O   ILE   192      65.565  -4.833  47.304  1.00102.55           O
ATOM     94  N   ASP   193      64.208  -3.586  46.004  1.00 79.01           N
ATOM     95  CA  ASP   193      63.198  -4.598  45.936  1.00 79.01           C
ATOM     96  CB  ASP   193      62.066  -4.210  44.969  1.00 79.01           C
ATOM     97  CG  ASP   193      60.907  -5.173  45.162  1.00 79.01           C
ATOM     98  OD1 ASP   193      61.113  -6.225  45.823  1.00 79.01           O
ATOM     99  OD2 ASP   193      59.795  -4.864  44.656  1.00 79.01           O
ATOM    100  C   ASP   193      63.808  -5.870  45.442  1.00 79.01           C
ATOM    101  O   ASP   193      63.586  -6.933  46.018  1.00 79.01           O
ATOM    102  N   THR   194      64.601  -5.799  44.361  1.00 41.52           N
ATOM    103  CA  THR   194      65.183  -6.995  43.826  1.00 41.52           C
ATOM    104  CB  THR   194      65.899  -6.756  42.528  1.00 41.52           C
ATOM    105  OG1 THR   194      65.009  -6.219  41.560  1.00 41.52           O
ATOM    106  CG2 THR   194      66.463  -8.098  42.031  1.00 41.52           C
ATOM    107  C   THR   194      66.183  -7.561  44.793  1.00 41.52           C
ATOM    108  O   THR   194      66.217  -8.767  45.022  1.00 41.52           O
ATOM    109  N   ALA   195      67.021  -6.680  45.373  1.00 61.53           N
ATOM    110  CA  ALA   195      68.136  -6.994  46.233  1.00 61.53           C
ATOM    111  CB  ALA   195      69.009  -5.765  46.538  1.00 61.53           C
ATOM    112  C   ALA   195      67.769  -7.590  47.560  1.00 61.53           C
ATOM    113  O   ALA   195      68.489  -8.455  48.059  1.00 61.53           O
ATOM    114  N   ALA   196      66.653  -7.172  48.181  1.00 57.03           N
ATOM    115  CA  ALA   196      66.410  -7.533  49.555  1.00 57.03           C
ATOM    116  CB  ALA   196      65.062  -7.001  50.070  1.00 57.03           C
ATOM    117  C   ALA   196      66.409  -9.018  49.769  1.00 57.03           C
ATOM    118  O   ALA   196      66.998  -9.500  50.737  1.00 57.03           O
ATOM    119  N   ALA   197      65.748  -9.804  48.906  1.00 44.19           N
ATOM    120  CA  ALA   197      65.762 -11.214  49.168  1.00 44.19           C
ATOM    121  CB  ALA   197      64.862 -12.011  48.210  1.00 44.19           C
ATOM    122  C   ALA   197      67.160 -11.739  49.020  1.00 44.19           C
ATOM    123  O   ALA   197      67.627 -12.523  49.844  1.00 44.19           O
ATOM    124  N   ASN   198      67.868 -11.313  47.952  1.00 73.75           N
ATOM    125  CA  ASN   198      69.182 -11.819  47.666  1.00 73.75           C
ATOM    126  CB  ASN   198      69.758 -11.210  46.378  1.00 73.75           C
ATOM    127  CG  ASN   198      68.827 -11.579  45.234  1.00 73.75           C
ATOM    128  OD1 ASN   198      68.555 -12.753  44.980  1.00 73.75           O
ATOM    129  ND2 ASN   198      68.309 -10.543  44.523  1.00 73.75           N
ATOM    130  C   ASN   198      70.118 -11.448  48.768  1.00 73.75           C
ATOM    131  O   ASN   198      70.727 -12.311  49.398  1.00 73.75           O
ATOM    132  N   GLN   199      70.229 -10.136  49.044  1.00236.04           N
ATOM    133  CA  GLN   199      71.073  -9.655  50.092  1.00236.04           C
ATOM    134  CB  GLN   199      71.913  -8.432  49.688  1.00236.04           C
ATOM    135  CG  GLN   199      72.996  -8.755  48.652  1.00236.04           C
ATOM    136  CD  GLN   199      72.321  -9.094  47.327  1.00236.04           C
ATOM    137  OE1 GLN   199      71.321  -8.486  46.949  1.00236.04           O
ATOM    138  NE2 GLN   199      72.879 -10.098  46.599  1.00236.04           N
ATOM    139  C   GLN   199      70.138  -9.264  51.182  1.00236.04           C
ATOM    140  O   GLN   199      69.273  -8.411  51.014  1.00236.04           O
ATOM    141  N   LEU   200      70.325  -9.864  52.360  1.00183.89           N
ATOM    142  CA  LEU   200      69.395  -9.710  53.433  1.00183.89           C
ATOM    143  CB  LEU   200      69.774 -10.598  54.634  1.00183.89           C
ATOM    144  CG  LEU   200      68.835 -10.538  55.848  1.00183.89           C
ATOM    145  CD1 LEU   200      67.436 -11.066  55.497  1.00183.89           C
ATOM    146  CD2 LEU   200      69.463 -11.258  57.052  1.00183.89           C
ATOM    147  C   LEU   200      69.341  -8.272  53.848  1.00183.89           C
ATOM    148  O   LEU   200      70.071  -7.425  53.334  1.00183.89           O
ATOM    149  N   MET   201      68.405  -7.973  54.770  1.00125.89           N
ATOM    150  CA  MET   201      68.125  -6.676  55.310  1.00125.89           C
ATOM    151  CB  MET   201      66.931  -6.693  56.284  1.00125.89           C
ATOM    152  CG  MET   201      67.112  -7.625  57.481  1.00125.89           C
ATOM    153  SD  MET   201      65.701  -7.644  58.626  1.00125.89           S
ATOM    154  CE  MET   201      66.389  -8.913  59.727  1.00125.89           C
ATOM    155  C   MET   201      69.343  -6.196  56.030  1.00125.89           C
ATOM    156  O   MET   201      69.584  -4.995  56.118  1.00125.89           O
ATOM    157  N   ASN   202      70.135  -7.116  56.598  1.00119.72           N
ATOM    158  CA  ASN   202      71.331  -6.709  57.278  1.00119.72           C
ATOM    159  CB  ASN   202      72.072  -7.866  57.977  1.00119.72           C
ATOM    160  CG  ASN   202      72.650  -8.812  56.938  1.00119.72           C
ATOM    161  OD1 ASN   202      73.770  -9.291  57.107  1.00119.72           O
ATOM    162  ND2 ASN   202      71.887  -9.092  55.849  1.00119.72           N
ATOM    163  C   ASN   202      72.259  -6.083  56.276  1.00119.72           C
ATOM    164  O   ASN   202      73.100  -5.259  56.626  1.00119.72           O
ATOM    165  N   ASN   203      72.161  -6.498  54.999  1.00 61.77           N
ATOM    166  CA  ASN   203      72.970  -5.942  53.948  1.00 61.77           C
ATOM    167  CB  ASN   203      72.765  -6.639  52.592  1.00 61.77           C
ATOM    168  CG  ASN   203      73.405  -8.020  52.641  1.00 61.77           C
ATOM    169  OD1 ASN   203      72.822  -8.972  53.156  1.00 61.77           O
ATOM    170  ND2 ASN   203      74.634  -8.139  52.071  1.00 61.77           N
ATOM    171  C   ASN   203      72.584  -4.502  53.768  1.00 61.77           C
ATOM    172  O   ASN   203      73.402  -3.661  53.399  1.00 61.77           O
ATOM    173  N   VAL   204      71.310  -4.189  54.063  1.00104.69           N
ATOM    174  CA  VAL   204      70.704  -2.894  53.894  1.00104.69           C
ATOM    175  CB  VAL   204      69.315  -2.849  54.464  1.00104.69           C
ATOM    176  CG1 VAL   204      68.888  -1.391  54.678  1.00104.69           C
ATOM    177  CG2 VAL   204      68.387  -3.649  53.535  1.00104.69           C
ATOM    178  C   VAL   204      71.468  -1.802  54.590  1.00104.69           C
ATOM    179  O   VAL   204      71.478  -0.689  54.066  1.00104.69           O
ATOM    180  N   PRO   205      72.095  -2.039  55.721  1.00162.37           N
ATOM    181  CA  PRO   205      72.798  -0.988  56.412  1.00162.37           C
ATOM    182  CD  PRO   205      71.499  -2.952  56.683  1.00162.37           C
ATOM    183  CB  PRO   205      73.244  -1.603  57.735  1.00162.37           C
ATOM    184  CG  PRO   205      72.078  -2.559  58.059  1.00162.37           C
ATOM    185  C   PRO   205      73.847  -0.329  55.586  1.00162.37           C
ATOM    186  O   PRO   205      74.413   0.668  56.034  1.00162.37           O
ATOM    187  N   GLN   206      74.128  -0.867  54.390  1.00 96.14           N
ATOM    188  CA  GLN   206      75.034  -0.228  53.485  1.00 96.14           C
ATOM    189  CB  GLN   206      75.220  -1.012  52.174  1.00 96.14           C
ATOM    190  CG  GLN   206      73.937  -1.153  51.352  1.00 96.14           C
ATOM    191  CD  GLN   206      74.283  -1.930  50.088  1.00 96.14           C
ATOM    192  OE1 GLN   206      73.492  -2.722  49.582  1.00 96.14           O
ATOM    193  NE2 GLN   206      75.512  -1.684  49.557  1.00 96.14           N
ATOM    194  C   GLN   206      74.438   1.108  53.161  1.00 96.14           C
ATOM    195  O   GLN   206      75.145   2.088  52.941  1.00 96.14           O
ATOM    196  N   ALA   207      73.095   1.180  53.128  1.00 39.46           N
ATOM    197  CA  ALA   207      72.450   2.420  52.824  1.00 39.46           C
ATOM    198  CB  ALA   207      70.920   2.319  52.919  1.00 39.46           C
ATOM    199  C   ALA   207      72.890   3.422  53.841  1.00 39.46           C
ATOM    200  O   ALA   207      73.238   4.552  53.500  1.00 39.46           O
ATOM    201  N   LEU   208      72.935   3.023  55.123  1.00 45.94           N
ATOM    202  CA  LEU   208      73.294   3.961  56.143  1.00 45.94           C
ATOM    203  CB  LEU   208      73.296   3.352  57.557  1.00 45.94           C
ATOM    204  CG  LEU   208      71.905   2.900  58.045  1.00 45.94           C
ATOM    205  CD1 LEU   208      71.954   2.401  59.501  1.00 45.94           C
ATOM    206  CD2 LEU   208      70.851   3.998  57.828  1.00 45.94           C
ATOM    207  C   LEU   208      74.680   4.438  55.862  1.00 45.94           C
ATOM    208  O   LEU   208      74.973   5.625  55.986  1.00 45.94           O
ATOM    209  N   GLN   209      75.576   3.522  55.456  1.00129.80           N
ATOM    210  CA  GLN   209      76.940   3.915  55.265  1.00129.80           C
ATOM    211  CB  GLN   209      77.854   2.740  54.886  1.00129.80           C
ATOM    212  CG  GLN   209      79.316   3.154  54.715  1.00129.80           C
ATOM    213  CD  GLN   209      79.864   3.496  56.093  1.00129.80           C
ATOM    214  OE1 GLN   209      80.849   4.221  56.231  1.00129.80           O
ATOM    215  NE2 GLN   209      79.201   2.955  57.150  1.00129.80           N
ATOM    216  C   GLN   209      77.038   4.935  54.168  1.00129.80           C
ATOM    217  O   GLN   209      77.709   5.953  54.327  1.00129.80           O
ATOM    218  N   GLN   210      76.349   4.720  53.031  1.00 75.61           N
ATOM    219  CA  GLN   210      76.509   5.643  51.943  1.00 75.61           C
ATOM    220  CB  GLN   210      75.907   5.229  50.597  1.00 75.61           C
ATOM    221  CG  GLN   210      76.659   4.083  49.921  1.00 75.61           C
ATOM    222  CD  GLN   210      76.317   4.160  48.441  1.00 75.61           C
ATOM    223  OE1 GLN   210      76.341   3.168  47.718  1.00 75.61           O
ATOM    224  NE2 GLN   210      75.983   5.393  47.972  1.00 75.61           N
ATOM    225  C   GLN   210      75.969   6.985  52.296  1.00 75.61           C
ATOM    226  O   GLN   210      76.470   7.993  51.801  1.00 75.61           O
ATOM    227  N   LEU   211      74.914   7.046  53.128  1.00102.88           N
ATOM    228  CA  LEU   211      74.448   8.343  53.512  1.00102.88           C
ATOM    229  CB  LEU   211      73.268   8.332  54.502  1.00102.88           C
ATOM    230  CG  LEU   211      71.882   8.141  53.851  1.00102.88           C
ATOM    231  CD1 LEU   211      71.780   6.829  53.067  1.00102.88           C
ATOM    232  CD2 LEU   211      70.756   8.299  54.885  1.00102.88           C
ATOM    233  C   LEU   211      75.608   9.013  54.180  1.00102.88           C
ATOM    234  O   LEU   211      75.820  10.213  54.024  1.00102.88           O
ATOM    235  N   ALA   212      76.401   8.229  54.932  1.00 76.10           N
ATOM    236  CA  ALA   212      77.563   8.722  55.618  1.00 76.10           C
ATOM    237  CB  ALA   212      78.255   7.647  56.476  1.00 76.10           C
ATOM    238  C   ALA   212      78.582   9.212  54.621  1.00 76.10           C
ATOM    239  O   ALA   212      79.216  10.240  54.849  1.00 76.10           O
ATOM    240  N   GLN   213      78.728   8.493  53.483  1.00293.95           N
ATOM    241  CA  GLN   213      79.699   8.660  52.418  1.00293.95           C
ATOM    242  CB  GLN   213      79.102   8.563  50.999  1.00293.95           C
ATOM    243  CG  GLN   213      78.770   7.129  50.576  1.00293.95           C
ATOM    244  CD  GLN   213      78.199   7.166  49.165  1.00293.95           C
ATOM    245  OE1 GLN   213      77.112   7.688  48.933  1.00293.95           O
ATOM    246  NE2 GLN   213      78.953   6.584  48.193  1.00293.95           N
ATOM    247  C   GLN   213      80.531   9.910  52.474  1.00293.95           C
ATOM    248  O   GLN   213      80.070  11.050  52.442  1.00293.95           O
ATOM    249  N   PRO   214      81.801   9.604  52.593  1.00182.39           N
ATOM    250  CA  PRO   214      82.889  10.555  52.613  1.00182.39           C
ATOM    251  CD  PRO   214      82.158   8.374  53.277  1.00182.39           C
ATOM    252  CB  PRO   214      84.053   9.862  53.332  1.00182.39           C
ATOM    253  CG  PRO   214      83.693   8.370  53.309  1.00182.39           C
ATOM    254  C   PRO   214      83.309  11.127  51.285  1.00182.39           C
ATOM    255  O   PRO   214      84.184  11.991  51.291  1.00182.39           O
ATOM    256  N   THR   215      82.769  10.658  50.140  1.00272.15           N
ATOM    257  CA  THR   215      83.240  11.177  48.880  1.00272.15           C
ATOM    258  CB  THR   215      82.944  10.275  47.720  1.00272.15           C
ATOM    259  OG1 THR   215      81.543  10.087  47.593  1.00272.15           O
ATOM    260  CG2 THR   215      83.646   8.924  47.958  1.00272.15           C
ATOM    261  C   THR   215      82.633  12.523  48.614  1.00272.15           C
ATOM    262  O   THR   215      81.445  12.746  48.840  1.00272.15           O
ATOM    263  N   LYS   216      83.454  13.443  48.066  1.00226.07           N
ATOM    264  CA  LYS   216      83.084  14.817  47.869  1.00226.07           C
ATOM    265  CB  LYS   216      84.107  15.625  47.044  1.00226.07           C
ATOM    266  CG  LYS   216      85.433  15.897  47.762  1.00226.07           C
ATOM    267  CD  LYS   216      86.527  16.474  46.854  1.00226.07           C
ATOM    268  CE  LYS   216      87.411  15.419  46.183  1.00226.07           C
ATOM    269  NZ  LYS   216      88.496  16.073  45.417  1.00226.07           N
ATOM    270  C   LYS   216      81.778  14.909  47.154  1.00226.07           C
ATOM    271  O   LYS   216      81.532  14.187  46.190  1.00226.07           O
ATOM    272  N   SER   217      80.912  15.810  47.673  1.00273.94           N
ATOM    273  CA  SER   217      79.599  16.140  47.191  1.00273.94           C
ATOM    274  CB  SER   217      78.919  14.991  46.421  1.00273.94           C
ATOM    275  OG  SER   217      79.354  14.978  45.068  1.00273.94           O
ATOM    276  C   SER   217      78.815  16.501  48.417  1.00273.94           C
ATOM    277  O   SER   217      79.288  16.196  49.504  1.00273.94           O
ATOM    278  N   ILE   218      77.621  17.148  48.360  1.00219.15           N
ATOM    279  CA  ILE   218      77.052  17.370  49.672  1.00219.15           C
ATOM    280  CB  ILE   218      77.045  18.799  50.215  1.00219.15           C
ATOM    281  CG2 ILE   218      78.478  19.331  50.068  1.00219.15           C
ATOM    282  CG1 ILE   218      76.029  19.775  49.605  1.00219.15           C
ATOM    283  CD1 ILE   218      74.545  19.594  49.929  1.00219.15           C
ATOM    284  C   ILE   218      75.633  16.880  49.782  1.00219.15           C
ATOM    285  O   ILE   218      74.856  16.865  48.834  1.00219.15           O
ATOM    286  N   TRP   219      75.298  16.407  50.994  1.00293.94           N
ATOM    287  CA  TRP   219      73.986  16.077  51.472  1.00293.94           C
ATOM    288  CB  TRP   219      72.833  15.926  50.460  1.00293.94           C
ATOM    289  CG  TRP   219      71.494  15.976  51.173  1.00293.94           C
ATOM    290  CD2 TRP   219      70.309  15.254  50.810  1.00293.94           C
ATOM    291  CD1 TRP   219      71.171  16.714  52.277  1.00293.94           C
ATOM    292  NE1 TRP   219      69.857  16.504  52.619  1.00293.94           N
ATOM    293  CE2 TRP   219      69.312  15.606  51.725  1.00293.94           C
ATOM    294  CE3 TRP   219      70.064  14.363  49.802  1.00293.94           C
ATOM    295  CZ2 TRP   219      68.058  15.077  51.639  1.00293.94           C
ATOM    296  CZ3 TRP   219      68.794  13.837  49.715  1.00293.94           C
ATOM    297  CH2 TRP   219      67.811  14.188  50.615  1.00293.94           C
ATOM    298  C   TRP   219      74.138  14.837  52.284  1.00293.94           C
ATOM    299  O   TRP   219      73.704  14.790  53.434  1.00293.94           O
ATOM    300  N   PRO   220      74.739  13.820  51.717  1.00376.61           N
ATOM    301  CA  PRO   220      75.036  12.671  52.468  1.00376.61           C
ATOM    302  CD  PRO   220      74.589  13.490  50.323  1.00376.61           C
ATOM    303  CB  PRO   220      75.561  11.616  51.504  1.00376.61           C
ATOM    304  CG  PRO   220      74.804  11.965  50.219  1.00376.61           C
ATOM    305  C   PRO   220      75.987  13.278  53.370  1.00376.61           C
ATOM    306  O   PRO   220      76.718  14.174  52.947  1.00376.61           O
ATOM    307  N   PHE   221      75.957  12.817  54.609  1.00256.91           N
ATOM    308  CA  PHE   221      76.718  13.453  55.610  1.00256.91           C
ATOM    309  CB  PHE   221      76.574  12.815  57.003  1.00256.91           C
ATOM    310  CG  PHE   221      75.281  13.315  57.545  1.00256.91           C
ATOM    311  CD1 PHE   221      74.092  12.674  57.278  1.00256.91           C
ATOM    312  CD2 PHE   221      75.265  14.458  58.311  1.00256.91           C
ATOM    313  CE1 PHE   221      72.909  13.159  57.782  1.00256.91           C
ATOM    314  CE2 PHE   221      74.085  14.945  58.817  1.00256.91           C
ATOM    315  CZ  PHE   221      72.904  14.295  58.555  1.00256.91           C
ATOM    316  C   PHE   221      78.149  13.498  55.241  1.00256.91           C
ATOM    317  O   PHE   221      78.593  12.955  54.232  1.00256.91           O
ATOM    318  N   ASP   222      78.886  14.278  56.038  1.00279.73           N
ATOM    319  CA  ASP   222      80.288  14.415  55.853  1.00279.73           C
ATOM    320  CB  ASP   222      81.010  13.069  55.679  1.00279.73           C
ATOM    321  CG  ASP   222      80.978  12.374  57.034  1.00279.73           C
ATOM    322  OD1 ASP   222      80.395  12.968  57.979  1.00279.73           O
ATOM    323  OD2 ASP   222      81.537  11.251  57.146  1.00279.73           O
ATOM    324  C   ASP   222      80.531  15.270  54.662  1.00279.73           C
ATOM    325  O   ASP   222      80.821  16.459  54.787  1.00279.73           O
ATOM    326  N   GLN   223      80.415  14.690  53.461  1.00188.22           N
ATOM    327  CA  GLN   223      80.692  15.473  52.307  1.00188.22           C
ATOM    328  CB  GLN   223      80.905  14.640  51.051  1.00188.22           C
ATOM    329  CG  GLN   223      82.227  13.898  51.184  1.00188.22           C
ATOM    330  CD  GLN   223      83.323  14.925  50.972  1.00188.22           C
ATOM    331  OE1 GLN   223      84.512  14.640  51.102  1.00188.22           O
ATOM    332  NE2 GLN   223      82.902  16.171  50.629  1.00188.22           N
ATOM    333  C   GLN   223      79.666  16.532  52.171  1.00188.22           C
ATOM    334  O   GLN   223      79.929  17.576  51.582  1.00188.22           O
ATOM    335  N   LEU   224      78.449  16.269  52.673  1.00178.96           N
ATOM    336  CA  LEU   224      77.463  17.301  52.686  1.00178.96           C
ATOM    337  CB  LEU   224      76.268  16.909  53.578  1.00178.96           C
ATOM    338  CG  LEU   224      75.347  18.084  53.969  1.00178.96           C
ATOM    339  CD1 LEU   224      74.752  18.788  52.749  1.00178.96           C
ATOM    340  CD2 LEU   224      74.271  17.641  54.973  1.00178.96           C
ATOM    341  C   LEU   224      78.081  18.437  53.411  1.00178.96           C
ATOM    342  O   LEU   224      78.103  19.573  52.937  1.00178.96           O
ATOM    343  N   SER   225      78.648  18.116  54.582  1.00 96.83           N
ATOM    344  CA  SER   225      79.192  19.116  55.443  1.00 96.83           C
ATOM    345  CB  SER   225      79.738  18.521  56.756  1.00 96.83           C
ATOM    346  OG  SER   225      78.701  17.871  57.476  1.00 96.83           O
ATOM    347  C   SER   225      80.334  19.808  54.776  1.00 96.83           C
ATOM    348  O   SER   225      80.369  21.036  54.710  1.00 96.83           O
ATOM    349  N   GLU   226      81.295  19.036  54.237  1.00 96.57           N
ATOM    350  CA  GLU   226      82.486  19.665  53.749  1.00 96.57           C
ATOM    351  CB  GLU   226      83.539  18.670  53.227  1.00 96.57           C
ATOM    352  CG  GLU   226      84.812  19.356  52.727  1.00 96.57           C
ATOM    353  CD  GLU   226      85.698  18.309  52.068  1.00 96.57           C
ATOM    354  OE1 GLU   226      85.258  17.131  51.976  1.00 96.57           O
ATOM    355  OE2 GLU   226      86.824  18.675  51.636  1.00 96.57           O
ATOM    356  C   GLU   226      82.197  20.592  52.618  1.00 96.57           C
ATOM    357  O   GLU   226      82.589  21.757  52.642  1.00 96.57           O
ATOM    358  N   LEU   227      81.483  20.116  51.590  1.00105.45           N
ATOM    359  CA  LEU   227      81.340  20.982  50.468  1.00105.45           C
ATOM    360  CB  LEU   227      81.164  20.242  49.141  1.00105.45           C
ATOM    361  CG  LEU   227      82.538  19.559  48.934  1.00105.45           C
ATOM    362  CD1 LEU   227      82.767  18.963  47.546  1.00105.45           C
ATOM    363  CD2 LEU   227      83.665  20.526  49.332  1.00105.45           C
ATOM    364  C   LEU   227      80.441  22.134  50.764  1.00105.45           C
ATOM    365  O   LEU   227      80.600  23.210  50.193  1.00105.45           O
ATOM    366  N   TRP   228      79.497  21.941  51.695  1.00163.69           N
ATOM    367  CA  TRP   228      78.566  22.943  52.129  1.00163.69           C
ATOM    368  CB  TRP   228      77.728  22.357  53.273  1.00163.69           C
ATOM    369  CG  TRP   228      76.683  23.225  53.924  1.00163.69           C
ATOM    370  CD2 TRP   228      76.143  22.897  55.212  1.00163.69           C
ATOM    371  CD1 TRP   228      76.065  24.373  53.524  1.00163.69           C
ATOM    372  NE1 TRP   228      75.161  24.775  54.486  1.00163.69           N
ATOM    373  CE2 TRP   228      75.204  23.871  55.531  1.00163.69           C
ATOM    374  CE3 TRP   228      76.410  21.857  56.056  1.00163.69           C
ATOM    375  CZ2 TRP   228      74.507  23.821  56.709  1.00163.69           C
ATOM    376  CZ3 TRP   228      75.715  21.813  57.244  1.00163.69           C
ATOM    377  CH2 TRP   228      74.779  22.775  57.566  1.00163.69           C
ATOM    378  C   TRP   228      79.318  24.109  52.690  1.00163.69           C
ATOM    379  O   TRP   228      79.019  25.261  52.380  1.00163.69           O
ATOM    380  N   LYS   229      80.307  23.833  53.556  1.00108.22           N
ATOM    381  CA  LYS   229      81.053  24.876  54.198  1.00108.22           C
ATOM    382  CB  LYS   229      81.974  24.305  55.289  1.00108.22           C
ATOM    383  CG  LYS   229      81.229  23.372  56.253  1.00108.22           C
ATOM    384  CD  LYS   229      80.000  24.000  56.917  1.00108.22           C
ATOM    385  CE  LYS   229      79.197  23.015  57.772  1.00108.22           C
ATOM    386  NZ  LYS   229      77.930  23.636  58.220  1.00108.22           N
ATOM    387  C   LYS   229      81.884  25.623  53.188  1.00108.22           C
ATOM    388  O   LYS   229      81.972  26.849  53.230  1.00108.22           O
ATOM    389  N   ALA   230      82.507  24.877  52.254  1.00 56.49           N
ATOM    390  CA  ALA   230      83.420  25.316  51.225  1.00 56.49           C
ATOM    391  CB  ALA   230      84.089  24.141  50.495  1.00 56.49           C
ATOM    392  C   ALA   230      82.775  26.175  50.174  1.00 56.49           C
ATOM    393  O   ALA   230      83.430  27.032  49.582  1.00 56.49           O
ATOM    394  N   ILE   231      81.470  25.984  49.925  1.00 79.75           N
ATOM    395  CA  ILE   231      80.783  26.522  48.781  1.00 79.75           C
ATOM    396  CB  ILE   231      79.299  26.499  48.989  1.00 79.75           C
ATOM    397  CG2 ILE   231      78.622  27.095  47.741  1.00 79.75           C
ATOM    398  CG1 ILE   231      78.807  25.102  49.364  1.00 79.75           C
ATOM    399  CD1 ILE   231      77.411  25.117  49.982  1.00 79.75           C
ATOM    400  C   ILE   231      81.037  27.983  48.632  1.00 79.75           C
ATOM    401  O   ILE   231      81.372  28.442  47.542  1.00 79.75           O
ATOM    402  N   SER   232      80.889  28.760  49.716  1.00 90.01           N
ATOM    403  CA  SER   232      80.996  30.177  49.555  1.00 90.01           C
ATOM    404  CB  SER   232      80.723  30.955  50.861  1.00 90.01           C
ATOM    405  OG  SER   232      80.862  32.351  50.641  1.00 90.01           O
ATOM    406  C   SER   232      82.350  30.535  49.022  1.00 90.01           C
ATOM    407  O   SER   232      82.432  31.306  48.066  1.00 90.01           O
ATOM    408  N   PRO   233      83.427  30.050  49.577  1.00156.65           N
ATOM    409  CA  PRO   233      84.699  30.413  49.015  1.00156.65           C
ATOM    410  CD  PRO   233      83.517  29.844  51.014  1.00156.65           C
ATOM    411  CB  PRO   233      85.738  30.085  50.083  1.00156.65           C
ATOM    412  CG  PRO   233      84.955  30.213  51.400  1.00156.65           C
ATOM    413  C   PRO   233      84.969  29.797  47.682  1.00156.65           C
ATOM    414  O   PRO   233      85.649  30.422  46.869  1.00156.65           O
ATOM    415  N   HIS   234      84.459  28.574  47.437  1.00 52.66           N
ATOM    416  CA  HIS   234      84.737  27.936  46.185  1.00 52.66           C
ATOM    417  ND1 HIS   234      88.107  27.580  45.963  1.00 52.66           N
ATOM    418  CG  HIS   234      87.067  27.242  46.797  1.00 52.66           C
ATOM    419  CB  HIS   234      85.724  26.766  46.325  1.00 52.66           C
ATOM    420  NE2 HIS   234      88.812  27.951  48.038  1.00 52.66           N
ATOM    421  CD2 HIS   234      87.514  27.473  48.063  1.00 52.66           C
ATOM    422  CE1 HIS   234      89.126  27.998  46.757  1.00 52.66           C
ATOM    423  C   HIS   234      83.449  27.421  45.626  1.00 52.66           C
ATOM    424  O   HIS   234      82.766  26.600  46.235  1.00 52.66           O
ATOM    425  N   LEU   235      83.095  27.907  44.423  1.00 57.74           N
ATOM    426  CA  LEU   235      81.874  27.550  43.767  1.00 57.74           C
ATOM    427  CB  LEU   235      81.579  28.396  42.515  1.00 57.74           C
ATOM    428  CG  LEU   235      81.280  29.874  42.845  1.00 57.74           C
ATOM    429  CD1 LEU   235      80.838  30.667  41.600  1.00 57.74           C
ATOM    430  CD2 LEU   235      80.282  29.989  44.009  1.00 57.74           C
ATOM    431  C   LEU   235      81.909  26.106  43.377  1.00 57.74           C
ATOM    432  O   LEU   235      80.872  25.448  43.333  1.00 57.74           O
ATOM    433  N   SER   236      83.111  25.575  43.086  1.00 81.30           N
ATOM    434  CA  SER   236      83.271  24.220  42.631  1.00 81.30           C
ATOM    435  CB  SER   236      84.751  23.807  42.520  1.00 81.30           C
ATOM    436  OG  SER   236      84.863  22.465  42.068  1.00 81.30           O
ATOM    437  C   SER   236      82.618  23.264  43.591  1.00 81.30           C
ATOM    438  O   SER   236      81.997  22.294  43.160  1.00 81.30           O
ATOM    439  N   PRO   237      82.715  23.493  44.871  1.00130.69           N
ATOM    440  CA  PRO   237      82.100  22.579  45.795  1.00130.69           C
ATOM    441  CD  PRO   237      83.910  24.098  45.442  1.00130.69           C
ATOM    442  CB  PRO   237      82.645  22.951  47.172  1.00130.69           C
ATOM    443  CG  PRO   237      84.043  23.512  46.857  1.00130.69           C
ATOM    444  C   PRO   237      80.614  22.599  45.690  1.00130.69           C
ATOM    445  O   PRO   237      79.968  21.715  46.250  1.00130.69           O
ATOM    446  N   LEU   238      80.050  23.601  45.000  1.00145.66           N
ATOM    447  CA  LEU   238      78.628  23.682  44.862  1.00145.66           C
ATOM    448  CB  LEU   238      78.199  24.947  44.092  1.00145.66           C
ATOM    449  CG  LEU   238      76.678  25.128  43.892  1.00145.66           C
ATOM    450  CD1 LEU   238      76.063  24.133  42.890  1.00145.66           C
ATOM    451  CD2 LEU   238      75.956  25.125  45.246  1.00145.66           C
ATOM    452  C   LEU   238      78.161  22.479  44.101  1.00145.66           C
ATOM    453  O   LEU   238      77.150  21.869  44.449  1.00145.66           O
ATOM    454  N   SER   239      78.894  22.097  43.040  1.00 36.03           N
ATOM    455  CA  SER   239      78.491  21.003  42.200  1.00 36.03           C
ATOM    456  CB  SER   239      79.455  20.789  41.023  1.00 36.03           C
ATOM    457  OG  SER   239      80.727  20.389  41.512  1.00 36.03           O
ATOM    458  C   SER   239      78.474  19.739  42.995  1.00 36.03           C
ATOM    459  O   SER   239      77.564  18.922  42.859  1.00 36.03           O
ATOM    460  N   ASN   240      79.481  19.547  43.862  1.00 58.26           N
ATOM    461  CA  ASN   240      79.528  18.345  44.633  1.00 58.26           C
ATOM    462  CB  ASN   240      80.745  18.289  45.552  1.00 58.26           C
ATOM    463  CG  ASN   240      81.988  17.971  44.734  1.00 58.26           C
ATOM    464  OD1 ASN   240      82.100  16.882  44.173  1.00 58.26           O
ATOM    465  ND2 ASN   240      82.949  18.930  44.670  1.00 58.26           N
ATOM    466  C   ASN   240      78.300  18.319  45.474  1.00 58.26           C
ATOM    467  O   ASN   240      77.659  17.290  45.656  1.00 58.26           O
ATOM    468  N   ILE   241      77.904  19.496  45.963  1.00 96.90           N
ATOM    469  CA  ILE   241      76.762  19.601  46.807  1.00 96.90           C
ATOM    470  CB  ILE   241      76.370  21.033  46.954  1.00 96.90           C
ATOM    471  CG2 ILE   241      74.868  21.118  47.280  1.00 96.90           C
ATOM    472  CG1 ILE   241      77.346  21.791  47.854  1.00 96.90           C
ATOM    473  CD1 ILE   241      77.218  23.298  47.669  1.00 96.90           C
ATOM    474  C   ILE   241      75.580  19.015  46.126  1.00 96.90           C
ATOM    475  O   ILE   241      74.864  18.203  46.703  1.00 96.90           O
ATOM    476  N   VAL   242      75.335  19.405  44.872  1.00 46.66           N
ATOM    477  CA  VAL   242      74.157  18.912  44.235  1.00 46.66           C
ATOM    478  CB  VAL   242      73.957  19.477  42.855  1.00 46.66           C
ATOM    479  CG1 VAL   242      72.695  18.853  42.234  1.00 46.66           C
ATOM    480  CG2 VAL   242      73.903  21.010  42.965  1.00 46.66           C
ATOM    481  C   VAL   242      74.268  17.429  44.117  1.00 46.66           C
ATOM    482  O   VAL   242      73.302  16.705  44.345  1.00 46.66           O
ATOM    483  N   SER   243      75.466  16.943  43.755  1.00 95.96           N
ATOM    484  CA  SER   243      75.661  15.548  43.513  1.00 95.96           C
ATOM    485  CB  SER   243      77.036  15.249  42.891  1.00 95.96           C
ATOM    486  OG  SER   243      77.121  15.836  41.599  1.00 95.96           O
ATOM    487  C   SER   243      75.514  14.729  44.754  1.00 95.96           C
ATOM    488  O   SER   243      74.931  13.647  44.684  1.00 95.96           O
ATOM    489  N   MET   244      76.019  15.184  45.922  1.00164.51           N
ATOM    490  CA  MET   244      75.929  14.229  46.987  1.00164.51           C
ATOM    491  CB  MET   244      76.700  14.485  48.271  1.00164.51           C
ATOM    492  CG  MET   244      77.187  13.137  48.803  1.00164.51           C
ATOM    493  SD  MET   244      78.360  13.173  50.183  1.00164.51           S
ATOM    494  CE  MET   244      78.895  11.444  50.000  1.00164.51           C
ATOM    495  C   MET   244      74.505  14.017  47.351  1.00164.51           C
ATOM    496  O   MET   244      74.113  12.890  47.635  1.00164.51           O
ATOM    497  N   LEU   245      73.690  15.086  47.293  1.00112.63           N
ATOM    498  CA  LEU   245      72.313  15.037  47.699  1.00112.63           C
ATOM    499  CB  LEU   245      71.620  16.398  47.434  1.00112.63           C
ATOM    500  CG  LEU   245      70.139  16.574  47.861  1.00112.63           C
ATOM    501  CD1 LEU   245      69.673  18.011  47.584  1.00112.63           C
ATOM    502  CD2 LEU   245      69.179  15.554  47.222  1.00112.63           C
ATOM    503  C   LEU   245      71.627  13.978  46.895  1.00112.63           C
ATOM    504  O   LEU   245      70.836  13.197  47.424  1.00112.63           O
ATOM    505  N   ASN   246      71.916  13.923  45.585  1.00 72.53           N
ATOM    506  CA  ASN   246      71.271  12.966  44.740  1.00 72.53           C
ATOM    507  CB  ASN   246      71.713  13.096  43.272  1.00 72.53           C
ATOM    508  CG  ASN   246      70.729  12.323  42.414  1.00 72.53           C
ATOM    509  OD1 ASN   246      69.942  11.533  42.932  1.00 72.53           O
ATOM    510  ND2 ASN   246      70.769  12.564  41.076  1.00 72.53           N
ATOM    511  C   ASN   246      71.648  11.597  45.205  1.00 72.53           C
ATOM    512  O   ASN   246      70.807  10.704  45.283  1.00 72.53           O
ATOM    513  N   ASN   247      72.939  11.397  45.527  1.00 90.14           N
ATOM    514  CA  ASN   247      73.432  10.115  45.943  1.00 90.14           C
ATOM    515  CB  ASN   247      74.963  10.054  46.047  1.00 90.14           C
ATOM    516  CG  ASN   247      75.343   8.586  45.941  1.00 90.14           C
ATOM    517  OD1 ASN   247      76.455   8.183  46.279  1.00 90.14           O
ATOM    518  ND2 ASN   247      74.384   7.759  45.442  1.00 90.14           N
ATOM    519  C   ASN   247      72.860   9.771  47.286  1.00 90.14           C
ATOM    520  O   ASN   247      72.641   8.602  47.601  1.00 90.14           O
ATOM    521  N   HIS   248      72.612  10.789  48.129  1.00 85.72           N
ATOM    522  CA  HIS   248      72.103  10.558  49.454  1.00 85.72           C
ATOM    523  ND1 HIS   248      72.072  11.516  52.682  1.00 85.72           N
ATOM    524  CG  HIS   248      71.262  11.693  51.580  1.00 85.72           C
ATOM    525  CB  HIS   248      71.783  11.873  50.187  1.00 85.72           C
ATOM    526  NE2 HIS   248      69.975  11.498  53.424  1.00 85.72           N
ATOM    527  CD2 HIS   248      69.987  11.679  52.050  1.00 85.72           C
ATOM    528  CE1 HIS   248      71.253  11.406  53.754  1.00 85.72           C
ATOM    529  C   HIS   248      70.803   9.832  49.345  1.00 85.72           C
ATOM    530  O   HIS   248      70.583   8.832  50.028  1.00 85.72           O
ATOM    531  N   VAL   249      69.907  10.318  48.469  1.00112.92           N
ATOM    532  CA  VAL   249      68.618   9.703  48.370  1.00112.92           C
ATOM    533  CB  VAL   249      67.659  10.420  47.464  1.00112.92           C
ATOM    534  CG1 VAL   249      67.435  11.840  48.008  1.00112.92           C
ATOM    535  CG2 VAL   249      68.192  10.369  46.029  1.00112.92           C
ATOM    536  C   VAL   249      68.787   8.310  47.855  1.00112.92           C
ATOM    537  O   VAL   249      68.071   7.395  48.258  1.00112.92           O
ATOM    538  N   SER   250      69.746   8.110  46.935  1.00 91.45           N
ATOM    539  CA  SER   250      69.910   6.817  46.342  1.00 91.45           C
ATOM    540  CB  SER   250      71.050   6.777  45.308  1.00 91.45           C
ATOM    541  OG  SER   250      70.727   7.594  44.193  1.00 91.45           O
ATOM    542  C   SER   250      70.219   5.807  47.401  1.00 91.45           C
ATOM    543  O   SER   250      69.587   4.756  47.467  1.00 91.45           O
ATOM    544  N   MET   251      71.193   6.086  48.281  1.00168.03           N
ATOM    545  CA  MET   251      71.520   5.069  49.232  1.00168.03           C
ATOM    546  CB  MET   251      72.844   5.240  49.974  1.00168.03           C
ATOM    547  CG  MET   251      73.318   3.851  50.401  1.00168.03           C
ATOM    548  SD  MET   251      73.640   2.771  48.966  1.00168.03           S
ATOM    549  CE  MET   251      74.458   1.405  49.839  1.00168.03           C
ATOM    550  C   MET   251      70.408   4.875  50.212  1.00168.03           C
ATOM    551  O   MET   251      70.200   3.770  50.708  1.00168.03           O
ATOM    552  N   THR   252      69.652   5.942  50.524  1.00 46.59           N
ATOM    553  CA  THR   252      68.603   5.821  51.496  1.00 46.59           C
ATOM    554  CB  THR   252      67.848   7.102  51.700  1.00 46.59           C
ATOM    555  OG1 THR   252      68.726   8.132  52.131  1.00 46.59           O
ATOM    556  CG2 THR   252      66.757   6.858  52.754  1.00 46.59           C
ATOM    557  C   THR   252      67.620   4.780  51.034  1.00 46.59           C
ATOM    558  O   THR   252      67.141   3.968  51.824  1.00 46.59           O
ATOM    559  N   ASN   253      67.296   4.777  49.731  1.00 64.02           N
ATOM    560  CA  ASN   253      66.337   3.870  49.157  1.00 64.02           C
ATOM    561  CB  ASN   253      66.004   4.202  47.694  1.00 64.02           C
ATOM    562  CG  ASN   253      65.325   5.560  47.687  1.00 64.02           C
ATOM    563  OD1 ASN   253      64.426   5.816  48.487  1.00 64.02           O
ATOM    564  ND2 ASN   253      65.776   6.460  46.774  1.00 64.02           N
ATOM    565  C   ASN   253      66.852   2.464  49.187  1.00 64.02           C
ATOM    566  O   ASN   253      66.069   1.515  49.180  1.00 64.02           O
ATOM    567  N   SER   254      68.186   2.287  49.185  1.00 93.51           N
ATOM    568  CA  SER   254      68.752   0.971  49.131  1.00 93.51           C
ATOM    569  CB  SER   254      70.287   0.972  49.191  1.00 93.51           C
ATOM    570  OG  SER   254      70.776  -0.360  49.133  1.00 93.51           O
ATOM    571  C   SER   254      68.259   0.175  50.294  1.00 93.51           C
ATOM    572  O   SER   254      68.135  -1.044  50.188  1.00 93.51           O
ATOM    573  N   GLY   255      67.955   0.820  51.438  1.00 81.10           N
ATOM    574  CA  GLY   255      67.494  -0.011  52.508  1.00 81.10           C
ATOM    575  C   GLY   255      66.743   0.766  53.545  1.00 81.10           C
ATOM    576  O   GLY   255      65.680   0.338  53.995  1.00 81.10           O
ATOM    577  N   VAL   256      67.271   1.933  53.955  1.00 66.11           N
ATOM    578  CA  VAL   256      66.666   2.665  55.032  1.00 66.11           C
ATOM    579  CB  VAL   256      67.326   3.990  55.285  1.00 66.11           C
ATOM    580  CG1 VAL   256      66.502   4.739  56.345  1.00 66.11           C
ATOM    581  CG2 VAL   256      68.787   3.748  55.699  1.00 66.11           C
ATOM    582  C   VAL   256      65.239   2.951  54.700  1.00 66.11           C
ATOM    583  O   VAL   256      64.369   2.852  55.564  1.00 66.11           O
ATOM    584  N   SER   257      64.951   3.328  53.444  1.00102.63           N
ATOM    585  CA  SER   257      63.596   3.679  53.140  1.00102.63           C
ATOM    586  CB  SER   257      63.413   4.126  51.681  1.00102.63           C
ATOM    587  OG  SER   257      64.123   5.333  51.451  1.00102.63           O
ATOM    588  C   SER   257      62.667   2.522  53.367  1.00102.63           C
ATOM    589  O   SER   257      61.885   2.520  54.316  1.00102.63           O
ATOM    590  N   MET   258      62.764   1.490  52.505  1.00141.01           N
ATOM    591  CA  MET   258      61.810   0.414  52.486  1.00141.01           C
ATOM    592  CB  MET   258      62.059  -0.553  51.317  1.00141.01           C
ATOM    593  CG  MET   258      60.911  -1.533  51.070  1.00141.01           C
ATOM    594  SD  MET   258      59.419  -0.764  50.371  1.00141.01           S
ATOM    595  CE  MET   258      60.205  -0.358  48.785  1.00141.01           C
ATOM    596  C   MET   258      61.823  -0.387  53.747  1.00141.01           C
ATOM    597  O   MET   258      60.776  -0.662  54.330  1.00141.01           O
ATOM    598  N   ALA   259      63.019  -0.752  54.229  1.00231.80           N
ATOM    599  CA  ALA   259      63.108  -1.588  55.383  1.00231.80           C
ATOM    600  CB  ALA   259      64.543  -2.056  55.688  1.00231.80           C
ATOM    601  C   ALA   259      62.624  -0.802  56.551  1.00231.80           C
ATOM    602  O   ALA   259      62.206   0.342  56.440  1.00231.80           O
ATOM    603  N   SER   260      62.551  -1.473  57.698  1.00251.83           N
ATOM    604  CA  SER   260      62.215  -0.894  58.963  1.00251.83           C
ATOM    605  CB  SER   260      63.025   0.373  59.288  1.00251.83           C
ATOM    606  OG  SER   260      62.682   0.845  60.583  1.00251.83           O
ATOM    607  C   SER   260      60.753  -0.571  59.035  1.00251.83           C
ATOM    608  O   SER   260      60.142  -0.751  60.086  1.00251.83           O
ATOM    609  N   THR   261      60.132  -0.093  57.939  1.00143.76           N
ATOM    610  CA  THR   261      58.721   0.132  57.988  1.00143.76           C
ATOM    611  CB  THR   261      58.230   1.039  56.886  1.00143.76           C
ATOM    612  OG1 THR   261      56.838   1.277  57.025  1.00143.76           O
ATOM    613  CG2 THR   261      58.544   0.431  55.510  1.00143.76           C
ATOM    614  C   THR   261      58.044  -1.198  57.906  1.00143.76           C
ATOM    615  O   THR   261      57.159  -1.517  58.698  1.00143.76           O
ATOM    616  N   LEU   262      58.480  -2.006  56.921  1.00 69.17           N
ATOM    617  CA  LEU   262      57.973  -3.315  56.638  1.00 69.17           C
ATOM    618  CB  LEU   262      58.511  -3.861  55.305  1.00 69.17           C
ATOM    619  CG  LEU   262      58.174  -2.985  54.080  1.00 69.17           C
ATOM    620  CD1 LEU   262      58.746  -3.601  52.793  1.00 69.17           C
ATOM    621  CD2 LEU   262      56.668  -2.689  53.980  1.00 69.17           C
ATOM    622  C   LEU   262      58.433  -4.252  57.703  1.00 69.17           C
ATOM    623  O   LEU   262      57.706  -5.149  58.128  1.00 69.17           O
ATOM    624  N   HIS   263      59.671  -4.035  58.185  1.00 98.09           N
ATOM    625  CA  HIS   263      60.285  -4.981  59.066  1.00 98.09           C
ATOM    626  ND1 HIS   263      61.966  -5.718  61.765  1.00 98.09           N
ATOM    627  CG  HIS   263      62.287  -5.576  60.435  1.00 98.09           C
ATOM    628  CB  HIS   263      61.678  -4.546  59.539  1.00 98.09           C
ATOM    629  NE2 HIS   263      63.457  -7.300  61.296  1.00 98.09           N
ATOM    630  CD2 HIS   263      63.199  -6.549  60.165  1.00 98.09           C
ATOM    631  CE1 HIS   263      62.695  -6.764  62.233  1.00 98.09           C
ATOM    632  C   HIS   263      59.437  -5.187  60.279  1.00 98.09           C
ATOM    633  O   HIS   263      59.310  -6.311  60.759  1.00 98.09           O
ATOM    634  N   SER   264      58.820  -4.119  60.811  1.00 83.54           N
ATOM    635  CA  SER   264      58.060  -4.292  62.017  1.00 83.54           C
ATOM    636  CB  SER   264      57.377  -3.000  62.497  1.00 83.54           C
ATOM    637  OG  SER   264      56.649  -3.252  63.690  1.00 83.54           O
ATOM    638  C   SER   264      56.977  -5.300  61.791  1.00 83.54           C
ATOM    639  O   SER   264      56.687  -6.113  62.667  1.00 83.54           O
ATOM    640  N   MET   265      56.347  -5.281  60.604  1.00144.76           N
ATOM    641  CA  MET   265      55.291  -6.213  60.327  1.00144.76           C
ATOM    642  CB  MET   265      54.565  -5.945  58.996  1.00144.76           C
ATOM    643  CG  MET   265      55.303  -6.416  57.745  1.00144.76           C
ATOM    644  SD  MET   265      54.422  -6.054  56.195  1.00144.76           S
ATOM    645  CE  MET   265      52.905  -6.945  56.649  1.00144.76           C
ATOM    646  C   MET   265      55.902  -7.574  60.299  1.00144.76           C
ATOM    647  O   MET   265      55.287  -8.556  60.716  1.00144.76           O
ATOM    648  N   LEU   266      57.175  -7.641  59.854  1.00182.45           N
ATOM    649  CA  LEU   266      57.932  -8.860  59.784  1.00182.45           C
ATOM    650  CB  LEU   266      59.375  -8.635  59.305  1.00182.45           C
ATOM    651  CG  LEU   266      60.194  -9.926  59.144  1.00182.45           C
ATOM    652  CD1 LEU   266      59.631 -10.801  58.009  1.00182.45           C
ATOM    653  CD2 LEU   266      61.689  -9.610  58.983  1.00182.45           C
ATOM    654  C   LEU   266      57.966  -9.346  61.190  1.00182.45           C
ATOM    655  O   LEU   266      58.087 -10.539  61.462  1.00182.45           O
ATOM    656  N   LYS   267      57.860  -8.384  62.121  1.00285.97           N
ATOM    657  CA  LYS   267      57.727  -8.673  63.505  1.00285.97           C
ATOM    658  CB  LYS   267      56.341  -9.251  63.883  1.00285.97           C
ATOM    659  CG  LYS   267      55.940 -10.541  63.160  1.00285.97           C
ATOM    660  CD  LYS   267      54.600 -11.114  63.633  1.00285.97           C
ATOM    661  CE  LYS   267      54.716 -12.091  64.802  1.00285.97           C
ATOM    662  NZ  LYS   267      55.291 -13.371  64.329  1.00285.97           N
ATOM    663  C   LYS   267      58.814  -9.562  63.972  1.00285.97           C
ATOM    664  O   LYS   267      58.640 -10.764  64.157  1.00285.97           O
ATOM    665  N   GLY   268      59.998  -8.946  64.142  1.00 87.55           N
ATOM    666  CA  GLY   268      61.085  -9.634  64.753  1.00 87.55           C
ATOM    667  C   GLY   268      60.530 -10.005  66.090  1.00 87.55           C
ATOM    668  O   GLY   268      60.863 -11.042  66.659  1.00 87.55           O
ATOM    669  N   PHE   269      59.655  -9.129  66.623  1.00 81.14           N
ATOM    670  CA  PHE   269      58.975  -9.384  67.857  1.00 81.14           C
ATOM    671  CB  PHE   269      58.065  -8.236  68.331  1.00 81.14           C
ATOM    672  CG  PHE   269      58.911  -7.118  68.827  1.00 81.14           C
ATOM    673  CD1 PHE   269      59.440  -7.175  70.094  1.00 81.14           C
ATOM    674  CD2 PHE   269      59.166  -6.017  68.042  1.00 81.14           C
ATOM    675  CE1 PHE   269      60.218  -6.152  70.577  1.00 81.14           C
ATOM    676  CE2 PHE   269      59.943  -4.989  68.521  1.00 81.14           C
ATOM    677  CZ  PHE   269      60.473  -5.057  69.787  1.00 81.14           C
ATOM    678  C   PHE   269      58.080 -10.562  67.656  1.00 81.14           C
ATOM    679  O   PHE   269      57.740 -10.917  66.528  1.00 81.14           O
ATOM    680  N   ALA   270      57.704 -11.215  68.774  1.00 53.03           N
ATOM    681  CA  ALA   270      56.842 -12.364  68.777  1.00 53.03           C
ATOM    682  CB  ALA   270      56.745 -13.043  70.154  1.00 53.03           C
ATOM    683  C   ALA   270      55.471 -11.903  68.396  1.00 53.03           C
ATOM    684  O   ALA   270      55.172 -10.712  68.433  1.00 53.03           O
ATOM    685  N   PRO   271      54.629 -12.822  68.011  1.00136.36           N
ATOM    686  CA  PRO   271      53.309 -12.531  67.525  1.00136.36           C
ATOM    687  CD  PRO   271      54.915 -14.246  68.065  1.00136.36           C
ATOM    688  CB  PRO   271      52.637 -13.888  67.314  1.00136.36           C
ATOM    689  CG  PRO   271      53.803 -14.890  67.224  1.00136.36           C
ATOM    690  C   PRO   271      52.521 -11.661  68.453  1.00136.36           C
ATOM    691  O   PRO   271      51.841 -10.754  67.975  1.00136.36           O
ATOM    692  N   ALA   272      52.570 -11.919  69.771  1.00 31.29           N
ATOM    693  CA  ALA   272      51.803 -11.127  70.688  1.00 31.29           C
ATOM    694  CB  ALA   272      51.914 -11.632  72.135  1.00 31.29           C
ATOM    695  C   ALA   272      52.320  -9.724  70.663  1.00 31.29           C
ATOM    696  O   ALA   272      51.554  -8.761  70.657  1.00 31.29           O
ATOM    697  N   ALA   273      53.655  -9.593  70.640  1.00 54.14           N
ATOM    698  CA  ALA   273      54.361  -8.344  70.692  1.00 54.14           C
ATOM    699  CB  ALA   273      55.885  -8.527  70.815  1.00 54.14           C
ATOM    700  C   ALA   273      54.118  -7.502  69.474  1.00 54.14           C
ATOM    701  O   ALA   273      54.068  -6.276  69.563  1.00 54.14           O
ATOM    702  N   ALA   274      53.934  -8.133  68.302  1.00 52.16           N
ATOM    703  CA  ALA   274      53.960  -7.411  67.060  1.00 52.16           C
ATOM    704  CB  ALA   274      53.668  -8.310  65.846  1.00 52.16           C
ATOM    705  C   ALA   274      52.979  -6.278  67.016  1.00 52.16           C
ATOM    706  O   ALA   274      53.332  -5.187  66.568  1.00 52.16           O
ATOM    707  N   ALA   275      51.732  -6.464  67.480  1.00 39.31           N
ATOM    708  CA  ALA   275      50.804  -5.376  67.336  1.00 39.31           C
ATOM    709  CB  ALA   275      49.406  -5.720  67.874  1.00 39.31           C
ATOM    710  C   ALA   275      51.291  -4.186  68.105  1.00 39.31           C
ATOM    711  O   ALA   275      51.289  -3.063  67.600  1.00 39.31           O
ATOM    712  N   GLU   276      51.749  -4.410  69.348  1.00 78.67           N
ATOM    713  CA  GLU   276      52.189  -3.329  70.177  1.00 78.67           C
ATOM    714  CB  GLU   276      52.573  -3.803  71.589  1.00 78.67           C
ATOM    715  CG  GLU   276      51.367  -4.094  72.487  1.00 78.67           C
ATOM    716  CD  GLU   276      50.503  -5.169  71.835  1.00 78.67           C
ATOM    717  OE1 GLU   276      50.821  -6.377  72.003  1.00 78.67           O
ATOM    718  OE2 GLU   276      49.509  -4.791  71.159  1.00 78.67           O
ATOM    719  C   GLU   276      53.393  -2.689  69.567  1.00 78.67           C
ATOM    720  O   GLU   276      53.504  -1.465  69.533  1.00 78.67           O
ATOM    721  N   ALA   277      54.324  -3.507  69.047  1.00 41.34           N
ATOM    722  CA  ALA   277      55.555  -2.975  68.542  1.00 41.34           C
ATOM    723  CB  ALA   277      56.529  -4.065  68.061  1.00 41.34           C
ATOM    724  C   ALA   277      55.311  -2.058  67.384  1.00 41.34           C
ATOM    725  O   ALA   277      55.910  -0.986  67.308  1.00 41.34           O
ATOM    726  N   VAL   278      54.419  -2.440  66.451  1.00 93.23           N
ATOM    727  CA  VAL   278      54.217  -1.623  65.287  1.00 93.23           C
ATOM    728  CB  VAL   278      53.254  -2.204  64.288  1.00 93.23           C
ATOM    729  CG1 VAL   278      53.856  -3.489  63.698  1.00 93.23           C
ATOM    730  CG2 VAL   278      51.895  -2.417  64.976  1.00 93.23           C
ATOM    731  C   VAL   278      53.670  -0.297  65.701  1.00 93.23           C
ATOM    732  O   VAL   278      54.090   0.741  65.194  1.00 93.23           O
ATOM    733  N   GLN   279      52.717  -0.292  66.648  1.00109.48           N
ATOM    734  CA  GLN   279      52.110   0.954  67.003  1.00109.48           C
ATOM    735  CB  GLN   279      50.995   0.782  68.054  1.00109.48           C
ATOM    736  CG  GLN   279      50.026   1.965  68.152  1.00109.48           C
ATOM    737  CD  GLN   279      50.778   3.179  68.671  1.00109.48           C
ATOM    738  OE1 GLN   279      51.646   3.067  69.534  1.00109.48           O
ATOM    739  NE2 GLN   279      50.436   4.378  68.129  1.00109.48           N
ATOM    740  C   GLN   279      53.170   1.843  67.579  1.00109.48           C
ATOM    741  O   GLN   279      53.266   3.015  67.219  1.00109.48           O
ATOM    742  N   THR   280      54.011   1.296  68.479  1.00 35.37           N
ATOM    743  CA  THR   280      55.018   2.097  69.114  1.00 35.37           C
ATOM    744  CB  THR   280      55.777   1.350  70.173  1.00 35.37           C
ATOM    745  OG1 THR   280      54.884   0.863  71.164  1.00 35.37           O
ATOM    746  CG2 THR   280      56.796   2.308  70.816  1.00 35.37           C
ATOM    747  C   THR   280      56.018   2.562  68.104  1.00 35.37           C
ATOM    748  O   THR   280      56.352   3.745  68.058  1.00 35.37           O
ATOM    749  N   ALA   281      56.514   1.640  67.255  1.00 37.49           N
ATOM    750  CA  ALA   281      57.544   1.974  66.312  1.00 37.49           C
ATOM    751  CB  ALA   281      58.044   0.758  65.510  1.00 37.49           C
ATOM    752  C   ALA   281      57.038   2.981  65.332  1.00 37.49           C
ATOM    753  O   ALA   281      57.732   3.943  65.007  1.00 37.49           O
ATOM    754  N   ALA   282      55.803   2.790  64.837  1.00 32.20           N
ATOM    755  CA  ALA   282      55.267   3.678  63.848  1.00 32.20           C
ATOM    756  CB  ALA   282      53.870   3.258  63.363  1.00 32.20           C
ATOM    757  C   ALA   282      55.141   5.041  64.443  1.00 32.20           C
ATOM    758  O   ALA   282      55.457   6.040  63.799  1.00 32.20           O
ATOM    759  N   GLN   283      54.684   5.114  65.706  1.00 82.46           N
ATOM    760  CA  GLN   283      54.467   6.387  66.325  1.00 82.46           C
ATOM    761  CB  GLN   283      53.841   6.282  67.731  1.00 82.46           C
ATOM    762  CG  GLN   283      53.520   7.645  68.352  1.00 82.46           C
ATOM    763  CD  GLN   283      52.670   7.433  69.602  1.00 82.46           C
ATOM    764  OE1 GLN   283      52.873   8.080  70.627  1.00 82.46           O
ATOM    765  NE2 GLN   283      51.669   6.516  69.513  1.00 82.46           N
ATOM    766  C   GLN   283      55.774   7.101  66.432  1.00 82.46           C
ATOM    767  O   GLN   283      55.849   8.304  66.188  1.00 82.46           O
ATOM    768  N   ASN   284      56.851   6.373  66.778  0.74 50.10           N
ATOM    769  CA  ASN   284      58.121   7.018  66.920  0.74 50.10           C
ATOM    770  CB  ASN   284      59.245   6.072  67.377  0.74 50.10           C
ATOM    771  CG  ASN   284      59.009   5.740  68.844  1.00 50.10           C
ATOM    772  OD1 ASN   284      58.956   4.579  69.245  1.00 50.10           O
ATOM    773  ND2 ASN   284      58.865   6.807  69.676  1.00 50.10           N
ATOM    774  C   ASN   284      58.518   7.589  65.600  0.74 50.10           C
ATOM    775  O   ASN   284      59.018   8.710  65.529  0.74 50.10           O
ATOM    776  N   GLY   285      58.292   6.835  64.510  1.00 28.59           N
ATOM    777  CA  GLY   285      58.709   7.302  63.220  1.00 28.59           C
ATOM    778  C   GLY   285      57.980   8.569  62.888  1.00 28.59           C
ATOM    779  O   GLY   285      58.578   9.526  62.397  1.00 28.59           O
ATOM    780  N   VAL   286      56.660   8.606  63.145  1.00 40.63           N
ATOM    781  CA  VAL   286      55.872   9.754  62.801  1.00 40.63           C
ATOM    782  CB  VAL   286      54.411   9.555  63.074  1.00 40.63           C
ATOM    783  CG1 VAL   286      53.690  10.886  62.801  1.00 40.63           C
ATOM    784  CG2 VAL   286      53.904   8.378  62.221  1.00 40.63           C
ATOM    785  C   VAL   286      56.310  10.935  63.603  1.00 40.63           C
ATOM    786  O   VAL   286      56.479  12.031  63.069  1.00 40.63           O
ATOM    787  N   GLN   287      56.513  10.743  64.917  1.00 85.78           N
ATOM    788  CA  GLN   287      56.856  11.867  65.733  1.00 85.78           C
ATOM    789  CB  GLN   287      56.920  11.572  67.237  1.00 85.78           C
ATOM    790  CG  GLN   287      57.271  12.831  68.034  1.00 85.78           C
ATOM    791  CD  GLN   287      57.197  12.517  69.518  1.00 85.78           C
ATOM    792  OE1 GLN   287      57.715  11.499  69.974  1.00 85.78           O
ATOM    793  NE2 GLN   287      56.535  13.415  70.297  1.00 85.78           N
ATOM    794  C   GLN   287      58.191  12.396  65.324  1.00 85.78           C
ATOM    795  O   GLN   287      58.409  13.605  65.310  1.00 85.78           O
ATOM    796  N   ALA   288      59.125  11.497  64.971  1.00 33.55           N
ATOM    797  CA  ALA   288      60.445  11.925  64.619  1.00 33.55           C
ATOM    798  CB  ALA   288      61.364  10.755  64.234  1.00 33.55           C
ATOM    799  C   ALA   288      60.342  12.827  63.430  1.00 33.55           C
ATOM    800  O   ALA   288      61.039  13.838  63.348  1.00 33.55           O
ATOM    801  N   MET   289      59.459  12.480  62.476  1.00 71.04           N
ATOM    802  CA  MET   289      59.314  13.262  61.283  1.00 71.04           C
ATOM    803  CB  MET   289      58.236  12.695  60.341  1.00 71.04           C
ATOM    804  CG  MET   289      58.547  11.288  59.826  1.00 71.04           C
ATOM    805  SD  MET   289      59.920  11.196  58.639  1.00 71.04           S
ATOM    806  CE  MET   289      58.930  11.762  57.225  1.00 71.04           C
ATOM    807  C   MET   289      58.862  14.635  61.675  1.00 71.04           C
ATOM    808  O   MET   289      59.380  15.637  61.182  1.00 71.04           O
ATOM    809  N   SER   290      57.883  14.712  62.594  1.00 74.73           N
ATOM    810  CA  SER   290      57.353  15.982  62.994  1.00 74.73           C
ATOM    811  CB  SER   290      56.175  15.851  63.975  1.00 74.73           C
ATOM    812  OG  SER   290      55.098  15.169  63.350  1.00 74.73           O
ATOM    813  C   SER   290      58.426  16.762  63.681  1.00 74.73           C
ATOM    814  O   SER   290      58.588  17.958  63.444  1.00 74.73           O
ATOM    815  N   SER   291      59.207  16.090  64.544  1.00 73.39           N
ATOM    816  CA  SER   291      60.222  16.758  65.304  1.00 73.39           C
ATOM    817  CB  SER   291      60.928  15.829  66.307  1.00 73.39           C
ATOM    818  OG  SER   291      61.916  16.553  67.026  1.00 73.39           O
ATOM    819  C   SER   291      61.258  17.283  64.367  1.00 73.39           C
ATOM    820  O   SER   291      61.866  18.322  64.618  1.00 73.39           O
ATOM    821  N   LEU   292      61.479  16.575  63.249  1.00153.04           N
ATOM    822  CA  LEU   292      62.485  16.969  62.310  1.00153.04           C
ATOM    823  CB  LEU   292      62.504  16.028  61.086  1.00153.04           C
ATOM    824  CG  LEU   292      63.654  16.199  60.063  1.00153.04           C
ATOM    825  CD1 LEU   292      63.441  15.248  58.878  1.00153.04           C
ATOM    826  CD2 LEU   292      63.871  17.646  59.590  1.00153.04           C
ATOM    827  C   LEU   292      62.105  18.328  61.826  1.00153.04           C
ATOM    828  O   LEU   292      62.934  19.233  61.762  1.00153.04           O
ATOM    829  N   GLY   293      60.818  18.506  61.487  1.00100.94           N
ATOM    830  CA  GLY   293      60.411  19.762  60.949  1.00100.94           C
ATOM    831  C   GLY   293      60.633  20.821  61.981  1.00100.94           C
ATOM    832  O   GLY   293      61.110  21.909  61.668  1.00100.94           O
ATOM    833  N   SER   294      60.277  20.529  63.247  1.00 95.28           N
ATOM    834  CA  SER   294      60.379  21.512  64.292  1.00 95.28           C
ATOM    835  CB  SER   294      59.777  21.037  65.627  1.00 95.28           C
ATOM    836  OG  SER   294      59.902  22.048  66.618  1.00 95.28           O
ATOM    837  C   SER   294      61.809  21.882  64.563  1.00 95.28           C
ATOM    838  O   SER   294      62.177  23.053  64.501  1.00 95.28           O
ATOM    839  N   GLN   295      62.651  20.876  64.864  1.00 82.64           N
ATOM    840  CA  GLN   295      64.018  21.056  65.273  1.00 82.64           C
ATOM    841  CB  GLN   295      64.692  19.753  65.736  1.00 82.64           C
ATOM    842  CG  GLN   295      64.098  19.143  67.004  1.00 82.64           C
ATOM    843  CD  GLN   295      64.887  17.874  67.297  1.00 82.64           C
ATOM    844  OE1 GLN   295      65.771  17.482  66.536  1.00 82.64           O
ATOM    845  NE2 GLN   295      64.561  17.210  68.437  1.00 82.64           N
ATOM    846  C   GLN   295      64.888  21.571  64.171  1.00 82.64           C
ATOM    847  O   GLN   295      65.787  22.369  64.426  1.00 82.64           O
ATOM    848  N   GLY   296      64.632  21.161  62.914  1.00104.52           N
ATOM    849  CA  GLY   296      65.581  21.394  61.860  1.00104.52           C
ATOM    850  C   GLY   296      65.939  22.838  61.729  1.00104.52           C
ATOM    851  O   GLY   296      67.116  23.165  61.592  1.00104.52           O
ATOM    852  N   ARG   297      64.958  23.751  61.771  1.00111.40           N
ATOM    853  CA  ARG   297      65.323  25.124  61.584  1.00111.40           C
ATOM    854  CB  ARG   297      64.110  26.063  61.594  1.00111.40           C
ATOM    855  CG  ARG   297      63.196  25.845  60.391  1.00111.40           C
ATOM    856  CD  ARG   297      61.810  26.462  60.560  1.00111.40           C
ATOM    857  NE  ARG   297      61.148  25.744  61.686  1.00111.40           N
ATOM    858  CZ  ARG   297      59.850  26.021  61.988  1.00111.40           C
ATOM    859  NH1 ARG   297      59.161  26.939  61.244  1.00111.40           N
ATOM    860  NH2 ARG   297      59.243  25.397  63.039  1.00111.40           N
ATOM    861  C   ARG   297      66.231  25.551  62.693  1.00111.40           C
ATOM    862  O   ARG   297      67.253  26.192  62.451  1.00111.40           O
ATOM    863  N   SER   298      65.885  25.183  63.941  1.00 78.38           N
ATOM    864  CA  SER   298      66.622  25.609  65.097  1.00 78.38           C
ATOM    865  CB  SER   298      66.005  25.084  66.404  1.00 78.38           C
ATOM    866  OG  SER   298      64.695  25.609  66.568  1.00 78.38           O
ATOM    867  C   SER   298      68.025  25.098  65.031  1.00 78.38           C
ATOM    868  O   SER   298      68.979  25.865  65.153  1.00 78.38           O
ATOM    869  N   SER   299      68.194  23.779  64.824  1.00 60.20           N
ATOM    870  CA  SER   299      69.518  23.230  64.797  1.00 60.20           C
ATOM    871  CB  SER   299      69.553  21.710  65.046  1.00 60.20           C
ATOM    872  OG  SER   299      70.891  21.230  65.005  1.00 60.20           O
ATOM    873  C   SER   299      70.101  23.484  63.419  1.00 60.20           C
ATOM    874  O   SER   299      69.575  22.889  62.442  1.00 60.20           O
ATOM    875  OXT SER   299      71.083  24.268  63.327  1.00 60.20           O
END 
