# Supplementary material for: Predicted Structural Variability of Mycobacterium tuberculosis PPE18 Protein With Immunological Implications Among Clinical Strains
Source: Front Microbiol. 2021 Jan 8;11:595312. doi: 10.3389/fmicb.2020.595312 (PMC7819968; doi:10.3389/fmicb.2020.595312)
Supplement: Supplementary file 3 [file Data_Sheet_2.ZIP › domain 2 RaptorX pdbs/5gpjA-387588_2_Var10.pdb]

REMARK   templates = 5gpjA 
EXPDTA    THEORETICAL MODEL, MODELLER 9v8 2018/10/10 12:43:00
REMARK   6 MODELLER OBJECTIVE FUNCTION:       654.7940
REMARK   6 MODELLER BEST TEMPLATE % SEQ ID:  10.490
SEQRES   1    143  GLY LEU LEU GLU GLN ALA VAL ALA VAL GLU GLU ALA ILE
SEQRES   2    143  ASP THR ALA ALA ALA ASN GLN LEU MET ASN ASN VAL PRO
SEQRES   3    143  GLN ALA LEU GLN GLN LEU ALA GLN PRO THR LYS SER ILE
SEQRES   4    143  TRP PRO PHE ASP GLN LEU SER GLU LEU TRP LYS ALA ILE
SEQRES   5    143  SER PRO HIS LEU SER PRO LEU SER ASN MET VAL SER MET
SEQRES   6    143  ALA ASN ASN HIS MET SER MET THR ASN SER GLY VAL SER
SEQRES   7    143  MET THR ASN THR LEU HIS SER MET LEU LYS GLY PHE ALA
SEQRES   8    143  PRO ALA ALA ALA ALA GLU ALA VAL GLN THR ALA ALA GLN
SEQRES   9    143  ASN GLY VAL ARG ALA MET SER SER LEU GLY SER GLN GLY
SEQRES  10    143  ARG SER SER LEU GLY SER SER GLY LEU GLY GLY GLY VAL
SEQRES  11    143  ALA ALA ASN LEU GLY ARG ALA ALA SER VAL GLY SER LEU
ATOM      1  N   GLY   180      32.849 -11.888 124.648  1.00  8.36           N
ATOM      2  CA  GLY   180      32.090 -11.076 125.624  1.00  8.36           C
ATOM      3  C   GLY   180      32.446  -9.631 125.497  1.00  8.36           C
ATOM      4  O   GLY   180      31.798  -8.881 124.771  1.00  8.36           O
ATOM      5  N   LEU   181      33.493  -9.210 126.227  1.00 30.28           N
ATOM      6  CA  LEU   181      33.941  -7.853 126.212  1.00 30.28           C
ATOM      7  CB  LEU   181      35.107  -7.601 127.180  1.00 30.28           C
ATOM      8  CG  LEU   181      34.736  -7.767 128.668  1.00 30.28           C
ATOM      9  CD1 LEU   181      35.949  -7.502 129.575  1.00 30.28           C
ATOM     10  CD2 LEU   181      33.522  -6.901 129.036  1.00 30.28           C
ATOM     11  C   LEU   181      34.440  -7.543 124.839  1.00 30.28           C
ATOM     12  O   LEU   181      34.193  -6.466 124.297  1.00 30.28           O
ATOM     13  N   LEU   182      35.142  -8.516 124.233  1.00 44.68           N
ATOM     14  CA  LEU   182      35.760  -8.324 122.957  1.00 44.68           C
ATOM     15  CB  LEU   182      36.470  -9.600 122.471  1.00 44.68           C
ATOM     16  CG  LEU   182      37.163  -9.456 121.106  1.00 44.68           C
ATOM     17  CD1 LEU   182      38.334  -8.464 121.187  1.00 44.68           C
ATOM     18  CD2 LEU   182      37.581 -10.824 120.541  1.00 44.68           C
ATOM     19  C   LEU   182      34.693  -8.002 121.963  1.00 44.68           C
ATOM     20  O   LEU   182      34.859  -7.113 121.129  1.00 44.68           O
ATOM     21  N   GLU   183      33.549  -8.705 122.040  1.00126.73           N
ATOM     22  CA  GLU   183      32.523  -8.498 121.062  1.00126.73           C
ATOM     23  CB  GLU   183      31.274  -9.351 121.339  1.00126.73           C
ATOM     24  CG  GLU   183      30.251  -9.335 120.202  1.00126.73           C
ATOM     25  CD  GLU   183      30.753 -10.268 119.110  1.00126.73           C
ATOM     26  OE1 GLU   183      31.781  -9.927 118.467  1.00126.73           O
ATOM     27  OE2 GLU   183      30.118 -11.339 118.908  1.00126.73           O
ATOM     28  C   GLU   183      32.097  -7.070 121.115  1.00126.73           C
ATOM     29  O   GLU   183      32.057  -6.393 120.089  1.00126.73           O
ATOM     30  N   GLN   184      31.795  -6.560 122.324  1.00209.01           N
ATOM     31  CA  GLN   184      31.396  -5.188 122.399  1.00209.01           C
ATOM     32  CB  GLN   184      30.480  -4.900 123.608  1.00209.01           C
ATOM     33  CG  GLN   184      31.110  -5.219 124.967  1.00209.01           C
ATOM     34  CD  GLN   184      30.119  -4.813 126.045  1.00209.01           C
ATOM     35  OE1 GLN   184      30.414  -4.855 127.239  1.00209.01           O
ATOM     36  NE2 GLN   184      28.900  -4.397 125.607  1.00209.01           N
ATOM     37  C   GLN   184      32.658  -4.403 122.535  1.00209.01           C
ATOM     38  O   GLN   184      32.910  -3.739 123.538  1.00209.01           O
ATOM     39  N   ALA   185      33.469  -4.430 121.467  1.00182.20           N
ATOM     40  CA  ALA   185      34.766  -3.827 121.479  1.00182.20           C
ATOM     41  CB  ALA   185      35.827  -4.696 122.175  1.00182.20           C
ATOM     42  C   ALA   185      35.156  -3.723 120.048  1.00182.20           C
ATOM     43  O   ALA   185      35.033  -2.672 119.424  1.00182.20           O
ATOM     44  N   VAL   186      35.645  -4.846 119.497  1.00118.96           N
ATOM     45  CA  VAL   186      36.070  -4.906 118.134  1.00118.96           C
ATOM     46  CB  VAL   186      36.453  -6.302 117.720  1.00118.96           C
ATOM     47  CG1 VAL   186      35.223  -7.220 117.857  1.00118.96           C
ATOM     48  CG2 VAL   186      37.024  -6.260 116.293  1.00118.96           C
ATOM     49  C   VAL   186      34.917  -4.486 117.283  1.00118.96           C
ATOM     50  O   VAL   186      35.104  -3.821 116.266  1.00118.96           O
ATOM     51  N   ALA   187      33.685  -4.854 117.673  1.00 32.84           N
ATOM     52  CA  ALA   187      32.561  -4.517 116.856  1.00 32.84           C
ATOM     53  CB  ALA   187      31.232  -5.019 117.445  1.00 32.84           C
ATOM     54  C   ALA   187      32.468  -3.026 116.721  1.00 32.84           C
ATOM     55  O   ALA   187      32.253  -2.520 115.620  1.00 32.84           O
ATOM     56  N   VAL   188      32.640  -2.273 117.827  1.00 90.17           N
ATOM     57  CA  VAL   188      32.512  -0.845 117.737  1.00 90.17           C
ATOM     58  CB  VAL   188      32.531  -0.126 119.055  1.00 90.17           C
ATOM     59  CG1 VAL   188      33.956  -0.161 119.627  1.00 90.17           C
ATOM     60  CG2 VAL   188      31.986   1.294 118.830  1.00 90.17           C
ATOM     61  C   VAL   188      33.616  -0.290 116.887  1.00 90.17           C
ATOM     62  O   VAL   188      33.395   0.617 116.088  1.00 90.17           O
ATOM     63  N   GLU   189      34.836  -0.843 117.020  1.00 83.08           N
ATOM     64  CA  GLU   189      35.976  -0.369 116.283  1.00 83.08           C
ATOM     65  CB  GLU   189      37.210  -1.262 116.513  1.00 83.08           C
ATOM     66  CG  GLU   189      38.466  -0.824 115.758  1.00 83.08           C
ATOM     67  CD  GLU   189      39.499  -1.937 115.894  1.00 83.08           C
ATOM     68  OE1 GLU   189      39.130  -3.024 116.414  1.00 83.08           O
ATOM     69  OE2 GLU   189      40.667  -1.718 115.475  1.00 83.08           O
ATOM     70  C   GLU   189      35.648  -0.481 114.830  1.00 83.08           C
ATOM     71  O   GLU   189      35.956   0.403 114.033  1.00 83.08           O
ATOM     72  N   GLU   190      34.982  -1.584 114.471  1.00 80.18           N
ATOM     73  CA  GLU   190      34.632  -1.904 113.121  1.00 80.18           C
ATOM     74  CB  GLU   190      33.902  -3.257 113.069  1.00 80.18           C
ATOM     75  CG  GLU   190      33.663  -3.821 111.672  1.00 80.18           C
ATOM     76  CD  GLU   190      33.118  -5.229 111.858  1.00 80.18           C
ATOM     77  OE1 GLU   190      33.175  -5.740 113.011  1.00 80.18           O
ATOM     78  OE2 GLU   190      32.641  -5.818 110.851  1.00 80.18           O
ATOM     79  C   GLU   190      33.722  -0.844 112.586  1.00 80.18           C
ATOM     80  O   GLU   190      33.824  -0.458 111.423  1.00 80.18           O
ATOM     81  N   ALA   191      32.808  -0.332 113.429  1.00 33.15           N
ATOM     82  CA  ALA   191      31.855   0.638 112.972  1.00 33.15           C
ATOM     83  CB  ALA   191      30.857   1.058 114.064  1.00 33.15           C
ATOM     84  C   ALA   191      32.555   1.874 112.497  1.00 33.15           C
ATOM     85  O   ALA   191      32.189   2.434 111.465  1.00 33.15           O
ATOM     86  N   ILE   192      33.583   2.340 113.231  1.00137.87           N
ATOM     87  CA  ILE   192      34.232   3.564 112.860  1.00137.87           C
ATOM     88  CB  ILE   192      35.160   4.092 113.928  1.00137.87           C
ATOM     89  CG2 ILE   192      34.287   4.416 115.153  1.00137.87           C
ATOM     90  CG1 ILE   192      36.325   3.138 114.252  1.00137.87           C
ATOM     91  CD1 ILE   192      37.483   3.200 113.257  1.00137.87           C
ATOM     92  C   ILE   192      34.933   3.418 111.543  1.00137.87           C
ATOM     93  O   ILE   192      34.835   4.301 110.692  1.00137.87           O
ATOM     94  N   ASP   193      35.649   2.299 111.318  1.00 87.45           N
ATOM     95  CA  ASP   193      36.377   2.178 110.087  1.00 87.45           C
ATOM     96  CB  ASP   193      37.258   0.922 109.997  1.00 87.45           C
ATOM     97  CG  ASP   193      37.987   1.002 108.662  1.00 87.45           C
ATOM     98  OD1 ASP   193      38.080   2.136 108.119  1.00 87.45           O
ATOM     99  OD2 ASP   193      38.450  -0.057 108.159  1.00 87.45           O
ATOM    100  C   ASP   193      35.435   2.116 108.931  1.00 87.45           C
ATOM    101  O   ASP   193      35.630   2.797 107.926  1.00 87.45           O
ATOM    102  N   THR   194      34.372   1.300 109.054  1.00108.62           N
ATOM    103  CA  THR   194      33.473   1.098 107.957  1.00108.62           C
ATOM    104  CB  THR   194      32.398   0.093 108.256  1.00108.62           C
ATOM    105  OG1 THR   194      31.574   0.543 109.321  1.00108.62           O
ATOM    106  CG2 THR   194      33.074  -1.238 108.630  1.00108.62           C
ATOM    107  C   THR   194      32.805   2.383 107.608  1.00108.62           C
ATOM    108  O   THR   194      32.720   2.730 106.432  1.00108.62           O
ATOM    109  N   ALA   195      32.316   3.128 108.618  1.00 35.58           N
ATOM    110  CA  ALA   195      31.621   4.348 108.330  1.00 35.58           C
ATOM    111  CB  ALA   195      31.044   5.030 109.584  1.00 35.58           C
ATOM    112  C   ALA   195      32.564   5.312 107.687  1.00 35.58           C
ATOM    113  O   ALA   195      32.231   5.932 106.678  1.00 35.58           O
ATOM    114  N   ALA   196      33.786   5.444 108.236  1.00 39.95           N
ATOM    115  CA  ALA   196      34.700   6.414 107.705  1.00 39.95           C
ATOM    116  CB  ALA   196      36.014   6.493 108.498  1.00 39.95           C
ATOM    117  C   ALA   196      35.042   6.069 106.290  1.00 39.95           C
ATOM    118  O   ALA   196      35.047   6.940 105.422  1.00 39.95           O
ATOM    119  N   ALA   197      35.344   4.785 106.019  1.00 41.76           N
ATOM    120  CA  ALA   197      35.724   4.378 104.696  1.00 41.76           C
ATOM    121  CB  ALA   197      36.152   2.904 104.636  1.00 41.76           C
ATOM    122  C   ALA   197      34.575   4.542 103.757  1.00 41.76           C
ATOM    123  O   ALA   197      34.728   5.096 102.669  1.00 41.76           O
ATOM    124  N   ASN   198      33.379   4.081 104.166  1.00109.84           N
ATOM    125  CA  ASN   198      32.271   4.125 103.262  1.00109.84           C
ATOM    126  CB  ASN   198      31.037   3.304 103.708  1.00109.84           C
ATOM    127  CG  ASN   198      30.468   3.751 105.049  1.00109.84           C
ATOM    128  OD1 ASN   198      30.302   4.928 105.364  1.00109.84           O
ATOM    129  ND2 ASN   198      30.117   2.738 105.885  1.00109.84           N
ATOM    130  C   ASN   198      31.877   5.530 102.963  1.00109.84           C
ATOM    131  O   ASN   198      31.542   5.831 101.823  1.00109.84           O
ATOM    132  N   GLN   199      31.895   6.440 103.957  1.00 98.22           N
ATOM    133  CA  GLN   199      31.457   7.777 103.684  1.00 98.22           C
ATOM    134  CB  GLN   199      31.294   8.649 104.945  1.00 98.22           C
ATOM    135  CG  GLN   199      32.578   8.945 105.724  1.00 98.22           C
ATOM    136  CD  GLN   199      32.172   9.808 106.913  1.00 98.22           C
ATOM    137  OE1 GLN   199      33.006  10.341 107.643  1.00 98.22           O
ATOM    138  NE2 GLN   199      30.835   9.956 107.112  1.00 98.22           N
ATOM    139  C   GLN   199      32.415   8.453 102.753  1.00 98.22           C
ATOM    140  O   GLN   199      32.003   9.130 101.812  1.00 98.22           O
ATOM    141  N   LEU   200      33.726   8.252 102.968  1.00131.48           N
ATOM    142  CA  LEU   200      34.709   8.926 102.169  1.00131.48           C
ATOM    143  CB  LEU   200      36.146   8.587 102.612  1.00131.48           C
ATOM    144  CG  LEU   200      37.241   9.471 101.982  1.00131.48           C
ATOM    145  CD1 LEU   200      37.338   9.285 100.461  1.00131.48           C
ATOM    146  CD2 LEU   200      37.069  10.941 102.406  1.00131.48           C
ATOM    147  C   LEU   200      34.517   8.477 100.756  1.00131.48           C
ATOM    148  O   LEU   200      34.651   9.268  99.825  1.00131.48           O
ATOM    149  N   MET   201      34.255   7.171 100.567  1.00 99.22           N
ATOM    150  CA  MET   201      34.001   6.614  99.269  1.00 99.22           C
ATOM    151  CB  MET   201      34.003   5.075  99.273  1.00 99.22           C
ATOM    152  CG  MET   201      35.392   4.479  99.523  1.00 99.22           C
ATOM    153  SD  MET   201      35.454   2.664  99.617  1.00 99.22           S
ATOM    154  CE  MET   201      35.039   2.596 101.383  1.00 99.22           C
ATOM    155  C   MET   201      32.678   7.077  98.741  1.00 99.22           C
ATOM    156  O   MET   201      32.543   7.369  97.561  1.00 99.22           O
ATOM    157  N   ASN   202      31.638   7.150  99.580  1.00 80.29           N
ATOM    158  CA  ASN   202      30.342   7.475  99.061  1.00 80.29           C
ATOM    159  CB  ASN   202      29.253   7.306 100.135  1.00 80.29           C
ATOM    160  CG  ASN   202      27.929   6.997  99.453  1.00 80.29           C
ATOM    161  OD1 ASN   202      27.586   7.553  98.412  1.00 80.29           O
ATOM    162  ND2 ASN   202      27.162   6.050 100.058  1.00 80.29           N
ATOM    163  C   ASN   202      30.329   8.897  98.596  1.00 80.29           C
ATOM    164  O   ASN   202      29.898   9.196  97.483  1.00 80.29           O
ATOM    165  N   ASN   203      30.848   9.809  99.438  1.00 45.34           N
ATOM    166  CA  ASN   203      30.779  11.208  99.142  1.00 45.34           C
ATOM    167  CB  ASN   203      31.384  12.088 100.255  1.00 45.34           C
ATOM    168  CG  ASN   203      30.523  11.992 101.511  1.00 45.34           C
ATOM    169  OD1 ASN   203      29.319  11.748 101.453  1.00 45.34           O
ATOM    170  ND2 ASN   203      31.164  12.205 102.692  1.00 45.34           N
ATOM    171  C   ASN   203      31.539  11.497  97.885  1.00 45.34           C
ATOM    172  O   ASN   203      31.041  12.202  97.009  1.00 45.34           O
ATOM    173  N   VAL   204      32.762  10.951  97.740  1.00 60.76           N
ATOM    174  CA  VAL   204      33.518  11.329  96.582  1.00 60.76           C
ATOM    175  CB  VAL   204      34.942  10.850  96.596  1.00 60.76           C
ATOM    176  CG1 VAL   204      35.593  11.256  95.263  1.00 60.76           C
ATOM    177  CG2 VAL   204      35.645  11.434  97.836  1.00 60.76           C
ATOM    178  C   VAL   204      32.819  10.886  95.323  1.00 60.76           C
ATOM    179  O   VAL   204      32.613  11.719  94.444  1.00 60.76           O
ATOM    180  N   PRO   205      32.422   9.646  95.164  1.00137.78           N
ATOM    181  CA  PRO   205      31.705   9.366  93.959  1.00137.78           C
ATOM    182  CD  PRO   205      33.446   8.621  95.242  1.00137.78           C
ATOM    183  CB  PRO   205      31.594   7.848  93.858  1.00137.78           C
ATOM    184  CG  PRO   205      32.740   7.339  94.755  1.00137.78           C
ATOM    185  C   PRO   205      30.439  10.117  93.737  1.00137.78           C
ATOM    186  O   PRO   205      30.061  10.273  92.577  1.00137.78           O
ATOM    187  N   GLN   206      29.739  10.558  94.794  1.00 88.33           N
ATOM    188  CA  GLN   206      28.573  11.346  94.526  1.00 88.33           C
ATOM    189  CB  GLN   206      27.768  11.707  95.788  1.00 88.33           C
ATOM    190  CG  GLN   206      27.144  10.505  96.508  1.00 88.33           C
ATOM    191  CD  GLN   206      26.178   9.806  95.558  1.00 88.33           C
ATOM    192  OE1 GLN   206      26.601   9.073  94.666  1.00 88.33           O
ATOM    193  NE2 GLN   206      24.850  10.027  95.755  1.00 88.33           N
ATOM    194  C   GLN   206      29.059  12.623  93.916  1.00 88.33           C
ATOM    195  O   GLN   206      28.493  13.123  92.945  1.00 88.33           O
ATOM    196  N   ALA   207      30.171  13.154  94.457  1.00 39.12           N
ATOM    197  CA  ALA   207      30.709  14.413  94.030  1.00 39.12           C
ATOM    198  CB  ALA   207      31.997  14.793  94.783  1.00 39.12           C
ATOM    199  C   ALA   207      31.060  14.336  92.581  1.00 39.12           C
ATOM    200  O   ALA   207      30.788  15.268  91.826  1.00 39.12           O
ATOM    201  N   LEU   208      31.676  13.223  92.145  1.00 56.51           N
ATOM    202  CA  LEU   208      32.082  13.127  90.774  1.00 56.51           C
ATOM    203  CB  LEU   208      32.920  11.876  90.475  1.00 56.51           C
ATOM    204  CG  LEU   208      34.354  11.984  91.022  1.00 56.51           C
ATOM    205  CD1 LEU   208      35.166  10.712  90.729  1.00 56.51           C
ATOM    206  CD2 LEU   208      35.040  13.251  90.481  1.00 56.51           C
ATOM    207  C   LEU   208      30.889  13.135  89.869  1.00 56.51           C
ATOM    208  O   LEU   208      30.896  13.818  88.845  1.00 56.51           O
ATOM    209  N   GLN   209      29.823  12.391  90.215  1.00 78.53           N
ATOM    210  CA  GLN   209      28.708  12.343  89.316  1.00 78.53           C
ATOM    211  CB  GLN   209      27.609  11.360  89.751  1.00 78.53           C
ATOM    212  CG  GLN   209      26.519  11.189  88.691  1.00 78.53           C
ATOM    213  CD  GLN   209      25.547  10.117  89.164  1.00 78.53           C
ATOM    214  OE1 GLN   209      25.936   9.158  89.827  1.00 78.53           O
ATOM    215  NE2 GLN   209      24.246  10.284  88.811  1.00 78.53           N
ATOM    216  C   GLN   209      28.092  13.700  89.217  1.00 78.53           C
ATOM    217  O   GLN   209      27.792  14.173  88.121  1.00 78.53           O
ATOM    218  N   GLN   210      27.904  14.372  90.369  1.00 89.95           N
ATOM    219  CA  GLN   210      27.280  15.662  90.373  1.00 89.95           C
ATOM    220  CB  GLN   210      26.941  16.182  91.779  1.00 89.95           C
ATOM    221  CG  GLN   210      28.142  16.461  92.680  1.00 89.95           C
ATOM    222  CD  GLN   210      27.563  16.848  94.034  1.00 89.95           C
ATOM    223  OE1 GLN   210      27.940  17.846  94.646  1.00 89.95           O
ATOM    224  NE2 GLN   210      26.600  16.021  94.519  1.00 89.95           N
ATOM    225  C   GLN   210      28.171  16.641  89.687  1.00 89.95           C
ATOM    226  O   GLN   210      27.683  17.519  88.983  1.00 89.95           O
ATOM    227  N   LEU   211      29.499  16.520  89.879  1.00 67.49           N
ATOM    228  CA  LEU   211      30.463  17.398  89.268  1.00 67.49           C
ATOM    229  CB  LEU   211      31.926  17.079  89.637  1.00 67.49           C
ATOM    230  CG  LEU   211      32.351  17.430  91.071  1.00 67.49           C
ATOM    231  CD1 LEU   211      33.829  17.070  91.314  1.00 67.49           C
ATOM    232  CD2 LEU   211      32.051  18.904  91.389  1.00 67.49           C
ATOM    233  C   LEU   211      30.415  17.220  87.794  1.00 67.49           C
ATOM    234  O   LEU   211      30.611  18.178  87.048  1.00 67.49           O
ATOM    235  N   ALA   212      30.146  15.984  87.341  1.00 47.92           N
ATOM    236  CA  ALA   212      30.235  15.694  85.943  1.00 47.92           C
ATOM    237  CB  ALA   212      29.817  14.254  85.595  1.00 47.92           C
ATOM    238  C   ALA   212      29.338  16.626  85.197  1.00 47.92           C
ATOM    239  O   ALA   212      29.752  17.188  84.189  1.00 47.92           O
ATOM    240  N   GLN   213      28.117  16.890  85.695  1.00127.13           N
ATOM    241  CA  GLN   213      27.233  17.706  84.912  1.00127.13           C
ATOM    242  CB  GLN   213      25.838  17.871  85.544  1.00127.13           C
ATOM    243  CG  GLN   213      24.803  18.497  84.601  1.00127.13           C
ATOM    244  CD  GLN   213      24.807  20.012  84.766  1.00127.13           C
ATOM    245  OE1 GLN   213      24.282  20.534  85.747  1.00127.13           O
ATOM    246  NE2 GLN   213      25.393  20.739  83.778  1.00127.13           N
ATOM    247  C   GLN   213      27.836  19.066  84.693  1.00127.13           C
ATOM    248  O   GLN   213      27.782  19.584  83.577  1.00127.13           O
ATOM    249  N   PRO   214      28.430  19.658  85.692  1.00176.80           N
ATOM    250  CA  PRO   214      29.023  20.953  85.515  1.00176.80           C
ATOM    251  CD  PRO   214      27.898  19.516  87.034  1.00176.80           C
ATOM    252  CB  PRO   214      29.327  21.474  86.917  1.00176.80           C
ATOM    253  CG  PRO   214      28.232  20.822  87.774  1.00176.80           C
ATOM    254  C   PRO   214      30.203  20.983  84.607  1.00176.80           C
ATOM    255  O   PRO   214      30.554  22.078  84.172  1.00176.80           O
ATOM    256  N   THR   215      30.864  19.843  84.323  1.00241.77           N
ATOM    257  CA  THR   215      31.953  19.970  83.400  1.00241.77           C
ATOM    258  CB  THR   215      32.937  18.837  83.434  1.00241.77           C
ATOM    259  OG1 THR   215      32.295  17.602  83.153  1.00241.77           O
ATOM    260  CG2 THR   215      33.587  18.810  84.825  1.00241.77           C
ATOM    261  C   THR   215      31.295  20.033  82.067  1.00241.77           C
ATOM    262  O   THR   215      31.171  19.045  81.345  1.00241.77           O
ATOM    263  N   LYS   216      30.867  21.255  81.713  1.00267.73           N
ATOM    264  CA  LYS   216      30.080  21.455  80.544  1.00267.73           C
ATOM    265  CB  LYS   216      29.436  22.850  80.457  1.00267.73           C
ATOM    266  CG  LYS   216      30.446  23.990  80.318  1.00267.73           C
ATOM    267  CD  LYS   216      29.799  25.323  79.938  1.00267.73           C
ATOM    268  CE  LYS   216      29.438  25.432  78.455  1.00267.73           C
ATOM    269  NZ  LYS   216      30.672  25.457  77.640  1.00267.73           N
ATOM    270  C   LYS   216      30.923  21.284  79.342  1.00267.73           C
ATOM    271  O   LYS   216      32.088  21.678  79.299  1.00267.73           O
ATOM    272  N   SER   217      30.314  20.646  78.336  1.00194.41           N
ATOM    273  CA  SER   217      30.902  20.455  77.055  1.00194.41           C
ATOM    274  CB  SER   217      31.411  19.028  76.800  1.00194.41           C
ATOM    275  OG  SER   217      31.913  18.926  75.476  1.00194.41           O
ATOM    276  C   SER   217      29.772  20.695  76.121  1.00194.41           C
ATOM    277  O   SER   217      28.638  20.892  76.553  1.00194.41           O
ATOM    278  N   ILE   218      30.048  20.702  74.811  1.00184.82           N
ATOM    279  CA  ILE   218      28.970  20.931  73.906  1.00184.82           C
ATOM    280  CB  ILE   218      29.410  20.986  72.470  1.00184.82           C
ATOM    281  CG2 ILE   218      29.796  19.574  72.005  1.00184.82           C
ATOM    282  CG1 ILE   218      28.313  21.644  71.621  1.00184.82           C
ATOM    283  CD1 ILE   218      28.102  23.120  71.956  1.00184.82           C
ATOM    284  C   ILE   218      28.006  19.804  74.114  1.00184.82           C
ATOM    285  O   ILE   218      26.792  20.002  74.119  1.00184.82           O
ATOM    286  N   TRP   219      28.542  18.586  74.329  1.00159.38           N
ATOM    287  CA  TRP   219      27.756  17.408  74.542  1.00159.38           C
ATOM    288  CB  TRP   219      28.261  16.216  73.696  1.00159.38           C
ATOM    289  CG  TRP   219      27.935  16.338  72.222  1.00159.38           C
ATOM    290  CD2 TRP   219      26.754  15.786  71.620  1.00159.38           C
ATOM    291  CD1 TRP   219      28.630  16.942  71.211  1.00159.38           C
ATOM    292  NE1 TRP   219      27.950  16.803  70.024  1.00159.38           N
ATOM    293  CE2 TRP   219      26.793  16.089  70.259  1.00159.38           C
ATOM    294  CE3 TRP   219      25.717  15.078  72.162  1.00159.38           C
ATOM    295  CZ2 TRP   219      25.794  15.691  69.418  1.00159.38           C
ATOM    296  CZ3 TRP   219      24.711  14.679  71.309  1.00159.38           C
ATOM    297  CH2 TRP   219      24.748  14.978  69.964  1.00159.38           C
ATOM    298  C   TRP   219      27.846  17.092  76.007  1.00159.38           C
ATOM    299  O   TRP   219      28.260  17.955  76.782  1.00159.38           O
ATOM    300  N   PRO   220      27.466  15.916  76.448  1.00160.19           N
ATOM    301  CA  PRO   220      27.536  15.640  77.859  1.00160.19           C
ATOM    302  CD  PRO   220      26.390  15.166  75.818  1.00160.19           C
ATOM    303  CB  PRO   220      26.882  14.271  78.033  1.00160.19           C
ATOM    304  CG  PRO   220      25.820  14.248  76.916  1.00160.19           C
ATOM    305  C   PRO   220      28.937  15.762  78.347  1.00160.19           C
ATOM    306  O   PRO   220      29.847  15.667  77.528  1.00160.19           O
ATOM    307  N   PHE   221      29.119  15.973  79.674  1.00193.74           N
ATOM    308  CA  PHE   221      30.376  16.289  80.287  1.00193.74           C
ATOM    309  CB  PHE   221      30.371  16.062  81.798  1.00193.74           C
ATOM    310  CG  PHE   221      29.777  14.728  82.119  1.00193.74           C
ATOM    311  CD1 PHE   221      28.406  14.593  82.142  1.00193.74           C
ATOM    312  CD2 PHE   221      30.553  13.635  82.423  1.00193.74           C
ATOM    313  CE1 PHE   221      27.818  13.388  82.445  1.00193.74           C
ATOM    314  CE2 PHE   221      29.973  12.425  82.728  1.00193.74           C
ATOM    315  CZ  PHE   221      28.603  12.301  82.740  1.00193.74           C
ATOM    316  C   PHE   221      31.521  15.534  79.714  1.00193.74           C
ATOM    317  O   PHE   221      31.857  14.433  80.147  1.00193.74           O
ATOM    318  N   ASP   222      32.125  16.151  78.687  1.00 74.76           N
ATOM    319  CA  ASP   222      33.294  15.696  78.003  1.00 74.76           C
ATOM    320  CB  ASP   222      33.416  16.324  76.605  1.00 74.76           C
ATOM    321  CG  ASP   222      32.338  15.690  75.736  1.00 74.76           C
ATOM    322  OD1 ASP   222      32.453  14.465  75.466  1.00 74.76           O
ATOM    323  OD2 ASP   222      31.379  16.408  75.345  1.00 74.76           O
ATOM    324  C   ASP   222      34.521  16.038  78.778  1.00 74.76           C
ATOM    325  O   ASP   222      35.500  15.297  78.748  1.00 74.76           O
ATOM    326  N   GLN   223      34.513  17.180  79.496  1.00102.85           N
ATOM    327  CA  GLN   223      35.743  17.600  80.104  1.00102.85           C
ATOM    328  CB  GLN   223      35.808  19.116  80.346  1.00102.85           C
ATOM    329  CG  GLN   223      35.800  19.912  79.040  1.00102.85           C
ATOM    330  CD  GLN   223      37.016  19.459  78.242  1.00102.85           C
ATOM    331  OE1 GLN   223      37.994  18.986  78.817  1.00102.85           O
ATOM    332  NE2 GLN   223      36.953  19.594  76.893  1.00102.85           N
ATOM    333  C   GLN   223      35.952  16.900  81.406  1.00102.85           C
ATOM    334  O   GLN   223      35.656  17.426  82.477  1.00102.85           O
ATOM    335  N   LEU   224      36.479  15.666  81.319  1.00 66.23           N
ATOM    336  CA  LEU   224      36.826  14.871  82.457  1.00 66.23           C
ATOM    337  CB  LEU   224      37.084  13.401  82.093  1.00 66.23           C
ATOM    338  CG  LEU   224      35.789  12.643  81.739  1.00 66.23           C
ATOM    339  CD1 LEU   224      35.037  13.318  80.585  1.00 66.23           C
ATOM    340  CD2 LEU   224      36.071  11.158  81.462  1.00 66.23           C
ATOM    341  C   LEU   224      38.039  15.447  83.120  1.00 66.23           C
ATOM    342  O   LEU   224      38.168  15.401  84.342  1.00 66.23           O
ATOM    343  N   SER   225      38.979  15.993  82.324  1.00 77.69           N
ATOM    344  CA  SER   225      40.194  16.523  82.879  1.00 77.69           C
ATOM    345  CB  SER   225      41.147  17.090  81.815  1.00 77.69           C
ATOM    346  OG  SER   225      40.549  18.203  81.168  1.00 77.69           O
ATOM    347  C   SER   225      39.868  17.643  83.815  1.00 77.69           C
ATOM    348  O   SER   225      40.365  17.682  84.940  1.00 77.69           O
ATOM    349  N   GLU   226      39.018  18.588  83.373  1.00 86.41           N
ATOM    350  CA  GLU   226      38.705  19.717  84.197  1.00 86.41           C
ATOM    351  CB  GLU   226      37.866  20.800  83.496  1.00 86.41           C
ATOM    352  CG  GLU   226      36.465  20.349  83.088  1.00 86.41           C
ATOM    353  CD  GLU   226      35.774  21.558  82.470  1.00 86.41           C
ATOM    354  OE1 GLU   226      36.488  22.377  81.836  1.00 86.41           O
ATOM    355  OE2 GLU   226      34.533  21.682  82.634  1.00 86.41           O
ATOM    356  C   GLU   226      37.931  19.263  85.394  1.00 86.41           C
ATOM    357  O   GLU   226      38.104  19.804  86.484  1.00 86.41           O
ATOM    358  N   LEU   227      37.053  18.260  85.220  1.00112.94           N
ATOM    359  CA  LEU   227      36.210  17.813  86.294  1.00112.94           C
ATOM    360  CB  LEU   227      35.306  16.642  85.837  1.00112.94           C
ATOM    361  CG  LEU   227      34.225  16.116  86.817  1.00112.94           C
ATOM    362  CD1 LEU   227      33.447  14.968  86.154  1.00112.94           C
ATOM    363  CD2 LEU   227      34.767  15.688  88.195  1.00112.94           C
ATOM    364  C   LEU   227      37.069  17.311  87.409  1.00112.94           C
ATOM    365  O   LEU   227      36.902  17.692  88.566  1.00112.94           O
ATOM    366  N   TRP   228      38.033  16.452  87.061  1.00126.73           N
ATOM    367  CA  TRP   228      38.870  15.758  87.990  1.00126.73           C
ATOM    368  CB  TRP   228      39.544  14.574  87.298  1.00126.73           C
ATOM    369  CG  TRP   228      38.429  13.625  86.925  1.00126.73           C
ATOM    370  CD2 TRP   228      38.412  12.740  85.794  1.00126.73           C
ATOM    371  CD1 TRP   228      37.233  13.468  87.557  1.00126.73           C
ATOM    372  NE1 TRP   228      36.468  12.536  86.898  1.00126.73           N
ATOM    373  CE2 TRP   228      37.181  12.081  85.811  1.00126.73           C
ATOM    374  CE3 TRP   228      39.336  12.503  84.820  1.00126.73           C
ATOM    375  CZ2 TRP   228      36.858  11.165  84.852  1.00126.73           C
ATOM    376  CZ3 TRP   228      39.007  11.574  83.856  1.00126.73           C
ATOM    377  CH2 TRP   228      37.795  10.919  83.872  1.00126.73           C
ATOM    378  C   TRP   228      39.814  16.688  88.674  1.00126.73           C
ATOM    379  O   TRP   228      40.322  16.372  89.747  1.00126.73           O
ATOM    380  N   LYS   229      40.142  17.827  88.043  1.00 75.64           N
ATOM    381  CA  LYS   229      40.950  18.788  88.735  1.00 75.64           C
ATOM    382  CB  LYS   229      41.400  19.962  87.847  1.00 75.64           C
ATOM    383  CG  LYS   229      42.499  19.561  86.859  1.00 75.64           C
ATOM    384  CD  LYS   229      42.791  20.596  85.768  1.00 75.64           C
ATOM    385  CE  LYS   229      41.844  20.517  84.568  1.00 75.64           C
ATOM    386  NZ  LYS   229      42.281  21.460  83.513  1.00 75.64           N
ATOM    387  C   LYS   229      40.150  19.321  89.892  1.00 75.64           C
ATOM    388  O   LYS   229      40.701  19.616  90.951  1.00 75.64           O
ATOM    389  N   ALA   230      38.826  19.493  89.692  1.00 49.19           N
ATOM    390  CA  ALA   230      37.897  19.997  90.677  1.00 49.19           C
ATOM    391  CB  ALA   230      36.493  20.255  90.103  1.00 49.19           C
ATOM    392  C   ALA   230      37.737  19.035  91.815  1.00 49.19           C
ATOM    393  O   ALA   230      37.565  19.446  92.960  1.00 49.19           O
ATOM    394  N   ILE   231      37.727  17.724  91.524  1.00117.49           N
ATOM    395  CA  ILE   231      37.604  16.742  92.559  1.00117.49           C
ATOM    396  CB  ILE   231      37.465  15.323  92.093  1.00117.49           C
ATOM    397  CG2 ILE   231      38.784  14.876  91.451  1.00117.49           C
ATOM    398  CG1 ILE   231      37.059  14.454  93.295  1.00117.49           C
ATOM    399  CD1 ILE   231      36.654  13.030  92.932  1.00117.49           C
ATOM    400  C   ILE   231      38.815  16.807  93.429  1.00117.49           C
ATOM    401  O   ILE   231      38.736  16.514  94.618  1.00117.49           O
ATOM    402  N   SER   232      39.975  17.180  92.856  1.00 96.36           N
ATOM    403  CA  SER   232      41.214  17.182  93.586  1.00 96.36           C
ATOM    404  CB  SER   232      42.375  17.829  92.815  1.00 96.36           C
ATOM    405  OG  SER   232      43.554  17.786  93.607  1.00 96.36           O
ATOM    406  C   SER   232      41.057  17.946  94.865  1.00 96.36           C
ATOM    407  O   SER   232      41.719  17.626  95.849  1.00 96.36           O
ATOM    408  N   PRO   233      40.229  18.950  94.913  1.00140.87           N
ATOM    409  CA  PRO   233      40.044  19.618  96.171  1.00140.87           C
ATOM    410  CD  PRO   233      40.205  19.905  93.815  1.00140.87           C
ATOM    411  CB  PRO   233      39.311  20.911  95.842  1.00140.87           C
ATOM    412  CG  PRO   233      39.856  21.261  94.446  1.00140.87           C
ATOM    413  C   PRO   233      39.416  18.784  97.248  1.00140.87           C
ATOM    414  O   PRO   233      39.519  19.160  98.404  1.00140.87           O
ATOM    415  N   HIS   234      38.745  17.666  96.955  1.00 82.84           N
ATOM    416  CA  HIS   234      38.192  16.906  98.040  1.00 82.84           C
ATOM    417  ND1 HIS   234      35.576  15.040  99.136  1.00 82.84           N
ATOM    418  CG  HIS   234      36.848  14.835  98.654  1.00 82.84           C
ATOM    419  CB  HIS   234      37.466  15.641  97.551  1.00 82.84           C
ATOM    420  NE2 HIS   234      36.423  13.336 100.286  1.00 82.84           N
ATOM    421  CD2 HIS   234      37.353  13.791  99.368  1.00 82.84           C
ATOM    422  CE1 HIS   234      35.373  14.117 100.110  1.00 82.84           C
ATOM    423  C   HIS   234      39.343  16.468  98.886  1.00 82.84           C
ATOM    424  O   HIS   234      39.282  16.474 100.115  1.00 82.84           O
ATOM    425  N   LEU   235      40.443  16.092  98.218  1.00113.45           N
ATOM    426  CA  LEU   235      41.624  15.617  98.869  1.00113.45           C
ATOM    427  CB  LEU   235      42.734  15.312  97.877  1.00113.45           C
ATOM    428  CG  LEU   235      42.475  14.061  97.048  1.00113.45           C
ATOM    429  CD1 LEU   235      41.100  14.075  96.368  1.00113.45           C
ATOM    430  CD2 LEU   235      43.664  13.874  96.100  1.00113.45           C
ATOM    431  C   LEU   235      42.191  16.682  99.754  1.00113.45           C
ATOM    432  O   LEU   235      42.527  16.413 100.907  1.00113.45           O
ATOM    433  N   SER   236      42.313  17.923  99.241  1.00101.40           N
ATOM    434  CA  SER   236      42.960  18.946 100.013  1.00101.40           C
ATOM    435  CB  SER   236      43.243  20.232  99.203  1.00101.40           C
ATOM    436  OG  SER   236      44.125  19.953  98.126  1.00101.40           O
ATOM    437  C   SER   236      42.174  19.232 101.265  1.00101.40           C
ATOM    438  O   SER   236      42.754  19.196 102.344  1.00101.40           O
ATOM    439  N   PRO   237      40.898  19.525 101.213  1.00180.28           N
ATOM    440  CA  PRO   237      40.212  19.642 102.462  1.00180.28           C
ATOM    441  CD  PRO   237      40.549  20.714 100.437  1.00180.28           C
ATOM    442  CB  PRO   237      38.888  20.325 102.161  1.00180.28           C
ATOM    443  CG  PRO   237      39.321  21.353 101.108  1.00180.28           C
ATOM    444  C   PRO   237      40.139  18.506 103.431  1.00180.28           C
ATOM    445  O   PRO   237      39.932  18.802 104.605  1.00180.28           O
ATOM    446  N   LEU   238      40.218  17.228 103.016  1.00164.50           N
ATOM    447  CA  LEU   238      40.241  16.189 104.009  1.00164.50           C
ATOM    448  CB  LEU   238      39.988  14.796 103.415  1.00164.50           C
ATOM    449  CG  LEU   238      39.862  13.692 104.476  1.00164.50           C
ATOM    450  CD1 LEU   238      38.812  14.058 105.537  1.00164.50           C
ATOM    451  CD2 LEU   238      39.519  12.354 103.810  1.00164.50           C
ATOM    452  C   LEU   238      41.572  16.221 104.701  1.00164.50           C
ATOM    453  O   LEU   238      41.651  15.959 105.900  1.00164.50           O
ATOM    454  N   SER   239      42.655  16.509 103.938  1.00 69.89           N
ATOM    455  CA  SER   239      43.999  16.638 104.447  1.00 69.89           C
ATOM    456  CB  SER   239      45.024  16.887 103.325  1.00 69.89           C
ATOM    457  OG  SER   239      46.331  17.011 103.865  1.00 69.89           O
ATOM    458  C   SER   239      44.000  17.826 105.338  1.00 69.89           C
ATOM    459  O   SER   239      44.560  17.819 106.434  1.00 69.89           O
ATOM    460  N   ASN   240      43.345  18.901 104.867  1.00288.74           N
ATOM    461  CA  ASN   240      43.111  20.031 105.695  1.00288.74           C
ATOM    462  CB  ASN   240      42.364  21.157 104.958  1.00288.74           C
ATOM    463  CG  ASN   240      42.356  22.401 105.826  1.00288.74           C
ATOM    464  OD1 ASN   240      41.300  22.972 106.098  1.00288.74           O
ATOM    465  ND2 ASN   240      43.565  22.840 106.267  1.00288.74           N
ATOM    466  C   ASN   240      42.193  19.423 106.696  1.00288.74           C
ATOM    467  O   ASN   240      41.579  18.398 106.465  1.00288.74           O
ATOM    468  N   MET   241      42.093  19.968 107.885  1.00339.71           N
ATOM    469  CA  MET   241      41.264  19.359 108.879  1.00339.71           C
ATOM    470  CB  MET   241      39.816  19.079 108.430  1.00339.71           C
ATOM    471  CG  MET   241      39.044  20.340 108.039  1.00339.71           C
ATOM    472  SD  MET   241      37.339  20.027 107.496  1.00339.71           S
ATOM    473  CE  MET   241      36.767  19.648 109.175  1.00339.71           C
ATOM    474  C   MET   241      41.885  18.078 109.369  1.00339.71           C
ATOM    475  O   MET   241      41.604  17.682 110.497  1.00339.71           O
ATOM    476  N   VAL   242      42.787  17.427 108.595  1.00107.83           N
ATOM    477  CA  VAL   242      43.555  16.351 109.165  1.00107.83           C
ATOM    478  CB  VAL   242      44.443  15.579 108.226  1.00107.83           C
ATOM    479  CG1 VAL   242      45.407  14.746 109.092  1.00107.83           C
ATOM    480  CG2 VAL   242      43.597  14.678 107.317  1.00107.83           C
ATOM    481  C   VAL   242      44.488  17.071 110.054  1.00107.83           C
ATOM    482  O   VAL   242      44.879  16.582 111.109  1.00107.83           O
ATOM    483  N   SER   243      44.878  18.280 109.618  1.00 86.05           N
ATOM    484  CA  SER   243      45.809  19.051 110.378  1.00 86.05           C
ATOM    485  CB  SER   243      46.107  20.424 109.754  1.00 86.05           C
ATOM    486  OG  SER   243      46.785  20.254 108.519  1.00 86.05           O
ATOM    487  C   SER   243      45.205  19.285 111.721  1.00 86.05           C
ATOM    488  O   SER   243      45.890  19.179 112.738  1.00 86.05           O
ATOM    489  N   MET   244      43.907  19.637 111.765  1.00122.30           N
ATOM    490  CA  MET   244      43.314  19.875 113.050  1.00122.30           C
ATOM    491  CB  MET   244      41.874  20.402 112.942  1.00122.30           C
ATOM    492  CG  MET   244      41.220  20.665 114.299  1.00122.30           C
ATOM    493  SD  MET   244      39.510  21.277 114.207  1.00122.30           S
ATOM    494  CE  MET   244      39.288  21.501 115.996  1.00122.30           C
ATOM    495  C   MET   244      43.252  18.606 113.852  1.00122.30           C
ATOM    496  O   MET   244      43.719  18.555 114.989  1.00122.30           O
ATOM    497  N   ALA   245      42.704  17.522 113.268  1.00 57.04           N
ATOM    498  CA  ALA   245      42.500  16.324 114.036  1.00 57.04           C
ATOM    499  CB  ALA   245      41.737  15.240 113.257  1.00 57.04           C
ATOM    500  C   ALA   245      43.804  15.722 114.457  1.00 57.04           C
ATOM    501  O   ALA   245      43.960  15.284 115.591  1.00 57.04           O
ATOM    502  N   ASN   246      44.756  15.611 113.522  1.00128.70           N
ATOM    503  CA  ASN   246      46.028  15.039 113.833  1.00128.70           C
ATOM    504  CB  ASN   246      46.821  14.677 112.562  1.00128.70           C
ATOM    505  CG  ASN   246      48.043  13.853 112.942  1.00128.70           C
ATOM    506  OD1 ASN   246      48.993  13.724 112.169  1.00128.70           O
ATOM    507  ND2 ASN   246      48.019  13.266 114.169  1.00128.70           N
ATOM    508  C   ASN   246      46.869  15.989 114.610  1.00128.70           C
ATOM    509  O   ASN   246      47.341  15.643 115.684  1.00128.70           O
ATOM    510  N   ASN   247      47.093  17.214 114.094  1.00 91.67           N
ATOM    511  CA  ASN   247      48.010  18.102 114.759  1.00 91.67           C
ATOM    512  CB  ASN   247      48.448  19.281 113.876  1.00 91.67           C
ATOM    513  CG  ASN   247      49.730  19.847 114.475  1.00 91.67           C
ATOM    514  OD1 ASN   247      49.737  20.398 115.574  1.00 91.67           O
ATOM    515  ND2 ASN   247      50.857  19.686 113.732  1.00 91.67           N
ATOM    516  C   ASN   247      47.435  18.667 116.018  1.00 91.67           C
ATOM    517  O   ASN   247      48.054  18.594 117.077  1.00 91.67           O
ATOM    518  N   HIS   248      46.222  19.242 115.932  1.00108.41           N
ATOM    519  CA  HIS   248      45.645  19.900 117.069  1.00108.41           C
ATOM    520  ND1 HIS   248      42.693  22.320 117.595  1.00108.41           N
ATOM    521  CG  HIS   248      43.707  21.409 117.797  1.00108.41           C
ATOM    522  CB  HIS   248      44.331  20.611 116.693  1.00108.41           C
ATOM    523  NE2 HIS   248      43.123  22.317 119.776  1.00108.41           N
ATOM    524  CD2 HIS   248      43.959  21.421 119.134  1.00108.41           C
ATOM    525  CE1 HIS   248      42.382  22.832 118.813  1.00108.41           C
ATOM    526  C   HIS   248      45.361  18.895 118.139  1.00108.41           C
ATOM    527  O   HIS   248      45.766  19.060 119.290  1.00108.41           O
ATOM    528  N   MET   249      44.670  17.804 117.770  1.00119.99           N
ATOM    529  CA  MET   249      44.302  16.806 118.729  1.00119.99           C
ATOM    530  CB  MET   249      43.324  15.751 118.199  1.00119.99           C
ATOM    531  CG  MET   249      42.029  16.367 117.670  1.00119.99           C
ATOM    532  SD  MET   249      41.184  17.446 118.863  1.00119.99           S
ATOM    533  CE  MET   249      40.990  16.152 120.112  1.00119.99           C
ATOM    534  C   MET   249      45.526  16.102 119.217  1.00119.99           C
ATOM    535  O   MET   249      45.568  15.648 120.358  1.00119.99           O
ATOM    536  N   SER   250      46.547  15.940 118.355  1.00 86.09           N
ATOM    537  CA  SER   250      47.709  15.251 118.836  1.00 86.09           C
ATOM    538  CB  SER   250      48.860  15.053 117.839  1.00 86.09           C
ATOM    539  OG  SER   250      49.929  14.358 118.461  1.00 86.09           O
ATOM    540  C   SER   250      48.320  16.056 119.928  1.00 86.09           C
ATOM    541  O   SER   250      48.715  15.511 120.956  1.00 86.09           O
ATOM    542  N   MET   251      48.401  17.385 119.742  1.00 76.03           N
ATOM    543  CA  MET   251      49.082  18.174 120.721  1.00 76.03           C
ATOM    544  CB  MET   251      49.135  19.674 120.368  1.00 76.03           C
ATOM    545  CG  MET   251      49.864  20.526 121.411  1.00 76.03           C
ATOM    546  SD  MET   251      50.047  22.282 120.971  1.00 76.03           S
ATOM    547  CE  MET   251      48.277  22.670 121.070  1.00 76.03           C
ATOM    548  C   MET   251      48.369  18.017 122.021  1.00 76.03           C
ATOM    549  O   MET   251      48.999  17.842 123.062  1.00 76.03           O
ATOM    550  N   THR   252      47.027  18.054 121.994  1.00114.57           N
ATOM    551  CA  THR   252      46.309  17.929 123.224  1.00114.57           C
ATOM    552  CB  THR   252      44.838  18.211 123.090  1.00114.57           C
ATOM    553  OG1 THR   252      44.224  18.209 124.372  1.00114.57           O
ATOM    554  CG2 THR   252      44.189  17.162 122.178  1.00114.57           C
ATOM    555  C   THR   252      46.498  16.559 123.805  1.00114.57           C
ATOM    556  O   THR   252      46.728  16.430 125.006  1.00114.57           O
ATOM    557  N   ASN   253      46.454  15.498 122.974  1.00126.51           N
ATOM    558  CA  ASN   253      46.495  14.177 123.533  1.00126.51           C
ATOM    559  CB  ASN   253      46.419  13.029 122.505  1.00126.51           C
ATOM    560  CG  ASN   253      47.727  12.691 121.796  1.00126.51           C
ATOM    561  OD1 ASN   253      48.664  12.172 122.403  1.00126.51           O
ATOM    562  ND2 ASN   253      47.776  12.912 120.459  1.00126.51           N
ATOM    563  C   ASN   253      47.780  13.996 124.266  1.00126.51           C
ATOM    564  O   ASN   253      47.798  13.453 125.368  1.00126.51           O
ATOM    565  N   SER   254      48.897  14.441 123.668  1.00 90.77           N
ATOM    566  CA  SER   254      50.186  14.234 124.254  1.00 90.77           C
ATOM    567  CB  SER   254      51.335  14.543 123.281  1.00 90.77           C
ATOM    568  OG  SER   254      51.289  15.903 122.878  1.00 90.77           O
ATOM    569  C   SER   254      50.328  15.116 125.443  1.00 90.77           C
ATOM    570  O   SER   254      51.025  14.775 126.398  1.00 90.77           O
ATOM    571  N   GLY   255      49.665  16.284 125.419  1.00 24.68           N
ATOM    572  CA  GLY   255      49.807  17.172 126.528  1.00 24.68           C
ATOM    573  C   GLY   255      49.301  16.469 127.743  1.00 24.68           C
ATOM    574  O   GLY   255      49.940  16.498 128.793  1.00 24.68           O
ATOM    575  N   VAL   256      48.132  15.810 127.632  1.00 96.41           N
ATOM    576  CA  VAL   256      47.611  15.121 128.772  1.00 96.41           C
ATOM    577  CB  VAL   256      46.226  14.575 128.602  1.00 96.41           C
ATOM    578  CG1 VAL   256      46.257  13.388 127.627  1.00 96.41           C
ATOM    579  CG2 VAL   256      45.716  14.217 130.003  1.00 96.41           C
ATOM    580  C   VAL   256      48.520  13.983 129.082  1.00 96.41           C
ATOM    581  O   VAL   256      48.755  13.674 130.246  1.00 96.41           O
ATOM    582  N   SER   257      49.073  13.352 128.031  1.00 53.71           N
ATOM    583  CA  SER   257      49.924  12.203 128.164  1.00 53.71           C
ATOM    584  CB  SER   257      50.382  11.641 126.804  1.00 53.71           C
ATOM    585  OG  SER   257      49.276  11.089 126.105  1.00 53.71           O
ATOM    586  C   SER   257      51.145  12.596 128.921  1.00 53.71           C
ATOM    587  O   SER   257      51.850  11.729 129.436  1.00 53.71           O
ATOM    588  N   MET   258      51.412  13.915 129.020  1.00 74.71           N
ATOM    589  CA  MET   258      52.567  14.358 129.746  1.00 74.71           C
ATOM    590  CB  MET   258      52.639  15.885 129.932  1.00 74.71           C
ATOM    591  CG  MET   258      52.796  16.708 128.654  1.00 74.71           C
ATOM    592  SD  MET   258      52.876  18.501 128.956  1.00 74.71           S
ATOM    593  CE  MET   258      52.823  18.978 127.206  1.00 74.71           C
ATOM    594  C   MET   258      52.371  13.813 131.115  1.00 74.71           C
ATOM    595  O   MET   258      53.287  13.271 131.729  1.00 74.71           O
ATOM    596  N   THR   259      51.128  13.933 131.603  1.00147.17           N
ATOM    597  CA  THR   259      50.785  13.387 132.876  1.00147.17           C
ATOM    598  CB  THR   259      50.110  14.362 133.789  1.00147.17           C
ATOM    599  OG1 THR   259      48.886  14.793 133.213  1.00147.17           O
ATOM    600  CG2 THR   259      51.044  15.562 134.012  1.00147.17           C
ATOM    601  C   THR   259      49.810  12.289 132.621  1.00147.17           C
ATOM    602  O   THR   259      49.747  11.734 131.526  1.00147.17           O
ATOM    603  N   ASN   260      49.058  11.902 133.664  1.00262.58           N
ATOM    604  CA  ASN   260      48.039  10.914 133.499  1.00262.58           C
ATOM    605  CB  ASN   260      48.275   9.674 134.379  1.00262.58           C
ATOM    606  CG  ASN   260      47.362   8.557 133.902  1.00262.58           C
ATOM    607  OD1 ASN   260      46.221   8.801 133.514  1.00262.58           O
ATOM    608  ND2 ASN   260      47.880   7.301 133.926  1.00262.58           N
ATOM    609  C   ASN   260      46.797  11.586 133.977  1.00262.58           C
ATOM    610  O   ASN   260      46.821  12.252 135.006  1.00262.58           O
ATOM    611  N   THR   261      45.675  11.482 133.248  1.00240.32           N
ATOM    612  CA  THR   261      44.547  12.205 133.750  1.00240.32           C
ATOM    613  CB  THR   261      44.593  13.660 133.325  1.00240.32           C
ATOM    614  OG1 THR   261      45.862  14.211 133.641  1.00240.32           O
ATOM    615  CG2 THR   261      43.531  14.476 134.082  1.00240.32           C
ATOM    616  C   THR   261      43.341  11.579 133.121  1.00240.32           C
ATOM    617  O   THR   261      43.447  10.599 132.386  1.00240.32           O
ATOM    618  N   LEU   262      42.152  12.128 133.433  1.00126.21           N
ATOM    619  CA  LEU   262      40.918  11.749 132.823  1.00126.21           C
ATOM    620  CB  LEU   262      39.730  12.613 133.292  1.00126.21           C
ATOM    621  CG  LEU   262      39.492  12.654 134.813  1.00126.21           C
ATOM    622  CD1 LEU   262      40.683  13.293 135.544  1.00126.21           C
ATOM    623  CD2 LEU   262      38.168  13.361 135.144  1.00126.21           C
ATOM    624  C   LEU   262      41.118  12.146 131.406  1.00126.21           C
ATOM    625  O   LEU   262      40.681  11.480 130.470  1.00126.21           O
ATOM    626  N   HIS   263      41.835  13.273 131.254  1.00 91.09           N
ATOM    627  CA  HIS   263      42.102  13.910 130.006  1.00 91.09           C
ATOM    628  ND1 HIS   263      41.449  17.234 130.410  1.00 91.09           N
ATOM    629  CG  HIS   263      42.188  16.226 130.976  1.00 91.09           C
ATOM    630  CB  HIS   263      42.936  15.189 130.189  1.00 91.09           C
ATOM    631  NE2 HIS   263      41.252  17.468 132.612  1.00 91.09           N
ATOM    632  CD2 HIS   263      42.058  16.383 132.323  1.00 91.09           C
ATOM    633  CE1 HIS   263      40.908  17.948 131.432  1.00 91.09           C
ATOM    634  C   HIS   263      42.851  12.964 129.123  1.00 91.09           C
ATOM    635  O   HIS   263      42.602  12.916 127.921  1.00 91.09           O
ATOM    636  N   SER   264      43.795  12.186 129.685  1.00 35.60           N
ATOM    637  CA  SER   264      44.536  11.282 128.857  1.00 35.60           C
ATOM    638  CB  SER   264      45.595  10.477 129.632  1.00 35.60           C
ATOM    639  OG  SER   264      46.562  11.348 130.202  1.00 35.60           O
ATOM    640  C   SER   264      43.561  10.299 128.303  1.00 35.60           C
ATOM    641  O   SER   264      43.646   9.896 127.145  1.00 35.60           O
ATOM    642  N   MET   265      42.576   9.909 129.127  1.00 97.26           N
ATOM    643  CA  MET   265      41.601   8.948 128.709  1.00 97.26           C
ATOM    644  CB  MET   265      40.608   8.626 129.840  1.00 97.26           C
ATOM    645  CG  MET   265      39.658   7.468 129.539  1.00 97.26           C
ATOM    646  SD  MET   265      38.714   6.902 130.986  1.00 97.26           S
ATOM    647  CE  MET   265      37.676   5.732 130.067  1.00 97.26           C
ATOM    648  C   MET   265      40.849   9.520 127.549  1.00 97.26           C
ATOM    649  O   MET   265      40.544   8.815 126.588  1.00 97.26           O
ATOM    650  N   LEU   266      40.529  10.827 127.614  1.00 52.44           N
ATOM    651  CA  LEU   266      39.820  11.497 126.558  1.00 52.44           C
ATOM    652  CB  LEU   266      39.497  12.959 126.911  1.00 52.44           C
ATOM    653  CG  LEU   266      38.613  13.677 125.876  1.00 52.44           C
ATOM    654  CD1 LEU   266      37.190  13.097 125.865  1.00 52.44           C
ATOM    655  CD2 LEU   266      38.629  15.198 126.094  1.00 52.44           C
ATOM    656  C   LEU   266      40.719  11.514 125.362  1.00 52.44           C
ATOM    657  O   LEU   266      40.275  11.355 124.227  1.00 52.44           O
ATOM    658  N   LYS   267      42.026  11.693 125.626  1.00186.77           N
ATOM    659  CA  LYS   267      43.085  11.762 124.660  1.00186.77           C
ATOM    660  CB  LYS   267      44.431  11.862 125.418  1.00186.77           C
ATOM    661  CG  LYS   267      45.703  11.320 124.753  1.00186.77           C
ATOM    662  CD  LYS   267      45.817   9.797 124.599  1.00186.77           C
ATOM    663  CE  LYS   267      46.323   9.068 125.845  1.00186.77           C
ATOM    664  NZ  LYS   267      46.389   7.613 125.583  1.00186.77           N
ATOM    665  C   LYS   267      43.076  10.513 123.863  1.00186.77           C
ATOM    666  O   LYS   267      43.218  10.552 122.642  1.00186.77           O
ATOM    667  N   GLY   268      42.884   9.372 124.542  1.00 37.79           N
ATOM    668  CA  GLY   268      42.955   8.122 123.855  1.00 37.79           C
ATOM    669  C   GLY   268      41.946   8.144 122.754  1.00 37.79           C
ATOM    670  O   GLY   268      42.227   7.692 121.647  1.00 37.79           O
ATOM    671  N   PHE   269      40.741   8.671 123.025  1.00 64.83           N
ATOM    672  CA  PHE   269      39.737   8.682 122.004  1.00 64.83           C
ATOM    673  CB  PHE   269      38.384   9.212 122.516  1.00 64.83           C
ATOM    674  CG  PHE   269      37.907   8.357 123.641  1.00 64.83           C
ATOM    675  CD1 PHE   269      38.289   8.636 124.936  1.00 64.83           C
ATOM    676  CD2 PHE   269      37.075   7.286 123.414  1.00 64.83           C
ATOM    677  CE1 PHE   269      37.850   7.858 125.981  1.00 64.83           C
ATOM    678  CE2 PHE   269      36.634   6.504 124.455  1.00 64.83           C
ATOM    679  CZ  PHE   269      37.021   6.790 125.743  1.00 64.83           C
ATOM    680  C   PHE   269      40.121   9.597 120.874  1.00 64.83           C
ATOM    681  O   PHE   269      40.186   9.173 119.720  1.00 64.83           O
ATOM    682  N   ALA   270      40.415  10.878 121.185  1.00 77.68           N
ATOM    683  CA  ALA   270      40.560  11.815 120.108  1.00 77.68           C
ATOM    684  CB  ALA   270      40.546  13.281 120.574  1.00 77.68           C
ATOM    685  C   ALA   270      41.747  11.545 119.238  1.00 77.68           C
ATOM    686  O   ALA   270      41.577  11.442 118.024  1.00 77.68           O
ATOM    687  N   PRO   271      42.944  11.410 119.733  1.00185.46           N
ATOM    688  CA  PRO   271      43.930  11.114 118.740  1.00185.46           C
ATOM    689  CD  PRO   271      43.439  12.472 120.599  1.00185.46           C
ATOM    690  CB  PRO   271      45.255  11.677 119.219  1.00185.46           C
ATOM    691  CG  PRO   271      44.783  12.905 120.002  1.00185.46           C
ATOM    692  C   PRO   271      43.937   9.736 118.163  1.00185.46           C
ATOM    693  O   PRO   271      44.592   9.535 117.144  1.00185.46           O
ATOM    694  N   ALA   272      43.339   8.733 118.824  1.00 89.43           N
ATOM    695  CA  ALA   272      43.283   7.460 118.169  1.00 89.43           C
ATOM    696  CB  ALA   272      42.934   6.318 119.138  1.00 89.43           C
ATOM    697  C   ALA   272      42.252   7.437 117.081  1.00 89.43           C
ATOM    698  O   ALA   272      42.531   7.001 115.967  1.00 89.43           O
ATOM    699  N   ALA   273      40.998   7.823 117.409  1.00 74.68           N
ATOM    700  CA  ALA   273      39.953   7.773 116.424  1.00 74.68           C
ATOM    701  CB  ALA   273      38.553   7.802 117.058  1.00 74.68           C
ATOM    702  C   ALA   273      39.996   8.899 115.444  1.00 74.68           C
ATOM    703  O   ALA   273      40.143   8.700 114.238  1.00 74.68           O
ATOM    704  N   ALA   274      39.894  10.134 115.971  1.00 51.98           N
ATOM    705  CA  ALA   274      39.806  11.283 115.125  1.00 51.98           C
ATOM    706  CB  ALA   274      39.490  12.573 115.902  1.00 51.98           C
ATOM    707  C   ALA   274      41.103  11.486 114.437  1.00 51.98           C
ATOM    708  O   ALA   274      41.154  11.695 113.226  1.00 51.98           O
ATOM    709  N   ALA   275      42.201  11.402 115.206  1.00 62.40           N
ATOM    710  CA  ALA   275      43.457  11.716 114.605  1.00 62.40           C
ATOM    711  CB  ALA   275      44.637  11.773 115.586  1.00 62.40           C
ATOM    712  C   ALA   275      43.784  10.728 113.536  1.00 62.40           C
ATOM    713  O   ALA   275      44.196  11.108 112.443  1.00 62.40           O
ATOM    714  N   GLU   276      43.603   9.430 113.827  1.00 86.68           N
ATOM    715  CA  GLU   276      43.937   8.394 112.896  1.00 86.68           C
ATOM    716  CB  GLU   276      43.847   7.005 113.549  1.00 86.68           C
ATOM    717  CG  GLU   276      44.513   5.897 112.736  1.00 86.68           C
ATOM    718  CD  GLU   276      44.591   4.656 113.611  1.00 86.68           C
ATOM    719  OE1 GLU   276      43.957   4.649 114.700  1.00 86.68           O
ATOM    720  OE2 GLU   276      45.294   3.692 113.199  1.00 86.68           O
ATOM    721  C   GLU   276      42.993   8.439 111.739  1.00 86.68           C
ATOM    722  O   GLU   276      43.404   8.366 110.581  1.00 86.68           O
ATOM    723  N   ALA   277      41.690   8.599 112.034  1.00 40.58           N
ATOM    724  CA  ALA   277      40.681   8.562 111.021  1.00 40.58           C
ATOM    725  CB  ALA   277      39.261   8.719 111.590  1.00 40.58           C
ATOM    726  C   ALA   277      40.901   9.676 110.051  1.00 40.58           C
ATOM    727  O   ALA   277      40.820   9.477 108.841  1.00 40.58           O
ATOM    728  N   VAL   278      41.200  10.886 110.555  1.00102.64           N
ATOM    729  CA  VAL   278      41.374  12.001 109.670  1.00102.64           C
ATOM    730  CB  VAL   278      41.607  13.309 110.376  1.00102.64           C
ATOM    731  CG1 VAL   278      40.345  13.672 111.179  1.00102.64           C
ATOM    732  CG2 VAL   278      42.888  13.203 111.222  1.00102.64           C
ATOM    733  C   VAL   278      42.552  11.751 108.782  1.00102.64           C
ATOM    734  O   VAL   278      42.494  12.013 107.582  1.00102.64           O
ATOM    735  N   GLN   279      43.659  11.235 109.350  1.00120.13           N
ATOM    736  CA  GLN   279      44.855  11.055 108.584  1.00120.13           C
ATOM    737  CB  GLN   279      46.047  10.608 109.450  1.00120.13           C
ATOM    738  CG  GLN   279      47.391  10.672 108.721  1.00120.13           C
ATOM    739  CD  GLN   279      47.809  12.134 108.658  1.00120.13           C
ATOM    740  OE1 GLN   279      47.709  12.859 109.648  1.00120.13           O
ATOM    741  NE2 GLN   279      48.281  12.587 107.465  1.00120.13           N
ATOM    742  C   GLN   279      44.641  10.014 107.529  1.00120.13           C
ATOM    743  O   GLN   279      45.019  10.209 106.375  1.00120.13           O
ATOM    744  N   THR   280      44.017   8.879 107.900  1.00106.70           N
ATOM    745  CA  THR   280      43.809   7.800 106.975  1.00106.70           C
ATOM    746  CB  THR   280      43.271   6.558 107.634  1.00106.70           C
ATOM    747  OG1 THR   280      43.256   5.479 106.711  1.00106.70           O
ATOM    748  CG2 THR   280      41.857   6.825 108.175  1.00106.70           C
ATOM    749  C   THR   280      42.856   8.235 105.911  1.00106.70           C
ATOM    750  O   THR   280      43.064   7.969 104.728  1.00106.70           O
ATOM    751  N   ALA   281      41.781   8.936 106.308  1.00 39.00           N
ATOM    752  CA  ALA   281      40.814   9.378 105.355  1.00 39.00           C
ATOM    753  CB  ALA   281      39.647  10.144 105.998  1.00 39.00           C
ATOM    754  C   ALA   281      41.527  10.300 104.430  1.00 39.00           C
ATOM    755  O   ALA   281      41.287  10.300 103.224  1.00 39.00           O
ATOM    756  N   ALA   282      42.423  11.132 104.986  1.00 46.74           N
ATOM    757  CA  ALA   282      43.143  12.062 104.173  1.00 46.74           C
ATOM    758  CB  ALA   282      44.113  12.934 104.990  1.00 46.74           C
ATOM    759  C   ALA   282      43.971  11.285 103.202  1.00 46.74           C
ATOM    760  O   ALA   282      43.937  11.539 101.999  1.00 46.74           O
ATOM    761  N   GLN   283      44.689  10.262 103.702  1.00121.56           N
ATOM    762  CA  GLN   283      45.596   9.530 102.872  1.00121.56           C
ATOM    763  CB  GLN   283      46.409   8.478 103.651  1.00121.56           C
ATOM    764  CG  GLN   283      47.656   7.984 102.911  1.00121.56           C
ATOM    765  CD  GLN   283      48.770   9.018 103.079  1.00121.56           C
ATOM    766  OE1 GLN   283      49.854   8.874 102.516  1.00121.56           O
ATOM    767  NE2 GLN   283      48.502  10.087 103.877  1.00121.56           N
ATOM    768  C   GLN   283      44.803   8.839 101.807  1.00121.56           C
ATOM    769  O   GLN   283      45.241   8.740 100.662  1.00121.56           O
ATOM    770  N   ASN   284      43.613   8.326 102.170  1.00 92.84           N
ATOM    771  CA  ASN   284      42.795   7.620 101.226  1.00 92.84           C
ATOM    772  CB  ASN   284      41.554   6.995 101.880  1.00 92.84           C
ATOM    773  CG  ASN   284      42.024   5.948 102.881  1.00 92.84           C
ATOM    774  OD1 ASN   284      43.209   5.634 102.975  1.00 92.84           O
ATOM    775  ND2 ASN   284      41.057   5.383 103.651  1.00 92.84           N
ATOM    776  C   ASN   284      42.301   8.550 100.156  1.00 92.84           C
ATOM    777  O   ASN   284      42.440   8.260  98.969  1.00 92.84           O
ATOM    778  N   GLY   285      41.717   9.701 100.552  1.00111.63           N
ATOM    779  CA  GLY   285      41.121  10.592  99.593  1.00111.63           C
ATOM    780  C   GLY   285      42.164  11.164  98.684  1.00111.63           C
ATOM    781  O   GLY   285      42.016  11.138  97.464  1.00111.63           O
ATOM    782  N   VAL   286      43.272  11.656  99.265  1.00 63.10           N
ATOM    783  CA  VAL   286      44.305  12.298  98.507  1.00 63.10           C
ATOM    784  CB  VAL   286      45.449  12.758  99.353  1.00 63.10           C
ATOM    785  CG1 VAL   286      46.540  13.331  98.430  1.00 63.10           C
ATOM    786  CG2 VAL   286      44.913  13.757 100.392  1.00 63.10           C
ATOM    787  C   VAL   286      44.842  11.310  97.531  1.00 63.10           C
ATOM    788  O   VAL   286      45.225  11.656  96.416  1.00 63.10           O
ATOM    789  N   ARG   287      44.919  10.040  97.945  1.00105.71           N
ATOM    790  CA  ARG   287      45.401   9.021  97.065  1.00105.71           C
ATOM    791  CB  ARG   287      45.349   7.631  97.725  1.00105.71           C
ATOM    792  CG  ARG   287      45.516   6.459  96.756  1.00105.71           C
ATOM    793  CD  ARG   287      45.012   5.139  97.346  1.00105.71           C
ATOM    794  NE  ARG   287      44.996   4.117  96.260  1.00105.71           N
ATOM    795  CZ  ARG   287      43.908   3.309  96.115  1.00105.71           C
ATOM    796  NH1 ARG   287      42.815   3.490  96.917  1.00105.71           N
ATOM    797  NH2 ARG   287      43.901   2.324  95.171  1.00105.71           N
ATOM    798  C   ARG   287      44.480   8.951  95.893  1.00105.71           C
ATOM    799  O   ARG   287      44.919   8.893  94.746  1.00105.71           O
ATOM    800  N   ALA   288      43.163   8.982  96.165  1.00 60.01           N
ATOM    801  CA  ALA   288      42.190   8.776  95.134  1.00 60.01           C
ATOM    802  CB  ALA   288      40.746   8.742  95.668  1.00 60.01           C
ATOM    803  C   ALA   288      42.254   9.842  94.088  1.00 60.01           C
ATOM    804  O   ALA   288      42.171   9.524  92.903  1.00 60.01           O
ATOM    805  N   MET   289      42.365  11.134  94.462  1.00154.90           N
ATOM    806  CA  MET   289      42.366  12.073  93.375  1.00154.90           C
ATOM    807  CB  MET   289      42.084  13.552  93.667  1.00154.90           C
ATOM    808  CG  MET   289      41.993  14.424  92.410  1.00154.90           C
ATOM    809  SD  MET   289      43.582  14.958  91.701  1.00154.90           S
ATOM    810  CE  MET   289      42.905  15.372  90.066  1.00154.90           C
ATOM    811  C   MET   289      43.617  12.005  92.570  1.00154.90           C
ATOM    812  O   MET   289      43.553  12.122  91.349  1.00154.90           O
ATOM    813  N   SER   290      44.783  11.797  93.215  1.00 84.13           N
ATOM    814  CA  SER   290      46.015  11.796  92.479  1.00 84.13           C
ATOM    815  CB  SER   290      47.248  11.498  93.350  1.00 84.13           C
ATOM    816  OG  SER   290      47.460  12.564  94.266  1.00 84.13           O
ATOM    817  C   SER   290      45.907  10.729  91.442  1.00 84.13           C
ATOM    818  O   SER   290      46.482  10.843  90.362  1.00 84.13           O
ATOM    819  N   SER   291      45.156   9.659  91.756  1.00 84.80           N
ATOM    820  CA  SER   291      44.940   8.586  90.830  1.00 84.80           C
ATOM    821  CB  SER   291      44.183   7.407  91.468  1.00 84.80           C
ATOM    822  OG  SER   291      43.987   6.372  90.513  1.00 84.80           O
ATOM    823  C   SER   291      44.105   9.079  89.679  1.00 84.80           C
ATOM    824  O   SER   291      44.384   8.771  88.522  1.00 84.80           O
ATOM    825  N   LEU   292      43.037   9.849  89.970  1.00 64.84           N
ATOM    826  CA  LEU   292      42.135  10.323  88.954  1.00 64.84           C
ATOM    827  CB  LEU   292      40.848  10.952  89.516  1.00 64.84           C
ATOM    828  CG  LEU   292      39.903   9.941  90.193  1.00 64.84           C
ATOM    829  CD1 LEU   292      38.632  10.626  90.725  1.00 64.84           C
ATOM    830  CD2 LEU   292      39.592   8.763  89.255  1.00 64.84           C
ATOM    831  C   LEU   292      42.791  11.340  88.064  1.00 64.84           C
ATOM    832  O   LEU   292      42.555  11.356  86.857  1.00 64.84           O
ATOM    833  N   GLY   293      43.629  12.222  88.637  1.00 40.31           N
ATOM    834  CA  GLY   293      44.237  13.295  87.899  1.00 40.31           C
ATOM    835  C   GLY   293      45.113  12.756  86.811  1.00 40.31           C
ATOM    836  O   GLY   293      45.213  13.362  85.746  1.00 40.31           O
ATOM    837  N   SER   294      45.836  11.653  87.077  1.00 82.63           N
ATOM    838  CA  SER   294      46.680  11.065  86.076  1.00 82.63           C
ATOM    839  CB  SER   294      47.559   9.931  86.642  1.00 82.63           C
ATOM    840  OG  SER   294      48.455  10.439  87.622  1.00 82.63           O
ATOM    841  C   SER   294      45.812  10.470  85.004  1.00 82.63           C
ATOM    842  O   SER   294      46.023  10.699  83.814  1.00 82.63           O
ATOM    843  N   GLN   295      44.781   9.714  85.429  1.00101.31           N
ATOM    844  CA  GLN   295      43.885   8.980  84.575  1.00101.31           C
ATOM    845  CB  GLN   295      42.843   8.166  85.360  1.00101.31           C
ATOM    846  CG  GLN   295      43.421   6.948  86.077  1.00101.31           C
ATOM    847  CD  GLN   295      43.681   5.888  85.018  1.00101.31           C
ATOM    848  OE1 GLN   295      44.174   4.798  85.303  1.00101.31           O
ATOM    849  NE2 GLN   295      43.328   6.217  83.747  1.00101.31           N
ATOM    850  C   GLN   295      43.104   9.907  83.707  1.00101.31           C
ATOM    851  O   GLN   295      42.804   9.576  82.562  1.00101.31           O
ATOM    852  N   GLY   296      42.722  11.082  84.236  1.00 32.04           N
ATOM    853  CA  GLY   296      41.911  11.980  83.467  1.00 32.04           C
ATOM    854  C   GLY   296      42.661  12.365  82.230  1.00 32.04           C
ATOM    855  O   GLY   296      42.088  12.460  81.146  1.00 32.04           O
ATOM    856  N   ARG   297      43.970  12.632  82.390  1.00143.05           N
ATOM    857  CA  ARG   297      44.884  12.997  81.344  1.00143.05           C
ATOM    858  CB  ARG   297      46.240  13.487  81.894  1.00143.05           C
ATOM    859  CG  ARG   297      46.184  14.883  82.533  1.00143.05           C
ATOM    860  CD  ARG   297      47.490  15.325  83.205  1.00143.05           C
ATOM    861  NE  ARG   297      47.385  16.784  83.500  1.00143.05           N
ATOM    862  CZ  ARG   297      46.828  17.224  84.666  1.00143.05           C
ATOM    863  NH1 ARG   297      46.361  16.325  85.581  1.00143.05           N
ATOM    864  NH2 ARG   297      46.733  18.562  84.918  1.00143.05           N
ATOM    865  C   ARG   297      45.130  11.807  80.462  1.00143.05           C
ATOM    866  O   ARG   297      45.450  11.960  79.285  1.00143.05           O
ATOM    867  N   SER   298      45.021  10.593  81.035  1.00 61.67           N
ATOM    868  CA  SER   298      45.301   9.357  80.356  1.00 61.67           C
ATOM    869  CB  SER   298      45.468   8.175  81.327  1.00 61.67           C
ATOM    870  OG  SER   298      46.553   8.420  82.210  1.00 61.67           O
ATOM    871  C   SER   298      44.183   9.020  79.422  1.00 61.67           C
ATOM    872  O   SER   298      43.153   9.692  79.371  1.00 61.67           O
ATOM    873  N   SER   299      44.372   7.925  78.656  1.00 51.40           N
ATOM    874  CA  SER   299      43.438   7.531  77.647  1.00 51.40           C
ATOM    875  CB  SER   299      43.853   6.262  76.892  1.00 51.40           C
ATOM    876  OG  SER   299      42.873   5.950  75.913  1.00 51.40           O
ATOM    877  C   SER   299      42.101   7.266  78.253  1.00 51.40           C
ATOM    878  O   SER   299      41.075   7.506  77.622  1.00 51.40           O
ATOM    879  N   LEU   300      42.055   6.775  79.502  1.00 89.86           N
ATOM    880  CA  LEU   300      40.786   6.448  80.086  1.00 89.86           C
ATOM    881  CB  LEU   300      40.938   5.880  81.506  1.00 89.86           C
ATOM    882  CG  LEU   300      41.674   4.524  81.532  1.00 89.86           C
ATOM    883  CD1 LEU   300      43.114   4.639  81.005  1.00 89.86           C
ATOM    884  CD2 LEU   300      41.618   3.889  82.928  1.00 89.86           C
ATOM    885  C   LEU   300      39.963   7.696  80.145  1.00 89.86           C
ATOM    886  O   LEU   300      38.797   7.699  79.753  1.00 89.86           O
ATOM    887  N   GLY   301      40.564   8.800  80.630  1.00 39.53           N
ATOM    888  CA  GLY   301      39.882  10.059  80.739  1.00 39.53           C
ATOM    889  C   GLY   301      39.580  10.608  79.379  1.00 39.53           C
ATOM    890  O   GLY   301      38.520  11.195  79.166  1.00 39.53           O
ATOM    891  N   SER   302      40.533  10.472  78.435  1.00 75.10           N
ATOM    892  CA  SER   302      40.362  10.996  77.110  1.00 75.10           C
ATOM    893  CB  SER   302      41.585  10.751  76.209  1.00 75.10           C
ATOM    894  OG  SER   302      41.353  11.289  74.916  1.00 75.10           O
ATOM    895  C   SER   302      39.207  10.305  76.457  1.00 75.10           C
ATOM    896  O   SER   302      38.279  10.947  75.970  1.00 75.10           O
ATOM    897  N   SER   303      39.244   8.962  76.445  1.00 77.45           N
ATOM    898  CA  SER   303      38.223   8.171  75.825  1.00 77.45           C
ATOM    899  CB  SER   303      38.553   6.671  75.831  1.00 77.45           C
ATOM    900  OG  SER   303      38.536   6.177  77.163  1.00 77.45           O
ATOM    901  C   SER   303      36.958   8.354  76.601  1.00 77.45           C
ATOM    902  O   SER   303      35.867   8.351  76.033  1.00 77.45           O
ATOM    903  N   GLY   304      37.073   8.555  77.928  1.00 40.49           N
ATOM    904  CA  GLY   304      35.893   8.725  78.722  1.00 40.49           C
ATOM    905  C   GLY   304      35.361   7.392  79.160  1.00 40.49           C
ATOM    906  O   GLY   304      34.149   7.178  79.161  1.00 40.49           O
ATOM    907  N   LEU   305      36.262   6.456  79.527  1.00152.09           N
ATOM    908  CA  LEU   305      35.854   5.160  79.997  1.00152.09           C
ATOM    909  CB  LEU   305      36.907   4.080  79.700  1.00152.09           C
ATOM    910  CG  LEU   305      36.538   2.683  80.227  1.00152.09           C
ATOM    911  CD1 LEU   305      35.277   2.136  79.539  1.00152.09           C
ATOM    912  CD2 LEU   305      37.740   1.731  80.133  1.00152.09           C
ATOM    913  C   LEU   305      35.695   5.249  81.489  1.00152.09           C
ATOM    914  O   LEU   305      36.670   5.248  82.237  1.00152.09           O
ATOM    915  N   GLY   306      34.441   5.284  81.972  1.00 39.16           N
ATOM    916  CA  GLY   306      34.231   5.464  83.379  1.00 39.16           C
ATOM    917  C   GLY   306      34.868   4.328  84.112  1.00 39.16           C
ATOM    918  O   GLY   306      35.562   4.533  85.108  1.00 39.16           O
ATOM    919  N   GLY   307      34.647   3.088  83.646  1.00 88.87           N
ATOM    920  CA  GLY   307      35.297   2.013  84.328  1.00 88.87           C
ATOM    921  C   GLY   307      36.730   2.126  83.937  1.00 88.87           C
ATOM    922  O   GLY   307      37.088   1.858  82.794  1.00 88.87           O
ATOM    923  N   GLY   308      37.598   2.446  84.908  1.00 57.55           N
ATOM    924  CA  GLY   308      38.992   2.665  84.649  1.00 57.55           C
ATOM    925  C   GLY   308      39.355   3.975  85.273  1.00 57.55           C
ATOM    926  O   GLY   308      40.352   4.063  85.986  1.00 57.55           O
ATOM    927  N   VAL   309      38.583   5.045  85.004  1.00124.54           N
ATOM    928  CA  VAL   309      38.818   6.244  85.748  1.00124.54           C
ATOM    929  CB  VAL   309      38.071   7.436  85.209  1.00124.54           C
ATOM    930  CG1 VAL   309      38.610   7.728  83.799  1.00124.54           C
ATOM    931  CG2 VAL   309      36.558   7.162  85.226  1.00124.54           C
ATOM    932  C   VAL   309      38.348   5.933  87.143  1.00124.54           C
ATOM    933  O   VAL   309      39.016   6.225  88.134  1.00124.54           O
ATOM    934  N   ALA   310      37.183   5.253  87.197  1.00112.53           N
ATOM    935  CA  ALA   310      36.408   4.796  88.319  1.00112.53           C
ATOM    936  CB  ALA   310      35.066   4.165  87.903  1.00112.53           C
ATOM    937  C   ALA   310      37.188   3.778  89.049  1.00112.53           C
ATOM    938  O   ALA   310      36.909   3.506  90.215  1.00112.53           O
ATOM    939  N   ALA   311      38.157   3.140  88.362  1.00264.82           N
ATOM    940  CA  ALA   311      39.038   2.228  89.036  1.00264.82           C
ATOM    941  CB  ALA   311      40.216   1.749  88.169  1.00264.82           C
ATOM    942  C   ALA   311      39.593   3.008  90.198  1.00264.82           C
ATOM    943  O   ALA   311      39.547   4.224  90.254  1.00264.82           O
ATOM    944  N   ASN   312      40.098   2.313  91.208  1.00328.21           N
ATOM    945  CA  ASN   312      40.536   2.814  92.480  1.00328.21           C
ATOM    946  CB  ASN   312      41.452   4.075  92.526  1.00328.21           C
ATOM    947  CG  ASN   312      40.732   5.418  92.383  1.00328.21           C
ATOM    948  OD1 ASN   312      40.842   6.099  91.363  1.00328.21           O
ATOM    949  ND2 ASN   312      39.982   5.827  93.440  1.00328.21           N
ATOM    950  C   ASN   312      39.302   3.047  93.299  1.00328.21           C
ATOM    951  O   ASN   312      39.312   2.843  94.511  1.00328.21           O
ATOM    952  N   LEU   313      38.187   3.458  92.665  1.00132.02           N
ATOM    953  CA  LEU   313      36.947   3.481  93.385  1.00132.02           C
ATOM    954  CB  LEU   313      35.841   4.290  92.687  1.00132.02           C
ATOM    955  CG  LEU   313      36.121   5.802  92.645  1.00132.02           C
ATOM    956  CD1 LEU   313      37.351   6.132  91.787  1.00132.02           C
ATOM    957  CD2 LEU   313      34.872   6.577  92.213  1.00132.02           C
ATOM    958  C   LEU   313      36.489   2.069  93.466  1.00132.02           C
ATOM    959  O   LEU   313      36.072   1.579  94.516  1.00132.02           O
ATOM    960  N   GLY   314      36.596   1.368  92.321  1.00 26.37           N
ATOM    961  CA  GLY   314      36.154   0.009  92.263  1.00 26.37           C
ATOM    962  C   GLY   314      37.003  -0.747  93.218  1.00 26.37           C
ATOM    963  O   GLY   314      36.521  -1.610  93.949  1.00 26.37           O
ATOM    964  N   ARG   315      38.312  -0.433  93.224  1.00118.93           N
ATOM    965  CA  ARG   315      39.197  -1.134  94.106  1.00118.93           C
ATOM    966  CB  ARG   315      40.669  -0.736  93.903  1.00118.93           C
ATOM    967  CG  ARG   315      41.295  -1.293  92.617  1.00118.93           C
ATOM    968  CD  ARG   315      40.691  -0.746  91.321  1.00118.93           C
ATOM    969  NE  ARG   315      41.495  -1.293  90.189  1.00118.93           N
ATOM    970  CZ  ARG   315      41.213  -2.521  89.657  1.00118.93           C
ATOM    971  NH1 ARG   315      40.193  -3.275  90.159  1.00118.93           N
ATOM    972  NH2 ARG   315      41.957  -2.994  88.615  1.00118.93           N
ATOM    973  C   ARG   315      38.812  -0.829  95.521  1.00118.93           C
ATOM    974  O   ARG   315      38.740  -1.724  96.361  1.00118.93           O
ATOM    975  N   ALA   316      38.528   0.453  95.818  1.00 40.33           N
ATOM    976  CA  ALA   316      38.193   0.853  97.156  1.00 40.33           C
ATOM    977  CB  ALA   316      37.985   2.370  97.298  1.00 40.33           C
ATOM    978  C   ALA   316      36.928   0.173  97.564  1.00 40.33           C
ATOM    979  O   ALA   316      36.764  -0.219  98.719  1.00 40.33           O
ATOM    980  N   ALA   317      35.976   0.025  96.632  1.00 33.47           N
ATOM    981  CA  ALA   317      34.748  -0.601  97.019  1.00 33.47           C
ATOM    982  CB  ALA   317      33.732  -0.679  95.868  1.00 33.47           C
ATOM    983  C   ALA   317      35.046  -2.005  97.457  1.00 33.47           C
ATOM    984  O   ALA   317      34.530  -2.466  98.475  1.00 33.47           O
ATOM    985  N   SER   318      35.913  -2.712  96.702  1.00 83.34           N
ATOM    986  CA  SER   318      36.232  -4.090  96.971  1.00 83.34           C
ATOM    987  CB  SER   318      37.109  -4.734  95.878  1.00 83.34           C
ATOM    988  OG  SER   318      37.391  -6.088  96.203  1.00 83.34           O
ATOM    989  C   SER   318      36.966  -4.205  98.275  1.00 83.34           C
ATOM    990  O   SER   318      36.890  -5.239  98.935  1.00 83.34           O
ATOM    991  N   VAL   319      37.703  -3.158  98.688  1.00105.10           N
ATOM    992  CA  VAL   319      38.420  -3.264  99.927  1.00105.10           C
ATOM    993  CB  VAL   319      39.307  -2.095 100.247  1.00105.10           C
ATOM    994  CG1 VAL   319      38.447  -0.930 100.756  1.00105.10           C
ATOM    995  CG2 VAL   319      40.368  -2.559 101.260  1.00105.10           C
ATOM    996  C   VAL   319      37.416  -3.398 101.027  1.00105.10           C
ATOM    997  O   VAL   319      37.652  -4.093 102.015  1.00105.10           O
ATOM    998  N   GLY   320      36.251  -2.737 100.873  1.00116.50           N
ATOM    999  CA  GLY   320      35.213  -2.838 101.860  1.00116.50           C
ATOM   1000  C   GLY   320      34.916  -4.296 101.942  1.00116.50           C
ATOM   1001  O   GLY   320      34.551  -4.823 102.992  1.00116.50           O
ATOM   1002  N   SER   321      35.065  -4.972 100.792  1.00226.63           N
ATOM   1003  CA  SER   321      34.932  -6.391 100.674  1.00226.63           C
ATOM   1004  CB  SER   321      35.936  -7.167 101.547  1.00226.63           C
ATOM   1005  OG  SER   321      37.263  -6.908 101.113  1.00226.63           O
ATOM   1006  C   SER   321      33.556  -6.835 101.014  1.00226.63           C
ATOM   1007  O   SER   321      33.357  -7.942 101.514  1.00226.63           O
ATOM   1008  N   LEU   322      32.552  -5.986 100.747  1.00174.84           N
ATOM   1009  CA  LEU   322      31.236  -6.495 100.946  1.00174.84           C
ATOM   1010  CB  LEU   322      30.253  -5.540 101.667  1.00174.84           C
ATOM   1011  CG  LEU   322      30.279  -4.039 101.299  1.00174.84           C
ATOM   1012  CD1 LEU   322      29.775  -3.743  99.878  1.00174.84           C
ATOM   1013  CD2 LEU   322      29.511  -3.226 102.352  1.00174.84           C
ATOM   1014  C   LEU   322      30.688  -6.893  99.577  1.00174.84           C
ATOM   1015  O   LEU   322      30.339  -8.094  99.424  1.00174.84           O
ATOM   1016  OXT LEU   322      30.630  -6.031  98.660  1.00174.84           O
END 
