# Supplementary material for: Predicted Structural Variability of Mycobacterium tuberculosis PPE18 Protein With Immunological Implications Among Clinical Strains
Source: Front Microbiol. 2021 Jan 8;11:595312. doi: 10.3389/fmicb.2020.595312 (PMC7819968; doi:10.3389/fmicb.2020.595312)
Supplement: Supplementary file 3 [file Data_Sheet_2.ZIP › domain 2 RaptorX pdbs/5ic0A-387587_2_Var16.pdb]

REMARK   templates = 5ic0A 
EXPDTA    THEORETICAL MODEL, MODELLER 9v8 2018/10/10 11:58:01
REMARK   6 MODELLER OBJECTIVE FUNCTION:       514.0160
REMARK   6 MODELLER BEST TEMPLATE % SEQ ID:  14.286
SEQRES   1    135  GLY LEU LEU GLU GLN ALA VAL ALA VAL GLU GLU ALA ILE
SEQRES   2    135  ASP THR ALA ALA ALA ASN GLN LEU MET ASN ASN VAL PRO
SEQRES   3    135  GLN ALA LEU GLN GLN LEU ALA GLN PRO THR LYS SER ILE
SEQRES   4    135  TRP PRO PHE ASP GLN LEU SER GLU LEU TRP LYS ALA ILE
SEQRES   5    135  SER PRO HIS LEU SER PRO LEU SER ASN ILE VAL SER MET
SEQRES   6    135  LEU ASN ASN HIS VAL SER MET THR ASN SER GLY VAL SER
SEQRES   7    135  MET ALA SER THR LEU HIS SER MET LEU LYS GLY PHE ALA
SEQRES   8    135  PRO ALA ALA ALA GLU ALA VAL GLN THR ALA ALA GLN ASN
SEQRES   9    135  GLY VAL GLN ALA MET SER SER LEU GLY SER SER LEU GLY
SEQRES  10    135  SER SER GLY LEU GLY GLY GLY VAL ALA ALA ASN LEU GLY
SEQRES  11    135  ARG ALA ALA SER VAL
ATOM      1  N   GLY   180      71.480  47.194  85.836  1.00 15.63           N
ATOM      2  CA  GLY   180      71.827  45.764  85.676  1.00 15.63           C
ATOM      3  C   GLY   180      70.687  44.920  86.131  1.00 15.63           C
ATOM      4  O   GLY   180      69.830  44.526  85.342  1.00 15.63           O
ATOM      5  N   LEU   181      70.662  44.620  87.441  1.00 75.65           N
ATOM      6  CA  LEU   181      69.621  43.815  87.996  1.00 75.65           C
ATOM      7  CB  LEU   181      69.825  43.576  89.502  1.00 75.65           C
ATOM      8  CG  LEU   181      71.148  42.868  89.862  1.00 75.65           C
ATOM      9  CD1 LEU   181      72.364  43.741  89.518  1.00 75.65           C
ATOM     10  CD2 LEU   181      71.155  42.426  91.334  1.00 75.65           C
ATOM     11  C   LEU   181      68.347  44.576  87.822  1.00 75.65           C
ATOM     12  O   LEU   181      67.314  44.018  87.452  1.00 75.65           O
ATOM     13  N   LEU   182      68.405  45.894  88.075  1.00 42.46           N
ATOM     14  CA  LEU   182      67.243  46.723  87.990  1.00 42.46           C
ATOM     15  CB  LEU   182      67.515  48.170  88.430  1.00 42.46           C
ATOM     16  CG  LEU   182      67.922  48.283  89.911  0.50 42.46           C
ATOM     17  CD1 LEU   182      68.051  49.753  90.342  1.00 42.46           C
ATOM     18  CD2 LEU   182      66.984  47.465  90.814  0.50 42.46           C
ATOM     19  C   LEU   182      66.742  46.762  86.581  1.00 42.46           C
ATOM     20  O   LEU   182      65.539  46.658  86.343  1.00 42.46           O
ATOM     21  N   GLU   183      67.651  46.905  85.601  1.00 84.35           N
ATOM     22  CA  GLU   183      67.197  47.028  84.247  1.00 84.35           C
ATOM     23  CB  GLU   183      68.289  47.442  83.248  1.00 84.35           C
ATOM     24  CG  GLU   183      67.697  47.911  81.915  1.00 84.35           C
ATOM     25  CD  GLU   183      68.715  48.794  81.209  1.00 84.35           C
ATOM     26  OE1 GLU   183      69.921  48.708  81.561  1.00 84.35           O
ATOM     27  OE2 GLU   183      68.296  49.578  80.315  1.00 84.35           O
ATOM     28  C   GLU   183      66.564  45.746  83.799  1.00 84.35           C
ATOM     29  O   GLU   183      65.596  45.757  83.042  1.00 84.35           O
ATOM     30  N   GLN   184      67.090  44.591  84.243  1.00107.15           N
ATOM     31  CA  GLN   184      66.495  43.363  83.803  1.00107.15           C
ATOM     32  CB  GLN   184      67.301  42.099  84.164  1.00107.15           C
ATOM     33  CG  GLN   184      67.441  41.772  85.645  1.00107.15           C
ATOM     34  CD  GLN   184      68.388  40.579  85.705  1.00107.15           C
ATOM     35  OE1 GLN   184      68.519  39.880  86.709  1.00107.15           O
ATOM     36  NE2 GLN   184      69.084  40.337  84.562  1.00107.15           N
ATOM     37  C   GLN   184      65.103  43.282  84.349  1.00107.15           C
ATOM     38  O   GLN   184      64.200  42.761  83.696  1.00107.15           O
ATOM     39  N   ALA   185      64.892  43.799  85.573  1.00 43.73           N
ATOM     40  CA  ALA   185      63.588  43.772  86.169  1.00 43.73           C
ATOM     41  CB  ALA   185      63.569  44.419  87.561  1.00 43.73           C
ATOM     42  C   ALA   185      62.639  44.562  85.322  1.00 43.73           C
ATOM     43  O   ALA   185      61.532  44.107  85.039  1.00 43.73           O
ATOM     44  N   VAL   186      63.050  45.767  84.880  1.00 93.00           N
ATOM     45  CA  VAL   186      62.156  46.603  84.125  1.00 93.00           C
ATOM     46  CB  VAL   186      62.688  47.981  83.834  1.00 93.00           C
ATOM     47  CG1 VAL   186      63.865  47.873  82.854  1.00 93.00           C
ATOM     48  CG2 VAL   186      61.531  48.844  83.300  1.00 93.00           C
ATOM     49  C   VAL   186      61.843  45.948  82.818  1.00 93.00           C
ATOM     50  O   VAL   186      60.706  45.990  82.351  1.00 93.00           O
ATOM     51  N   ALA   187      62.850  45.314  82.191  1.00 30.08           N
ATOM     52  CA  ALA   187      62.646  44.714  80.905  1.00 30.08           C
ATOM     53  CB  ALA   187      63.918  44.049  80.352  1.00 30.08           C
ATOM     54  C   ALA   187      61.605  43.647  81.031  1.00 30.08           C
ATOM     55  O   ALA   187      60.708  43.542  80.196  1.00 30.08           O
ATOM     56  N   VAL   188      61.698  42.831  82.096  1.00 35.48           N
ATOM     57  CA  VAL   188      60.768  41.761  82.307  1.00 35.48           C
ATOM     58  CB  VAL   188      61.103  40.944  83.519  1.00 35.48           C
ATOM     59  CG1 VAL   188      60.000  39.891  83.726  1.00 35.48           C
ATOM     60  CG2 VAL   188      62.511  40.353  83.337  1.00 35.48           C
ATOM     61  C   VAL   188      59.408  42.342  82.528  1.00 35.48           C
ATOM     62  O   VAL   188      58.418  41.858  81.981  1.00 35.48           O
ATOM     63  N   GLU   189      59.327  43.421  83.329  1.00 49.27           N
ATOM     64  CA  GLU   189      58.052  43.991  83.645  1.00 49.27           C
ATOM     65  CB  GLU   189      58.151  45.236  84.541  1.00 49.27           C
ATOM     66  CG  GLU   189      56.800  45.936  84.717  1.00 49.27           C
ATOM     67  CD  GLU   189      57.036  47.269  85.413  1.00 49.27           C
ATOM     68  OE1 GLU   189      58.091  47.410  86.087  1.00 49.27           O
ATOM     69  OE2 GLU   189      56.161  48.165  85.278  1.00 49.27           O
ATOM     70  C   GLU   189      57.393  44.447  82.392  1.00 49.27           C
ATOM     71  O   GLU   189      56.219  44.160  82.161  1.00 49.27           O
ATOM     72  N   GLU   190      58.135  45.159  81.532  1.00 92.55           N
ATOM     73  CA  GLU   190      57.472  45.667  80.376  1.00 92.55           C
ATOM     74  CB  GLU   190      58.362  46.576  79.511  1.00 92.55           C
ATOM     75  CG  GLU   190      59.650  45.915  79.021  1.00 92.55           C
ATOM     76  CD  GLU   190      60.361  46.904  78.108  1.00 92.55           C
ATOM     77  OE1 GLU   190      59.666  47.783  77.532  1.00 92.55           O
ATOM     78  OE2 GLU   190      61.607  46.791  77.970  1.00 92.55           O
ATOM     79  C   GLU   190      56.996  44.523  79.543  1.00 92.55           C
ATOM     80  O   GLU   190      55.845  44.493  79.117  1.00 92.55           O
ATOM     81  N   ALA   191      57.844  43.514  79.293  1.00 49.08           N
ATOM     82  CA  ALA   191      57.354  42.497  78.413  1.00 49.08           C
ATOM     83  CB  ALA   191      58.428  41.457  78.044  1.00 49.08           C
ATOM     84  C   ALA   191      56.199  41.756  79.020  1.00 49.08           C
ATOM     85  O   ALA   191      55.140  41.647  78.404  1.00 49.08           O
ATOM     86  N   ILE   192      56.360  41.246  80.258  1.00 91.59           N
ATOM     87  CA  ILE   192      55.330  40.406  80.802  1.00 91.59           C
ATOM     88  CB  ILE   192      55.781  39.679  82.039  1.00 91.59           C
ATOM     89  CG2 ILE   192      54.579  38.902  82.604  1.00 91.59           C
ATOM     90  CG1 ILE   192      56.993  38.784  81.731  1.00 91.59           C
ATOM     91  CD1 ILE   192      57.674  38.227  82.981  1.00 91.59           C
ATOM     92  C   ILE   192      54.110  41.164  81.181  1.00 91.59           C
ATOM     93  O   ILE   192      53.013  40.896  80.690  1.00 91.59           O
ATOM     94  N   ASP   193      54.284  42.162  82.059  1.00 48.13           N
ATOM     95  CA  ASP   193      53.109  42.778  82.575  1.00 48.13           C
ATOM     96  CB  ASP   193      53.428  43.770  83.707  1.00 48.13           C
ATOM     97  CG  ASP   193      53.926  42.971  84.904  1.00 48.13           C
ATOM     98  OD1 ASP   193      53.577  41.764  84.998  1.00 48.13           O
ATOM     99  OD2 ASP   193      54.671  43.554  85.736  1.00 48.13           O
ATOM    100  C   ASP   193      52.372  43.514  81.509  1.00 48.13           C
ATOM    101  O   ASP   193      51.262  43.138  81.138  1.00 48.13           O
ATOM    102  N   THR   194      52.998  44.568  80.955  1.00164.40           N
ATOM    103  CA  THR   194      52.219  45.391  80.083  1.00164.40           C
ATOM    104  CB  THR   194      52.803  46.760  79.857  1.00164.40           C
ATOM    105  OG1 THR   194      51.898  47.550  79.100  1.00164.40           O
ATOM    106  CG2 THR   194      54.155  46.642  79.138  1.00164.40           C
ATOM    107  C   THR   194      51.918  44.794  78.742  1.00164.40           C
ATOM    108  O   THR   194      50.753  44.689  78.363  1.00164.40           O
ATOM    109  N   ALA   195      52.955  44.349  78.008  1.00 47.66           N
ATOM    110  CA  ALA   195      52.767  43.969  76.634  1.00 47.66           C
ATOM    111  CB  ALA   195      54.093  43.616  75.937  0.50 47.66           C
ATOM    112  C   ALA   195      51.869  42.783  76.481  1.00 47.66           C
ATOM    113  O   ALA   195      50.947  42.788  75.667  1.00 47.66           O
ATOM    114  N   ALA   196      52.124  41.737  77.280  1.00 61.87           N
ATOM    115  CA  ALA   196      51.457  40.469  77.195  1.00 61.87           C
ATOM    116  CB  ALA   196      52.115  39.399  78.083  1.00 61.87           C
ATOM    117  C   ALA   196      50.010  40.535  77.583  1.00 61.87           C
ATOM    118  O   ALA   196      49.187  39.809  77.026  1.00 61.87           O
ATOM    119  N   ALA   197      49.650  41.405  78.545  1.00 56.21           N
ATOM    120  CA  ALA   197      48.342  41.307  79.135  1.00 56.21           C
ATOM    121  CB  ALA   197      48.089  42.392  80.198  1.00 56.21           C
ATOM    122  C   ALA   197      47.224  41.409  78.140  1.00 56.21           C
ATOM    123  O   ALA   197      46.334  40.560  78.139  1.00 56.21           O
ATOM    124  N   ASN   198      47.222  42.420  77.254  1.00 50.95           N
ATOM    125  CA  ASN   198      46.087  42.549  76.378  1.00 50.95           C
ATOM    126  CB  ASN   198      46.080  43.866  75.580  1.00 50.95           C
ATOM    127  CG  ASN   198      45.656  44.975  76.538  1.00 50.95           C
ATOM    128  OD1 ASN   198      44.717  44.812  77.315  1.00 50.95           O
ATOM    129  ND2 ASN   198      46.365  46.135  76.482  1.00 50.95           N
ATOM    130  C   ASN   198      46.020  41.408  75.412  1.00 50.95           C
ATOM    131  O   ASN   198      44.950  40.842  75.189  1.00 50.95           O
ATOM    132  N   GLN   199      47.163  41.019  74.822  1.00 51.40           N
ATOM    133  CA  GLN   199      47.120  39.969  73.846  1.00 51.40           C
ATOM    134  CB  GLN   199      48.465  39.736  73.137  1.00 51.40           C
ATOM    135  CG  GLN   199      48.842  40.886  72.196  1.00 51.40           C
ATOM    136  CD  GLN   199      50.180  40.562  71.551  1.00 51.40           C
ATOM    137  OE1 GLN   199      50.815  39.563  71.883  1.00 51.40           O
ATOM    138  NE2 GLN   199      50.622  41.429  70.602  1.00 51.40           N
ATOM    139  C   GLN   199      46.684  38.700  74.502  1.00 51.40           C
ATOM    140  O   GLN   199      45.978  37.906  73.886  1.00 51.40           O
ATOM    141  N   LEU   200      47.117  38.459  75.755  1.00 77.65           N
ATOM    142  CA  LEU   200      46.746  37.266  76.469  1.00 77.65           C
ATOM    143  CB  LEU   200      47.461  37.142  77.825  1.00 77.65           C
ATOM    144  CG  LEU   200      47.102  35.850  78.580  1.00 77.65           C
ATOM    145  CD1 LEU   200      47.732  34.620  77.906  1.00 77.65           C
ATOM    146  CD2 LEU   200      47.420  35.958  80.077  1.00 77.65           C
ATOM    147  C   LEU   200      45.274  37.299  76.756  1.00 77.65           C
ATOM    148  O   LEU   200      44.612  36.262  76.730  1.00 77.65           O
ATOM    149  N   MET   201      44.738  38.488  77.104  1.00142.76           N
ATOM    150  CA  MET   201      43.332  38.646  77.360  1.00142.76           C
ATOM    151  CB  MET   201      42.963  40.052  77.857  1.00142.76           C
ATOM    152  CG  MET   201      43.530  40.347  79.246  1.00142.76           C
ATOM    153  SD  MET   201      42.843  39.301  80.563  1.00142.76           S
ATOM    154  CE  MET   201      43.959  39.890  81.867  1.00142.76           C
ATOM    155  C   MET   201      42.632  38.408  76.079  1.00142.76           C
ATOM    156  O   MET   201      41.602  37.751  76.037  1.00142.76           O
ATOM    157  N   ASN   202      43.179  38.912  74.965  1.00253.81           N
ATOM    158  CA  ASN   202      42.574  38.513  73.736  0.50253.81           C
ATOM    159  CB  ASN   202      43.120  39.244  72.498  0.50253.81           C
ATOM    160  CG  ASN   202      42.667  40.695  72.605  1.00253.81           C
ATOM    161  OD1 ASN   202      43.244  41.478  73.358  1.00253.81           O
ATOM    162  ND2 ASN   202      41.603  41.064  71.842  1.00253.81           N
ATOM    163  C   ASN   202      42.987  37.086  73.686  1.00253.81           C
ATOM    164  O   ASN   202      43.861  36.656  74.402  1.00253.81           O
ATOM    165  N   ASN   203      42.353  36.249  72.904  1.00262.84           N
ATOM    166  CA  ASN   203      42.667  34.849  72.883  1.00262.84           C
ATOM    167  CB  ASN   203      44.167  34.474  72.831  1.00262.84           C
ATOM    168  CG  ASN   203      44.787  35.126  71.606  1.00262.84           C
ATOM    169  OD1 ASN   203      44.190  35.175  70.532  1.00262.84           O
ATOM    170  ND2 ASN   203      46.042  35.626  71.767  1.00262.84           N
ATOM    171  C   ASN   203      42.054  34.195  74.087  1.00262.84           C
ATOM    172  O   ASN   203      41.468  33.123  73.952  1.00262.84           O
ATOM    173  N   VAL   204      42.100  34.809  75.292  1.00119.92           N
ATOM    174  CA  VAL   204      41.383  34.144  76.340  1.00119.92           C
ATOM    175  CB  VAL   204      41.674  34.662  77.723  1.00119.92           C
ATOM    176  CG1 VAL   204      40.704  33.991  78.713  1.00119.92           C
ATOM    177  CG2 VAL   204      43.142  34.375  78.048  1.00119.92           C
ATOM    178  C   VAL   204      39.933  34.300  76.009  1.00119.92           C
ATOM    179  O   VAL   204      39.221  33.305  75.988  1.00119.92           O
ATOM    180  N   PRO   205      39.393  35.474  75.808  1.00194.44           N
ATOM    181  CA  PRO   205      38.078  35.402  75.245  1.00194.44           C
ATOM    182  CD  PRO   205      39.351  36.397  76.940  1.00194.44           C
ATOM    183  CB  PRO   205      37.353  36.689  75.624  1.00194.44           C
ATOM    184  CG  PRO   205      37.945  37.005  76.998  1.00194.44           C
ATOM    185  C   PRO   205      37.927  35.019  73.801  1.00194.44           C
ATOM    186  O   PRO   205      36.992  34.280  73.498  1.00194.44           O
ATOM    187  N   GLN   206      38.786  35.547  72.902  1.00145.67           N
ATOM    188  CA  GLN   206      38.632  35.362  71.477  1.00145.67           C
ATOM    189  CB  GLN   206      39.424  36.420  70.686  1.00145.67           C
ATOM    190  CG  GLN   206      38.925  37.857  70.843  1.00145.67           C
ATOM    191  CD  GLN   206      37.961  38.144  69.700  1.00145.67           C
ATOM    192  OE1 GLN   206      36.825  37.670  69.679  1.00145.67           O
ATOM    193  NE2 GLN   206      38.433  38.949  68.711  1.00145.67           N
ATOM    194  C   GLN   206      39.081  34.040  70.924  1.00145.67           C
ATOM    195  O   GLN   206      38.313  33.375  70.228  1.00145.67           O
ATOM    196  N   ALA   207      40.333  33.606  71.214  1.00 80.24           N
ATOM    197  CA  ALA   207      40.765  32.452  70.467  1.00 80.24           C
ATOM    198  CB  ALA   207      41.590  32.822  69.221  1.00 80.24           C
ATOM    199  C   ALA   207      41.616  31.540  71.292  1.00 80.24           C
ATOM    200  O   ALA   207      42.660  31.920  71.820  1.00 80.24           O
ATOM    201  N   LEU   208      41.186  30.269  71.359  1.00105.87           N
ATOM    202  CA  LEU   208      41.840  29.238  72.103  1.00105.87           C
ATOM    203  CB  LEU   208      40.991  27.949  72.160  1.00105.87           C
ATOM    204  CG  LEU   208      41.477  26.818  73.103  1.00105.87           C
ATOM    205  CD1 LEU   208      40.483  25.646  73.076  1.00105.87           C
ATOM    206  CD2 LEU   208      42.907  26.329  72.811  1.00105.87           C
ATOM    207  C   LEU   208      43.155  28.922  71.465  1.00105.87           C
ATOM    208  O   LEU   208      44.143  28.692  72.160  1.00105.87           O
ATOM    209  N   GLN   209      43.211  28.915  70.121  1.00 99.26           N
ATOM    210  CA  GLN   209      44.404  28.478  69.452  1.00 99.26           C
ATOM    211  CB  GLN   209      44.313  28.602  67.923  1.00 99.26           C
ATOM    212  CG  GLN   209      45.586  28.137  67.214  1.00 99.26           C
ATOM    213  CD  GLN   209      45.457  28.458  65.734  1.00 99.26           C
ATOM    214  OE1 GLN   209      46.446  28.744  65.060  1.00 99.26           O
ATOM    215  NE2 GLN   209      44.204  28.408  65.208  1.00 99.26           N
ATOM    216  C   GLN   209      45.548  29.341  69.869  1.00 99.26           C
ATOM    217  O   GLN   209      46.641  28.844  70.141  1.00 99.26           O
ATOM    218  N   GLN   210      45.314  30.662  69.917  1.00 79.99           N
ATOM    219  CA  GLN   210      46.318  31.631  70.234  1.00 79.99           C
ATOM    220  CB  GLN   210      45.908  33.055  69.851  1.00 79.99           C
ATOM    221  CG  GLN   210      45.671  33.192  68.350  1.00 79.99           C
ATOM    222  CD  GLN   210      46.874  32.591  67.634  1.00 79.99           C
ATOM    223  OE1 GLN   210      48.023  32.922  67.926  1.00 79.99           O
ATOM    224  NE2 GLN   210      46.609  31.669  66.669  1.00 79.99           N
ATOM    225  C   GLN   210      46.694  31.591  71.678  1.00 79.99           C
ATOM    226  O   GLN   210      47.817  31.932  72.029  1.00 79.99           O
ATOM    227  N   LEU   211      45.789  31.154  72.561  1.00 75.65           N
ATOM    228  CA  LEU   211      45.985  31.267  73.980  1.00 75.65           C
ATOM    229  CB  LEU   211      44.816  30.645  74.756  1.00 75.65           C
ATOM    230  CG  LEU   211      44.974  30.691  76.284  1.00 75.65           C
ATOM    231  CD1 LEU   211      45.058  32.134  76.809  1.00 75.65           C
ATOM    232  CD2 LEU   211      43.863  29.869  76.954  1.00 75.65           C
ATOM    233  C   LEU   211      47.249  30.610  74.453  1.00 75.65           C
ATOM    234  O   LEU   211      47.925  31.150  75.329  1.00 75.65           O
ATOM    235  N   ALA   212      47.625  29.446  73.897  1.00 46.83           N
ATOM    236  CA  ALA   212      48.754  28.731  74.423  1.00 46.83           C
ATOM    237  CB  ALA   212      49.023  27.419  73.668  1.00 46.83           C
ATOM    238  C   ALA   212      50.017  29.542  74.356  1.00 46.83           C
ATOM    239  O   ALA   212      50.774  29.570  75.324  1.00 46.83           O
ATOM    240  N   GLN   213      50.291  30.229  73.229  1.00 87.60           N
ATOM    241  CA  GLN   213      51.541  30.930  73.120  1.00 87.60           C
ATOM    242  CB  GLN   213      51.775  31.503  71.705  1.00 87.60           C
ATOM    243  CG  GLN   213      53.055  32.326  71.558  1.00 87.60           C
ATOM    244  CD  GLN   213      54.216  31.394  71.246  1.00 87.60           C
ATOM    245  OE1 GLN   213      54.609  30.562  72.063  1.00 87.60           O
ATOM    246  NE2 GLN   213      54.785  31.537  70.019  1.00 87.60           N
ATOM    247  C   GLN   213      51.624  32.037  74.139  1.00 87.60           C
ATOM    248  O   GLN   213      52.634  32.135  74.833  1.00 87.60           O
ATOM    249  N   PRO   214      50.627  32.872  74.294  1.00148.10           N
ATOM    250  CA  PRO   214      50.762  33.901  75.285  1.00148.10           C
ATOM    251  CD  PRO   214      49.926  33.396  73.134  1.00148.10           C
ATOM    252  CB  PRO   214      49.685  34.937  74.983  1.00148.10           C
ATOM    253  CG  PRO   214      49.551  34.850  73.457  1.00148.10           C
ATOM    254  C   PRO   214      50.817  33.473  76.716  1.00148.10           C
ATOM    255  O   PRO   214      51.430  34.185  77.509  1.00148.10           O
ATOM    256  N   THR   215      50.180  32.352  77.094  1.00 96.90           N
ATOM    257  CA  THR   215      50.231  31.964  78.474  1.00 96.90           C
ATOM    258  CB  THR   215      49.335  30.793  78.783  1.00 96.90           C
ATOM    259  OG1 THR   215      49.313  30.542  80.180  1.00 96.90           O
ATOM    260  CG2 THR   215      49.827  29.552  78.019  1.00 96.90           C
ATOM    261  C   THR   215      51.644  31.599  78.801  1.00 96.90           C
ATOM    262  O   THR   215      52.157  31.944  79.865  1.00 96.90           O
ATOM    263  N   LYS   216      52.311  30.886  77.874  1.00123.42           N
ATOM    264  CA  LYS   216      53.656  30.441  78.089  1.00123.42           C
ATOM    265  CB  LYS   216      54.187  29.594  76.919  1.00123.42           C
ATOM    266  CG  LYS   216      55.619  29.089  77.110  1.00123.42           C
ATOM    267  CD  LYS   216      56.048  28.082  76.043  1.00123.42           C
ATOM    268  CE  LYS   216      56.065  28.682  74.638  1.00123.42           C
ATOM    269  NZ  LYS   216      56.964  29.858  74.606  1.00123.42           N
ATOM    270  C   LYS   216      54.546  31.636  78.215  1.00123.42           C
ATOM    271  O   LYS   216      55.401  31.693  79.096  1.00123.42           O
ATOM    272  N   SER   217      54.339  32.638  77.341  1.00 44.10           N
ATOM    273  CA  SER   217      55.164  33.813  77.296  1.00 44.10           C
ATOM    274  CB  SER   217      54.827  34.729  76.106  1.00 44.10           C
ATOM    275  OG  SER   217      53.505  35.231  76.234  1.00 44.10           O
ATOM    276  C   SER   217      54.978  34.618  78.545  1.00 44.10           C
ATOM    277  O   SER   217      55.821  35.448  78.881  1.00 44.10           O
ATOM    278  N   ILE   218      53.841  34.435  79.239  1.00103.25           N
ATOM    279  CA  ILE   218      53.560  35.141  80.460  1.00103.25           C
ATOM    280  CB  ILE   218      52.167  34.913  80.968  1.00103.25           C
ATOM    281  CG2 ILE   218      52.046  35.595  82.343  1.00103.25           C
ATOM    282  CG1 ILE   218      51.140  35.426  79.944  1.00103.25           C
ATOM    283  CD1 ILE   218      51.271  36.919  79.646  1.00103.25           C
ATOM    284  C   ILE   218      54.508  34.689  81.529  1.00103.25           C
ATOM    285  O   ILE   218      54.963  35.479  82.353  1.00103.25           O
ATOM    286  N   TRP   219      54.850  33.391  81.501  1.00114.58           N
ATOM    287  CA  TRP   219      55.630  32.677  82.478  1.00114.58           C
ATOM    288  CB  TRP   219      55.770  31.179  82.154  1.00114.58           C
ATOM    289  CG  TRP   219      54.497  30.390  82.354  1.00114.58           C
ATOM    290  CD2 TRP   219      54.145  29.731  83.584  1.00114.58           C
ATOM    291  CD1 TRP   219      53.477  30.145  81.480  1.00114.58           C
ATOM    292  NE1 TRP   219      52.512  29.377  82.087  1.00114.58           N
ATOM    293  CE2 TRP   219      52.910  29.113  83.381  1.00114.58           C
ATOM    294  CE3 TRP   219      54.799  29.647  84.781  1.00114.58           C
ATOM    295  CZ2 TRP   219      52.307  28.401  84.379  1.00114.58           C
ATOM    296  CZ3 TRP   219      54.188  28.927  85.786  1.00114.58           C
ATOM    297  CH2 TRP   219      52.966  28.316  85.585  1.00114.58           C
ATOM    298  C   TRP   219      57.024  33.242  82.710  1.00114.58           C
ATOM    299  O   TRP   219      57.617  32.862  83.720  1.00114.58           O
ATOM    300  N   PRO   220      57.617  34.072  81.874  1.00197.09           N
ATOM    301  CA  PRO   220      58.942  34.593  82.143  1.00197.09           C
ATOM    302  CD  PRO   220      57.490  33.822  80.444  1.00197.09           C
ATOM    303  CB  PRO   220      59.390  35.276  80.855  1.00197.09           C
ATOM    304  CG  PRO   220      58.746  34.401  79.771  1.00197.09           C
ATOM    305  C   PRO   220      59.147  35.392  83.391  1.00197.09           C
ATOM    306  O   PRO   220      60.177  36.053  83.522  1.00197.09           O
ATOM    307  N   PHE   221      58.193  35.327  84.327  1.00 84.90           N
ATOM    308  CA  PHE   221      58.321  35.972  85.594  1.00 84.90           C
ATOM    309  CB  PHE   221      57.182  35.627  86.568  1.00 84.90           C
ATOM    310  CG  PHE   221      55.940  36.324  86.134  1.00 84.90           C
ATOM    311  CD1 PHE   221      55.126  35.798  85.156  1.00 84.90           C
ATOM    312  CD2 PHE   221      55.589  37.515  86.728  1.00 84.90           C
ATOM    313  CE1 PHE   221      53.981  36.458  84.773  1.00 84.90           C
ATOM    314  CE2 PHE   221      54.447  38.178  86.349  1.00 84.90           C
ATOM    315  CZ  PHE   221      53.641  37.648  85.372  1.00 84.90           C
ATOM    316  C   PHE   221      59.584  35.470  86.221  1.00 84.90           C
ATOM    317  O   PHE   221      60.216  36.188  86.991  1.00 84.90           O
ATOM    318  N   ASP   222      60.003  34.231  85.905  1.00 97.37           N
ATOM    319  CA  ASP   222      61.145  33.634  86.545  1.00 97.37           C
ATOM    320  CB  ASP   222      61.520  32.282  85.916  1.00 97.37           C
ATOM    321  CG  ASP   222      62.461  31.557  86.865  1.00 97.37           C
ATOM    322  OD1 ASP   222      62.827  32.159  87.909  1.00 97.37           O
ATOM    323  OD2 ASP   222      62.820  30.389  86.561  1.00 97.37           O
ATOM    324  C   ASP   222      62.337  34.546  86.442  1.00 97.37           C
ATOM    325  O   ASP   222      63.078  34.707  87.409  1.00 97.37           O
ATOM    326  N   GLN   223      62.565  35.175  85.277  1.00 57.67           N
ATOM    327  CA  GLN   223      63.695  36.055  85.142  1.00 57.67           C
ATOM    328  CB  GLN   223      63.865  36.538  83.696  1.00 57.67           C
ATOM    329  CG  GLN   223      64.123  35.371  82.740  1.00 57.67           C
ATOM    330  CD  GLN   223      64.102  35.893  81.314  1.00 57.67           C
ATOM    331  OE1 GLN   223      65.089  36.431  80.815  1.00 57.67           O
ATOM    332  NE2 GLN   223      62.934  35.735  80.634  1.00 57.67           N
ATOM    333  C   GLN   223      63.488  37.243  86.034  1.00 57.67           C
ATOM    334  O   GLN   223      64.423  37.745  86.656  1.00 57.67           O
ATOM    335  N   LEU   224      62.233  37.722  86.109  1.00112.50           N
ATOM    336  CA  LEU   224      61.861  38.866  86.891  1.00112.50           C
ATOM    337  CB  LEU   224      60.355  39.155  86.725  1.00112.50           C
ATOM    338  CG  LEU   224      59.808  40.431  87.396  1.00112.50           C
ATOM    339  CD1 LEU   224      59.886  40.374  88.929  1.00112.50           C
ATOM    340  CD2 LEU   224      60.444  41.689  86.788  1.00112.50           C
ATOM    341  C   LEU   224      62.126  38.550  88.333  1.00112.50           C
ATOM    342  O   LEU   224      62.686  39.362  89.067  1.00112.50           O
ATOM    343  N   SER   225      61.737  37.336  88.770  1.00 80.30           N
ATOM    344  CA  SER   225      61.872  36.917  90.134  1.00 80.30           C
ATOM    345  CB  SER   225      61.200  35.556  90.417  1.00 80.30           C
ATOM    346  OG  SER   225      61.813  34.525  89.656  1.00 80.30           O
ATOM    347  C   SER   225      63.320  36.824  90.496  1.00 80.30           C
ATOM    348  O   SER   225      63.719  37.243  91.582  1.00 80.30           O
ATOM    349  N   GLU   226      64.155  36.289  89.585  1.00 82.99           N
ATOM    350  CA  GLU   226      65.546  36.128  89.892  1.00 82.99           C
ATOM    351  CB  GLU   226      66.354  35.513  88.741  1.00 82.99           C
ATOM    352  CG  GLU   226      67.832  35.356  89.096  1.00 82.99           C
ATOM    353  CD  GLU   226      68.616  35.146  87.813  1.00 82.99           C
ATOM    354  OE1 GLU   226      68.168  35.655  86.752  1.00 82.99           O
ATOM    355  OE2 GLU   226      69.681  34.476  87.881  1.00 82.99           O
ATOM    356  C   GLU   226      66.157  37.470  90.118  1.00 82.99           C
ATOM    357  O   GLU   226      66.885  37.681  91.086  1.00 82.99           O
ATOM    358  N   LEU   227      65.859  38.420  89.219  1.00139.79           N
ATOM    359  CA  LEU   227      66.458  39.718  89.276  1.00139.79           C
ATOM    360  CB  LEU   227      66.183  40.527  88.001  1.00139.79           C
ATOM    361  CG  LEU   227      64.699  40.671  87.658  1.00139.79           C
ATOM    362  CD1 LEU   227      64.059  41.697  88.590  1.00139.79           C
ATOM    363  CD2 LEU   227      64.471  40.963  86.167  1.00139.79           C
ATOM    364  C   LEU   227      66.011  40.440  90.512  1.00139.79           C
ATOM    365  O   LEU   227      66.799  41.171  91.111  1.00139.79           O
ATOM    366  N   TRP   228      64.738  40.272  90.933  1.00124.35           N
ATOM    367  CA  TRP   228      64.312  40.903  92.156  1.00124.35           C
ATOM    368  CB  TRP   228      62.803  40.826  92.467  1.00124.35           C
ATOM    369  CG  TRP   228      62.165  42.198  92.455  1.00124.35           C
ATOM    370  CD2 TRP   228      61.684  42.889  91.293  1.00124.35           C
ATOM    371  CD1 TRP   228      61.989  43.045  93.507  1.00124.35           C
ATOM    372  NE1 TRP   228      61.443  44.228  93.070  1.00124.35           N
ATOM    373  CE2 TRP   228      61.254  44.147  91.709  1.00124.35           C
ATOM    374  CE3 TRP   228      61.615  42.517  89.986  1.00124.35           C
ATOM    375  CZ2 TRP   228      60.758  45.053  90.819  1.00124.35           C
ATOM    376  CZ3 TRP   228      61.105  43.424  89.088  1.00124.35           C
ATOM    377  CH2 TRP   228      60.687  44.670  89.499  1.00124.35           C
ATOM    378  C   TRP   228      65.071  40.332  93.307  1.00124.35           C
ATOM    379  O   TRP   228      65.476  41.060  94.213  1.00124.35           O
ATOM    380  N   LYS   229      65.287  39.006  93.298  1.00113.44           N
ATOM    381  CA  LYS   229      66.019  38.370  94.352  1.00113.44           C
ATOM    382  CB  LYS   229      66.225  36.863  94.122  1.00113.44           C
ATOM    383  CG  LYS   229      67.009  36.175  95.243  1.00113.44           C
ATOM    384  CD  LYS   229      67.197  34.671  95.024  1.00113.44           C
ATOM    385  CE  LYS   229      65.901  33.865  95.085  1.00113.44           C
ATOM    386  NZ  LYS   229      66.153  32.473  94.654  1.00113.44           N
ATOM    387  C   LYS   229      67.390  38.960  94.364  1.00113.44           C
ATOM    388  O   LYS   229      67.942  39.241  95.414  1.00113.44           O
ATOM    389  N   ALA   230      68.014  39.158  93.194  1.00 37.99           N
ATOM    390  CA  ALA   230      69.341  39.701  93.226  1.00 37.99           C
ATOM    391  CB  ALA   230      69.981  39.767  91.831  1.00 37.99           C
ATOM    392  C   ALA   230      69.314  41.094  93.773  1.00 37.99           C
ATOM    393  O   ALA   230      70.143  41.455  94.607  1.00 37.99           O
ATOM    394  N   ILE   231      68.344  41.911  93.325  1.00137.17           N
ATOM    395  CA  ILE   231      68.295  43.290  93.716  1.00137.17           C
ATOM    396  CB  ILE   231      67.279  44.107  92.950  1.00137.17           C
ATOM    397  CG2 ILE   231      67.690  44.066  91.471  1.00137.17           C
ATOM    398  CG1 ILE   231      65.828  43.656  93.194  1.00137.17           C
ATOM    399  CD1 ILE   231      65.206  44.185  94.487  1.00137.17           C
ATOM    400  C   ILE   231      68.031  43.413  95.184  1.00137.17           C
ATOM    401  O   ILE   231      68.617  44.266  95.848  1.00137.17           O
ATOM    402  N   SER   232      67.141  42.576  95.748  1.00 88.06           N
ATOM    403  CA  SER   232      66.826  42.758  97.135  1.00 88.06           C
ATOM    404  CB  SER   232      65.647  41.891  97.620  1.00 88.06           C
ATOM    405  OG  SER   232      65.399  42.130  98.998  1.00 88.06           O
ATOM    406  C   SER   232      68.050  42.520  97.977  1.00 88.06           C
ATOM    407  O   SER   232      68.347  43.344  98.837  1.00 88.06           O
ATOM    408  N   PRO   233      68.786  41.453  97.797  1.00115.04           N
ATOM    409  CA  PRO   233      69.976  41.348  98.584  1.00115.04           C
ATOM    410  CD  PRO   233      68.104  40.194  98.009  1.00115.04           C
ATOM    411  CB  PRO   233      70.494  39.928  98.362  1.00115.04           C
ATOM    412  CG  PRO   233      69.227  39.142  97.965  1.00115.04           C
ATOM    413  C   PRO   233      71.019  42.421  98.486  1.00115.04           C
ATOM    414  O   PRO   233      71.778  42.551  99.444  1.00115.04           O
ATOM    415  N   HIS   234      71.141  43.153  97.359  1.00107.90           N
ATOM    416  CA  HIS   234      72.132  44.197  97.290  1.00107.90           C
ATOM    417  ND1 HIS   234      70.514  45.433  94.398  1.00107.90           N
ATOM    418  CG  HIS   234      71.519  45.701  95.300  1.00107.90           C
ATOM    419  CB  HIS   234      72.466  44.681  95.862  1.00107.90           C
ATOM    420  NE2 HIS   234      70.434  47.616  94.806  1.00107.90           N
ATOM    421  CD2 HIS   234      71.458  47.039  95.537  1.00107.90           C
ATOM    422  CE1 HIS   234      69.896  46.613  94.138  1.00107.90           C
ATOM    423  C   HIS   234      71.713  45.396  98.093  1.00107.90           C
ATOM    424  O   HIS   234      72.554  46.070  98.682  1.00107.90           O
ATOM    425  N   LEU   235      70.396  45.690  98.142  1.00 99.29           N
ATOM    426  CA  LEU   235      69.873  46.887  98.752  1.00 99.29           C
ATOM    427  CB  LEU   235      68.334  46.931  98.745  1.00 99.29           C
ATOM    428  CG  LEU   235      67.689  46.987  97.351  1.00 99.29           C
ATOM    429  CD1 LEU   235      66.156  47.014  97.470  1.00 99.29           C
ATOM    430  CD2 LEU   235      68.245  48.159  96.522  1.00 99.29           C
ATOM    431  C   LEU   235      70.282  46.996 100.187  1.00 99.29           C
ATOM    432  O   LEU   235      70.216  46.035 100.950  1.00 99.29           O
ATOM    433  N   SER   236      70.760  48.195 100.573  1.00 84.91           N
ATOM    434  CA  SER   236      71.105  48.488 101.934  1.00 84.91           C
ATOM    435  CB  SER   236      71.917  49.790 102.092  1.00 84.91           C
ATOM    436  OG  SER   236      73.181  49.654 101.457  1.00 84.91           O
ATOM    437  C   SER   236      69.849  48.625 102.751  1.00 84.91           C
ATOM    438  O   SER   236      69.790  48.132 103.874  1.00 84.91           O
ATOM    439  N   PRO   237      68.839  49.285 102.226  1.00 89.06           N
ATOM    440  CA  PRO   237      67.632  49.458 102.992  1.00 89.06           C
ATOM    441  CD  PRO   237      69.050  50.409 101.328  1.00 89.06           C
ATOM    442  CB  PRO   237      66.864  50.615 102.340  1.00 89.06           C
ATOM    443  CG  PRO   237      67.631  50.914 101.039  1.00 89.06           C
ATOM    444  C   PRO   237      66.814  48.216 103.158  1.00 89.06           C
ATOM    445  O   PRO   237      66.603  47.494 102.184  1.00 89.06           O
ATOM    446  N   LEU   238      66.345  47.961 104.395  1.00 44.10           N
ATOM    447  CA  LEU   238      65.508  46.837 104.697  1.00 44.10           C
ATOM    448  CB  LEU   238      65.309  46.642 106.209  1.00 44.10           C
ATOM    449  CG  LEU   238      64.404  45.449 106.574  1.00 44.10           C
ATOM    450  CD1 LEU   238      65.035  44.110 106.150  1.00 44.10           C
ATOM    451  CD2 LEU   238      64.008  45.484 108.058  1.00 44.10           C
ATOM    452  C   LEU   238      64.156  47.058 104.097  1.00 44.10           C
ATOM    453  O   LEU   238      63.553  46.149 103.532  1.00 44.10           O
ATOM    454  N   SER   239      63.635  48.293 104.212  1.00 26.19           N
ATOM    455  CA  SER   239      62.322  48.564 103.713  1.00 26.19           C
ATOM    456  CB  SER   239      61.835  49.980 104.063  1.00 26.19           C
ATOM    457  OG  SER   239      62.654  50.946 103.420  1.00 26.19           O
ATOM    458  C   SER   239      62.331  48.432 102.227  1.00 26.19           C
ATOM    459  O   SER   239      61.399  47.891 101.635  1.00 26.19           O
ATOM    460  N   ASN   240      63.398  48.922 101.575  1.00 70.33           N
ATOM    461  CA  ASN   240      63.439  48.870 100.144  1.00 70.33           C
ATOM    462  CB  ASN   240      64.673  49.589  99.561  1.00 70.33           C
ATOM    463  CG  ASN   240      64.383  49.914  98.101  1.00 70.33           C
ATOM    464  OD1 ASN   240      63.266  50.289  97.750  1.00 70.33           O
ATOM    465  ND2 ASN   240      65.413  49.769  97.225  1.00 70.33           N
ATOM    466  C   ASN   240      63.480  47.434  99.721  1.00 70.33           C
ATOM    467  O   ASN   240      62.785  47.036  98.787  1.00 70.33           O
ATOM    468  N   ILE   241      64.274  46.599 100.417  1.00 95.33           N
ATOM    469  CA  ILE   241      64.409  45.244  99.972  1.00 95.33           C
ATOM    470  CB  ILE   241      65.399  44.420 100.752  1.00 95.33           C
ATOM    471  CG2 ILE   241      66.770  45.107 100.640  1.00 95.33           C
ATOM    472  CG1 ILE   241      64.936  44.204 102.198  1.00 95.33           C
ATOM    473  CD1 ILE   241      65.740  43.145 102.950  1.00 95.33           C
ATOM    474  C   ILE   241      63.081  44.558 100.056  1.00 95.33           C
ATOM    475  O   ILE   241      62.696  43.842  99.135  1.00 95.33           O
ATOM    476  N   VAL   242      62.347  44.758 101.167  1.00 95.46           N
ATOM    477  CA  VAL   242      61.084  44.100 101.352  1.00 95.46           C
ATOM    478  CB  VAL   242      60.494  44.313 102.719  1.00 95.46           C
ATOM    479  CG1 VAL   242      61.468  43.734 103.760  1.00 95.46           C
ATOM    480  CG2 VAL   242      60.175  45.802 102.910  1.00 95.46           C
ATOM    481  C   VAL   242      60.092  44.586 100.337  1.00 95.46           C
ATOM    482  O   VAL   242      59.307  43.800  99.808  1.00 95.46           O
ATOM    483  N   SER   243      60.099  45.901 100.043  1.00 31.66           N
ATOM    484  CA  SER   243      59.145  46.486  99.141  1.00 31.66           C
ATOM    485  CB  SER   243      59.299  48.014  99.032  1.00 31.66           C
ATOM    486  OG  SER   243      60.553  48.343  98.453  1.00 31.66           O
ATOM    487  C   SER   243      59.308  45.916  97.766  1.00 31.66           C
ATOM    488  O   SER   243      58.321  45.604  97.100  1.00 31.66           O
ATOM    489  N   MET   244      60.559  45.758  97.297  1.00108.62           N
ATOM    490  CA  MET   244      60.766  45.237  95.977  1.00108.62           C
ATOM    491  CB  MET   244      62.242  45.250  95.537  1.00108.62           C
ATOM    492  CG  MET   244      62.674  46.595  94.938  1.00108.62           C
ATOM    493  SD  MET   244      62.716  47.997  96.092  1.00108.62           S
ATOM    494  CE  MET   244      62.936  49.276  94.821  1.00108.62           C
ATOM    495  C   MET   244      60.232  43.842  95.907  1.00108.62           C
ATOM    496  O   MET   244      59.615  43.453  94.916  1.00108.62           O
ATOM    497  N   LEU   245      60.452  43.048  96.969  1.00 45.77           N
ATOM    498  CA  LEU   245      59.988  41.688  96.999  1.00 45.77           C
ATOM    499  CB  LEU   245      60.424  40.970  98.289  1.00 45.77           C
ATOM    500  CG  LEU   245      61.950  40.876  98.470  1.00 45.77           C
ATOM    501  CD1 LEU   245      62.315  40.151  99.776  1.00 45.77           C
ATOM    502  CD2 LEU   245      62.621  40.254  97.235  1.00 45.77           C
ATOM    503  C   LEU   245      58.488  41.675  96.967  1.00 45.77           C
ATOM    504  O   LEU   245      57.880  40.887  96.247  1.00 45.77           O
ATOM    505  N   ASN   246      57.845  42.558  97.753  1.00 43.08           N
ATOM    506  CA  ASN   246      56.411  42.556  97.852  1.00 43.08           C
ATOM    507  CB  ASN   246      55.871  43.562  98.883  1.00 43.08           C
ATOM    508  CG  ASN   246      54.383  43.293  99.057  1.00 43.08           C
ATOM    509  OD1 ASN   246      53.925  42.164  98.888  1.00 43.08           O
ATOM    510  ND2 ASN   246      53.603  44.353  99.401  1.00 43.08           N
ATOM    511  C   ASN   246      55.789  42.915  96.538  1.00 43.08           C
ATOM    512  O   ASN   246      54.822  42.284  96.113  1.00 43.08           O
ATOM    513  N   ASN   247      56.328  43.943  95.856  1.00 43.22           N
ATOM    514  CA  ASN   247      55.748  44.403  94.625  1.00 43.22           C
ATOM    515  CB  ASN   247      56.475  45.626  94.037  1.00 43.22           C
ATOM    516  CG  ASN   247      56.169  46.831  94.913  1.00 43.22           C
ATOM    517  OD1 ASN   247      55.290  46.781  95.773  1.00 43.22           O
ATOM    518  ND2 ASN   247      56.899  47.954  94.679  1.00 43.22           N
ATOM    519  C   ASN   247      55.834  43.317  93.604  1.00 43.22           C
ATOM    520  O   ASN   247      54.898  43.112  92.833  1.00 43.22           O
ATOM    521  N   HIS   248      56.973  42.601  93.550  1.00100.25           N
ATOM    522  CA  HIS   248      57.089  41.578  92.554  1.00100.25           C
ATOM    523  ND1 HIS   248      59.677  40.055  94.476  1.00100.25           N
ATOM    524  CG  HIS   248      58.852  39.874  93.387  1.00100.25           C
ATOM    525  CB  HIS   248      58.493  40.950  92.404  1.00100.25           C
ATOM    526  NE2 HIS   248      59.069  37.915  94.490  1.00100.25           N
ATOM    527  CD2 HIS   248      58.491  38.563  93.412  1.00100.25           C
ATOM    528  CE1 HIS   248      59.772  38.853  95.099  1.00100.25           C
ATOM    529  C   HIS   248      56.098  40.503  92.864  1.00100.25           C
ATOM    530  O   HIS   248      55.478  39.940  91.965  1.00100.25           O
ATOM    531  N   VAL   249      55.918  40.198  94.162  1.00 33.01           N
ATOM    532  CA  VAL   249      55.000  39.181  94.587  1.00 33.01           C
ATOM    533  CB  VAL   249      54.999  38.990  96.074  1.00 33.01           C
ATOM    534  CG1 VAL   249      53.879  38.003  96.441  1.00 33.01           C
ATOM    535  CG2 VAL   249      56.403  38.533  96.507  1.00 33.01           C
ATOM    536  C   VAL   249      53.611  39.574  94.183  1.00 33.01           C
ATOM    537  O   VAL   249      52.824  38.738  93.744  1.00 33.01           O
ATOM    538  N   SER   250      53.258  40.864  94.324  1.00 33.90           N
ATOM    539  CA  SER   250      51.924  41.282  94.000  1.00 33.90           C
ATOM    540  CB  SER   250      51.691  42.782  94.249  1.00 33.90           C
ATOM    541  OG  SER   250      51.846  43.083  95.628  1.00 33.90           O
ATOM    542  C   SER   250      51.677  41.033  92.544  1.00 33.90           C
ATOM    543  O   SER   250      50.612  40.549  92.164  1.00 33.90           O
ATOM    544  N   MET   251      52.660  41.356  91.683  1.00 76.97           N
ATOM    545  CA  MET   251      52.465  41.185  90.273  1.00 76.97           C
ATOM    546  CB  MET   251      53.630  41.687  89.401  1.00 76.97           C
ATOM    547  CG  MET   251      54.864  40.787  89.435  1.00 76.97           C
ATOM    548  SD  MET   251      55.989  41.006  88.021  1.00 76.97           S
ATOM    549  CE  MET   251      56.444  42.722  88.401  1.00 76.97           C
ATOM    550  C   MET   251      52.306  39.730  89.958  1.00 76.97           C
ATOM    551  O   MET   251      51.474  39.356  89.132  1.00 76.97           O
ATOM    552  N   THR   252      53.106  38.864  90.609  1.00 98.97           N
ATOM    553  CA  THR   252      53.049  37.467  90.294  1.00 98.97           C
ATOM    554  CB  THR   252      54.104  36.646  90.983  1.00 98.97           C
ATOM    555  OG1 THR   252      54.185  35.364  90.379  1.00 98.97           O
ATOM    556  CG2 THR   252      53.758  36.500  92.473  1.00 98.97           C
ATOM    557  C   THR   252      51.702  36.932  90.663  1.00 98.97           C
ATOM    558  O   THR   252      51.130  36.122  89.936  1.00 98.97           O
ATOM    559  N   ASN   253      51.152  37.372  91.809  1.00 66.54           N
ATOM    560  CA  ASN   253      49.874  36.881  92.235  1.00 66.54           C
ATOM    561  CB  ASN   253      49.450  37.405  93.617  1.00 66.54           C
ATOM    562  CG  ASN   253      48.168  36.677  93.997  1.00 66.54           C
ATOM    563  OD1 ASN   253      47.136  36.821  93.342  1.00 66.54           O
ATOM    564  ND2 ASN   253      48.232  35.861  95.083  1.00 66.54           N
ATOM    565  C   ASN   253      48.837  37.307  91.244  1.00 66.54           C
ATOM    566  O   ASN   253      47.928  36.544  90.920  1.00 66.54           O
ATOM    567  N   SER   254      48.948  38.549  90.737  1.00 31.06           N
ATOM    568  CA  SER   254      47.983  39.063  89.809  0.50 31.06           C
ATOM    569  CB  SER   254      48.288  40.507  89.381  0.50 31.06           C
ATOM    570  OG  SER   254      48.230  41.370  90.506  0.50 31.06           O
ATOM    571  C   SER   254      48.014  38.222  88.574  1.00 31.06           C
ATOM    572  O   SER   254      46.975  37.947  87.975  1.00 31.06           O
ATOM    573  N   GLY   255      49.223  37.795  88.164  1.00 27.33           N
ATOM    574  CA  GLY   255      49.390  36.989  86.989  1.00 27.33           C
ATOM    575  C   GLY   255      48.698  35.682  87.204  1.00 27.33           C
ATOM    576  O   GLY   255      48.095  35.131  86.286  1.00 27.33           O
ATOM    577  N   VAL   256      48.782  35.146  88.436  1.00 29.77           N
ATOM    578  CA  VAL   256      48.195  33.875  88.742  0.50 29.77           C
ATOM    579  CB  VAL   256      48.405  33.477  90.173  0.50 29.77           C
ATOM    580  CG1 VAL   256      47.647  32.165  90.433  1.00 29.77           C
ATOM    581  CG2 VAL   256      49.918  33.393  90.440  1.00 29.77           C
ATOM    582  C   VAL   256      46.721  33.971  88.510  1.00 29.77           C
ATOM    583  O   VAL   256      46.117  33.069  87.932  1.00 29.77           O
ATOM    584  N   SER   257      46.103  35.084  88.949  1.00 72.82           N
ATOM    585  CA  SER   257      44.688  35.253  88.794  1.00 72.82           C
ATOM    586  CB  SER   257      44.172  36.579  89.381  1.00 72.82           C
ATOM    587  OG  SER   257      44.343  36.601  90.790  1.00 72.82           O
ATOM    588  C   SER   257      44.366  35.277  87.333  1.00 72.82           C
ATOM    589  O   SER   257      43.375  34.691  86.900  1.00 72.82           O
ATOM    590  N   MET   258      45.201  35.956  86.526  1.00107.71           N
ATOM    591  CA  MET   258      44.918  36.048  85.122  1.00107.71           C
ATOM    592  CB  MET   258      45.920  36.905  84.333  1.00107.71           C
ATOM    593  CG  MET   258      45.900  38.387  84.706  1.00107.71           C
ATOM    594  SD  MET   258      46.795  39.455  83.539  1.00107.71           S
ATOM    595  CE  MET   258      48.422  38.710  83.840  1.00107.71           C
ATOM    596  C   MET   258      44.966  34.682  84.517  1.00107.71           C
ATOM    597  O   MET   258      44.153  34.350  83.655  1.00107.71           O
ATOM    598  N   ALA   259      45.932  33.852  84.944  1.00 38.17           N
ATOM    599  CA  ALA   259      46.082  32.546  84.369  1.00 38.17           C
ATOM    600  CB  ALA   259      47.291  31.783  84.941  1.00 38.17           C
ATOM    601  C   ALA   259      44.859  31.722  84.642  1.00 38.17           C
ATOM    602  O   ALA   259      44.370  31.025  83.755  1.00 38.17           O
ATOM    603  N   SER   260      44.331  31.783  85.881  1.00 73.60           N
ATOM    604  CA  SER   260      43.206  30.971  86.258  1.00 73.60           C
ATOM    605  CB  SER   260      42.824  31.122  87.741  1.00 73.60           C
ATOM    606  OG  SER   260      41.710  30.296  88.045  1.00 73.60           O
ATOM    607  C   SER   260      42.013  31.365  85.453  1.00 73.60           C
ATOM    608  O   SER   260      41.305  30.515  84.917  1.00 73.60           O
ATOM    609  N   THR   261      41.768  32.680  85.346  1.00105.33           N
ATOM    610  CA  THR   261      40.630  33.186  84.641  1.00105.33           C
ATOM    611  CB  THR   261      40.480  34.671  84.789  1.00105.33           C
ATOM    612  OG1 THR   261      39.260  35.083  84.199  1.00105.33           O
ATOM    613  CG2 THR   261      41.659  35.388  84.113  1.00105.33           C
ATOM    614  C   THR   261      40.774  32.863  83.190  1.00105.33           C
ATOM    615  O   THR   261      39.803  32.520  82.518  1.00105.33           O
ATOM    616  N   LEU   262      42.012  32.957  82.681  1.00121.88           N
ATOM    617  CA  LEU   262      42.346  32.686  81.312  1.00121.88           C
ATOM    618  CB  LEU   262      43.868  32.888  81.119  1.00121.88           C
ATOM    619  CG  LEU   262      44.517  32.444  79.792  1.00121.88           C
ATOM    620  CD1 LEU   262      45.953  32.986  79.705  1.00121.88           C
ATOM    621  CD2 LEU   262      44.521  30.914  79.626  1.00121.88           C
ATOM    622  C   LEU   262      41.977  31.267  81.034  1.00121.88           C
ATOM    623  O   LEU   262      41.433  30.953  79.975  1.00121.88           O
ATOM    624  N   HIS   263      42.294  30.377  81.993  1.00115.24           N
ATOM    625  CA  HIS   263      41.993  28.982  81.887  1.00115.24           C
ATOM    626  ND1 HIS   263      40.701  26.491  83.699  1.00115.24           N
ATOM    627  CG  HIS   263      41.911  26.786  83.110  1.00115.24           C
ATOM    628  CB  HIS   263      42.491  28.167  83.093  1.00115.24           C
ATOM    629  NE2 HIS   263      41.474  24.590  82.845  1.00115.24           N
ATOM    630  CD2 HIS   263      42.369  25.614  82.594  1.00115.24           C
ATOM    631  CE1 HIS   263      40.488  25.165  83.512  1.00115.24           C
ATOM    632  C   HIS   263      40.515  28.793  81.847  1.00115.24           C
ATOM    633  O   HIS   263      40.006  28.009  81.053  1.00115.24           O
ATOM    634  N   SER   264      39.771  29.498  82.712  1.00 42.39           N
ATOM    635  CA  SER   264      38.360  29.266  82.723  1.00 42.39           C
ATOM    636  CB  SER   264      37.620  30.115  83.774  1.00 42.39           C
ATOM    637  OG  SER   264      38.071  29.784  85.079  1.00 42.39           O
ATOM    638  C   SER   264      37.809  29.644  81.390  1.00 42.39           C
ATOM    639  O   SER   264      37.066  28.875  80.782  1.00 42.39           O
ATOM    640  N   MET   265      38.183  30.837  80.884  1.00174.51           N
ATOM    641  CA  MET   265      37.580  31.301  79.670  1.00174.51           C
ATOM    642  CB  MET   265      38.088  32.692  79.248  1.00174.51           C
ATOM    643  CG  MET   265      37.196  33.372  78.207  1.00174.51           C
ATOM    644  SD  MET   265      35.593  33.934  78.859  1.00174.51           S
ATOM    645  CE  MET   265      35.003  34.620  77.285  1.00174.51           C
ATOM    646  C   MET   265      37.870  30.347  78.553  1.00174.51           C
ATOM    647  O   MET   265      36.950  29.860  77.902  1.00174.51           O
ATOM    648  N   LEU   266      39.153  30.022  78.309  1.00234.11           N
ATOM    649  CA  LEU   266      39.482  29.074  77.277  1.00234.11           C
ATOM    650  CB  LEU   266      38.980  27.638  77.510  1.00234.11           C
ATOM    651  CG  LEU   266      39.726  26.857  78.599  1.00234.11           C
ATOM    652  CD1 LEU   266      39.160  25.437  78.754  1.00234.11           C
ATOM    653  CD2 LEU   266      41.243  26.885  78.367  1.00234.11           C
ATOM    654  C   LEU   266      38.891  29.482  75.961  1.00234.11           C
ATOM    655  O   LEU   266      38.675  28.645  75.091  1.00234.11           O
ATOM    656  N   LYS   267      38.649  30.785  75.760  1.00221.36           N
ATOM    657  CA  LYS   267      38.103  31.247  74.513  1.00221.36           C
ATOM    658  CB  LYS   267      38.961  30.737  73.327  1.00221.36           C
ATOM    659  CG  LYS   267      38.548  31.122  71.899  1.00221.36           C
ATOM    660  CD  LYS   267      37.511  30.203  71.242  1.00221.36           C
ATOM    661  CE  LYS   267      37.123  30.629  69.823  1.00221.36           C
ATOM    662  NZ  LYS   267      36.169  31.760  69.872  1.00221.36           N
ATOM    663  C   LYS   267      36.656  30.837  74.396  1.00221.36           C
ATOM    664  O   LYS   267      36.034  31.052  73.360  1.00221.36           O
ATOM    665  N   GLY   268      36.059  30.303  75.488  1.00 96.27           N
ATOM    666  CA  GLY   268      34.669  29.897  75.526  1.00 96.27           C
ATOM    667  C   GLY   268      33.882  30.989  76.208  1.00 96.27           C
ATOM    668  O   GLY   268      34.310  32.142  76.195  1.00 96.27           O
ATOM    669  N   PHE   269      32.696  30.682  76.811  1.00141.01           N
ATOM    670  CA  PHE   269      32.001  31.771  77.456  1.00141.01           C
ATOM    671  CB  PHE   269      31.090  32.556  76.499  1.00141.01           C
ATOM    672  CG  PHE   269      30.726  33.819  77.196  1.00141.01           C
ATOM    673  CD1 PHE   269      31.614  34.869  77.232  1.00141.01           C
ATOM    674  CD2 PHE   269      29.501  33.958  77.805  1.00141.01           C
ATOM    675  CE1 PHE   269      31.286  36.041  77.869  1.00141.01           C
ATOM    676  CE2 PHE   269      29.168  35.129  78.443  1.00141.01           C
ATOM    677  CZ  PHE   269      30.062  36.171  78.480  1.00141.01           C
ATOM    678  C   PHE   269      31.158  31.314  78.618  1.00141.01           C
ATOM    679  O   PHE   269      30.725  30.166  78.691  1.00141.01           O
ATOM    680  N   ALA   270      30.943  32.236  79.585  1.00113.37           N
ATOM    681  CA  ALA   270      30.093  32.074  80.736  1.00113.37           C
ATOM    682  CB  ALA   270      30.678  31.153  81.820  1.00113.37           C
ATOM    683  C   ALA   270      30.011  33.452  81.317  1.00113.37           C
ATOM    684  O   ALA   270      30.944  34.237  81.162  1.00113.37           O
ATOM    685  N   PRO   271      28.932  33.803  81.956  1.00146.01           N
ATOM    686  CA  PRO   271      28.831  35.138  82.480  1.00146.01           C
ATOM    687  CD  PRO   271      27.634  33.242  81.622  1.00146.01           C
ATOM    688  CB  PRO   271      27.373  35.296  82.910  1.00146.01           C
ATOM    689  CG  PRO   271      26.613  34.343  81.965  1.00146.01           C
ATOM    690  C   PRO   271      29.833  35.492  83.534  1.00146.01           C
ATOM    691  O   PRO   271      30.441  36.559  83.446  1.00146.01           O
ATOM    692  N   ALA   272      30.028  34.616  84.535  1.00 34.03           N
ATOM    693  CA  ALA   272      30.944  34.889  85.604  1.00 34.03           C
ATOM    694  CB  ALA   272      30.911  33.815  86.706  1.00 34.03           C
ATOM    695  C   ALA   272      32.323  34.911  85.045  1.00 34.03           C
ATOM    696  O   ALA   272      33.153  35.740  85.416  1.00 34.03           O
ATOM    697  N   ALA   273      32.587  33.987  84.108  1.00 38.94           N
ATOM    698  CA  ALA   273      33.905  33.819  83.585  1.00 38.94           C
ATOM    699  CB  ALA   273      33.987  32.686  82.549  1.00 38.94           C
ATOM    700  C   ALA   273      34.366  35.072  82.914  1.00 38.94           C
ATOM    701  O   ALA   273      35.504  35.494  83.108  1.00 38.94           O
ATOM    702  N   ALA   274      33.493  35.715  82.117  1.00 32.27           N
ATOM    703  CA  ALA   274      33.908  36.877  81.384  1.00 32.27           C
ATOM    704  CB  ALA   274      32.799  37.445  80.478  1.00 32.27           C
ATOM    705  C   ALA   274      34.308  37.965  82.330  1.00 32.27           C
ATOM    706  O   ALA   274      35.326  38.625  82.129  1.00 32.27           O
ATOM    707  N   GLU   275      33.521  38.169  83.401  1.00 69.87           N
ATOM    708  CA  GLU   275      33.769  39.245  84.318  1.00 69.87           C
ATOM    709  CB  GLU   275      32.674  39.351  85.398  1.00 69.87           C
ATOM    710  CG  GLU   275      32.779  40.592  86.286  1.00 69.87           C
ATOM    711  CD  GLU   275      33.791  40.319  87.388  1.00 69.87           C
ATOM    712  OE1 GLU   275      34.099  39.120  87.627  1.00 69.87           O
ATOM    713  OE2 GLU   275      34.265  41.305  88.011  1.00 69.87           O
ATOM    714  C   GLU   275      35.081  39.034  85.004  1.00 69.87           C
ATOM    715  O   GLU   275      35.866  39.967  85.168  1.00 69.87           O
ATOM    716  N   ALA   276      35.362  37.782  85.404  1.00 35.61           N
ATOM    717  CA  ALA   276      36.551  37.485  86.147  1.00 35.61           C
ATOM    718  CB  ALA   276      36.651  36.001  86.538  1.00 35.61           C
ATOM    719  C   ALA   276      37.755  37.805  85.318  1.00 35.61           C
ATOM    720  O   ALA   276      38.740  38.340  85.823  1.00 35.61           O
ATOM    721  N   VAL   277      37.710  37.485  84.013  1.00 37.63           N
ATOM    722  CA  VAL   277      38.844  37.718  83.166  1.00 37.63           C
ATOM    723  CB  VAL   277      38.597  37.319  81.737  1.00 37.63           C
ATOM    724  CG1 VAL   277      39.813  37.742  80.895  1.00 37.63           C
ATOM    725  CG2 VAL   277      38.305  35.809  81.680  1.00 37.63           C
ATOM    726  C   VAL   277      39.147  39.184  83.151  1.00 37.63           C
ATOM    727  O   VAL   277      40.302  39.589  83.277  1.00 37.63           O
ATOM    728  N   GLN   278      38.100  40.018  83.006  1.00 84.36           N
ATOM    729  CA  GLN   278      38.264  41.441  82.907  1.00 84.36           C
ATOM    730  CB  GLN   278      36.931  42.183  82.697  1.00 84.36           C
ATOM    731  CG  GLN   278      36.281  41.927  81.339  1.00 84.36           C
ATOM    732  CD  GLN   278      37.070  42.709  80.300  1.00 84.36           C
ATOM    733  OE1 GLN   278      37.413  42.190  79.240  1.00 84.36           O
ATOM    734  NE2 GLN   278      37.366  44.000  80.609  1.00 84.36           N
ATOM    735  C   GLN   278      38.850  41.977  84.175  1.00 84.36           C
ATOM    736  O   GLN   278      39.735  42.830  84.138  1.00 84.36           O
ATOM    737  N   THR   279      38.378  41.492  85.339  1.00 95.75           N
ATOM    738  CA  THR   279      38.871  42.016  86.581  1.00 95.75           C
ATOM    739  CB  THR   279      38.169  41.476  87.801  1.00 95.75           C
ATOM    740  OG1 THR   279      38.548  42.222  88.950  1.00 95.75           O
ATOM    741  CG2 THR   279      38.543  40.000  87.999  1.00 95.75           C
ATOM    742  C   THR   279      40.325  41.688  86.700  1.00 95.75           C
ATOM    743  O   THR   279      41.116  42.498  87.176  1.00 95.75           O
ATOM    744  N   ALA   280      40.716  40.480  86.256  1.00 31.29           N
ATOM    745  CA  ALA   280      42.077  40.045  86.366  1.00 31.29           C
ATOM    746  CB  ALA   280      42.297  38.624  85.821  1.00 31.29           C
ATOM    747  C   ALA   280      42.955  40.963  85.578  1.00 31.29           C
ATOM    748  O   ALA   280      44.051  41.308  86.016  1.00 31.29           O
ATOM    749  N   ALA   281      42.496  41.379  84.384  1.00 42.57           N
ATOM    750  CA  ALA   281      43.289  42.227  83.543  1.00 42.57           C
ATOM    751  CB  ALA   281      42.598  42.550  82.207  1.00 42.57           C
ATOM    752  C   ALA   281      43.541  43.530  84.239  1.00 42.57           C
ATOM    753  O   ALA   281      44.659  44.041  84.225  1.00 42.57           O
ATOM    754  N   GLN   282      42.512  44.106  84.884  1.00116.53           N
ATOM    755  CA  GLN   282      42.688  45.391  85.496  1.00116.53           C
ATOM    756  CB  GLN   282      41.372  45.995  86.019  1.00116.53           C
ATOM    757  CG  GLN   282      40.732  45.210  87.159  1.00116.53           C
ATOM    758  CD  GLN   282      39.388  45.850  87.448  1.00116.53           C
ATOM    759  OE1 GLN   282      39.252  47.072  87.425  1.00116.53           O
ATOM    760  NE2 GLN   282      38.359  45.004  87.713  1.00116.53           N
ATOM    761  C   GLN   282      43.666  45.296  86.628  1.00116.53           C
ATOM    762  O   GLN   282      44.501  46.183  86.804  1.00116.53           O
ATOM    763  N   ASN   283      43.597  44.210  87.422  1.00 39.45           N
ATOM    764  CA  ASN   283      44.462  44.060  88.561  1.00 39.45           C
ATOM    765  CB  ASN   283      44.167  42.793  89.385  1.00 39.45           C
ATOM    766  CG  ASN   283      42.926  43.051  90.227  1.00 39.45           C
ATOM    767  OD1 ASN   283      42.885  44.016  90.988  1.00 39.45           O
ATOM    768  ND2 ASN   283      41.896  42.172  90.098  1.00 39.45           N
ATOM    769  C   ASN   283      45.886  43.970  88.111  1.00 39.45           C
ATOM    770  O   ASN   283      46.773  44.554  88.729  1.00 39.45           O
ATOM    771  N   GLY   284      46.148  43.231  87.019  1.00 24.93           N
ATOM    772  CA  GLY   284      47.498  43.075  86.560  1.00 24.93           C
ATOM    773  C   GLY   284      48.032  44.419  86.183  1.00 24.93           C
ATOM    774  O   GLY   284      49.192  44.730  86.446  1.00 24.93           O
ATOM    775  N   VAL   285      47.187  45.252  85.547  1.00 29.25           N
ATOM    776  CA  VAL   285      47.596  46.553  85.102  1.00 29.25           C
ATOM    777  CB  VAL   285      46.490  47.305  84.417  1.00 29.25           C
ATOM    778  CG1 VAL   285      46.995  48.717  84.068  1.00 29.25           C
ATOM    779  CG2 VAL   285      46.020  46.488  83.202  1.00 29.25           C
ATOM    780  C   VAL   285      48.008  47.364  86.290  1.00 29.25           C
ATOM    781  O   VAL   285      49.033  48.044  86.261  1.00 29.25           O
ATOM    782  N   GLN   286      47.221  47.308  87.378  1.00 73.12           N
ATOM    783  CA  GLN   286      47.546  48.093  88.531  1.00 73.12           C
ATOM    784  CB  GLN   286      46.526  47.959  89.670  1.00 73.12           C
ATOM    785  CG  GLN   286      46.899  48.807  90.890  1.00 73.12           C
ATOM    786  CD  GLN   286      45.856  48.586  91.973  1.00 73.12           C
ATOM    787  OE1 GLN   286      45.463  47.456  92.261  1.00 73.12           O
ATOM    788  NE2 GLN   286      45.397  49.700  92.602  1.00 73.12           N
ATOM    789  C   GLN   286      48.858  47.625  89.079  1.00 73.12           C
ATOM    790  O   GLN   286      49.696  48.432  89.481  1.00 73.12           O
ATOM    791  N   ALA   287      49.072  46.296  89.095  1.00 32.27           N
ATOM    792  CA  ALA   287      50.267  45.724  89.648  1.00 32.27           C
ATOM    793  CB  ALA   287      50.268  44.187  89.600  1.00 32.27           C
ATOM    794  C   ALA   287      51.448  46.197  88.862  1.00 32.27           C
ATOM    795  O   ALA   287      52.503  46.486  89.424  1.00 32.27           O
ATOM    796  N   MET   288      51.296  46.284  87.529  1.00 85.01           N
ATOM    797  CA  MET   288      52.371  46.679  86.665  1.00 85.01           C
ATOM    798  CB  MET   288      51.919  46.790  85.199  1.00 85.01           C
ATOM    799  CG  MET   288      51.255  45.537  84.629  1.00 85.01           C
ATOM    800  SD  MET   288      50.565  45.772  82.962  1.00 85.01           S
ATOM    801  CE  MET   288      49.540  44.276  82.992  1.00 85.01           C
ATOM    802  C   MET   288      52.782  48.072  87.034  1.00 85.01           C
ATOM    803  O   MET   288      53.969  48.377  87.145  1.00 85.01           O
ATOM    804  N   SER   289      51.788  48.953  87.250  1.00 73.58           N
ATOM    805  CA  SER   289      52.044  50.346  87.477  1.00 73.58           C
ATOM    806  CB  SER   289      50.745  51.166  87.591  1.00 73.58           C
ATOM    807  OG  SER   289      51.044  52.540  87.788  1.00 73.58           O
ATOM    808  C   SER   289      52.827  50.534  88.737  1.00 73.58           C
ATOM    809  O   SER   289      53.790  51.299  88.765  1.00 73.58           O
ATOM    810  N   SER   290      52.450  49.821  89.813  1.00 32.93           N
ATOM    811  CA  SER   290      53.106  50.008  91.074  1.00 32.93           C
ATOM    812  CB  SER   290      52.518  49.128  92.190  1.00 32.93           C
ATOM    813  OG  SER   290      51.169  49.494  92.450  1.00 32.93           O
ATOM    814  C   SER   290      54.551  49.638  90.943  1.00 32.93           C
ATOM    815  O   SER   290      55.435  50.366  91.391  1.00 32.93           O
ATOM    816  N   LEU   291      54.824  48.490  90.302  1.00114.80           N
ATOM    817  CA  LEU   291      56.159  47.982  90.184  1.00114.80           C
ATOM    818  CB  LEU   291      56.168  46.644  89.411  1.00114.80           C
ATOM    819  CG  LEU   291      57.499  45.864  89.400  1.00114.80           C
ATOM    820  CD1 LEU   291      58.642  46.636  88.717  1.00114.80           C
ATOM    821  CD2 LEU   291      57.835  45.350  90.807  1.00114.80           C
ATOM    822  C   LEU   291      56.978  48.956  89.397  1.00114.80           C
ATOM    823  O   LEU   291      58.103  49.278  89.775  1.00114.80           O
ATOM    824  N   GLY   292      56.427  49.461  88.279  1.00 22.73           N
ATOM    825  CA  GLY   292      57.193  50.305  87.409  1.00 22.73           C
ATOM    826  C   GLY   292      57.591  51.552  88.124  1.00 22.73           C
ATOM    827  O   GLY   292      58.723  52.017  87.997  1.00 22.73           O
ATOM    828  N   SER   293      56.662  52.131  88.902  1.00 63.22           N
ATOM    829  CA  SER   293      56.951  53.371  89.559  1.00 63.22           C
ATOM    830  CB  SER   293      55.755  53.905  90.363  1.00 63.22           C
ATOM    831  OG  SER   293      56.097  55.131  90.992  1.00 63.22           O
ATOM    832  C   SER   293      58.083  53.160  90.514  1.00 63.22           C
ATOM    833  O   SER   293      58.992  53.984  90.607  1.00 63.22           O
ATOM    834  N   SER   294      58.070  52.025  91.235  1.00 91.16           N
ATOM    835  CA  SER   294      59.080  51.781  92.219  1.00 91.16           C
ATOM    836  CB  SER   294      58.887  50.437  92.943  1.00 91.16           C
ATOM    837  OG  SER   294      59.919  50.251  93.901  1.00 91.16           O
ATOM    838  C   SER   294      60.401  51.739  91.530  1.00 91.16           C
ATOM    839  O   SER   294      61.375  52.326  91.998  1.00 91.16           O
ATOM    840  N   LEU   295      60.476  51.051  90.378  1.00238.60           N
ATOM    841  CA  LEU   295      61.736  50.976  89.700  1.00238.60           C
ATOM    842  CB  LEU   295      61.723  49.981  88.516  1.00238.60           C
ATOM    843  CG  LEU   295      63.082  49.673  87.844  1.00238.60           C
ATOM    844  CD1 LEU   295      62.902  48.641  86.721  1.00238.60           C
ATOM    845  CD2 LEU   295      63.806  50.929  87.338  1.00238.60           C
ATOM    846  C   LEU   295      62.025  52.352  89.192  1.00238.60           C
ATOM    847  O   LEU   295      61.152  53.015  88.636  1.00238.60           O
ATOM    848  N   GLY   296      63.277  52.815  89.374  1.00 41.32           N
ATOM    849  CA  GLY   296      63.644  54.126  88.932  1.00 41.32           C
ATOM    850  C   GLY   296      63.388  55.077  90.055  1.00 41.32           C
ATOM    851  O   GLY   296      63.590  56.283  89.919  1.00 41.32           O
ATOM    852  N   SER   297      62.930  54.551  91.205  1.00136.61           N
ATOM    853  CA  SER   297      62.662  55.406  92.321  1.00136.61           C
ATOM    854  CB  SER   297      61.716  54.791  93.365  1.00136.61           C
ATOM    855  OG  SER   297      60.434  54.591  92.789  1.00136.61           O
ATOM    856  C   SER   297      63.953  55.708  93.001  1.00136.61           C
ATOM    857  O   SER   297      64.993  55.134  92.682  1.00136.61           O
ATOM    858  N   SER   298      63.901  56.649  93.962  1.00144.47           N
ATOM    859  CA  SER   298      65.057  57.050  94.702  1.00144.47           C
ATOM    860  CB  SER   298      64.828  58.328  95.530  1.00144.47           C
ATOM    861  OG  SER   298      66.005  58.676  96.244  1.00144.47           O
ATOM    862  C   SER   298      65.373  55.939  95.643  1.00144.47           C
ATOM    863  O   SER   298      64.635  54.957  95.732  1.00144.47           O
ATOM    864  N   GLY   299      66.503  56.064  96.362  1.00147.34           N
ATOM    865  CA  GLY   299      66.916  55.049  97.281  1.00147.34           C
ATOM    866  C   GLY   299      66.094  55.222  98.513  1.00147.34           C
ATOM    867  O   GLY   299      65.092  55.935  98.511  1.00147.34           O
ATOM    868  N   LEU   300      66.505  54.560  99.609  1.00243.95           N
ATOM    869  CA  LEU   300      65.736  54.631 100.814  1.00243.95           C
ATOM    870  CB  LEU   300      66.351  53.809 101.973  1.00243.95           C
ATOM    871  CG  LEU   300      65.511  53.666 103.274  1.00243.95           C
ATOM    872  CD1 LEU   300      66.263  52.824 104.320  1.00243.95           C
ATOM    873  CD2 LEU   300      65.078  55.006 103.882  1.00243.95           C
ATOM    874  C   LEU   300      65.712  56.065 101.214  1.00243.95           C
ATOM    875  O   LEU   300      66.726  56.757 101.160  1.00243.95           O
ATOM    876  N   GLY   301      64.517  56.551 101.598  1.00 90.59           N
ATOM    877  CA  GLY   301      64.394  57.896 102.062  1.00 90.59           C
ATOM    878  C   GLY   301      64.288  58.779 100.873  1.00 90.59           C
ATOM    879  O   GLY   301      64.297  58.317  99.735  1.00 90.59           O
ATOM    880  N   GLY   302      64.175  60.095 101.127  1.00 81.72           N
ATOM    881  CA  GLY   302      64.097  61.029 100.049  1.00 81.72           C
ATOM    882  C   GLY   302      62.917  61.900 100.307  1.00 81.72           C
ATOM    883  O   GLY   302      62.145  61.664 101.235  1.00 81.72           O
ATOM    884  N   GLY   303      62.755  62.942  99.471  1.00 62.14           N
ATOM    885  CA  GLY   303      61.644  63.832  99.607  1.00 62.14           C
ATOM    886  C   GLY   303      60.527  63.217  98.839  1.00 62.14           C
ATOM    887  O   GLY   303      60.647  62.091  98.358  1.00 62.14           O
ATOM    888  N   VAL   304      59.399  63.940  98.697  1.00 65.54           N
ATOM    889  CA  VAL   304      58.336  63.353  97.940  1.00 65.54           C
ATOM    890  CB  VAL   304      57.103  64.201  97.850  1.00 65.54           C
ATOM    891  CG1 VAL   304      56.078  63.481  96.957  1.00 65.54           C
ATOM    892  CG2 VAL   304      56.603  64.482  99.278  1.00 65.54           C
ATOM    893  C   VAL   304      58.884  63.190  96.566  1.00 65.54           C
ATOM    894  O   VAL   304      59.576  64.069  96.056  1.00 65.54           O
ATOM    895  N   ALA   305      58.597  62.037  95.936  1.00221.49           N
ATOM    896  CA  ALA   305      59.173  61.763  94.655  1.00221.49           C
ATOM    897  CB  ALA   305      58.903  60.338  94.145  1.00221.49           C
ATOM    898  C   ALA   305      58.618  62.708  93.647  1.00221.49           C
ATOM    899  O   ALA   305      57.475  63.153  93.741  1.00221.49           O
ATOM    900  N   ALA   306      59.456  63.053  92.652  1.00263.03           N
ATOM    901  CA  ALA   306      59.027  63.914  91.596  1.00263.03           C
ATOM    902  CB  ALA   306      59.827  65.226  91.504  1.00263.03           C
ATOM    903  C   ALA   306      59.258  63.162  90.329  1.00263.03           C
ATOM    904  O   ALA   306      60.226  62.414  90.201  1.00263.03           O
ATOM    905  N   ASN   307      58.349  63.333  89.355  1.00225.30           N
ATOM    906  CA  ASN   307      58.510  62.660  88.106  1.00225.30           C
ATOM    907  CB  ASN   307      57.220  62.574  87.276  1.00225.30           C
ATOM    908  CG  ASN   307      57.421  61.487  86.233  1.00225.30           C
ATOM    909  OD1 ASN   307      56.839  61.513  85.149  1.00225.30           O
ATOM    910  ND2 ASN   307      58.271  60.483  86.578  1.00225.30           N
ATOM    911  C   ASN   307      59.505  63.461  87.339  1.00225.30           C
ATOM    912  O   ASN   307      59.984  64.482  87.823  1.00225.30           O
ATOM    913  N   LEU   308      59.873  63.000  86.129  1.00280.45           N
ATOM    914  CA  LEU   308      60.831  63.756  85.385  1.00280.45           C
ATOM    915  CB  LEU   308      61.197  63.130  84.029  1.00280.45           C
ATOM    916  CG  LEU   308      62.227  63.960  83.237  1.00280.45           C
ATOM    917  CD1 LEU   308      63.559  64.073  84.000  1.00280.45           C
ATOM    918  CD2 LEU   308      62.405  63.411  81.811  1.00280.45           C
ATOM    919  C   LEU   308      60.191  65.078  85.139  1.00280.45           C
ATOM    920  O   LEU   308      58.986  65.165  84.913  1.00280.45           O
ATOM    921  N   GLY   309      60.994  66.156  85.215  1.00108.42           N
ATOM    922  CA  GLY   309      60.434  67.465  85.084  1.00108.42           C
ATOM    923  C   GLY   309      59.847  67.746  86.424  1.00108.42           C
ATOM    924  O   GLY   309      60.033  66.970  87.356  1.00108.42           O
ATOM    925  N   ARG   310      59.129  68.868  86.588  1.00342.40           N
ATOM    926  CA  ARG   310      58.548  69.033  87.884  1.00342.40           C
ATOM    927  CB  ARG   310      58.276  70.499  88.262  1.00342.40           C
ATOM    928  CG  ARG   310      57.210  71.196  87.419  1.00342.40           C
ATOM    929  CD  ARG   310      55.795  70.932  87.933  1.00342.40           C
ATOM    930  NE  ARG   310      55.832  71.166  89.406  1.00342.40           N
ATOM    931  CZ  ARG   310      55.780  72.437  89.901  1.00342.40           C
ATOM    932  NH1 ARG   310      55.689  73.500  89.047  1.00342.40           N
ATOM    933  NH2 ARG   310      55.834  72.656  91.247  1.00342.40           N
ATOM    934  C   ARG   310      57.253  68.298  87.814  1.00342.40           C
ATOM    935  O   ARG   310      56.498  68.449  86.855  1.00342.40           O
ATOM    936  N   ALA   311      56.955  67.466  88.827  1.00226.44           N
ATOM    937  CA  ALA   311      55.752  66.699  88.724  1.00226.44           C
ATOM    938  CB  ALA   311      55.908  65.244  89.198  1.00226.44           C
ATOM    939  C   ALA   311      54.703  67.326  89.573  1.00226.44           C
ATOM    940  O   ALA   311      54.898  67.572  90.762  1.00226.44           O
ATOM    941  N   ALA   312      53.551  67.623  88.946  1.00214.17           N
ATOM    942  CA  ALA   312      52.426  68.153  89.654  1.00214.17           C
ATOM    943  CB  ALA   312      51.466  68.964  88.769  1.00214.17           C
ATOM    944  C   ALA   312      51.674  66.968  90.152  1.00214.17           C
ATOM    945  O   ALA   312      51.923  65.849  89.710  1.00214.17           O
ATOM    946  N   SER   313      50.748  67.165  91.108  1.00161.38           N
ATOM    947  CA  SER   313      50.013  66.013  91.530  1.00161.38           C
ATOM    948  CB  SER   313      49.011  66.281  92.669  1.00161.38           C
ATOM    949  OG  SER   313      49.703  66.629  93.859  1.00161.38           O
ATOM    950  C   SER   313      49.234  65.573  90.337  1.00161.38           C
ATOM    951  O   SER   313      48.737  66.394  89.569  1.00161.38           O
ATOM    952  N   VAL   314      49.127  64.248  90.129  1.00 19.64           N
ATOM    953  CA  VAL   314      48.393  63.792  88.990  1.00 19.64           C
ATOM    954  CB  VAL   314      49.097  62.721  88.211  1.00 19.64           C
ATOM    955  CG1 VAL   314      48.154  62.241  87.094  1.00 19.64           C
ATOM    956  CG2 VAL   314      50.435  63.281  87.698  1.00 19.64           C
ATOM    957  C   VAL   314      47.098  63.189  89.507  1.00 19.64           C
ATOM    958  O   VAL   314      46.013  63.698  89.117  1.00 19.64           O
ATOM    959  OXT VAL   314      47.175  62.209  90.294  1.00 19.64           O
END 
